# Supplementary material for: Revision of the western Palaearctic species of Aleiodes Wesmael (Hymenoptera, Braconidae, Rogadinae). Part 2: Revision of the A. apicalis group
Source: Zookeys. 2020 Mar 16;919:1–259. doi: 10.3897/zookeys.919.39642 (PMC7197265; doi:10.3897/zookeys.919.39642)
Supplement: XML Treatment for Aleiodes [file zookeys.919.39642-treatment1.xml]

<!DOCTYPE tp:taxon-treatment
  PUBLIC "-//TaxonX//DTD Taxonomic Treatment Publishing DTD v0 20100105//EN" "tax-treatment-NSO.dtd">
<tp:taxon-treatment xmlns:tp="http://www.plazi.org/taxpub"><tp:treatment-meta><kwd-group><label>Taxon classification</label><kwd><named-content xmlns:xlink="http://www.w3.org/1999/xlink" content-type="kingdom">Animalia</named-content></kwd><kwd><named-content xmlns:xlink="http://www.w3.org/1999/xlink" content-type="order">Hymenoptera</named-content></kwd><kwd><named-content xmlns:xlink="http://www.w3.org/1999/xlink" content-type="family">Braconidae</named-content></kwd></kwd-group><mixed-citation publication-type="journal"><person-group><name><surname>van Achterberg</surname><given-names>Cornelis</given-names></name><name><surname>Shaw</surname><given-names>Mark R.</given-names></name><name><surname>Quicke</surname><given-names>Donald L.J.</given-names></name></person-group><article-title>Revision of the western Palaearctic species of <italic><tp:taxon-name><tp:taxon-name-part taxon-name-part-type="genus" reg="Aleiodes">Aleiodes</tp:taxon-name-part></tp:taxon-name></italic> Wesmael (<tp:taxon-name><tp:taxon-name-part taxon-name-part-type="order">Hymenoptera</tp:taxon-name-part></tp:taxon-name>, <tp:taxon-name><tp:taxon-name-part taxon-name-part-type="family">Braconidae</tp:taxon-name-part></tp:taxon-name>, <tp:taxon-name><tp:taxon-name-part taxon-name-part-type="subfamily">Rogadinae</tp:taxon-name-part></tp:taxon-name>). Part 2: Revision of the <italic><tp:taxon-name><tp:taxon-name-part taxon-name-part-type="genus" reg="Aleiodes">A.</tp:taxon-name-part> <tp:taxon-name-part taxon-name-part-type="species" reg="apicalis">apicalis</tp:taxon-name-part></tp:taxon-name></italic> group</article-title><source>Zookeys</source><day>16</day><month>3</month><year>2020</year><volume>919</volume><fpage>1</fpage><lpage>259</lpage><pub-id pub-id-type="doi">10.3897/zookeys.919.39642</pub-id></mixed-citation></tp:treatment-meta><tp:nomenclature><tp:taxon-name><object-id xmlns:xlink="http://www.w3.org/1999/xlink" content-type="arpha" xlink:type="simple">8EE21655-5B9C-5413-B4C9-D48B32191822</object-id>
            <tp:taxon-name-part taxon-name-part-type="genus" reg="Aleiodes">Aleiodes</tp:taxon-name-part>
          </tp:taxon-name><tp:taxon-authority>Wesmael, 1838</tp:taxon-authority><xref ref-type="fig" rid="F5">Figs 10–21</xref><xref ref-type="fig" rid="F6">, 22–25</xref><xref ref-type="fig" rid="F7">, 26–37</xref><xref ref-type="fig" rid="F8">, 38, 39</xref><xref ref-type="fig" rid="F9">, 40–49</xref><xref ref-type="fig" rid="F10">, 50–53</xref><xref ref-type="fig" rid="F11">, 54–65</xref><xref ref-type="fig" rid="F12">, 66–71</xref><xref ref-type="fig" rid="F13">, 72, 73</xref><xref ref-type="fig" rid="F14">, 74–79</xref><xref ref-type="fig" rid="F15">, 80</xref><xref ref-type="fig" rid="F16">, 81–92</xref><xref ref-type="fig" rid="F17">, 93–97</xref><xref ref-type="fig" rid="F18">, 98–100</xref><xref ref-type="fig" rid="F19">, 101</xref><xref ref-type="fig" rid="F20">, 102–115</xref><xref ref-type="fig" rid="F21">, 116–118</xref><xref ref-type="fig" rid="F22">, 119–131</xref><xref ref-type="fig" rid="F23">, 132–137</xref><xref ref-type="fig" rid="F24">, 138–141</xref><xref ref-type="fig" rid="F25">, 142–153</xref><xref ref-type="fig" rid="F26">, 154–160</xref><xref ref-type="fig" rid="F27">, 161–163</xref><xref ref-type="fig" rid="F28">, 164–177</xref><xref ref-type="fig" rid="F29">, 178, 179</xref><xref ref-type="fig" rid="F30">, 180–191</xref><xref ref-type="fig" rid="F31">, 192–195</xref><xref ref-type="fig" rid="F32">, 196–198</xref><xref ref-type="fig" rid="F33">, 199–211</xref><xref ref-type="fig" rid="F34">, 212–216</xref><xref ref-type="fig" rid="F35">, 217–220</xref><xref ref-type="fig" rid="F36">, 221–233</xref><xref ref-type="fig" rid="F37">, 234–239</xref><xref ref-type="fig" rid="F38">, 240–242</xref><xref ref-type="fig" rid="F39">, 243–255</xref><xref ref-type="fig" rid="F40">, 256–263</xref><xref ref-type="fig" rid="F41">, 264, 265</xref><xref ref-type="fig" rid="F42">, 266–277</xref><xref ref-type="fig" rid="F43">, 278–288</xref><xref ref-type="fig" rid="F44">, 289–291</xref><xref ref-type="fig" rid="F45">, 292–302</xref><xref ref-type="fig" rid="F46">, 303–306</xref><xref ref-type="fig" rid="F47">, 307–309</xref><xref ref-type="fig" rid="F48">, 310–321</xref><xref ref-type="fig" rid="F49">, 322–324</xref><xref ref-type="fig" rid="F50">, 325–338</xref><xref ref-type="fig" rid="F51">, 339–342</xref><xref ref-type="fig" rid="F52">, 343–346</xref><xref ref-type="fig" rid="F53">, 347–359</xref><xref ref-type="fig" rid="F54">, 360–364</xref><xref ref-type="fig" rid="F55">, 365–367</xref><xref ref-type="fig" rid="F56">, 368–380</xref><xref ref-type="fig" rid="F57">, 381–384</xref><xref ref-type="fig" rid="F58">, 385–389</xref><xref ref-type="fig" rid="F59">, 390–399</xref><xref ref-type="fig" rid="F60">, 400–408</xref><xref ref-type="fig" rid="F61">, 409, 410</xref><xref ref-type="fig" rid="F62">, 411–424</xref><xref ref-type="fig" rid="F63">, 425–427</xref><xref ref-type="fig" rid="F64">, 428–431</xref><xref ref-type="fig" rid="F65">, 432–444</xref><xref ref-type="fig" rid="F66">, 445–452</xref><xref ref-type="fig" rid="F67">, 453, 454</xref><xref ref-type="fig" rid="F68">, 455–466</xref><xref ref-type="fig" rid="F69">, 467, 468</xref><xref ref-type="fig" rid="F70">, 469–481</xref><xref ref-type="fig" rid="F71">, 482, 483</xref><xref ref-type="fig" rid="F72">, 484–495</xref><xref ref-type="fig" rid="F73">, 496</xref><xref ref-type="fig" rid="F74">, 497–503</xref><xref ref-type="fig" rid="F75">, 504, 505</xref><xref ref-type="fig" rid="F76">, 506–518</xref><xref ref-type="fig" rid="F77">, 519–521</xref><xref ref-type="fig" rid="F78">, 522–535</xref><xref ref-type="fig" rid="F79">, 536</xref><xref ref-type="fig" rid="F80">, 537–542</xref><xref ref-type="fig" rid="F81">, 543, 544</xref><xref ref-type="fig" rid="F82">, 545–557</xref><xref ref-type="fig" rid="F83">, 558, 559</xref><xref ref-type="fig" rid="F84">, 560–572</xref><xref ref-type="fig" rid="F85">, 573–576</xref><xref ref-type="fig" rid="F86">, 577–589</xref><xref ref-type="fig" rid="F87">, 590</xref><xref ref-type="fig" rid="F88">, 591–603</xref><xref ref-type="fig" rid="F89">, 604–607</xref><xref ref-type="fig" rid="F90">, 608–621</xref><xref ref-type="fig" rid="F91">, 622–626</xref><xref ref-type="fig" rid="F92">, 627, 628</xref><xref ref-type="fig" rid="F93">, 629–641</xref><xref ref-type="fig" rid="F94">, 642</xref><xref ref-type="fig" rid="F95">, 643–651</xref><xref ref-type="fig" rid="F96">, 652, 653</xref><xref ref-type="fig" rid="F97">, 654–666</xref><xref ref-type="fig" rid="F98">, 667–669</xref><xref ref-type="fig" rid="F99">, 670–681</xref><xref ref-type="fig" rid="F100">, 682–685</xref><xref ref-type="fig" rid="F101">, 686, 687</xref><xref ref-type="fig" rid="F102">, 688–700</xref><xref ref-type="fig" rid="F103">, 701–703</xref><xref ref-type="fig" rid="F104">, 704–716</xref><xref ref-type="fig" rid="F105">, 717, 718</xref><xref ref-type="fig" rid="F106">, 719</xref><xref ref-type="fig" rid="F107">, 720–727</xref><xref ref-type="fig" rid="F108">, 728, 729</xref><xref ref-type="fig" rid="F109">, 730–742</xref><xref ref-type="fig" rid="F110">, 743</xref><xref ref-type="fig" rid="F111">, 744–757</xref><xref ref-type="fig" rid="F112">, 758, 759</xref><xref ref-type="fig" rid="F113">, 760–762</xref><xref ref-type="fig" rid="F114">, 763–776</xref><xref ref-type="fig" rid="F115">, 777, 778</xref><xref ref-type="fig" rid="F116">, 779–791</xref><xref ref-type="fig" rid="F117">, 792–794</xref><xref ref-type="fig" rid="F118">, 795–807</xref><xref ref-type="fig" rid="F119">, 808–812</xref><xref ref-type="fig" rid="F120">, 813, 814</xref><xref ref-type="fig" rid="F121">, 815–826</xref><xref ref-type="fig" rid="F122">, 827–829</xref><xref ref-type="fig" rid="F123">, 830–840</xref><tp:nomenclature-citation-list><tp:nomenclature-citation><tp:taxon-name>
                <tp:taxon-name-part taxon-name-part-type="genus" reg="Aleiodes">Aleiodes</tp:taxon-name-part>
              </tp:taxon-name><comment>Wesmael, 1838: 194; <xref ref-type="bibr" rid="B121">Shenefelt 1975</xref>: 1163–1185; <xref ref-type="bibr" rid="B69">Marsh 1979</xref>: 177–178; <xref ref-type="bibr" rid="B83">Papp 1985a</xref>: 143–164, <xref ref-type="bibr" rid="B84">1985b</xref>: 347–349; <xref ref-type="bibr" rid="B113">Shaw and Huddleston 1991</xref>: 95–96 (biology); <xref ref-type="bibr" rid="B141">van Achterberg 1991</xref>: 24; <xref ref-type="bibr" rid="B152">Zaldívar-Riverón et al. 2004</xref>: 225, <xref ref-type="bibr" rid="B153">2008</xref>: 329 (phylogeny); <xref ref-type="bibr" rid="B146">van Achterberg and Shaw 2016</xref>: 8–11 (groups). Type species (designated by Viereck 1914): <tp:taxon-name><tp:taxon-name-part taxon-name-part-type="genus" reg="Aleiodes">Aleiodes</tp:taxon-name-part> <tp:taxon-name-part taxon-name-part-type="species" reg="heterogaster">heterogaster</tp:taxon-name-part></tp:taxon-name> Wesmael, 1838 [examined; = <tp:taxon-name><tp:taxon-name-part taxon-name-part-type="genus" reg="Aleiodes">A.</tp:taxon-name-part> <tp:taxon-name-part taxon-name-part-type="species" reg="albitibia">albitibia</tp:taxon-name-part></tp:taxon-name> (Herrich-Schäffer, 1838)].</comment></tp:nomenclature-citation><tp:nomenclature-citation><tp:taxon-name>
                <tp:taxon-name-part taxon-name-part-type="genus" reg="Petalodes">Petalodes</tp:taxon-name-part>
              </tp:taxon-name><comment>Wesmael, 1838: 123; <xref ref-type="bibr" rid="B136">Tobias 1971</xref>: 218 (transl. 1975: 86–87); <xref ref-type="bibr" rid="B121">Shenefelt 1975</xref>: 1209–1211; <xref ref-type="bibr" rid="B137">Tobias 1976</xref>: 90; <xref ref-type="bibr" rid="B69">Marsh 1979</xref>: 179; <xref ref-type="bibr" rid="B141">van Achterberg 1991</xref>: 24 (as synonym of <tp:taxon-name><tp:taxon-name-part taxon-name-part-type="genus" reg="Aleiodes">Aleiodes</tp:taxon-name-part></tp:taxon-name> Wesmael, 1838); <xref ref-type="bibr" rid="B146">van Achterberg and Shaw 2016</xref>: 8. Type species (by monotypy): <tp:taxon-name><tp:taxon-name-part taxon-name-part-type="genus" reg="Petalodes">Petalodes</tp:taxon-name-part> <tp:taxon-name-part taxon-name-part-type="species" reg="unicolor">unicolor</tp:taxon-name-part></tp:taxon-name> Wesmael, 1838 [examined; = <tp:taxon-name><tp:taxon-name-part taxon-name-part-type="genus" reg="Aleiodes">Aleiodes</tp:taxon-name-part> <tp:taxon-name-part taxon-name-part-type="species" reg="compressor">compressor</tp:taxon-name-part></tp:taxon-name> (Herrich-Schäffer, 1838)].</comment></tp:nomenclature-citation><tp:nomenclature-citation><tp:taxon-name>
                <tp:taxon-name-part taxon-name-part-type="genus" reg="Schizoides">Schizoides</tp:taxon-name-part>
              </tp:taxon-name><comment>Wesmael, 1838: 94. Unavailable name.</comment></tp:nomenclature-citation><tp:nomenclature-citation><tp:taxon-name>
                <tp:taxon-name-part taxon-name-part-type="genus" reg="Nebartha">Nebartha</tp:taxon-name-part>
              </tp:taxon-name><comment>Walker, 1860: 310; <xref ref-type="bibr" rid="B121">Shenefelt 1975</xref>: 1216; <xref ref-type="bibr" rid="B69">Marsh 1979</xref>: 179; <xref ref-type="bibr" rid="B141">van Achterberg 1991</xref>: 24 (as synonym of <tp:taxon-name><tp:taxon-name-part taxon-name-part-type="genus" reg="Aleiodes">Aleiodes</tp:taxon-name-part></tp:taxon-name> Wesmael, 1838). Type species (by monotypy): <tp:taxon-name><tp:taxon-name-part taxon-name-part-type="genus" reg="Nebartha">Nebartha</tp:taxon-name-part> <tp:taxon-name-part taxon-name-part-type="species" reg="macropodides">macropodides</tp:taxon-name-part></tp:taxon-name> Walker, 1860 [examined].</comment></tp:nomenclature-citation><tp:nomenclature-citation><tp:taxon-name>
                <tp:taxon-name-part taxon-name-part-type="genus" reg="Tetrasphaeropyx">Tetrasphaeropyx</tp:taxon-name-part>
              </tp:taxon-name><comment>Ashmead, 1889: 634; <xref ref-type="bibr" rid="B121">Shenefelt 1975</xref>: 1260; <xref ref-type="bibr" rid="B69">Marsh 1979</xref>: 179; <xref ref-type="bibr" rid="B44">Fortier and Sherman 2008</xref>: 445 (as subgenus of <tp:taxon-name><tp:taxon-name-part taxon-name-part-type="genus" reg="Aleiodes">Aleiodes</tp:taxon-name-part></tp:taxon-name> Wesmael, 1838); <xref ref-type="bibr" rid="B153">Zaldívar-Riverón et al. 2008</xref>: 329 (as synonym of subgenus <tp:taxon-name><tp:taxon-name-part taxon-name-part-type="genus" reg="Aleiodes"/><tp:taxon-name-part taxon-name-part-type="subgenus" reg="Aleiodes">Aleiodes</tp:taxon-name-part></tp:taxon-name> Wesmael, 1838). Type species (by monotypy): <tp:taxon-name><tp:taxon-name-part taxon-name-part-type="genus" reg="Rogas">Rogas</tp:taxon-name-part> <tp:taxon-name-part taxon-name-part-type="species" reg="pilosus">pilosus</tp:taxon-name-part></tp:taxon-name> Cresson, 1872 [examined].</comment></tp:nomenclature-citation><tp:nomenclature-citation><tp:taxon-name>
                <tp:taxon-name-part taxon-name-part-type="genus" reg="Neorhogas">Neorhogas</tp:taxon-name-part>
              </tp:taxon-name><comment>Szépligeti, 1906: 605; <xref ref-type="bibr" rid="B121">Shenefelt 1975</xref>: 1205; <xref ref-type="bibr" rid="B141">van Achterberg 1991</xref>: 24 (as subgenus of <tp:taxon-name><tp:taxon-name-part taxon-name-part-type="genus" reg="Aleiodes">Aleiodes</tp:taxon-name-part></tp:taxon-name> Wesmael, 1838); <xref ref-type="bibr" rid="B153">Zaldívar-Riverón et al. 2008</xref>: 329 (included in subgenus <tp:taxon-name><tp:taxon-name-part taxon-name-part-type="genus" reg="Aleiodes"/><tp:taxon-name-part taxon-name-part-type="subgenus" reg="Aleiodes">Aleiodes</tp:taxon-name-part></tp:taxon-name> Wesmael, 1838). Type species (by monotypy): <tp:taxon-name><tp:taxon-name-part taxon-name-part-type="genus" reg="Neorhogas">Neorhogas</tp:taxon-name-part> <tp:taxon-name-part taxon-name-part-type="species" reg="luteus">luteus</tp:taxon-name-part></tp:taxon-name> Szépligeti, 1906 [examined; = <tp:taxon-name><tp:taxon-name-part taxon-name-part-type="genus" reg="Aleiodes">Aleiodes</tp:taxon-name-part> <tp:taxon-name-part taxon-name-part-type="species" reg="praetor">praetor</tp:taxon-name-part></tp:taxon-name> (Reinhard, 1863)].</comment></tp:nomenclature-citation><tp:nomenclature-citation><tp:taxon-name>
                <tp:taxon-name-part taxon-name-part-type="genus" reg="Chelonorhogas">Chelonorhogas</tp:taxon-name-part>
              </tp:taxon-name><comment>Enderlein, [Sept. 1<sup>st</sup>] 1912a: 258; <xref ref-type="bibr" rid="B121">Shenefelt 1975</xref>: 1187; <xref ref-type="bibr" rid="B141">van Achterberg 1991</xref>: 24 (as subgenus of <tp:taxon-name><tp:taxon-name-part taxon-name-part-type="genus" reg="Aleiodes">Aleiodes</tp:taxon-name-part></tp:taxon-name> Wesmael, 1838); <xref ref-type="bibr" rid="B153">Zaldívar-Riverón et al. 2008</xref>: 329 (as subgenus of <tp:taxon-name><tp:taxon-name-part taxon-name-part-type="genus" reg="Aleiodes">Aleiodes</tp:taxon-name-part></tp:taxon-name> Wesmael, 1838). Type species (by monotypy): <tp:taxon-name><tp:taxon-name-part taxon-name-part-type="genus" reg="Chelonorhogas">Chelonorhogas</tp:taxon-name-part> <tp:taxon-name-part taxon-name-part-type="species" reg="rufithorax">rufithorax</tp:taxon-name-part></tp:taxon-name> Enderlein, 1912 [examined; not <tp:taxon-name><tp:taxon-name-part taxon-name-part-type="genus" reg="Aleiodes">Aleiodes</tp:taxon-name-part> <tp:taxon-name-part taxon-name-part-type="species" reg="rufithorax">rufithorax</tp:taxon-name-part></tp:taxon-name> (Cameron, 1911) = <tp:taxon-name><tp:taxon-name-part taxon-name-part-type="genus" reg="Aleiodes">A.</tp:taxon-name-part> <tp:taxon-name-part taxon-name-part-type="species" reg="convexus">convexus</tp:taxon-name-part></tp:taxon-name> van Achterberg, 1991].</comment></tp:nomenclature-citation><tp:nomenclature-citation><tp:taxon-name>
                <tp:taxon-name-part taxon-name-part-type="genus" reg="Eucystomastax">Eucystomastax</tp:taxon-name-part>
              </tp:taxon-name><comment>Brues, [(end of?) Sept.] 1912: 223; <xref ref-type="bibr" rid="B118">Shaw 1993</xref>: 5 (as subgenus of <tp:taxon-name><tp:taxon-name-part taxon-name-part-type="genus" reg="Aleiodes">Aleiodes</tp:taxon-name-part></tp:taxon-name> Wesmael, 1838); <xref ref-type="bibr" rid="B152">Zaldívar-Riverón et al. 2004</xref>: 225 (included in <tp:taxon-name><tp:taxon-name-part taxon-name-part-type="genus" reg="Aleiodes">Aleiodes</tp:taxon-name-part></tp:taxon-name> Wesmael, 1838); Shimbori &amp; Penteado-Dias 2011: 17 (as subgenus of <tp:taxon-name><tp:taxon-name-part taxon-name-part-type="genus" reg="Aleiodes">Aleiodes</tp:taxon-name-part></tp:taxon-name> Wesmael, 1838). Type species (by monotypy): <tp:taxon-name><tp:taxon-name-part taxon-name-part-type="genus" reg="Eucystomastax">Eucystomastax</tp:taxon-name-part> <tp:taxon-name-part taxon-name-part-type="species" reg="bicolor">bicolor</tp:taxon-name-part></tp:taxon-name> Brues, 1912 (= <tp:taxon-name><tp:taxon-name-part taxon-name-part-type="genus" reg="Rogas">Rogas</tp:taxon-name-part> <tp:taxon-name-part taxon-name-part-type="species" reg="melanopterus">melanopterus</tp:taxon-name-part></tp:taxon-name> Erichson, 1848).</comment></tp:nomenclature-citation><tp:nomenclature-citation><tp:taxon-name>
                <tp:taxon-name-part taxon-name-part-type="genus" reg="Leluthinus">Leluthinus</tp:taxon-name-part>
              </tp:taxon-name><comment>Enderlein, 1912b: 96; <xref ref-type="bibr" rid="B121">Shenefelt 1975</xref>: 1202–1203; <xref ref-type="bibr" rid="B141">van Achterberg 1991</xref>: 24 (as synonym of <tp:taxon-name><tp:taxon-name-part taxon-name-part-type="genus" reg="Aleiodes">Aleiodes</tp:taxon-name-part></tp:taxon-name> Wesmael, 1838). Type species (by monotypy): <tp:taxon-name><tp:taxon-name-part taxon-name-part-type="genus" reg="Leluthinus">Leluthinus</tp:taxon-name-part> <tp:taxon-name-part taxon-name-part-type="species" reg="lividus">lividus</tp:taxon-name-part></tp:taxon-name> Enderlein, 1912 [examined].</comment></tp:nomenclature-citation><tp:nomenclature-citation><tp:taxon-name>
                <tp:taxon-name-part taxon-name-part-type="genus" reg="Aleirhogas">Aleirhogas</tp:taxon-name-part>
              </tp:taxon-name><comment>Baker, 1917b: 383, 411; <xref ref-type="bibr" rid="B121">Shenefelt 1975</xref>: 1185–1186; <xref ref-type="bibr" rid="B141">van Achterberg 1991</xref>: 24 (as synonym of <tp:taxon-name><tp:taxon-name-part taxon-name-part-type="genus" reg="Aleiodes">Aleiodes</tp:taxon-name-part></tp:taxon-name> Wesmael, 1838). Type species (designated by Viereck 1921): <tp:taxon-name><tp:taxon-name-part taxon-name-part-type="genus" reg="Rhogas">Rhogas</tp:taxon-name-part> (<tp:taxon-name-part taxon-name-part-type="subgenus" reg="Aleirhogas">Aleirhogas</tp:taxon-name-part>) <tp:taxon-name-part taxon-name-part-type="species" reg="schultzei">schultzei</tp:taxon-name-part></tp:taxon-name> Baker, 1917 [examined].</comment></tp:nomenclature-citation><tp:nomenclature-citation><tp:taxon-name>
                <tp:taxon-name-part taxon-name-part-type="genus" reg="Hemigyroneuron">Hemigyroneuron</tp:taxon-name-part>
              </tp:taxon-name><comment>Baker, 1917a: 284, 322–327; <xref ref-type="bibr" rid="B153">Zaldívar-Riverón et al. 2008</xref>: 329 (as subgenus of <tp:taxon-name><tp:taxon-name-part taxon-name-part-type="genus" reg="Aleiodes">Aleiodes</tp:taxon-name-part></tp:taxon-name> Wesmael, 1838); <xref ref-type="bibr" rid="B18">Butcher and Quicke 2011</xref>: 1405 (as subgenus of <tp:taxon-name><tp:taxon-name-part taxon-name-part-type="genus" reg="Aleiodes">Aleiodes</tp:taxon-name-part></tp:taxon-name> Wesmael, 1838, and <tp:taxon-name><tp:taxon-name-part taxon-name-part-type="genus" reg="Hemigyroneuron">Hemigyroneuron</tp:taxon-name-part></tp:taxon-name><italic>sensu</italic><xref ref-type="bibr" rid="B153">Zaldívar-Riverón et al. (2008)</xref> is not <tp:taxon-name><tp:taxon-name-part taxon-name-part-type="genus" reg="Hemigyroneuron">Hemigyroneuron</tp:taxon-name-part></tp:taxon-name>)); <xref ref-type="bibr" rid="B21">Butcher and Quicke 2015</xref>: 275–279. Type species (original designation): <tp:taxon-name><tp:taxon-name-part taxon-name-part-type="genus" reg="Hemigyroneuron">Hemigyroneuron</tp:taxon-name-part> <tp:taxon-name-part taxon-name-part-type="species" reg="speciosus">speciosus</tp:taxon-name-part></tp:taxon-name> Baker, 1917 [examined].</comment></tp:nomenclature-citation><tp:nomenclature-citation><tp:taxon-name>
                <tp:taxon-name-part taxon-name-part-type="genus" reg="Heterogamoides">Heterogamoides</tp:taxon-name-part>
              </tp:taxon-name><comment>Fullaway, 1919: 43; <xref ref-type="bibr" rid="B121">Shenefelt 1975</xref>: 1188; <xref ref-type="bibr" rid="B141">van Achterberg 1991</xref>: 24 (as synonym of <tp:taxon-name><tp:taxon-name-part taxon-name-part-type="genus" reg="Aleiodes">Aleiodes</tp:taxon-name-part></tp:taxon-name> Wesmael, 1838). Type species (by monotypy): <tp:taxon-name><tp:taxon-name-part taxon-name-part-type="genus" reg="Heterogamoides">Heterogamoides</tp:taxon-name-part> <tp:taxon-name-part taxon-name-part-type="species" reg="muirii">muirii</tp:taxon-name-part></tp:taxon-name> Fullaway, 1919 [examined].</comment></tp:nomenclature-citation><tp:nomenclature-citation><tp:taxon-name>
                <tp:taxon-name-part taxon-name-part-type="genus" reg="Cordylorhogas">Cordylorhogas</tp:taxon-name-part>
              </tp:taxon-name><comment>Enderlein, 1920: 153; <xref ref-type="bibr" rid="B121">Shenefelt 1975</xref>: 1195; <xref ref-type="bibr" rid="B141">van Achterberg 1991</xref>: 31; <xref ref-type="bibr" rid="B152">Zaldívar-Riverón et al. 2004</xref>: 232, <xref ref-type="bibr" rid="B153">2008</xref>: 329 (as synonym of subgenus <tp:taxon-name><tp:taxon-name-part taxon-name-part-type="genus" reg="Aleiodes"/><tp:taxon-name-part taxon-name-part-type="subgenus" reg="Aleiodes">Aleiodes</tp:taxon-name-part></tp:taxon-name> Wesmael, 1838). Type species (by monotypy): <tp:taxon-name><tp:taxon-name-part taxon-name-part-type="genus" reg="Cordylorhogas">Cordylorhogas</tp:taxon-name-part> <tp:taxon-name-part taxon-name-part-type="species" reg="trifasciatus">trifasciatus</tp:taxon-name-part></tp:taxon-name> Enderlein, 1920 [examined].</comment></tp:nomenclature-citation><tp:nomenclature-citation><tp:taxon-name>
                <tp:taxon-name-part taxon-name-part-type="genus" reg="Hyperstemma">Hyperstemma</tp:taxon-name-part>
              </tp:taxon-name><comment>Shestakov, 1940: 10; <xref ref-type="bibr" rid="B121">Shenefelt 1975</xref>: 1200; <xref ref-type="bibr" rid="B141">van Achterberg 1991</xref>: 24 (as synonym of <tp:taxon-name><tp:taxon-name-part taxon-name-part-type="genus" reg="Aleiodes">Aleiodes</tp:taxon-name-part></tp:taxon-name> Wesmael, 1838). Type species (by monotypy): <tp:taxon-name><tp:taxon-name-part taxon-name-part-type="genus" reg="Hyperstemma">Hyperstemma</tp:taxon-name-part> <tp:taxon-name-part taxon-name-part-type="species" reg="chlorotica">chlorotica</tp:taxon-name-part></tp:taxon-name> Shestakov, 1940 [examined].</comment></tp:nomenclature-citation><tp:nomenclature-citation><tp:taxon-name>
                <tp:taxon-name-part taxon-name-part-type="genus" reg="Dimorphomastax">Dimorphomastax</tp:taxon-name-part>
              </tp:taxon-name><comment>Shenefelt, 1979: 131–133; <xref ref-type="bibr" rid="B120">Shaw et al. 1998</xref>: 66 (as synonym of <tp:taxon-name><tp:taxon-name-part taxon-name-part-type="genus" reg="Aleiodes">Aleiodes</tp:taxon-name-part></tp:taxon-name> Wesmael, 1838). Type species (by original designation): <tp:taxon-name><tp:taxon-name-part taxon-name-part-type="genus" reg="Dimorphomastax">Dimorphomastax</tp:taxon-name-part> <tp:taxon-name-part taxon-name-part-type="species" reg="peculiaris">peculiaris</tp:taxon-name-part></tp:taxon-name> Shenefelt, 1979 [examined; = <tp:taxon-name><tp:taxon-name-part taxon-name-part-type="genus" reg="Aleiodes">Aleiodes</tp:taxon-name-part> <tp:taxon-name-part taxon-name-part-type="species" reg="atriceps">atriceps</tp:taxon-name-part></tp:taxon-name> Cresson, 1869].</comment></tp:nomenclature-citation><tp:nomenclature-citation><tp:taxon-name>
                <tp:taxon-name-part taxon-name-part-type="genus" reg="Pholichora">Pholichora</tp:taxon-name-part>
              </tp:taxon-name><comment>van Achterberg, 1991: 48–53; <xref ref-type="bibr" rid="B102">Quicke and Shaw 2005</xref>: 532; <xref ref-type="bibr" rid="B153">Zaldívar-Riverón et al. 2008</xref>: 329 (as synonym of <tp:taxon-name><tp:taxon-name-part taxon-name-part-type="genus" reg="Aleiodes">Aleiodes</tp:taxon-name-part></tp:taxon-name> Wesmael, 1838); <xref ref-type="bibr" rid="B18">Butcher and Quicke 2011</xref>: 1405 (as synonym of subgenus <tp:taxon-name><tp:taxon-name-part taxon-name-part-type="genus" reg="Aleiodes"/><tp:taxon-name-part taxon-name-part-type="subgenus" reg="Hemigyroneuron">Hemigyroneuron</tp:taxon-name-part></tp:taxon-name> Baker, 1917); <xref ref-type="bibr" rid="B19">Butcher et al. 2012</xref>: 9 (id.). Type species (original designation): <tp:taxon-name><tp:taxon-name-part taxon-name-part-type="genus" reg="Hemigyroneuron">Hemigyroneuron</tp:taxon-name-part> <tp:taxon-name-part taxon-name-part-type="species" reg="madagascariensis">madagascariensis</tp:taxon-name-part></tp:taxon-name> Granger, 1949 [examined].</comment></tp:nomenclature-citation><tp:nomenclature-citation><tp:taxon-name>
                <tp:taxon-name-part taxon-name-part-type="genus" reg="Arcaleiodes">Arcaleiodes</tp:taxon-name-part>
              </tp:taxon-name><comment>Chen &amp; He, 1997: 60–62; <xref ref-type="bibr" rid="B153">Zaldívar-Riverón et al. 2008</xref>: 329 (as subgenus of <tp:taxon-name><tp:taxon-name-part taxon-name-part-type="genus" reg="Aleiodes">Aleiodes</tp:taxon-name-part></tp:taxon-name> Wesmael, 1838); <xref ref-type="bibr" rid="B19">Butcher et al. 2012</xref>: 18–19 (id.). Type species (original designation): <tp:taxon-name><tp:taxon-name-part taxon-name-part-type="genus" reg="Aleiodes">Aleiodes</tp:taxon-name-part> <tp:taxon-name-part taxon-name-part-type="species" reg="unifasciatus">unifasciatus</tp:taxon-name-part></tp:taxon-name> Chen &amp; He, 1991 [examined].</comment></tp:nomenclature-citation><tp:nomenclature-citation><tp:taxon-name>
                <tp:taxon-name-part taxon-name-part-type="genus" reg="Vietorogas">Vietorogas</tp:taxon-name-part>
              </tp:taxon-name><comment>Long &amp; van Achterberg, 2008: 313–314; <xref ref-type="bibr" rid="B19">Butcher et al. 2012</xref>: 15–17 (as synonym of <tp:taxon-name><tp:taxon-name-part taxon-name-part-type="genus" reg="Aleiodes">Aleiodes</tp:taxon-name-part></tp:taxon-name> Wesmael, 1838). Type species (original designation): <tp:taxon-name><tp:taxon-name-part taxon-name-part-type="genus" reg="Vietorogas">Vietorogas</tp:taxon-name-part> <tp:taxon-name-part taxon-name-part-type="species" reg="bachma">bachma</tp:taxon-name-part></tp:taxon-name> Long, 2008 [examined].</comment></tp:nomenclature-citation><tp:nomenclature-citation><tp:taxon-name>
                <tp:taxon-name-part taxon-name-part-type="genus" reg="Rhogas"/>
              </tp:taxon-name><comment><italic>R</italic> (<italic>h</italic>)<italic>ogas</italic> auct; Tobias, 1971: 215–217 (transl. 1975: 83–86); Shenefelt, 1975: 1215–1256; Tobias, 1976: 81–89; Marsh, 1979: 179–181; Tobias, 1986: 74–84. </comment></tp:nomenclature-citation></tp:nomenclature-citation-list></tp:nomenclature><tp:treatment-sec sec-type="notes" id="SECID0EVVBG"><title>Notes.</title><p><italic><tp:taxon-name><tp:taxon-name-part taxon-name-part-type="genus" reg="Hyperstemma">Hyperstemma</tp:taxon-name-part></tp:taxon-name></italic> Shestakov, 1940, is traditionally included in the genus <italic><tp:taxon-name><tp:taxon-name-part taxon-name-part-type="genus" reg="Heterogamus">Heterogamus</tp:taxon-name-part></tp:taxon-name></italic> Wesmael, 1838 (<xref ref-type="bibr" rid="B121">Shenefelt 1975</xref>) or in the subgenus <tp:taxon-name><tp:taxon-name-part taxon-name-part-type="genus" reg="Aleiodes"/><tp:taxon-name-part taxon-name-part-type="subgenus" reg="Heterogamus">Heterogamus</tp:taxon-name-part></tp:taxon-name> of the genus <italic><tp:taxon-name><tp:taxon-name-part taxon-name-part-type="genus" reg="Aleiodes">Aleiodes</tp:taxon-name-part></tp:taxon-name></italic> Wesmael (e.g., <xref ref-type="bibr" rid="B8">Belokobylskij 2000</xref>), but differs by the shape of the head (Figs <xref ref-type="fig" rid="F5">17–19</xref>) and of the tarsal claws (Fig. <xref ref-type="fig" rid="F5">20</xref>), the position of the clypeus (Fig. <xref ref-type="fig" rid="F5">17</xref>), the elongate 2<sup>nd</sup> submarginal cell of the fore wing (but folded in Fig. <xref ref-type="fig" rid="F5">10</xref>), the widened 1<sup>st</sup> subdiscal cell of the fore wing and distinctly widened marginal cell of the hind wing (Fig. <xref ref-type="fig" rid="F5">10</xref>). Therefore, we retain the subgenus <tp:taxon-name><tp:taxon-name-part taxon-name-part-type="genus" reg="Aleiodes"/><tp:taxon-name-part taxon-name-part-type="subgenus" reg="Hyperstemma">Hyperstemma</tp:taxon-name-part></tp:taxon-name> Shestakov of <italic><tp:taxon-name><tp:taxon-name-part taxon-name-part-type="genus" reg="Aleiodes">Aleiodes</tp:taxon-name-part></tp:taxon-name></italic> Wesmael for at least the following species: <italic><tp:taxon-name><tp:taxon-name-part taxon-name-part-type="genus" reg="Aleiodes">A.</tp:taxon-name-part> <tp:taxon-name-part taxon-name-part-type="species" reg="chloroticus">chloroticus</tp:taxon-name-part></tp:taxon-name></italic> (Shestakov, 1940) from China (Palaearctic and Oriental), *Japan (<abbrev xmlns:xlink="http://www.w3.org/1999/xlink" content-type="institution" xlink:title="Naturalis Biodiversity Center, Leiden" id="ABBRID0EUYBG" xlink:type="simple">RMNH</abbrev>), Korea, and Russia (Far East), <italic><tp:taxon-name><tp:taxon-name-part taxon-name-part-type="genus" reg="Aleiodes">A.</tp:taxon-name-part> <tp:taxon-name-part taxon-name-part-type="species" reg="albigenus">albigenus</tp:taxon-name-part></tp:taxon-name></italic> Chen &amp; He, 1997, from China (Oriental) and Vietnam, <italic><tp:taxon-name><tp:taxon-name-part taxon-name-part-type="genus" reg="Aleiodes">A.</tp:taxon-name-part> <tp:taxon-name-part taxon-name-part-type="species" reg="crassinervis">crassinervis</tp:taxon-name-part></tp:taxon-name></italic> Chen &amp; He, 1997, from China (Oriental) and Vietnam, <italic><tp:taxon-name><tp:taxon-name-part taxon-name-part-type="genus" reg="Aleiodes">A.</tp:taxon-name-part> <tp:taxon-name-part taxon-name-part-type="species" reg="naevius">naevius</tp:taxon-name-part></tp:taxon-name></italic> Chen &amp; He, 1997, from China (Oriental), and <italic><tp:taxon-name><tp:taxon-name-part taxon-name-part-type="genus" reg="Aleiodes">A.</tp:taxon-name-part> <tp:taxon-name-part taxon-name-part-type="species" reg="pallidinervis">pallidinervis</tp:taxon-name-part></tp:taxon-name></italic> (Cameron, 1910) from China (Palaearctic and Oriental), Japan, Korea, and Russia (Far East).</p><fig id="F5" position="float" orientation="portrait"><object-id xmlns:xlink="http://www.w3.org/1999/xlink" content-type="doi" xlink:type="simple">10.3897/zookeys.919.39642.figures10-21</object-id><object-id xmlns:xlink="http://www.w3.org/1999/xlink" content-type="arpha" xlink:type="simple">14D64090-0E55-56E6-8539-3322ECC56CB9</object-id><label>Figures 10–21.</label><caption><p><italic><tp:taxon-name><tp:taxon-name-part taxon-name-part-type="genus" reg="Aleiodes">Aleiodes</tp:taxon-name-part> <tp:taxon-name-part taxon-name-part-type="species" reg="chloroticus">chloroticus</tp:taxon-name-part></tp:taxon-name></italic> (Shestakov), ♂, Japan <bold>10</bold> wings <bold>11</bold> mesosoma lateral <bold>12</bold> mesosoma dorsal <bold>13</bold> 1<sup>st</sup>–3<sup>rd</sup> metasomal tergites dorsal <bold>14</bold> fore femur lateral <bold>15</bold> hind femur lateral <bold>16</bold> base of antenna <bold>17</bold> head anterior <bold>18</bold> head dorsal <bold>19</bold> head lateral <bold>20</bold> outer hind tarsal claw <bold>21</bold> apex of antenna.</p></caption><graphic xmlns:xlink="http://www.w3.org/1999/xlink" xlink:href="zookeys-919-001-g005.jpg" position="float" orientation="portrait" xlink:type="simple" id="oo_390049.jpg"><uri content-type="original_file" xlink:type="simple">https://binary.pensoft.net/fig/390049</uri></graphic></fig></tp:treatment-sec><tp:treatment-sec><!--Section generated to contain objects referenced in tp:taxon-treatment.--><fig id="F6" position="float" orientation="portrait"><object-id xmlns:xlink="http://www.w3.org/1999/xlink" content-type="doi" xlink:type="simple">10.3897/zookeys.919.39642.figures22-25</object-id><object-id xmlns:xlink="http://www.w3.org/1999/xlink" content-type="arpha" xlink:type="simple">91C13739-EA90-5B88-BA5E-C363154C28E1</object-id><label>Figures 22–25.</label><caption><p><italic><tp:taxon-name><tp:taxon-name-part taxon-name-part-type="genus" reg="Aleiodes">Aleiodes</tp:taxon-name-part> <tp:taxon-name-part taxon-name-part-type="species" reg="aestuosus">aestuosus</tp:taxon-name-part></tp:taxon-name></italic> (Reinhard), ♀, Cyprus, Yermasoyja River, but 25 from Uzbekistan, Qamashi <bold>22</bold> ovipositor sheath lateral <bold>23</bold> habitus lateral <bold>24</bold> apex of antenna <bold>25</bold> mummy of <italic><tp:taxon-name><tp:taxon-name-part taxon-name-part-type="genus" reg="Heliothis">Heliothis</tp:taxon-name-part> <tp:taxon-name-part taxon-name-part-type="species" reg="peltigera">peltigera</tp:taxon-name-part></tp:taxon-name></italic> (Denis &amp; Schiffermüller).</p></caption><graphic xmlns:xlink="http://www.w3.org/1999/xlink" xlink:href="zookeys-919-001-g006.jpg" position="float" orientation="portrait" xlink:type="simple" id="oo_390050.jpg"><uri content-type="original_file" xlink:type="simple">https://binary.pensoft.net/fig/390050</uri></graphic></fig><fig id="F7" position="float" orientation="portrait"><object-id xmlns:xlink="http://www.w3.org/1999/xlink" content-type="doi" xlink:type="simple">10.3897/zookeys.919.39642.figures26-37</object-id><object-id xmlns:xlink="http://www.w3.org/1999/xlink" content-type="arpha" xlink:type="simple">79D0915E-1C6A-5272-A38E-E5E71FA2DAC4</object-id><label>Figures 26–37.</label><caption><p><italic><tp:taxon-name><tp:taxon-name-part taxon-name-part-type="genus" reg="Aleiodes">Aleiodes</tp:taxon-name-part> <tp:taxon-name-part taxon-name-part-type="species" reg="aestuosus">aestuosus</tp:taxon-name-part></tp:taxon-name></italic> (Reinhard), ♀, Cyprus, Yermasoyja River <bold>26</bold> fore wing <bold>27</bold> hind wing <bold>28</bold> mesosoma lateral <bold>29</bold> mesosoma dorsal <bold>30</bold> metasoma dorsal <bold>31</bold> fore femur lateral <bold>32</bold> hind femur lateral <bold>33</bold> base of antenna <bold>34</bold> head anterior <bold>35</bold> head dorsal <bold>36</bold> head lateral <bold>37</bold> inner hind tarsal claw.</p></caption><graphic xmlns:xlink="http://www.w3.org/1999/xlink" xlink:href="zookeys-919-001-g007.jpg" position="float" orientation="portrait" xlink:type="simple" id="oo_390051.jpg"><uri content-type="original_file" xlink:type="simple">https://binary.pensoft.net/fig/390051</uri></graphic></fig><fig id="F8" position="float" orientation="portrait"><object-id xmlns:xlink="http://www.w3.org/1999/xlink" content-type="doi" xlink:type="simple">10.3897/zookeys.919.39642.figures38-39</object-id><object-id xmlns:xlink="http://www.w3.org/1999/xlink" content-type="arpha" xlink:type="simple">59BD7BC5-62D7-5AC8-B75B-1B987E9AD7A4</object-id><label>Figures 38, 39.</label><caption><p><italic><tp:taxon-name><tp:taxon-name-part taxon-name-part-type="genus" reg="Aleiodes">Aleiodes</tp:taxon-name-part> <tp:taxon-name-part taxon-name-part-type="species" reg="agilis">agilis</tp:taxon-name-part></tp:taxon-name></italic> (Telenga), ♀, paralectotype <bold>38</bold> habitus lateral <bold>39</bold> ovipositor sheath lateral. Photographs by K. Samartsev.</p></caption><graphic xmlns:xlink="http://www.w3.org/1999/xlink" xlink:href="zookeys-919-001-g008.jpg" position="float" orientation="portrait" xlink:type="simple" id="oo_390052.jpg"><uri content-type="original_file" xlink:type="simple">https://binary.pensoft.net/fig/390052</uri></graphic></fig><fig id="F9" position="float" orientation="portrait"><object-id xmlns:xlink="http://www.w3.org/1999/xlink" content-type="doi" xlink:type="simple">10.3897/zookeys.919.39642.figures40-49</object-id><object-id xmlns:xlink="http://www.w3.org/1999/xlink" content-type="arpha" xlink:type="simple">BD25508C-E43B-52D7-84C7-A56A662B24A1</object-id><label>Figures 40–49.</label><caption><p><italic><tp:taxon-name><tp:taxon-name-part taxon-name-part-type="genus" reg="Aleiodes">Aleiodes</tp:taxon-name-part> <tp:taxon-name-part taxon-name-part-type="species" reg="agilis">agilis</tp:taxon-name-part></tp:taxon-name></italic> (Telenga), ♀, paralectotype, but 47 of lectotype <bold>40</bold> wings <bold>41</bold> mesosoma lateral <bold>42</bold> fore femur lateral <bold>43</bold> hind femur lateral <bold>44</bold> outer hind tarsal claw <bold>45</bold> fore leg <bold>46</bold> head anterior <bold>47</bold> head dorso-lateral <bold>48</bold> head lateral <bold>49</bold> base of antenna. Photographs by K. Samartsev.</p></caption><graphic xmlns:xlink="http://www.w3.org/1999/xlink" xlink:href="zookeys-919-001-g009.jpg" position="float" orientation="portrait" xlink:type="simple" id="oo_390053.jpg"><uri content-type="original_file" xlink:type="simple">https://binary.pensoft.net/fig/390053</uri></graphic></fig><fig id="F10" position="float" orientation="portrait"><object-id xmlns:xlink="http://www.w3.org/1999/xlink" content-type="doi" xlink:type="simple">10.3897/zookeys.919.39642.figures50-53</object-id><object-id xmlns:xlink="http://www.w3.org/1999/xlink" content-type="arpha" xlink:type="simple">25D7F282-B3A7-5EF0-A169-0A257A48DF74</object-id><label>Figures 50–53.</label><caption><p><italic><tp:taxon-name><tp:taxon-name-part taxon-name-part-type="genus" reg="Aleiodes">Aleiodes</tp:taxon-name-part> <tp:taxon-name-part taxon-name-part-type="species" reg="apicalis">apicalis</tp:taxon-name-part></tp:taxon-name></italic> (Brullé), ♀, Greece, Thimiana Chios, but 52 mummies of <italic><tp:taxon-name><tp:taxon-name-part taxon-name-part-type="genus" reg="Autographa">Autographa</tp:taxon-name-part> <tp:taxon-name-part taxon-name-part-type="species" reg="gamma">gamma</tp:taxon-name-part></tp:taxon-name></italic> (Linnaeus) from Malta and 53 of undetermined plusiine host from Cyprus <bold>50</bold> habitus lateral <bold>51</bold> ovipositor sheath lateral <bold>52</bold> mummy dorsal <bold>53</bold> mummy covered by silk of host.</p></caption><graphic xmlns:xlink="http://www.w3.org/1999/xlink" xlink:href="zookeys-919-001-g010.jpg" position="float" orientation="portrait" xlink:type="simple" id="oo_390054.jpg"><uri content-type="original_file" xlink:type="simple">https://binary.pensoft.net/fig/390054</uri></graphic></fig><fig id="F11" position="float" orientation="portrait"><object-id xmlns:xlink="http://www.w3.org/1999/xlink" content-type="doi" xlink:type="simple">10.3897/zookeys.919.39642.figures54-65</object-id><object-id xmlns:xlink="http://www.w3.org/1999/xlink" content-type="arpha" xlink:type="simple">FB7FA51D-63DD-5751-B715-879670F8A4E0</object-id><label>Figures 54–65.</label><caption><p><italic><tp:taxon-name><tp:taxon-name-part taxon-name-part-type="genus" reg="Aleiodes">Aleiodes</tp:taxon-name-part> <tp:taxon-name-part taxon-name-part-type="species" reg="apicalis">apicalis</tp:taxon-name-part></tp:taxon-name></italic> (Brullé), ♀, Bulgaria, Rodopi <bold>54</bold> wings <bold>55</bold> mesosoma lateral <bold>56</bold> mesosoma dorsal <bold>57</bold> 1<sup>st</sup> –3<sup>rd</sup> metasomal tergites dorsal <bold>58</bold> fore femur lateral <bold>59</bold> hind femur lateral <bold>60</bold> head anterior <bold>61</bold> head dorsal <bold>62</bold> head lateral <bold>63</bold> outer hind tarsal claw <bold>64</bold> base of antenna <bold>65</bold> apex of antenna.</p></caption><graphic xmlns:xlink="http://www.w3.org/1999/xlink" xlink:href="zookeys-919-001-g011.jpg" position="float" orientation="portrait" xlink:type="simple" id="oo_390055.jpg"><uri content-type="original_file" xlink:type="simple">https://binary.pensoft.net/fig/390055</uri></graphic></fig><fig id="F12" position="float" orientation="portrait"><object-id xmlns:xlink="http://www.w3.org/1999/xlink" content-type="doi" xlink:type="simple">10.3897/zookeys.919.39642.figures66-71</object-id><object-id xmlns:xlink="http://www.w3.org/1999/xlink" content-type="arpha" xlink:type="simple">143A68FD-0993-5A13-ACDF-DC57416186CB</object-id><label>Figures 66–71.</label><caption><p><italic><tp:taxon-name><tp:taxon-name-part taxon-name-part-type="genus" reg="Aleiodes">Aleiodes</tp:taxon-name-part> <tp:taxon-name-part taxon-name-part-type="species" reg="apicalis">apicalis</tp:taxon-name-part></tp:taxon-name></italic> (Brullé), ♂, Turkey, Sivas <bold>66</bold> habitus lateral <bold>67</bold> head dorsal <bold>68</bold> 3<sup>rd</sup> –7<sup>th</sup> metasomal tergites dorsal <bold>69</bold> 3<sup>rd</sup> –7<sup>th</sup> metasomal tergites lateral <bold>70</bold> head anterior <bold>71</bold> outer hind tarsal claw.</p></caption><graphic xmlns:xlink="http://www.w3.org/1999/xlink" xlink:href="zookeys-919-001-g012.jpg" position="float" orientation="portrait" xlink:type="simple" id="oo_390056.jpg"><uri content-type="original_file" xlink:type="simple">https://binary.pensoft.net/fig/390056</uri></graphic></fig><fig id="F13" position="float" orientation="portrait"><object-id xmlns:xlink="http://www.w3.org/1999/xlink" content-type="doi" xlink:type="simple">10.3897/zookeys.919.39642.figures72-73</object-id><object-id xmlns:xlink="http://www.w3.org/1999/xlink" content-type="arpha" xlink:type="simple">D8339728-0BB7-5DE2-AF96-7F6763CD34EC</object-id><label>Figures 72, 73.</label><caption><p><italic><tp:taxon-name><tp:taxon-name-part taxon-name-part-type="genus" reg="Aleiodes">Aleiodes</tp:taxon-name-part> <tp:taxon-name-part taxon-name-part-type="species" reg="arnoldii">arnoldii</tp:taxon-name-part></tp:taxon-name></italic> (Tobias), ♀, holotype <bold>72</bold> habitus lateral <bold>73</bold> ovipositor sheath lateral. Photographs: K. Samartsev.</p></caption><graphic xmlns:xlink="http://www.w3.org/1999/xlink" xlink:href="zookeys-919-001-g013.jpg" position="float" orientation="portrait" xlink:type="simple" id="oo_390057.jpg"><uri content-type="original_file" xlink:type="simple">https://binary.pensoft.net/fig/390057</uri></graphic></fig><fig id="F14" position="float" orientation="portrait"><object-id xmlns:xlink="http://www.w3.org/1999/xlink" content-type="doi" xlink:type="simple">10.3897/zookeys.919.39642.figures74-79</object-id><object-id xmlns:xlink="http://www.w3.org/1999/xlink" content-type="arpha" xlink:type="simple">1EB71D01-9D24-5985-8EC6-CB0EAF5EA6DA</object-id><label>Figures 74–79.</label><caption><p><italic><tp:taxon-name><tp:taxon-name-part taxon-name-part-type="genus" reg="Aleiodes">Aleiodes</tp:taxon-name-part> <tp:taxon-name-part taxon-name-part-type="species" reg="arnoldii">arnoldii</tp:taxon-name-part></tp:taxon-name></italic> (Tobias), ♀, holotype <bold>74</bold> wings <bold>75</bold> mesosoma lateral <bold>76</bold> antenna <bold>77</bold> head lateral <bold>78</bold> head anterior <bold>79</bold> head dorsal. Photographs: K. Samartsev.</p></caption><graphic xmlns:xlink="http://www.w3.org/1999/xlink" xlink:href="zookeys-919-001-g014.jpg" position="float" orientation="portrait" xlink:type="simple" id="oo_390058.jpg"><uri content-type="original_file" xlink:type="simple">https://binary.pensoft.net/fig/390058</uri></graphic></fig><fig id="F15" position="float" orientation="portrait"><object-id xmlns:xlink="http://www.w3.org/1999/xlink" content-type="doi" xlink:type="simple">10.3897/zookeys.919.39642.figure80</object-id><object-id xmlns:xlink="http://www.w3.org/1999/xlink" content-type="arpha" xlink:type="simple">9FE171F2-0F5F-5F6F-90BE-4550C5CAD1C1</object-id><label>Figure 80.</label><caption><p><italic><tp:taxon-name><tp:taxon-name-part taxon-name-part-type="genus" reg="Aleiodes">Aleiodes</tp:taxon-name-part> <tp:taxon-name-part taxon-name-part-type="species" reg="arnoldii">arnoldii</tp:taxon-name-part></tp:taxon-name></italic> (Tobias), ♂, Turkey, Tanin Pass, habitus lateral.</p></caption><graphic xmlns:xlink="http://www.w3.org/1999/xlink" xlink:href="zookeys-919-001-g015.jpg" position="float" orientation="portrait" xlink:type="simple" id="oo_390059.jpg"><uri content-type="original_file" xlink:type="simple">https://binary.pensoft.net/fig/390059</uri></graphic></fig><fig id="F16" position="float" orientation="portrait"><object-id xmlns:xlink="http://www.w3.org/1999/xlink" content-type="doi" xlink:type="simple">10.3897/zookeys.919.39642.figures81-92</object-id><object-id xmlns:xlink="http://www.w3.org/1999/xlink" content-type="arpha" xlink:type="simple">D7B63730-B1C9-5937-9156-0402627E8E5F</object-id><label>Figures 81–92.</label><caption><p><italic><tp:taxon-name><tp:taxon-name-part taxon-name-part-type="genus" reg="Aleiodes">Aleiodes</tp:taxon-name-part> <tp:taxon-name-part taxon-name-part-type="species" reg="arnoldii">arnoldii</tp:taxon-name-part></tp:taxon-name></italic> (Tobias), ♂, Turkey, Tanin Pass <bold>81</bold> wings <bold>82</bold> mesosoma lateral <bold>83</bold> mesosoma dorsal <bold>84</bold> metasoma dorsal <bold>85</bold> fore femur lateral <bold>86</bold> hind femur lateral <bold>87</bold> inner hind tarsal claw <bold>88</bold> head anterior <bold>89</bold> head dorsal <bold>90</bold> head lateral <bold>91</bold> base of antenna <bold>92</bold> apex of metasoma lateral.</p></caption><graphic xmlns:xlink="http://www.w3.org/1999/xlink" xlink:href="zookeys-919-001-g016.jpg" position="float" orientation="portrait" xlink:type="simple" id="oo_390060.jpg"><uri content-type="original_file" xlink:type="simple">https://binary.pensoft.net/fig/390060</uri></graphic></fig><fig id="F17" position="float" orientation="portrait"><object-id xmlns:xlink="http://www.w3.org/1999/xlink" content-type="doi" xlink:type="simple">10.3897/zookeys.919.39642.figures93-97</object-id><object-id xmlns:xlink="http://www.w3.org/1999/xlink" content-type="arpha" xlink:type="simple">7E59AE8D-3A52-583D-BBEE-A55931BCD1A8</object-id><label>Figures 93–97.</label><caption><p><italic><tp:taxon-name><tp:taxon-name-part taxon-name-part-type="genus" reg="Aleiodes">Aleiodes</tp:taxon-name-part> <tp:taxon-name-part taxon-name-part-type="species" reg="aterrimus">aterrimus</tp:taxon-name-part></tp:taxon-name></italic> (Ratzeburg), ♀, England, Pamber Forest <bold>93</bold> habitus lateral <bold>94</bold> detail of fore wing with arrow indicating lost vein r-m <bold>95</bold> ovipositor sheath lateral <bold>96, 97</bold> mummies of <italic><tp:taxon-name><tp:taxon-name-part taxon-name-part-type="genus" reg="Amphipyra">Amphipyra</tp:taxon-name-part></tp:taxon-name></italic> sp. showing variation in markings.</p></caption><graphic xmlns:xlink="http://www.w3.org/1999/xlink" xlink:href="zookeys-919-001-g017.jpg" position="float" orientation="portrait" xlink:type="simple" id="oo_390061.jpg"><uri content-type="original_file" xlink:type="simple">https://binary.pensoft.net/fig/390061</uri></graphic></fig><fig id="F18" position="float" orientation="portrait"><object-id xmlns:xlink="http://www.w3.org/1999/xlink" content-type="doi" xlink:type="simple">10.3897/zookeys.919.39642.figures98-100</object-id><object-id xmlns:xlink="http://www.w3.org/1999/xlink" content-type="arpha" xlink:type="simple">051EF52B-1F9E-5B88-BA41-4A1940BB491F</object-id><label>Figures 98–100.</label><caption><p><italic><tp:taxon-name><tp:taxon-name-part taxon-name-part-type="genus" reg="Aleiodes">Aleiodes</tp:taxon-name-part> <tp:taxon-name-part taxon-name-part-type="species" reg="aterrimus">aterrimus</tp:taxon-name-part></tp:taxon-name></italic> (Ratzeburg), ♀, England, Pamber Forest <bold>98</bold> parasitised caterpillar of <italic><tp:taxon-name><tp:taxon-name-part taxon-name-part-type="genus" reg="Amphipyra">Amphipyra</tp:taxon-name-part></tp:taxon-name></italic> sp. <bold>99</bold> early stage of mummy <bold>100</bold> later stage of mummy.</p></caption><graphic xmlns:xlink="http://www.w3.org/1999/xlink" xlink:href="zookeys-919-001-g018.jpg" position="float" orientation="portrait" xlink:type="simple" id="oo_390062.jpg"><uri content-type="original_file" xlink:type="simple">https://binary.pensoft.net/fig/390062</uri></graphic></fig><fig id="F19" position="float" orientation="portrait"><object-id xmlns:xlink="http://www.w3.org/1999/xlink" content-type="doi" xlink:type="simple">10.3897/zookeys.919.39642.figure101</object-id><object-id xmlns:xlink="http://www.w3.org/1999/xlink" content-type="arpha" xlink:type="simple">9D618773-4828-506A-A8FF-0BAEB8C42B2A</object-id><label>Figure 101.</label><caption><p>Larva of <italic><tp:taxon-name><tp:taxon-name-part taxon-name-part-type="genus" reg="Aleiodes">Aleiodes</tp:taxon-name-part> <tp:taxon-name-part taxon-name-part-type="species" reg="aterrimus">aterrimus</tp:taxon-name-part></tp:taxon-name></italic> (Ratzeburg) mummifying <italic><tp:taxon-name><tp:taxon-name-part taxon-name-part-type="genus" reg="Amphipyra">Amphipyra</tp:taxon-name-part> <tp:taxon-name-part taxon-name-part-type="species" reg="pyramidea">pyramidea</tp:taxon-name-part></tp:taxon-name></italic> (Linnaeus), with its anterior (indicated by the arrow) projecting from the ventral opening in the host to spread adhesive over a wide area.</p></caption><graphic xmlns:xlink="http://www.w3.org/1999/xlink" xlink:href="zookeys-919-001-g019.jpg" position="float" orientation="portrait" xlink:type="simple" id="oo_390063.jpg"><uri content-type="original_file" xlink:type="simple">https://binary.pensoft.net/fig/390063</uri></graphic></fig><fig id="F20" position="float" orientation="portrait"><object-id xmlns:xlink="http://www.w3.org/1999/xlink" content-type="doi" xlink:type="simple">10.3897/zookeys.919.39642.figures102-115</object-id><object-id xmlns:xlink="http://www.w3.org/1999/xlink" content-type="arpha" xlink:type="simple">A19714FD-6AB9-522E-9BF7-1EADD8FAF96E</object-id><label>Figures 102–115.</label><caption><p><italic><tp:taxon-name><tp:taxon-name-part taxon-name-part-type="genus" reg="Aleiodes">Aleiodes</tp:taxon-name-part> <tp:taxon-name-part taxon-name-part-type="species" reg="aterrimus">aterrimus</tp:taxon-name-part></tp:taxon-name></italic> (Ratzeburg), ♀, England, Pamber Forest, but 102 from Austria, Wien <bold>102</bold> fore wing <bold>103</bold> hind wing <bold>104</bold> mesosoma lateral <bold>105</bold> mesosoma dorsal <bold>106</bold> metasoma dorsal <bold>107</bold> fore femur lateral <bold>108</bold> hind femur lateral <bold>109</bold> head anterior <bold>110</bold> head dorsal <bold>111</bold> head lateral <bold>112</bold> hind tibia and tarsus lateral <bold>113</bold> outer hind tarsal claw <bold>114</bold> base of antenna <bold>115</bold> apex of antenna.</p></caption><graphic xmlns:xlink="http://www.w3.org/1999/xlink" xlink:href="zookeys-919-001-g020.jpg" position="float" orientation="portrait" xlink:type="simple" id="oo_390064.jpg"><uri content-type="original_file" xlink:type="simple">https://binary.pensoft.net/fig/390064</uri></graphic></fig><fig id="F21" position="float" orientation="portrait"><object-id xmlns:xlink="http://www.w3.org/1999/xlink" content-type="doi" xlink:type="simple">10.3897/zookeys.919.39642.figures116-118</object-id><object-id xmlns:xlink="http://www.w3.org/1999/xlink" content-type="arpha" xlink:type="simple">7A65E536-5B45-58A6-A395-B61CA19A0A9D</object-id><label>Figures 116–118.</label><caption><p><italic><tp:taxon-name><tp:taxon-name-part taxon-name-part-type="genus" reg="Aleiodes">Aleiodes</tp:taxon-name-part> <tp:taxon-name-part taxon-name-part-type="species" reg="carbonarius">carbonarius</tp:taxon-name-part></tp:taxon-name></italic> Giraud, ♀, Hungary, Veszprém <bold>116</bold> habitus lateral <bold>117</bold> ovipositor sheath lateral <bold>118</bold> mummy of <italic><tp:taxon-name><tp:taxon-name-part taxon-name-part-type="genus" reg="Tholera">Tholera</tp:taxon-name-part> <tp:taxon-name-part taxon-name-part-type="species" reg="decimalis">decimalis</tp:taxon-name-part></tp:taxon-name></italic> (Poda).</p></caption><graphic xmlns:xlink="http://www.w3.org/1999/xlink" xlink:href="zookeys-919-001-g021.jpg" position="float" orientation="portrait" xlink:type="simple" id="oo_390065.jpg"><uri content-type="original_file" xlink:type="simple">https://binary.pensoft.net/fig/390065</uri></graphic></fig><fig id="F22" position="float" orientation="portrait"><object-id xmlns:xlink="http://www.w3.org/1999/xlink" content-type="doi" xlink:type="simple">10.3897/zookeys.919.39642.figures119-131</object-id><object-id xmlns:xlink="http://www.w3.org/1999/xlink" content-type="arpha" xlink:type="simple">C42B5EB2-8FBC-5583-A967-300046F11C24</object-id><label>Figures 119–131.</label><caption><p><italic><tp:taxon-name><tp:taxon-name-part taxon-name-part-type="genus" reg="Aleiodes">Aleiodes</tp:taxon-name-part> <tp:taxon-name-part taxon-name-part-type="species" reg="carbonarius">carbonarius</tp:taxon-name-part></tp:taxon-name></italic> Giraud, ♀, Hungary, Veszprém <bold>119</bold> fore wing <bold>120</bold> hind wing <bold>121</bold> mesosoma lateral <bold>122</bold> mesosoma dorsal <bold>123</bold> metasoma dorsal <bold>124</bold> fore femur lateral <bold>125</bold> hind femur lateral <bold>126</bold> head anterior <bold>127</bold> head dorsal <bold>128</bold> head lateral <bold>129</bold> base of antenna <bold>130</bold> apex of antenna <bold>131</bold> inner hind tarsal claw.</p></caption><graphic xmlns:xlink="http://www.w3.org/1999/xlink" xlink:href="zookeys-919-001-g022.jpg" position="float" orientation="portrait" xlink:type="simple" id="oo_390066.jpg"><uri content-type="original_file" xlink:type="simple">https://binary.pensoft.net/fig/390066</uri></graphic></fig><fig id="F23" position="float" orientation="portrait"><object-id xmlns:xlink="http://www.w3.org/1999/xlink" content-type="doi" xlink:type="simple">10.3897/zookeys.919.39642.figures132-137</object-id><object-id xmlns:xlink="http://www.w3.org/1999/xlink" content-type="arpha" xlink:type="simple">14702ABD-1CCA-5F18-87A4-7B99B412D4F1</object-id><label>Figures 132–137.</label><caption><p><italic><tp:taxon-name><tp:taxon-name-part taxon-name-part-type="genus" reg="Aleiodes">Aleiodes</tp:taxon-name-part> <tp:taxon-name-part taxon-name-part-type="species" reg="carbonarius">carbonarius</tp:taxon-name-part></tp:taxon-name></italic> Giraud, ♂, Hungary, Csákvár <bold>132</bold> habitus lateral <bold>133</bold> head dorsal <bold>134</bold> wings <bold>135</bold> base of antenna <bold>136</bold> apex of antenna <bold>137</bold> head anterior.</p></caption><graphic xmlns:xlink="http://www.w3.org/1999/xlink" xlink:href="zookeys-919-001-g023.jpg" position="float" orientation="portrait" xlink:type="simple" id="oo_390067.jpg"><uri content-type="original_file" xlink:type="simple">https://binary.pensoft.net/fig/390067</uri></graphic></fig><fig id="F24" position="float" orientation="portrait"><object-id xmlns:xlink="http://www.w3.org/1999/xlink" content-type="doi" xlink:type="simple">10.3897/zookeys.919.39642.figures138-141</object-id><object-id xmlns:xlink="http://www.w3.org/1999/xlink" content-type="arpha" xlink:type="simple">A0138053-F634-5848-AFE7-BB186A4EAA4F</object-id><label>Figures 138–141.</label><caption><p><italic><tp:taxon-name><tp:taxon-name-part taxon-name-part-type="genus" reg="Aleiodes">Aleiodes</tp:taxon-name-part> <tp:taxon-name-part taxon-name-part-type="species" reg="carbonaroides">carbonaroides</tp:taxon-name-part></tp:taxon-name></italic> sp. nov., ♀, holotype <bold>138</bold> habitus lateral <bold>139</bold> ovipositor sheath lateral <bold>140</bold> outer hind tarsal claw lateral <bold>141</bold> mummy of <italic><tp:taxon-name><tp:taxon-name-part taxon-name-part-type="genus" reg="Cerapteryx">Cerapteryx</tp:taxon-name-part> <tp:taxon-name-part taxon-name-part-type="species" reg="graminis">graminis</tp:taxon-name-part></tp:taxon-name></italic> (Linnaeus).</p></caption><graphic xmlns:xlink="http://www.w3.org/1999/xlink" xlink:href="zookeys-919-001-g024.jpg" position="float" orientation="portrait" xlink:type="simple" id="oo_390068.jpg"><uri content-type="original_file" xlink:type="simple">https://binary.pensoft.net/fig/390068</uri></graphic></fig><fig id="F25" position="float" orientation="portrait"><object-id xmlns:xlink="http://www.w3.org/1999/xlink" content-type="doi" xlink:type="simple">10.3897/zookeys.919.39642.figures142-153</object-id><object-id xmlns:xlink="http://www.w3.org/1999/xlink" content-type="arpha" xlink:type="simple">E65C2ACC-84B6-5071-AB21-E6A3AE3F6212</object-id><label>Figures 142–153.</label><caption><p><italic><tp:taxon-name><tp:taxon-name-part taxon-name-part-type="genus" reg="Aleiodes">Aleiodes</tp:taxon-name-part> <tp:taxon-name-part taxon-name-part-type="species" reg="carbonaroides">carbonaroides</tp:taxon-name-part></tp:taxon-name></italic> sp. nov., ♀, holotype <bold>142</bold> fore wing <bold>143</bold> hind wing <bold>144</bold> mesosoma lateral <bold>145</bold> mesosoma dorsal <bold>146</bold> metasoma dorsal <bold>147</bold> fore femur lateral <bold>148</bold> hind femur lateral <bold>149</bold> head anterior <bold>150</bold> head dorsal <bold>151</bold> head lateral <bold>152</bold> base of antenna <bold>153</bold> apex of antenna.</p></caption><graphic xmlns:xlink="http://www.w3.org/1999/xlink" xlink:href="zookeys-919-001-g025.jpg" position="float" orientation="portrait" xlink:type="simple" id="oo_390069.jpg"><uri content-type="original_file" xlink:type="simple">https://binary.pensoft.net/fig/390069</uri></graphic></fig><fig id="F26" position="float" orientation="portrait"><object-id xmlns:xlink="http://www.w3.org/1999/xlink" content-type="doi" xlink:type="simple">10.3897/zookeys.919.39642.figures154-160</object-id><object-id xmlns:xlink="http://www.w3.org/1999/xlink" content-type="arpha" xlink:type="simple">86D778D8-3817-5FEF-9743-028C28D1C1EC</object-id><label>Figures 154–160.</label><caption><p><italic><tp:taxon-name><tp:taxon-name-part taxon-name-part-type="genus" reg="Aleiodes">Aleiodes</tp:taxon-name-part> <tp:taxon-name-part taxon-name-part-type="species" reg="carbonaroides">carbonaroides</tp:taxon-name-part></tp:taxon-name></italic> sp. nov., ♂, paratype <bold>154</bold> habitus lateral <bold>155</bold> apex of antenna <bold>156</bold> antenna <bold>157</bold> base of antenna <bold>158</bold> wings lateral <bold>159</bold> head anterior <bold>160</bold> head dorsal.</p></caption><graphic xmlns:xlink="http://www.w3.org/1999/xlink" xlink:href="zookeys-919-001-g026.jpg" position="float" orientation="portrait" xlink:type="simple" id="oo_390070.jpg"><uri content-type="original_file" xlink:type="simple">https://binary.pensoft.net/fig/390070</uri></graphic></fig><fig id="F27" position="float" orientation="portrait"><object-id xmlns:xlink="http://www.w3.org/1999/xlink" content-type="doi" xlink:type="simple">10.3897/zookeys.919.39642.figures161-163</object-id><object-id xmlns:xlink="http://www.w3.org/1999/xlink" content-type="arpha" xlink:type="simple">3948DC74-1B56-5A6F-A324-8F80387803A4</object-id><label>Figures 161–163.</label><caption><p><italic><tp:taxon-name><tp:taxon-name-part taxon-name-part-type="genus" reg="Aleiodes">Aleiodes</tp:taxon-name-part> <tp:taxon-name-part taxon-name-part-type="species" reg="caucasicus">caucasicus</tp:taxon-name-part></tp:taxon-name></italic> (Tobias), ♀, Russia, Sotchi <bold>161</bold> habitus lateral <bold>162</bold> ovipositor sheath lateral <bold>163</bold> apex of antenna (of paratype).</p></caption><graphic xmlns:xlink="http://www.w3.org/1999/xlink" xlink:href="zookeys-919-001-g027.jpg" position="float" orientation="portrait" xlink:type="simple" id="oo_390071.jpg"><uri content-type="original_file" xlink:type="simple">https://binary.pensoft.net/fig/390071</uri></graphic></fig><fig id="F28" position="float" orientation="portrait"><object-id xmlns:xlink="http://www.w3.org/1999/xlink" content-type="doi" xlink:type="simple">10.3897/zookeys.919.39642.figures164-177</object-id><object-id xmlns:xlink="http://www.w3.org/1999/xlink" content-type="arpha" xlink:type="simple">26C7F91D-55A3-52EE-A04C-89C66E6AAC9F</object-id><label>Figures 164–177.</label><caption><p><italic><tp:taxon-name><tp:taxon-name-part taxon-name-part-type="genus" reg="Aleiodes">Aleiodes</tp:taxon-name-part> <tp:taxon-name-part taxon-name-part-type="species" reg="caucasicus">caucasicus</tp:taxon-name-part></tp:taxon-name></italic> (Tobias), ♀, Russia, Sotchi <bold>164</bold> fore wing <bold>165</bold> hind wing <bold>166</bold> mesosoma lateral <bold>167</bold> mesosoma dorsal <bold>168</bold> metasoma dorsal <bold>169</bold> fore femur lateral <bold>170</bold> hind femur lateral <bold>171</bold> head anterior <bold>172</bold> head dorsal <bold>173</bold> head lateral <bold>174</bold> base of antenna <bold>175</bold> antenna <bold>176</bold> hind tibia and tarsus lateral <bold>177</bold> outer hind tarsal claw.</p></caption><graphic xmlns:xlink="http://www.w3.org/1999/xlink" xlink:href="zookeys-919-001-g028.jpg" position="float" orientation="portrait" xlink:type="simple" id="oo_390072.jpg"><uri content-type="original_file" xlink:type="simple">https://binary.pensoft.net/fig/390072</uri></graphic></fig><fig id="F29" position="float" orientation="portrait"><object-id xmlns:xlink="http://www.w3.org/1999/xlink" content-type="doi" xlink:type="simple">10.3897/zookeys.919.39642.figures178-179</object-id><object-id xmlns:xlink="http://www.w3.org/1999/xlink" content-type="arpha" xlink:type="simple">A24DA8CB-1766-5059-A4FE-A315916CCE31</object-id><label>Figures 178, 179.</label><caption><p><italic><tp:taxon-name><tp:taxon-name-part taxon-name-part-type="genus" reg="Aleiodes">Aleiodes</tp:taxon-name-part> <tp:taxon-name-part taxon-name-part-type="species" reg="coriaceus">coriaceus</tp:taxon-name-part></tp:taxon-name></italic> sp. nov., ♀, holotype <bold>178</bold> habitus lateral <bold>179</bold> ovipositor sheath lateral.</p></caption><graphic xmlns:xlink="http://www.w3.org/1999/xlink" xlink:href="zookeys-919-001-g029.jpg" position="float" orientation="portrait" xlink:type="simple" id="oo_390073.jpg"><uri content-type="original_file" xlink:type="simple">https://binary.pensoft.net/fig/390073</uri></graphic></fig><fig id="F30" position="float" orientation="portrait"><object-id xmlns:xlink="http://www.w3.org/1999/xlink" content-type="doi" xlink:type="simple">10.3897/zookeys.919.39642.figures180-191</object-id><object-id xmlns:xlink="http://www.w3.org/1999/xlink" content-type="arpha" xlink:type="simple">5548F088-03BA-5D78-BB9B-82B3B3E62130</object-id><label>Figures 180–191.</label><caption><p><italic><tp:taxon-name><tp:taxon-name-part taxon-name-part-type="genus" reg="Aleiodes">Aleiodes</tp:taxon-name-part> <tp:taxon-name-part taxon-name-part-type="species" reg="coriaceus">coriaceus</tp:taxon-name-part></tp:taxon-name></italic> sp. nov., ♀, holotype <bold>180</bold> wings <bold>181</bold> mesosoma lateral <bold>182</bold> mesosoma dorsal <bold>183</bold> propodeum and 1<sup>st</sup>–3<sup>rd</sup> metasomal tergites dorsal <bold>184</bold> fore femur lateral <bold>185</bold> hind femur lateral <bold>186</bold> head anterior <bold>187</bold> head dorsal <bold>188</bold> head lateral <bold>189</bold> outer hind tarsal claw <bold>190</bold> base of antenna <bold>191</bold> apex of antenna.</p></caption><graphic xmlns:xlink="http://www.w3.org/1999/xlink" xlink:href="zookeys-919-001-g030.jpg" position="float" orientation="portrait" xlink:type="simple" id="oo_390074.jpg"><uri content-type="original_file" xlink:type="simple">https://binary.pensoft.net/fig/390074</uri></graphic></fig><fig id="F31" position="float" orientation="portrait"><object-id xmlns:xlink="http://www.w3.org/1999/xlink" content-type="doi" xlink:type="simple">10.3897/zookeys.919.39642.figures192-195</object-id><object-id xmlns:xlink="http://www.w3.org/1999/xlink" content-type="arpha" xlink:type="simple">212724B8-BD43-5195-A895-702B10123BAB</object-id><label>Figures 192–195.</label><caption><p><italic><tp:taxon-name><tp:taxon-name-part taxon-name-part-type="genus" reg="Aleiodes">Aleiodes</tp:taxon-name-part> <tp:taxon-name-part taxon-name-part-type="species" reg="coriaceus">coriaceus</tp:taxon-name-part></tp:taxon-name></italic> sp. nov., ♂, paratype <bold>192</bold> habitus lateral <bold>193</bold> inner hind claw lateral <bold>194</bold> 3<sup>rd</sup>–7<sup>th</sup> metasomal tergites dorsal <bold>195</bold> 3<sup>rd</sup> –7<sup>th</sup> metasomal tergites lateral.</p></caption><graphic xmlns:xlink="http://www.w3.org/1999/xlink" xlink:href="zookeys-919-001-g031.jpg" position="float" orientation="portrait" xlink:type="simple" id="oo_390075.jpg"><uri content-type="original_file" xlink:type="simple">https://binary.pensoft.net/fig/390075</uri></graphic></fig><fig id="F32" position="float" orientation="portrait"><object-id xmlns:xlink="http://www.w3.org/1999/xlink" content-type="doi" xlink:type="simple">10.3897/zookeys.919.39642.figures196-198</object-id><object-id xmlns:xlink="http://www.w3.org/1999/xlink" content-type="arpha" xlink:type="simple">FD1C577A-699A-5351-9934-D041B273800A</object-id><label>Figures 196–198.</label><caption><p><italic><tp:taxon-name><tp:taxon-name-part taxon-name-part-type="genus" reg="Aleiodes">Aleiodes</tp:taxon-name-part> <tp:taxon-name-part taxon-name-part-type="species" reg="cruentus">cruentus</tp:taxon-name-part></tp:taxon-name></italic> (Nees), ♀, Germany, Markkleeberg, but 198 from Finland, Mäntyharju <bold>196</bold> habitus lateral <bold>197</bold> ovipositor sheath lateral <bold>198</bold> mummy of <italic><tp:taxon-name><tp:taxon-name-part taxon-name-part-type="genus" reg="Hadena">Hadena</tp:taxon-name-part> <tp:taxon-name-part taxon-name-part-type="species" reg="confusa">confusa</tp:taxon-name-part></tp:taxon-name></italic> (Hufnagel).</p></caption><graphic xmlns:xlink="http://www.w3.org/1999/xlink" xlink:href="zookeys-919-001-g032.jpg" position="float" orientation="portrait" xlink:type="simple" id="oo_390076.jpg"><uri content-type="original_file" xlink:type="simple">https://binary.pensoft.net/fig/390076</uri></graphic></fig><fig id="F33" position="float" orientation="portrait"><object-id xmlns:xlink="http://www.w3.org/1999/xlink" content-type="doi" xlink:type="simple">10.3897/zookeys.919.39642.figures199-211</object-id><object-id xmlns:xlink="http://www.w3.org/1999/xlink" content-type="arpha" xlink:type="simple">67A8AF3F-5959-56F5-96CE-E198218BF417</object-id><label>Figures 199–211.</label><caption><p><italic><tp:taxon-name><tp:taxon-name-part taxon-name-part-type="genus" reg="Aleiodes">Aleiodes</tp:taxon-name-part> <tp:taxon-name-part taxon-name-part-type="species" reg="cruentus">cruentus</tp:taxon-name-part></tp:taxon-name></italic> (Nees), ♀, Germany, Markkleeberg <bold>199</bold> wings <bold>200</bold> mesosoma lateral <bold>201</bold> mesosoma dorsal <bold>202</bold> metasoma dorsal <bold>203</bold> fore femur lateral <bold>204</bold> hind femur lateral <bold>205</bold> outer hind tarsal claw <bold>206</bold> head anterior <bold>207</bold> head dorsal <bold>208</bold> head lateral <bold>209</bold> base of antenna <bold>210</bold> apex of antenna <bold>211</bold> hind tarsus lateral.</p></caption><graphic xmlns:xlink="http://www.w3.org/1999/xlink" xlink:href="zookeys-919-001-g033.jpg" position="float" orientation="portrait" xlink:type="simple" id="oo_390077.jpg"><uri content-type="original_file" xlink:type="simple">https://binary.pensoft.net/fig/390077</uri></graphic></fig><fig id="F34" position="float" orientation="portrait"><object-id xmlns:xlink="http://www.w3.org/1999/xlink" content-type="doi" xlink:type="simple">10.3897/zookeys.919.39642.figures212-216</object-id><object-id xmlns:xlink="http://www.w3.org/1999/xlink" content-type="arpha" xlink:type="simple">0F129638-7BE6-5A59-9DF4-74DA62458E82</object-id><label>Figures 212–216.</label><caption><p><italic><tp:taxon-name><tp:taxon-name-part taxon-name-part-type="genus" reg="Aleiodes">Aleiodes</tp:taxon-name-part> <tp:taxon-name-part taxon-name-part-type="species" reg="cruentus">cruentus</tp:taxon-name-part></tp:taxon-name></italic> (Nees), ♂, Hungary, Hársbokorhegy, but 213–215 from Germany, Markkleeberg <bold>212</bold> habitus lateral <bold>213</bold> 1<sup>st</sup>–3<sup>rd</sup> metasomal tergites dorsal <bold>214</bold> 4<sup>th</sup>–7<sup>th</sup> metasomal tergites lateral <bold>215</bold> id. dorsal <bold>216</bold> basal antennal segments.</p></caption><graphic xmlns:xlink="http://www.w3.org/1999/xlink" xlink:href="zookeys-919-001-g034.jpg" position="float" orientation="portrait" xlink:type="simple" id="oo_390078.jpg"><uri content-type="original_file" xlink:type="simple">https://binary.pensoft.net/fig/390078</uri></graphic></fig><fig id="F35" position="float" orientation="portrait"><object-id xmlns:xlink="http://www.w3.org/1999/xlink" content-type="doi" xlink:type="simple">10.3897/zookeys.919.39642.figures217-220</object-id><object-id xmlns:xlink="http://www.w3.org/1999/xlink" content-type="arpha" xlink:type="simple">A9F2DD8D-79C8-55F9-BFD6-3977FBCC6C38</object-id><label>Figures 217–220.</label><caption><p><italic><tp:taxon-name><tp:taxon-name-part taxon-name-part-type="genus" reg="Aleiodes">Aleiodes</tp:taxon-name-part> <tp:taxon-name-part taxon-name-part-type="species" reg="desertus">desertus</tp:taxon-name-part></tp:taxon-name></italic> (Telenga), ♀, paralectotype <bold>217</bold> habitus lateral <bold>218</bold> antenna lateral <bold>219</bold> detail of fore wing <bold>220</bold> ovipositor sheath lateral.</p></caption><graphic xmlns:xlink="http://www.w3.org/1999/xlink" xlink:href="zookeys-919-001-g035.jpg" position="float" orientation="portrait" xlink:type="simple" id="oo_390079.jpg"><uri content-type="original_file" xlink:type="simple">https://binary.pensoft.net/fig/390079</uri></graphic></fig><fig id="F36" position="float" orientation="portrait"><object-id xmlns:xlink="http://www.w3.org/1999/xlink" content-type="doi" xlink:type="simple">10.3897/zookeys.919.39642.figures221-233</object-id><object-id xmlns:xlink="http://www.w3.org/1999/xlink" content-type="arpha" xlink:type="simple">50B12841-BF88-5E90-B1DE-4330FDF445C8</object-id><label>Figures 221–233.</label><caption><p><italic><tp:taxon-name><tp:taxon-name-part taxon-name-part-type="genus" reg="Aleiodes">Aleiodes</tp:taxon-name-part> <tp:taxon-name-part taxon-name-part-type="species" reg="desertus">desertus</tp:taxon-name-part></tp:taxon-name></italic> (Telenga), ♀, paralectotype, but 224 and 230 of lectotype <bold>221</bold> fore wing <bold>222</bold> hind wing <bold>223</bold> mesosoma lateral <bold>224</bold> mesosoma dorsal <bold>225</bold> metasoma dorsal <bold>226</bold> fore femur lateral <bold>227</bold> hind femur lateral <bold>228</bold> apex of antenna <bold>229</bold> head anterior <bold>230</bold> head dorsal <bold>231</bold> head lateral <bold>232</bold> outer hind tarsal claw <bold>233</bold> base of antenna.</p></caption><graphic xmlns:xlink="http://www.w3.org/1999/xlink" xlink:href="zookeys-919-001-g036.jpg" position="float" orientation="portrait" xlink:type="simple" id="oo_390080.jpg"><uri content-type="original_file" xlink:type="simple">https://binary.pensoft.net/fig/390080</uri></graphic></fig><fig id="F37" position="float" orientation="portrait"><object-id xmlns:xlink="http://www.w3.org/1999/xlink" content-type="doi" xlink:type="simple">10.3897/zookeys.919.39642.figures234-239</object-id><object-id xmlns:xlink="http://www.w3.org/1999/xlink" content-type="arpha" xlink:type="simple">FCCA41AD-56CD-5956-81E0-E2E97F9A43E4</object-id><label>Figures 234–239.</label><caption><p><italic><tp:taxon-name><tp:taxon-name-part taxon-name-part-type="genus" reg="Aleiodes">Aleiodes</tp:taxon-name-part> <tp:taxon-name-part taxon-name-part-type="species" reg="dissector">dissector</tp:taxon-name-part></tp:taxon-name></italic> (Nees), U.K., Scotland (in culture) parasitising <italic><tp:taxon-name><tp:taxon-name-part taxon-name-part-type="genus" reg="Orthosia">Orthosia</tp:taxon-name-part> <tp:taxon-name-part taxon-name-part-type="species" reg="incerta">incerta</tp:taxon-name-part></tp:taxon-name></italic> (Hufnagel) <bold>234</bold> pre-mummy, removed from its hideaway, with unparasitised control from the same egg batch (below) <bold>235</bold> pre-mummy <bold>236</bold> early mummification <bold>237</bold> mummy with ventral ooze <bold>238</bold> three fully hard mummies <bold>239</bold> emerged mummy, cut open to expose silken lining.</p></caption><graphic xmlns:xlink="http://www.w3.org/1999/xlink" xlink:href="zookeys-919-001-g037.jpg" position="float" orientation="portrait" xlink:type="simple" id="oo_390081.jpg"><uri content-type="original_file" xlink:type="simple">https://binary.pensoft.net/fig/390081</uri></graphic></fig><fig id="F38" position="float" orientation="portrait"><object-id xmlns:xlink="http://www.w3.org/1999/xlink" content-type="doi" xlink:type="simple">10.3897/zookeys.919.39642.figures240-242</object-id><object-id xmlns:xlink="http://www.w3.org/1999/xlink" content-type="arpha" xlink:type="simple">A06B8684-5499-5502-94C4-7783632397FD</object-id><label>Figures 240–242.</label><caption><p><italic><tp:taxon-name><tp:taxon-name-part taxon-name-part-type="genus" reg="Aleiodes">Aleiodes</tp:taxon-name-part> <tp:taxon-name-part taxon-name-part-type="species" reg="dissector">dissector</tp:taxon-name-part></tp:taxon-name></italic> (Nees), ♀, Switzerland, Tessin, but 242 from Scotland (culture) <bold>240</bold> habitus lateral <bold>241</bold> ovipositor sheath lateral <bold>242</bold> mummy of <italic><tp:taxon-name><tp:taxon-name-part taxon-name-part-type="genus" reg="Orthosia">Orthosia</tp:taxon-name-part> <tp:taxon-name-part taxon-name-part-type="species" reg="incerta">incerta</tp:taxon-name-part></tp:taxon-name></italic> (Hufnagel).</p></caption><graphic xmlns:xlink="http://www.w3.org/1999/xlink" xlink:href="zookeys-919-001-g038.jpg" position="float" orientation="portrait" xlink:type="simple" id="oo_390082.jpg"><uri content-type="original_file" xlink:type="simple">https://binary.pensoft.net/fig/390082</uri></graphic></fig><fig id="F39" position="float" orientation="portrait"><object-id xmlns:xlink="http://www.w3.org/1999/xlink" content-type="doi" xlink:type="simple">10.3897/zookeys.919.39642.figures243-255</object-id><object-id xmlns:xlink="http://www.w3.org/1999/xlink" content-type="arpha" xlink:type="simple">96EDCBD0-E897-5243-9ED2-DB847C7BA91B</object-id><label>Figures 243–255.</label><caption><p><italic><tp:taxon-name><tp:taxon-name-part taxon-name-part-type="genus" reg="Aleiodes">Aleiodes</tp:taxon-name-part> <tp:taxon-name-part taxon-name-part-type="species" reg="dissector">dissector</tp:taxon-name-part></tp:taxon-name></italic> (Nees), ♀, Switzerland, Tessin <bold>243</bold> fore wing <bold>244</bold> hind wing <bold>245</bold> mesosoma lateral <bold>246</bold> mesosoma dorsal <bold>247</bold> propodeum and 1<sup>st</sup> –4<sup>th</sup> metasomal tergites dorsal <bold>248</bold> fore femur lateral <bold>249</bold> hind femur lateral <bold>250</bold> outer hind tarsal claw <bold>251</bold> head anterior <bold>252</bold> head dorsal <bold>253</bold> head lateral <bold>254</bold> base of antenna <bold>255</bold> apex of antenna.</p></caption><graphic xmlns:xlink="http://www.w3.org/1999/xlink" xlink:href="zookeys-919-001-g039.jpg" position="float" orientation="portrait" xlink:type="simple" id="oo_390083.jpg"><uri content-type="original_file" xlink:type="simple">https://binary.pensoft.net/fig/390083</uri></graphic></fig><fig id="F40" position="float" orientation="portrait"><object-id xmlns:xlink="http://www.w3.org/1999/xlink" content-type="doi" xlink:type="simple">10.3897/zookeys.919.39642.figures256-263</object-id><object-id xmlns:xlink="http://www.w3.org/1999/xlink" content-type="arpha" xlink:type="simple">0C522D70-D508-53F0-9482-B9A05895953E</object-id><label>Figures 256–263.</label><caption><p><italic><tp:taxon-name><tp:taxon-name-part taxon-name-part-type="genus" reg="Aleiodes">Aleiodes</tp:taxon-name-part> <tp:taxon-name-part taxon-name-part-type="species" reg="dissector">dissector</tp:taxon-name-part></tp:taxon-name></italic> (Nees), ♂, Austria, Kärnten <bold>256</bold> habitus lateral <bold>257</bold> head dorsal <bold>258</bold> 3<sup>rd</sup>–7<sup>th</sup> tergites lateral <bold>259</bold> mesosoma dorsal <bold>260</bold> 1<sup>st</sup>–6<sup>th</sup> metasomal tergites dorsal <bold>261</bold> fore femur lateral <bold>262</bold> head anterior <bold>263</bold> hind femur lateral.</p></caption><graphic xmlns:xlink="http://www.w3.org/1999/xlink" xlink:href="zookeys-919-001-g040.jpg" position="float" orientation="portrait" xlink:type="simple" id="oo_390084.jpg"><uri content-type="original_file" xlink:type="simple">https://binary.pensoft.net/fig/390084</uri></graphic></fig><fig id="F41" position="float" orientation="portrait"><object-id xmlns:xlink="http://www.w3.org/1999/xlink" content-type="doi" xlink:type="simple">10.3897/zookeys.919.39642.figures264-265</object-id><object-id xmlns:xlink="http://www.w3.org/1999/xlink" content-type="arpha" xlink:type="simple">0DB13A2A-D8B1-5BE7-9F86-A455F19B96C4</object-id><label>Figures 264, 265.</label><caption><p><italic><tp:taxon-name><tp:taxon-name-part taxon-name-part-type="genus" reg="Aleiodes">Aleiodes</tp:taxon-name-part> <tp:taxon-name-part taxon-name-part-type="species" reg="diversus">diversus</tp:taxon-name-part></tp:taxon-name></italic> (Szépligeti), ♀, Italy, Sicily <bold>264</bold> habitus lateral <bold>265</bold> ovipositor sheath lateral.</p></caption><graphic xmlns:xlink="http://www.w3.org/1999/xlink" xlink:href="zookeys-919-001-g041.jpg" position="float" orientation="portrait" xlink:type="simple" id="oo_390085.jpg"><uri content-type="original_file" xlink:type="simple">https://binary.pensoft.net/fig/390085</uri></graphic></fig><fig id="F42" position="float" orientation="portrait"><object-id xmlns:xlink="http://www.w3.org/1999/xlink" content-type="doi" xlink:type="simple">10.3897/zookeys.919.39642.figures266-277</object-id><object-id xmlns:xlink="http://www.w3.org/1999/xlink" content-type="arpha" xlink:type="simple">5C60A2CD-BA74-5F54-B86B-AAEDBEB6D781</object-id><label>Figures 266–277.</label><caption><p><italic><tp:taxon-name><tp:taxon-name-part taxon-name-part-type="genus" reg="Aleiodes">Aleiodes</tp:taxon-name-part> <tp:taxon-name-part taxon-name-part-type="species" reg="diversus">diversus</tp:taxon-name-part></tp:taxon-name></italic> (Szépligeti), ♀, Italy, Sicily <bold>266</bold> wings <bold>267</bold> mesosoma lateral <bold>268</bold> mesosoma dorsal <bold>269</bold> propodeum and metasoma dorsal <bold>270</bold> fore femur lateral <bold>271</bold> hind femur lateral <bold>272</bold> outer hind tarsal claw <bold>273</bold> head anterior <bold>274</bold> head dorsal <bold>275</bold> head lateral <bold>276</bold> base of antenna <bold>277</bold> apex of antenna.</p></caption><graphic xmlns:xlink="http://www.w3.org/1999/xlink" xlink:href="zookeys-919-001-g042.jpg" position="float" orientation="portrait" xlink:type="simple" id="oo_390086.jpg"><uri content-type="original_file" xlink:type="simple">https://binary.pensoft.net/fig/390086</uri></graphic></fig><fig id="F43" position="float" orientation="portrait"><object-id xmlns:xlink="http://www.w3.org/1999/xlink" content-type="doi" xlink:type="simple">10.3897/zookeys.919.39642.figures278-288</object-id><object-id xmlns:xlink="http://www.w3.org/1999/xlink" content-type="arpha" xlink:type="simple">447739B7-76B9-5CD8-89E5-715011AEF82A</object-id><label>Figures 278–288.</label><caption><p><italic><tp:taxon-name><tp:taxon-name-part taxon-name-part-type="genus" reg="Aleiodes">Aleiodes</tp:taxon-name-part> <tp:taxon-name-part taxon-name-part-type="species" reg="diversus">diversus</tp:taxon-name-part></tp:taxon-name></italic> (Szépligeti), ♂, Italy, Sicily <bold>278</bold> habitus lateral <bold>279</bold> 3<sup>rd</sup>–7<sup>th</sup> tergites lateral <bold>280</bold> wings <bold>281</bold> mesosoma lateral <bold>282</bold> metasoma dorsal <bold>283</bold> outer hind claw <bold>284</bold> hind tibial spurs lateral <bold>285</bold> head anterior <bold>286</bold> head dorsal <bold>287</bold> base of antenna <bold>288</bold> apex of antenna.</p></caption><graphic xmlns:xlink="http://www.w3.org/1999/xlink" xlink:href="zookeys-919-001-g043.jpg" position="float" orientation="portrait" xlink:type="simple" id="oo_390087.jpg"><uri content-type="original_file" xlink:type="simple">https://binary.pensoft.net/fig/390087</uri></graphic></fig><fig id="F44" position="float" orientation="portrait"><object-id xmlns:xlink="http://www.w3.org/1999/xlink" content-type="doi" xlink:type="simple">10.3897/zookeys.919.39642.figures289-291</object-id><object-id xmlns:xlink="http://www.w3.org/1999/xlink" content-type="arpha" xlink:type="simple">B35C50E5-1C72-516F-87E7-1AF88006BC52</object-id><label>Figures 289–291.</label><caption><p><italic><tp:taxon-name><tp:taxon-name-part taxon-name-part-type="genus" reg="Aleiodes">Aleiodes</tp:taxon-name-part> <tp:taxon-name-part taxon-name-part-type="species" reg="eurinus">eurinus</tp:taxon-name-part></tp:taxon-name></italic> (Telenga), ♀, Mongolia, but 291 Russia, Chelyabinskoi Obl. <bold>289</bold> habitus lateral <bold>290</bold> ovipositor sheath lateral <bold>291</bold> apex of antenna.</p></caption><graphic xmlns:xlink="http://www.w3.org/1999/xlink" xlink:href="zookeys-919-001-g044.jpg" position="float" orientation="portrait" xlink:type="simple" id="oo_390088.jpg"><uri content-type="original_file" xlink:type="simple">https://binary.pensoft.net/fig/390088</uri></graphic></fig><fig id="F45" position="float" orientation="portrait"><object-id xmlns:xlink="http://www.w3.org/1999/xlink" content-type="doi" xlink:type="simple">10.3897/zookeys.919.39642.figures292-302</object-id><object-id xmlns:xlink="http://www.w3.org/1999/xlink" content-type="arpha" xlink:type="simple">14384170-9C0F-50F2-AEC9-1635D7CEC291</object-id><label>Figures 292–302.</label><caption><p><italic><tp:taxon-name><tp:taxon-name-part taxon-name-part-type="genus" reg="Aleiodes">Aleiodes</tp:taxon-name-part> <tp:taxon-name-part taxon-name-part-type="species" reg="eurinus">eurinus</tp:taxon-name-part></tp:taxon-name></italic> (Telenga), ♀, Mongolia <bold>292</bold> wings <bold>293</bold> mesosoma lateral <bold>294</bold> mesosoma dorsal <bold>295</bold> 1<sup>st</sup>–3<sup>rd</sup> metasomal tergite dorsal <bold>296</bold> fore femur lateral <bold>297</bold> hind femur lateral <bold>298</bold> head anterior <bold>299</bold> head dorsal <bold>300</bold> head lateral <bold>301</bold> base of antenna <bold>302</bold> outer hind tarsal claw.</p></caption><graphic xmlns:xlink="http://www.w3.org/1999/xlink" xlink:href="zookeys-919-001-g045.jpg" position="float" orientation="portrait" xlink:type="simple" id="oo_390089.jpg"><uri content-type="original_file" xlink:type="simple">https://binary.pensoft.net/fig/390089</uri></graphic></fig><fig id="F46" position="float" orientation="portrait"><object-id xmlns:xlink="http://www.w3.org/1999/xlink" content-type="doi" xlink:type="simple">10.3897/zookeys.919.39642.figures303-306</object-id><object-id xmlns:xlink="http://www.w3.org/1999/xlink" content-type="arpha" xlink:type="simple">0C5A40D0-4F60-53E8-B8A9-05C48B115355</object-id><label>Figures 303–306.</label><caption><p><italic><tp:taxon-name><tp:taxon-name-part taxon-name-part-type="genus" reg="Aleiodes">Aleiodes</tp:taxon-name-part> <tp:taxon-name-part taxon-name-part-type="species" reg="eurinus">eurinus</tp:taxon-name-part></tp:taxon-name></italic> (Telenga), ♂, Mongolia <bold>303</bold> habitus lateral <bold>304</bold> head anterior <bold>305</bold> apical half of metasoma lateral <bold>306</bold> head dorsal.</p></caption><graphic xmlns:xlink="http://www.w3.org/1999/xlink" xlink:href="zookeys-919-001-g046.jpg" position="float" orientation="portrait" xlink:type="simple" id="oo_390090.jpg"><uri content-type="original_file" xlink:type="simple">https://binary.pensoft.net/fig/390090</uri></graphic></fig><fig id="F47" position="float" orientation="portrait"><object-id xmlns:xlink="http://www.w3.org/1999/xlink" content-type="doi" xlink:type="simple">10.3897/zookeys.919.39642.figures307-309</object-id><object-id xmlns:xlink="http://www.w3.org/1999/xlink" content-type="arpha" xlink:type="simple">675D22D4-B1D5-5BD6-99A3-5BF8C3947159</object-id><label>Figures 307–309.</label><caption><p><italic><tp:taxon-name><tp:taxon-name-part taxon-name-part-type="genus" reg="Aleiodes">Aleiodes</tp:taxon-name-part> <tp:taxon-name-part taxon-name-part-type="species" reg="fahringeri">fahringeri</tp:taxon-name-part></tp:taxon-name></italic> (Telenga), ♀, Mongolia, Somon Bulgan <bold>307</bold> habitus lateral <bold>308</bold> ovipositor sheath lateral <bold>309</bold> detail of fore wing.</p></caption><graphic xmlns:xlink="http://www.w3.org/1999/xlink" xlink:href="zookeys-919-001-g047.jpg" position="float" orientation="portrait" xlink:type="simple" id="oo_390091.jpg"><uri content-type="original_file" xlink:type="simple">https://binary.pensoft.net/fig/390091</uri></graphic></fig><fig id="F48" position="float" orientation="portrait"><object-id xmlns:xlink="http://www.w3.org/1999/xlink" content-type="doi" xlink:type="simple">10.3897/zookeys.919.39642.figures310-321</object-id><object-id xmlns:xlink="http://www.w3.org/1999/xlink" content-type="arpha" xlink:type="simple">0B4B9462-8FF1-5305-969A-53AB1B89A7CB</object-id><label>Figures 310–321.</label><caption><p><italic><tp:taxon-name><tp:taxon-name-part taxon-name-part-type="genus" reg="Aleiodes">Aleiodes</tp:taxon-name-part> <tp:taxon-name-part taxon-name-part-type="species" reg="fahringeri">fahringeri</tp:taxon-name-part></tp:taxon-name></italic> (Telenga), ♀, Mongolia, Somon Bulgan <bold>310</bold> wings <bold>311</bold> mesosoma lateral <bold>312</bold> mesosoma dorsal <bold>313</bold> propodeum and 1<sup>st</sup>–3<sup>rd</sup> metasomal tergites dorsal <bold>314</bold> fore femur lateral <bold>315</bold> hind femur lateral <bold>316</bold> base of antenna <bold>317</bold> apex of antenna <bold>318</bold> head anterior <bold>319</bold> head dorsal <bold>320</bold> head lateral <bold>321</bold> inner hind tarsal claw</p></caption><graphic xmlns:xlink="http://www.w3.org/1999/xlink" xlink:href="zookeys-919-001-g048.jpg" position="float" orientation="portrait" xlink:type="simple" id="oo_390092.jpg"><uri content-type="original_file" xlink:type="simple">https://binary.pensoft.net/fig/390092</uri></graphic></fig><fig id="F49" position="float" orientation="portrait"><object-id xmlns:xlink="http://www.w3.org/1999/xlink" content-type="doi" xlink:type="simple">10.3897/zookeys.919.39642.figures322-324</object-id><object-id xmlns:xlink="http://www.w3.org/1999/xlink" content-type="arpha" xlink:type="simple">D4F8A347-2AA6-5BC0-8AE2-D3D499D8D54F</object-id><label>Figures 322–324.</label><caption><p><italic><tp:taxon-name><tp:taxon-name-part taxon-name-part-type="genus" reg="Aleiodes">Aleiodes</tp:taxon-name-part> <tp:taxon-name-part taxon-name-part-type="species" reg="fortipes">fortipes</tp:taxon-name-part></tp:taxon-name></italic> (Reinhard), ♀, England, Santon Downham <bold>322</bold> habitus lateral <bold>323</bold> ovipositor sheath lateral <bold>324</bold> mummy of <italic><tp:taxon-name><tp:taxon-name-part taxon-name-part-type="genus" reg="Idaea">Idaea</tp:taxon-name-part></tp:taxon-name></italic> sp. (either <italic><tp:taxon-name><tp:taxon-name-part taxon-name-part-type="genus" reg="Idaea">I.</tp:taxon-name-part> <tp:taxon-name-part taxon-name-part-type="species" reg="aversata">aversata</tp:taxon-name-part></tp:taxon-name></italic> (Linnaeus) or <italic><tp:taxon-name><tp:taxon-name-part taxon-name-part-type="genus" reg="Idaea">I.</tp:taxon-name-part> <tp:taxon-name-part taxon-name-part-type="species" reg="straminata">straminata</tp:taxon-name-part></tp:taxon-name></italic> (Borkhausen)), Poland, Dybki.</p></caption><graphic xmlns:xlink="http://www.w3.org/1999/xlink" xlink:href="zookeys-919-001-g049.jpg" position="float" orientation="portrait" xlink:type="simple" id="oo_390093.jpg"><uri content-type="original_file" xlink:type="simple">https://binary.pensoft.net/fig/390093</uri></graphic></fig><fig id="F50" position="float" orientation="portrait"><object-id xmlns:xlink="http://www.w3.org/1999/xlink" content-type="doi" xlink:type="simple">10.3897/zookeys.919.39642.figures325-338</object-id><object-id xmlns:xlink="http://www.w3.org/1999/xlink" content-type="arpha" xlink:type="simple">B8113AE8-13F9-5169-9489-132776F01013</object-id><label>Figures 325–338.</label><caption><p><italic><tp:taxon-name><tp:taxon-name-part taxon-name-part-type="genus" reg="Aleiodes">Aleiodes</tp:taxon-name-part> <tp:taxon-name-part taxon-name-part-type="species" reg="fortipes">fortipes</tp:taxon-name-part></tp:taxon-name></italic> (Reinhard), ♀, England, Santon Downham <bold>325</bold> fore wing <bold>326</bold> hind wing <bold>327</bold> mesosoma lateral <bold>328</bold> mesosoma dorsal <bold>329</bold> 1<sup>st</sup> –3<sup>rd</sup> metasomal tergites dorsal <bold>330</bold> fore femur lateral <bold>331</bold> hind femur lateral <bold>332</bold> head anterior <bold>333</bold> head dorsal <bold>334</bold> head lateral <bold>335</bold> base of antenna <bold>336</bold> apex of antenna <bold>337</bold> antenna <bold>338</bold> inner hind tarsal claw.</p></caption><graphic xmlns:xlink="http://www.w3.org/1999/xlink" xlink:href="zookeys-919-001-g050.jpg" position="float" orientation="portrait" xlink:type="simple" id="oo_390094.jpg"><uri content-type="original_file" xlink:type="simple">https://binary.pensoft.net/fig/390094</uri></graphic></fig><fig id="F51" position="float" orientation="portrait"><object-id xmlns:xlink="http://www.w3.org/1999/xlink" content-type="doi" xlink:type="simple">10.3897/zookeys.919.39642.figures339-342</object-id><object-id xmlns:xlink="http://www.w3.org/1999/xlink" content-type="arpha" xlink:type="simple">D9FBADDA-4F61-5BDC-80C2-8EC0C691093D</object-id><label>Figures 339–342.</label><caption><p><italic><tp:taxon-name><tp:taxon-name-part taxon-name-part-type="genus" reg="Aleiodes">Aleiodes</tp:taxon-name-part> <tp:taxon-name-part taxon-name-part-type="species" reg="fortipes">fortipes</tp:taxon-name-part></tp:taxon-name></italic> (Reinhard), ♂, England, Santon Downham <bold>339</bold> habitus lateral <bold>340</bold> 3<sup>rd</sup>–7<sup>th</sup> metasomal tergites dorsal <bold>341</bold> id. lateral <bold>342</bold> metasoma dorsal. Arrows indicating setose depressions or pores of 4<sup>th</sup>–6<sup>th</sup> tergites.</p></caption><graphic xmlns:xlink="http://www.w3.org/1999/xlink" xlink:href="zookeys-919-001-g051.jpg" position="float" orientation="portrait" xlink:type="simple" id="oo_390095.jpg"><uri content-type="original_file" xlink:type="simple">https://binary.pensoft.net/fig/390095</uri></graphic></fig><fig id="F52" position="float" orientation="portrait"><object-id xmlns:xlink="http://www.w3.org/1999/xlink" content-type="doi" xlink:type="simple">10.3897/zookeys.919.39642.figures343-346</object-id><object-id xmlns:xlink="http://www.w3.org/1999/xlink" content-type="arpha" xlink:type="simple">12E3CF58-F8FC-5280-A93F-7BBCDC981CDC</object-id><label>Figures 343–346.</label><caption><p><italic><tp:taxon-name><tp:taxon-name-part taxon-name-part-type="genus" reg="Aleiodes">Aleiodes</tp:taxon-name-part> <tp:taxon-name-part taxon-name-part-type="species" reg="gasterator">gasterator</tp:taxon-name-part></tp:taxon-name></italic> (Jurine), ♀, France, Les Constants, but 345 and 346 from Cyprus <bold>343</bold> habitus lateral <bold>344</bold> ovipositor sheath lateral <bold>345</bold> mummy of <italic><tp:taxon-name><tp:taxon-name-part taxon-name-part-type="genus" reg="Agrotis">Agrotis</tp:taxon-name-part></tp:taxon-name></italic> sp. <bold>346</bold> mummy of <italic><tp:taxon-name><tp:taxon-name-part taxon-name-part-type="genus" reg="Agrotis">Agrotis</tp:taxon-name-part></tp:taxon-name></italic> sp. or <italic><tp:taxon-name><tp:taxon-name-part taxon-name-part-type="genus" reg="Spodoptera">Spodoptera</tp:taxon-name-part> <tp:taxon-name-part taxon-name-part-type="species" reg="littoralis">littoralis</tp:taxon-name-part></tp:taxon-name></italic> (Boisduval).</p></caption><graphic xmlns:xlink="http://www.w3.org/1999/xlink" xlink:href="zookeys-919-001-g052.jpg" position="float" orientation="portrait" xlink:type="simple" id="oo_390096.jpg"><uri content-type="original_file" xlink:type="simple">https://binary.pensoft.net/fig/390096</uri></graphic></fig><fig id="F53" position="float" orientation="portrait"><object-id xmlns:xlink="http://www.w3.org/1999/xlink" content-type="doi" xlink:type="simple">10.3897/zookeys.919.39642.figures347-359</object-id><object-id xmlns:xlink="http://www.w3.org/1999/xlink" content-type="arpha" xlink:type="simple">A0670B61-D775-580C-AFC1-0F049202709C</object-id><label>Figures 347–359.</label><caption><p><italic><tp:taxon-name><tp:taxon-name-part taxon-name-part-type="genus" reg="Aleiodes">Aleiodes</tp:taxon-name-part> <tp:taxon-name-part taxon-name-part-type="species" reg="gasterator">gasterator</tp:taxon-name-part></tp:taxon-name></italic> (Jurine), ♀, France, Les Constants <bold>347</bold> fore wing <bold>348</bold> hind wing <bold>349</bold> mesosoma lateral <bold>350</bold> mesosoma dorsal <bold>351</bold> metasoma dorsal <bold>352</bold> fore femur lateral <bold>353</bold> hind femur lateral <bold>354</bold> base of antenna <bold>355</bold> head anterior <bold>356</bold> head dorsal <bold>357</bold> head lateral <bold>358</bold> outer hind tarsal claw <bold>359</bold> apex of antenna.</p></caption><graphic xmlns:xlink="http://www.w3.org/1999/xlink" xlink:href="zookeys-919-001-g053.jpg" position="float" orientation="portrait" xlink:type="simple" id="oo_390097.jpg"><uri content-type="original_file" xlink:type="simple">https://binary.pensoft.net/fig/390097</uri></graphic></fig><fig id="F54" position="float" orientation="portrait"><object-id xmlns:xlink="http://www.w3.org/1999/xlink" content-type="doi" xlink:type="simple">10.3897/zookeys.919.39642.figures360-364</object-id><object-id xmlns:xlink="http://www.w3.org/1999/xlink" content-type="arpha" xlink:type="simple">5EE78E7B-70FF-5FBF-99FD-10AD78AE6098</object-id><label>Figures 360–364.</label><caption><p><italic><tp:taxon-name><tp:taxon-name-part taxon-name-part-type="genus" reg="Aleiodes">Aleiodes</tp:taxon-name-part> <tp:taxon-name-part taxon-name-part-type="species" reg="gasterator">gasterator</tp:taxon-name-part></tp:taxon-name></italic> (Jurine), ♂, Italy, Livorno, but 364 of ♀, France <bold>360</bold> habitus lateral <bold>361</bold> antenna <bold>362</bold> base of antenna <bold>363</bold> apex of antenna <bold>364</bold> 3<sup>rd</sup> metasomal tergite dorsal.</p></caption><graphic xmlns:xlink="http://www.w3.org/1999/xlink" xlink:href="zookeys-919-001-g054.jpg" position="float" orientation="portrait" xlink:type="simple" id="oo_390098.jpg"><uri content-type="original_file" xlink:type="simple">https://binary.pensoft.net/fig/390098</uri></graphic></fig><fig id="F55" position="float" orientation="portrait"><object-id xmlns:xlink="http://www.w3.org/1999/xlink" content-type="doi" xlink:type="simple">10.3897/zookeys.919.39642.figures365-367</object-id><object-id xmlns:xlink="http://www.w3.org/1999/xlink" content-type="arpha" xlink:type="simple">63534165-56B5-5939-84DE-4D1E6D226929</object-id><label>Figures 365–367.</label><caption><p><italic><tp:taxon-name><tp:taxon-name-part taxon-name-part-type="genus" reg="Aleiodes">Aleiodes</tp:taxon-name-part> <tp:taxon-name-part taxon-name-part-type="species" reg="grassator">grassator</tp:taxon-name-part></tp:taxon-name></italic> (Thunberg), ♀, Scotland, Beinn Ghlas <bold>365</bold> habitus lateral <bold>366</bold> antenna <bold>367</bold> ovipositor sheath lateral.</p></caption><graphic xmlns:xlink="http://www.w3.org/1999/xlink" xlink:href="zookeys-919-001-g055.jpg" position="float" orientation="portrait" xlink:type="simple" id="oo_390099.jpg"><uri content-type="original_file" xlink:type="simple">https://binary.pensoft.net/fig/390099</uri></graphic></fig><fig id="F56" position="float" orientation="portrait"><object-id xmlns:xlink="http://www.w3.org/1999/xlink" content-type="doi" xlink:type="simple">10.3897/zookeys.919.39642.figures368-380</object-id><object-id xmlns:xlink="http://www.w3.org/1999/xlink" content-type="arpha" xlink:type="simple">5A59FEEF-114E-55DA-901F-68B72A70D581</object-id><label>Figures 368–380.</label><caption><p><italic><tp:taxon-name><tp:taxon-name-part taxon-name-part-type="genus" reg="Aleiodes">Aleiodes</tp:taxon-name-part> <tp:taxon-name-part taxon-name-part-type="species" reg="grassator">grassator</tp:taxon-name-part></tp:taxon-name></italic> (Thunberg), ♀, Scotland, Beinn Ghlas <bold>368</bold> fore wing <bold>369</bold> hind wing <bold>370</bold> mesosoma lateral <bold>371</bold> mesosoma dorsal <bold>372</bold> metasoma dorsal <bold>373</bold> fore femur lateral <bold>374</bold> hind femur lateral <bold>375</bold> head anterior <bold>376</bold> head dorsal <bold>377</bold> head lateral <bold>378</bold> base of antenna <bold>379</bold> apex of antenna <bold>380</bold> outer hind tarsal claw.</p></caption><graphic xmlns:xlink="http://www.w3.org/1999/xlink" xlink:href="zookeys-919-001-g056.jpg" position="float" orientation="portrait" xlink:type="simple" id="oo_390100.jpg"><uri content-type="original_file" xlink:type="simple">https://binary.pensoft.net/fig/390100</uri></graphic></fig><fig id="F57" position="float" orientation="portrait"><object-id xmlns:xlink="http://www.w3.org/1999/xlink" content-type="doi" xlink:type="simple">10.3897/zookeys.919.39642.figures381-384</object-id><object-id xmlns:xlink="http://www.w3.org/1999/xlink" content-type="arpha" xlink:type="simple">A320B5B1-162C-5A53-B93A-7EB6DB9C648C</object-id><label>Figures 381–384.</label><caption><p><italic><tp:taxon-name><tp:taxon-name-part taxon-name-part-type="genus" reg="Aleiodes">Aleiodes</tp:taxon-name-part> <tp:taxon-name-part taxon-name-part-type="species" reg="grassator">grassator</tp:taxon-name-part></tp:taxon-name></italic> (Thunberg), ♂, Scotland, Isle of Coll <bold>381</bold> habitus lateral <bold>382</bold> base of antenna <bold>383</bold> apex of antenna <bold>384</bold> mummy of ?<italic><tp:taxon-name><tp:taxon-name-part taxon-name-part-type="genus" reg="Cerapteryx">Cerapteryx</tp:taxon-name-part> <tp:taxon-name-part taxon-name-part-type="species" reg="graminis">graminis</tp:taxon-name-part></tp:taxon-name></italic> (Linnaeus).</p></caption><graphic xmlns:xlink="http://www.w3.org/1999/xlink" xlink:href="zookeys-919-001-g057.jpg" position="float" orientation="portrait" xlink:type="simple" id="oo_390101.jpg"><uri content-type="original_file" xlink:type="simple">https://binary.pensoft.net/fig/390101</uri></graphic></fig><fig id="F58" position="float" orientation="portrait"><object-id xmlns:xlink="http://www.w3.org/1999/xlink" content-type="doi" xlink:type="simple">10.3897/zookeys.919.39642.figures385-389</object-id><object-id xmlns:xlink="http://www.w3.org/1999/xlink" content-type="arpha" xlink:type="simple">5C964117-B7AE-5CEC-94EF-2B0AA8C8FB1B</object-id><label>Figures 385–389.</label><caption><p><italic><tp:taxon-name><tp:taxon-name-part taxon-name-part-type="genus" reg="Aleiodes">Aleiodes</tp:taxon-name-part> <tp:taxon-name-part taxon-name-part-type="species" reg="hemipterus">hemipterus</tp:taxon-name-part></tp:taxon-name></italic> (Marshall), ♀, Tunisia, Teboursouk <bold>385</bold> habitus lateral <bold>386</bold> antenna <bold>387</bold> apex of antenna <bold>388</bold> base of antenna <bold>389</bold> ovipositor sheath lateral.</p></caption><graphic xmlns:xlink="http://www.w3.org/1999/xlink" xlink:href="zookeys-919-001-g058.jpg" position="float" orientation="portrait" xlink:type="simple" id="oo_390102.jpg"><uri content-type="original_file" xlink:type="simple">https://binary.pensoft.net/fig/390102</uri></graphic></fig><fig id="F59" position="float" orientation="portrait"><object-id xmlns:xlink="http://www.w3.org/1999/xlink" content-type="doi" xlink:type="simple">10.3897/zookeys.919.39642.figures390-399</object-id><object-id xmlns:xlink="http://www.w3.org/1999/xlink" content-type="arpha" xlink:type="simple">6F7E68A7-8F39-543C-84C4-CAE338A06F69</object-id><label>Figures 390–399.</label><caption><p><italic><tp:taxon-name><tp:taxon-name-part taxon-name-part-type="genus" reg="Aleiodes">Aleiodes</tp:taxon-name-part> <tp:taxon-name-part taxon-name-part-type="species" reg="hemipterus">hemipterus</tp:taxon-name-part></tp:taxon-name></italic> (Marshall), ♀, Tunisia, Teboursouk <bold>390</bold> wings <bold>391</bold> mesosoma lateral <bold>392</bold> mesosoma dorsal <bold>393</bold> metasoma dorsal <bold>394</bold> fore femur lateral <bold>395</bold> hind femur lateral <bold>396</bold> head anterior <bold>397</bold> head dorsal <bold>398</bold> head lateral <bold>399</bold> outer hind tarsal claw.</p></caption><graphic xmlns:xlink="http://www.w3.org/1999/xlink" xlink:href="zookeys-919-001-g059.jpg" position="float" orientation="portrait" xlink:type="simple" id="oo_390103.jpg"><uri content-type="original_file" xlink:type="simple">https://binary.pensoft.net/fig/390103</uri></graphic></fig><fig id="F60" position="float" orientation="portrait"><object-id xmlns:xlink="http://www.w3.org/1999/xlink" content-type="doi" xlink:type="simple">10.3897/zookeys.919.39642.figures400-408</object-id><object-id xmlns:xlink="http://www.w3.org/1999/xlink" content-type="arpha" xlink:type="simple">D1B53275-75FE-54C4-BFF9-9020217DADA3</object-id><label>Figures 400–408.</label><caption><p><italic><tp:taxon-name><tp:taxon-name-part taxon-name-part-type="genus" reg="Aleiodes">Aleiodes</tp:taxon-name-part> <tp:taxon-name-part taxon-name-part-type="species" reg="hemipterus">hemipterus</tp:taxon-name-part></tp:taxon-name></italic> (Marshall), ♂, Tunisia, Teboursouk <bold>400</bold> habitus lateral <bold>401</bold> fore femur lateral <bold>402</bold> fore wing <bold>403</bold> hind wing <bold>404</bold> mesosoma dorsal <bold>405</bold> metasoma dorsal <bold>406</bold> hind femur lateral <bold>407</bold> head anterior <bold>408</bold> head dorsal.</p></caption><graphic xmlns:xlink="http://www.w3.org/1999/xlink" xlink:href="zookeys-919-001-g060.jpg" position="float" orientation="portrait" xlink:type="simple" id="oo_390104.jpg"><uri content-type="original_file" xlink:type="simple">https://binary.pensoft.net/fig/390104</uri></graphic></fig><fig id="F61" position="float" orientation="portrait"><object-id xmlns:xlink="http://www.w3.org/1999/xlink" content-type="doi" xlink:type="simple">10.3897/zookeys.919.39642.figures409-410</object-id><object-id xmlns:xlink="http://www.w3.org/1999/xlink" content-type="arpha" xlink:type="simple">F0E870D7-8F26-5AC6-A26A-EE876EE0668E</object-id><label>Figures 409, 410.</label><caption><p><italic><tp:taxon-name><tp:taxon-name-part taxon-name-part-type="genus" reg="Aleiodes">Aleiodes</tp:taxon-name-part> <tp:taxon-name-part taxon-name-part-type="species" reg="hirtus">hirtus</tp:taxon-name-part></tp:taxon-name></italic> (Thomson), ♀, Scotland, Peebles <bold>409</bold> habitus lateral <bold>410</bold> ovipositor sheath lateral.</p></caption><graphic xmlns:xlink="http://www.w3.org/1999/xlink" xlink:href="zookeys-919-001-g061.jpg" position="float" orientation="portrait" xlink:type="simple" id="oo_390105.jpg"><uri content-type="original_file" xlink:type="simple">https://binary.pensoft.net/fig/390105</uri></graphic></fig><fig id="F62" position="float" orientation="portrait"><object-id xmlns:xlink="http://www.w3.org/1999/xlink" content-type="doi" xlink:type="simple">10.3897/zookeys.919.39642.figures411-424</object-id><object-id xmlns:xlink="http://www.w3.org/1999/xlink" content-type="arpha" xlink:type="simple">06C9A64C-18EA-5F44-AA67-AAC4F9621E02</object-id><label>Figures 411–424.</label><caption><p><italic><tp:taxon-name><tp:taxon-name-part taxon-name-part-type="genus" reg="Aleiodes">Aleiodes</tp:taxon-name-part> <tp:taxon-name-part taxon-name-part-type="species" reg="hirtus">hirtus</tp:taxon-name-part></tp:taxon-name></italic> (Thomson), ♀, Scotland, Peebles <bold>411</bold> fore wing <bold>412</bold> hind wing <bold>413</bold> mesosoma lateral <bold>414</bold> mesosoma dorsal <bold>415</bold> metasoma dorsal <bold>416</bold> fore femur lateral <bold>417</bold> hind femur lateral <bold>418</bold> antenna <bold>419</bold> head anterior <bold>420</bold> head dorsal <bold>421</bold> head lateral <bold>422</bold> base of antenna <bold>423</bold> apex of antenna <bold>424</bold> inner hind tarsal claw.</p></caption><graphic xmlns:xlink="http://www.w3.org/1999/xlink" xlink:href="zookeys-919-001-g062.jpg" position="float" orientation="portrait" xlink:type="simple" id="oo_390106.jpg"><uri content-type="original_file" xlink:type="simple">https://binary.pensoft.net/fig/390106</uri></graphic></fig><fig id="F63" position="float" orientation="portrait"><object-id xmlns:xlink="http://www.w3.org/1999/xlink" content-type="doi" xlink:type="simple">10.3897/zookeys.919.39642.figures425-427</object-id><object-id xmlns:xlink="http://www.w3.org/1999/xlink" content-type="arpha" xlink:type="simple">88C46B20-505F-5D88-97D8-3EF0D8A85AF0</object-id><label>Figures 425–427.</label><caption><p><italic><tp:taxon-name><tp:taxon-name-part taxon-name-part-type="genus" reg="Aleiodes">Aleiodes</tp:taxon-name-part> <tp:taxon-name-part taxon-name-part-type="species" reg="hirtus">hirtus</tp:taxon-name-part></tp:taxon-name></italic> (Thomson), ♂, England, Chippenham Fen <bold>425</bold> habitus lateral <bold>426</bold> head and anterior part of mesosoma lateral <bold>427</bold> propodeum and 1<sup>st</sup> –3<sup>rd</sup> metasomal segments lateral.</p></caption><graphic xmlns:xlink="http://www.w3.org/1999/xlink" xlink:href="zookeys-919-001-g063.jpg" position="float" orientation="portrait" xlink:type="simple" id="oo_390107.jpg"><uri content-type="original_file" xlink:type="simple">https://binary.pensoft.net/fig/390107</uri></graphic></fig><fig id="F64" position="float" orientation="portrait"><object-id xmlns:xlink="http://www.w3.org/1999/xlink" content-type="doi" xlink:type="simple">10.3897/zookeys.919.39642.figures428-431</object-id><object-id xmlns:xlink="http://www.w3.org/1999/xlink" content-type="arpha" xlink:type="simple">E9026BF6-FCE7-5E98-AE08-34587C523785</object-id><label>Figures 428–431.</label><caption><p><italic><tp:taxon-name><tp:taxon-name-part taxon-name-part-type="genus" reg="Aleiodes">Aleiodes</tp:taxon-name-part> <tp:taxon-name-part taxon-name-part-type="species" reg="improvisus">improvisus</tp:taxon-name-part></tp:taxon-name></italic> sp. nov., ♀, holotype <bold>428</bold> habitus lateral <bold>429</bold> ovipositor sheath lateral <bold>430</bold> right fore femur lateral <bold>431</bold> right hind femur lateral.</p></caption><graphic xmlns:xlink="http://www.w3.org/1999/xlink" xlink:href="zookeys-919-001-g064.jpg" position="float" orientation="portrait" xlink:type="simple" id="oo_390108.jpg"><uri content-type="original_file" xlink:type="simple">https://binary.pensoft.net/fig/390108</uri></graphic></fig><fig id="F65" position="float" orientation="portrait"><object-id xmlns:xlink="http://www.w3.org/1999/xlink" content-type="doi" xlink:type="simple">10.3897/zookeys.919.39642.figures432-444</object-id><object-id xmlns:xlink="http://www.w3.org/1999/xlink" content-type="arpha" xlink:type="simple">971CFB00-77C8-5C26-B9A6-D434A855ED2F</object-id><label>Figures 432–444.</label><caption><p><italic><tp:taxon-name><tp:taxon-name-part taxon-name-part-type="genus" reg="Aleiodes">Aleiodes</tp:taxon-name-part> <tp:taxon-name-part taxon-name-part-type="species" reg="improvisus">improvisus</tp:taxon-name-part></tp:taxon-name></italic> sp. nov., ♀, holotype <bold>432</bold> fore wing <bold>433</bold> hind wing <bold>434</bold> mesosoma lateral <bold>435</bold> mesosoma dorsal <bold>436</bold> propodeum and 1<sup>st</sup> –3<sup>rd</sup> metasomal tergites dorsal <bold>437</bold> left fore femur lateral <bold>438</bold> left hind femur lateral <bold>439</bold> head anterior <bold>440</bold> head dorsal <bold>441</bold> head lateral <bold>442</bold> inner hind tarsal claw <bold>443</bold> base of antenna <bold>444</bold> apex of antenna.</p></caption><graphic xmlns:xlink="http://www.w3.org/1999/xlink" xlink:href="zookeys-919-001-g065.jpg" position="float" orientation="portrait" xlink:type="simple" id="oo_390109.jpg"><uri content-type="original_file" xlink:type="simple">https://binary.pensoft.net/fig/390109</uri></graphic></fig><fig id="F66" position="float" orientation="portrait"><object-id xmlns:xlink="http://www.w3.org/1999/xlink" content-type="doi" xlink:type="simple">10.3897/zookeys.919.39642.figures445-452</object-id><object-id xmlns:xlink="http://www.w3.org/1999/xlink" content-type="arpha" xlink:type="simple">D8EDEF9E-A074-5F67-AA9E-AAFDD0186669</object-id><label>Figures 445–452.</label><caption><p><italic><tp:taxon-name><tp:taxon-name-part taxon-name-part-type="genus" reg="Aleiodes">Aleiodes</tp:taxon-name-part> <tp:taxon-name-part taxon-name-part-type="species" reg="improvisus">improvisus</tp:taxon-name-part></tp:taxon-name></italic> sp. nov., ♂, paratype, Switzerland (Arolla) <bold>445</bold> habitus lateral <bold>446</bold> fore femur lateral <bold>447</bold> hind femur lateral <bold>448</bold> base of antenna <bold>449</bold> head dorsal <bold>450</bold> 4<sup>th</sup>–7<sup>th</sup> metasomal tergites dorsal <bold>451</bold> apex of antenna <bold>452</bold> 4<sup>th</sup>–7<sup>th</sup> metasomal tergites lateral.</p></caption><graphic xmlns:xlink="http://www.w3.org/1999/xlink" xlink:href="zookeys-919-001-g066.jpg" position="float" orientation="portrait" xlink:type="simple" id="oo_390110.jpg"><uri content-type="original_file" xlink:type="simple">https://binary.pensoft.net/fig/390110</uri></graphic></fig><fig id="F67" position="float" orientation="portrait"><object-id xmlns:xlink="http://www.w3.org/1999/xlink" content-type="doi" xlink:type="simple">10.3897/zookeys.919.39642.figures453-454</object-id><object-id xmlns:xlink="http://www.w3.org/1999/xlink" content-type="arpha" xlink:type="simple">1F78D44C-E9E1-5669-88DD-191C40331D78</object-id><label>Figures 453, 454.</label><caption><p><italic><tp:taxon-name><tp:taxon-name-part taxon-name-part-type="genus" reg="Aleiodes">Aleiodes</tp:taxon-name-part> <tp:taxon-name-part taxon-name-part-type="species" reg="krulikowskii">krulikowskii</tp:taxon-name-part></tp:taxon-name></italic> (Kokujev), ♀, lectotype <bold>453</bold> habitus lateral <bold>454</bold> ovipositor sheath lateral.</p></caption><graphic xmlns:xlink="http://www.w3.org/1999/xlink" xlink:href="zookeys-919-001-g067.jpg" position="float" orientation="portrait" xlink:type="simple" id="oo_390111.jpg"><uri content-type="original_file" xlink:type="simple">https://binary.pensoft.net/fig/390111</uri></graphic></fig><fig id="F68" position="float" orientation="portrait"><object-id xmlns:xlink="http://www.w3.org/1999/xlink" content-type="doi" xlink:type="simple">10.3897/zookeys.919.39642.figures455-466</object-id><object-id xmlns:xlink="http://www.w3.org/1999/xlink" content-type="arpha" xlink:type="simple">F435B958-BEE4-5E37-B728-26A94FCA0EA3</object-id><label>Figures 455–466.</label><caption><p><italic><tp:taxon-name><tp:taxon-name-part taxon-name-part-type="genus" reg="Aleiodes">Aleiodes</tp:taxon-name-part> <tp:taxon-name-part taxon-name-part-type="species" reg="krulikowskii">krulikowskii</tp:taxon-name-part></tp:taxon-name></italic> (Kokujev), ♀, lectotype <bold>455</bold> fore wing <bold>456</bold> hind wing <bold>457</bold> mesosoma lateral <bold>458</bold> mesosoma dorsal <bold>459</bold> metasoma dorsal <bold>460</bold> fore femur lateral <bold>461</bold> hind femur lateral <bold>462</bold> base of antenna <bold>463</bold> head anterior <bold>464</bold> head dorsal <bold>465</bold> head lateral <bold>466</bold> outer middle tarsal claw.</p></caption><graphic xmlns:xlink="http://www.w3.org/1999/xlink" xlink:href="zookeys-919-001-g068.jpg" position="float" orientation="portrait" xlink:type="simple" id="oo_390112.jpg"><uri content-type="original_file" xlink:type="simple">https://binary.pensoft.net/fig/390112</uri></graphic></fig><fig id="F69" position="float" orientation="portrait"><object-id xmlns:xlink="http://www.w3.org/1999/xlink" content-type="doi" xlink:type="simple">10.3897/zookeys.919.39642.figures467-468</object-id><object-id xmlns:xlink="http://www.w3.org/1999/xlink" content-type="arpha" xlink:type="simple">B69F968C-201E-5DCA-B4AD-DCC6DBB65AE9</object-id><label>Figures 467, 468.</label><caption><p><italic><tp:taxon-name><tp:taxon-name-part taxon-name-part-type="genus" reg="Aleiodes">Aleiodes</tp:taxon-name-part> <tp:taxon-name-part taxon-name-part-type="species" reg="miniatus">miniatus</tp:taxon-name-part></tp:taxon-name></italic> (Herrich-Schäffer)), ♀, Russia, Stavropolskij kraj <bold>467</bold> habitus lateral <bold>468</bold> ovipositor sheath lateral.</p></caption><graphic xmlns:xlink="http://www.w3.org/1999/xlink" xlink:href="zookeys-919-001-g069.jpg" position="float" orientation="portrait" xlink:type="simple" id="oo_390113.jpg"><uri content-type="original_file" xlink:type="simple">https://binary.pensoft.net/fig/390113</uri></graphic></fig><fig id="F70" position="float" orientation="portrait"><object-id xmlns:xlink="http://www.w3.org/1999/xlink" content-type="doi" xlink:type="simple">10.3897/zookeys.919.39642.figures469-481</object-id><object-id xmlns:xlink="http://www.w3.org/1999/xlink" content-type="arpha" xlink:type="simple">12BE9EBC-14EC-5ED6-B474-154B8040C7B8</object-id><label>Figures 469–481.</label><caption><p><italic><tp:taxon-name><tp:taxon-name-part taxon-name-part-type="genus" reg="Aleiodes">Aleiodes</tp:taxon-name-part> <tp:taxon-name-part taxon-name-part-type="species" reg="miniatus">miniatus</tp:taxon-name-part></tp:taxon-name></italic> (Herrich-Schäffer)), ♀, Russia, Stavropolskij kraj <bold>469</bold> fore wing <bold>470</bold> hind wing <bold>471</bold> mesosoma lateral <bold>472</bold> mesosoma dorsal <bold>473</bold> metasoma dorsal <bold>474</bold> fore femur lateral <bold>475</bold> hind femur lateral <bold>476</bold> head anterior <bold>477</bold> head dorsal <bold>478</bold> head lateral <bold>479</bold> base of antenna <bold>480</bold> apex of antenna <bold>481</bold> inner hind tarsal claw.</p></caption><graphic xmlns:xlink="http://www.w3.org/1999/xlink" xlink:href="zookeys-919-001-g070.jpg" position="float" orientation="portrait" xlink:type="simple" id="oo_390114.jpg"><uri content-type="original_file" xlink:type="simple">https://binary.pensoft.net/fig/390114</uri></graphic></fig><fig id="F71" position="float" orientation="portrait"><object-id xmlns:xlink="http://www.w3.org/1999/xlink" content-type="doi" xlink:type="simple">10.3897/zookeys.919.39642.figures482-483</object-id><object-id xmlns:xlink="http://www.w3.org/1999/xlink" content-type="arpha" xlink:type="simple">719368AD-B6D0-51BF-BD6C-AA524F5F9B58</object-id><label>Figures 482, 483.</label><caption><p><italic><tp:taxon-name><tp:taxon-name-part taxon-name-part-type="genus" reg="Aleiodes">Aleiodes</tp:taxon-name-part> <tp:taxon-name-part taxon-name-part-type="species" reg="morio">morio</tp:taxon-name-part></tp:taxon-name></italic> (Reinhard), ♀, Hungary, Budapest <bold>482</bold> habitus lateral <bold>483</bold> ovipositor sheath lateral.</p></caption><graphic xmlns:xlink="http://www.w3.org/1999/xlink" xlink:href="zookeys-919-001-g071.jpg" position="float" orientation="portrait" xlink:type="simple" id="oo_390115.jpg"><uri content-type="original_file" xlink:type="simple">https://binary.pensoft.net/fig/390115</uri></graphic></fig><fig id="F72" position="float" orientation="portrait"><object-id xmlns:xlink="http://www.w3.org/1999/xlink" content-type="doi" xlink:type="simple">10.3897/zookeys.919.39642.figures484-495</object-id><object-id xmlns:xlink="http://www.w3.org/1999/xlink" content-type="arpha" xlink:type="simple">0CD0D1F6-4720-5E21-8A5D-5D8DFB044606</object-id><label>Figures 484–495.</label><caption><p><italic><tp:taxon-name><tp:taxon-name-part taxon-name-part-type="genus" reg="Aleiodes">Aleiodes</tp:taxon-name-part> <tp:taxon-name-part taxon-name-part-type="species" reg="morio">morio</tp:taxon-name-part></tp:taxon-name></italic> (Reinhard), ♀, Hungary, Budapest, but 490 of ♂ from Nadap <bold>484</bold> fore wing <bold>485</bold> hind wing <bold>486</bold> mesosoma lateral <bold>487</bold> mesosoma dorsal <bold>488</bold> 1<sup>st</sup>–3<sup>rd</sup> metasomal tergites dorsal <bold>489</bold> fore femur lateral <bold>490</bold> hind femur lateral <bold>491</bold> head anterior <bold>492</bold> head dorsal <bold>493</bold> head lateral <bold>494</bold> outer middle tarsal claw <bold>495</bold> base of antenna.</p></caption><graphic xmlns:xlink="http://www.w3.org/1999/xlink" xlink:href="zookeys-919-001-g072.jpg" position="float" orientation="portrait" xlink:type="simple" id="oo_390116.jpg"><uri content-type="original_file" xlink:type="simple">https://binary.pensoft.net/fig/390116</uri></graphic></fig><fig id="F73" position="float" orientation="portrait"><object-id xmlns:xlink="http://www.w3.org/1999/xlink" content-type="doi" xlink:type="simple">10.3897/zookeys.919.39642.figure496</object-id><object-id xmlns:xlink="http://www.w3.org/1999/xlink" content-type="arpha" xlink:type="simple">45A4FBA6-B8A1-5B8F-ACD9-3D00389B582E</object-id><label>Figure 496.</label><caption><p><italic><tp:taxon-name><tp:taxon-name-part taxon-name-part-type="genus" reg="Aleiodes">Aleiodes</tp:taxon-name-part> <tp:taxon-name-part taxon-name-part-type="species" reg="morio">morio</tp:taxon-name-part></tp:taxon-name></italic> (Reinhard), ♂, Hungary, Nadap, habitus lateral.</p></caption><graphic xmlns:xlink="http://www.w3.org/1999/xlink" xlink:href="zookeys-919-001-g073.jpg" position="float" orientation="portrait" xlink:type="simple" id="oo_390117.jpg"><uri content-type="original_file" xlink:type="simple">https://binary.pensoft.net/fig/390117</uri></graphic></fig><fig id="F74" position="float" orientation="portrait"><object-id xmlns:xlink="http://www.w3.org/1999/xlink" content-type="doi" xlink:type="simple">10.3897/zookeys.919.39642.figures497-503</object-id><object-id xmlns:xlink="http://www.w3.org/1999/xlink" content-type="arpha" xlink:type="simple">00E0EC37-0907-5628-B1CE-A04F977731DF</object-id><label>Figures 497–503.</label><caption><p><italic><tp:taxon-name><tp:taxon-name-part taxon-name-part-type="genus" reg="Aleiodes">Aleiodes</tp:taxon-name-part> <tp:taxon-name-part taxon-name-part-type="species" reg="morio">morio</tp:taxon-name-part></tp:taxon-name></italic> (Reinhard), ♂, Hungary, Nadap <bold>497</bold> wings <bold>498</bold> apex of metasoma lateral <bold>499</bold> apex of metasoma dorsal <bold>500</bold> base of antenna <bold>501</bold> head anterior <bold>502</bold> head dorsal <bold>503</bold> inner hind tarsal claw.</p></caption><graphic xmlns:xlink="http://www.w3.org/1999/xlink" xlink:href="zookeys-919-001-g074.jpg" position="float" orientation="portrait" xlink:type="simple" id="oo_390118.jpg"><uri content-type="original_file" xlink:type="simple">https://binary.pensoft.net/fig/390118</uri></graphic></fig><fig id="F75" position="float" orientation="portrait"><object-id xmlns:xlink="http://www.w3.org/1999/xlink" content-type="doi" xlink:type="simple">10.3897/zookeys.919.39642.figures504-505</object-id><object-id xmlns:xlink="http://www.w3.org/1999/xlink" content-type="arpha" xlink:type="simple">ED9C75DB-F56D-5A94-AD8D-E777BD02E2A3</object-id><label>Figures 504, 505.</label><caption><p><italic><tp:taxon-name><tp:taxon-name-part taxon-name-part-type="genus" reg="Aleiodes">Aleiodes</tp:taxon-name-part> <tp:taxon-name-part taxon-name-part-type="species" reg="nigrifemur">nigrifemur</tp:taxon-name-part></tp:taxon-name></italic> sp. nov. ♀, holotype <bold>504</bold> habitus lateral <bold>505</bold> ovipositor sheath lateral.</p></caption><graphic xmlns:xlink="http://www.w3.org/1999/xlink" xlink:href="zookeys-919-001-g075.jpg" position="float" orientation="portrait" xlink:type="simple" id="oo_390119.jpg"><uri content-type="original_file" xlink:type="simple">https://binary.pensoft.net/fig/390119</uri></graphic></fig><fig id="F76" position="float" orientation="portrait"><object-id xmlns:xlink="http://www.w3.org/1999/xlink" content-type="doi" xlink:type="simple">10.3897/zookeys.919.39642.figures506-518</object-id><object-id xmlns:xlink="http://www.w3.org/1999/xlink" content-type="arpha" xlink:type="simple">677289DC-BD21-5788-81C9-FB618A370D45</object-id><label>Figures 506–518.</label><caption><p><italic><tp:taxon-name><tp:taxon-name-part taxon-name-part-type="genus" reg="Aleiodes">Aleiodes</tp:taxon-name-part> <tp:taxon-name-part taxon-name-part-type="species" reg="nigrifemur">nigrifemur</tp:taxon-name-part></tp:taxon-name></italic> sp. nov. ♀, holotype <bold>506</bold> wings <bold>507</bold> mesosoma lateral <bold>508</bold> mesosoma dorsal <bold>509</bold> 1<sup>st</sup>–3<sup>rd</sup> metasomal tergites dorsal <bold>510</bold> fore femur lateral <bold>511</bold> hind femur lateral <bold>512</bold> base of antenna <bold>513</bold> head anterior <bold>514</bold> head dorsal <bold>515</bold> head lateral <bold>516</bold> apex of antenna <bold>517</bold> outer hind tarsal claw <bold>518</bold> antennae.</p></caption><graphic xmlns:xlink="http://www.w3.org/1999/xlink" xlink:href="zookeys-919-001-g076.jpg" position="float" orientation="portrait" xlink:type="simple" id="oo_390120.jpg"><uri content-type="original_file" xlink:type="simple">https://binary.pensoft.net/fig/390120</uri></graphic></fig><fig id="F77" position="float" orientation="portrait"><object-id xmlns:xlink="http://www.w3.org/1999/xlink" content-type="doi" xlink:type="simple">10.3897/zookeys.919.39642.figures519-521</object-id><object-id xmlns:xlink="http://www.w3.org/1999/xlink" content-type="arpha" xlink:type="simple">F8F63618-5681-57ED-B55E-15D28791425B</object-id><label>Figures 519–521.</label><caption><p><italic><tp:taxon-name><tp:taxon-name-part taxon-name-part-type="genus" reg="Aleiodes">Aleiodes</tp:taxon-name-part> <tp:taxon-name-part taxon-name-part-type="species" reg="nobilis">nobilis</tp:taxon-name-part></tp:taxon-name></italic> (Haliday), ♀, neotype <bold>519</bold> habitus lateral <bold>520</bold> ovipositor sheath lateral <bold>521</bold> mummy of <italic><tp:taxon-name><tp:taxon-name-part taxon-name-part-type="genus" reg="Autographa">Autographa</tp:taxon-name-part> <tp:taxon-name-part taxon-name-part-type="species" reg="gamma">gamma</tp:taxon-name-part></tp:taxon-name></italic> Linnaeus (Germany, Lindenhayn).</p></caption><graphic xmlns:xlink="http://www.w3.org/1999/xlink" xlink:href="zookeys-919-001-g077.jpg" position="float" orientation="portrait" xlink:type="simple" id="oo_390121.jpg"><uri content-type="original_file" xlink:type="simple">https://binary.pensoft.net/fig/390121</uri></graphic></fig><fig id="F78" position="float" orientation="portrait"><object-id xmlns:xlink="http://www.w3.org/1999/xlink" content-type="doi" xlink:type="simple">10.3897/zookeys.919.39642.figures522-535</object-id><object-id xmlns:xlink="http://www.w3.org/1999/xlink" content-type="arpha" xlink:type="simple">5A75452D-61EA-5EA4-90FF-37AA665EBD76</object-id><label>Figures 522–535.</label><caption><p><italic><tp:taxon-name><tp:taxon-name-part taxon-name-part-type="genus" reg="Aleiodes">Aleiodes</tp:taxon-name-part> <tp:taxon-name-part taxon-name-part-type="species" reg="nobilis">nobilis</tp:taxon-name-part></tp:taxon-name></italic> (Haliday), ♀, neotype <bold>522</bold> wings <bold>523</bold> mesosoma lateral <bold>524</bold> mesosoma dorsal <bold>525</bold> 1<sup>st</sup>–4<sup>th</sup> metasomal tergites dorsal <bold>526</bold> fore femur lateral <bold>527</bold> hind femur lateral <bold>528</bold> hind tibia lateral <bold>529</bold> head anterior <bold>530</bold> head dorsal <bold>531</bold> head lateral <bold>532</bold> base of antenna <bold>533</bold> apex of antenna <bold>534</bold> outer hind tarsal claw <bold>535</bold> outer fore tarsal claw.</p></caption><graphic xmlns:xlink="http://www.w3.org/1999/xlink" xlink:href="zookeys-919-001-g078.jpg" position="float" orientation="portrait" xlink:type="simple" id="oo_390122.jpg"><uri content-type="original_file" xlink:type="simple">https://binary.pensoft.net/fig/390122</uri></graphic></fig><fig id="F79" position="float" orientation="portrait"><object-id xmlns:xlink="http://www.w3.org/1999/xlink" content-type="doi" xlink:type="simple">10.3897/zookeys.919.39642.figure536</object-id><object-id xmlns:xlink="http://www.w3.org/1999/xlink" content-type="arpha" xlink:type="simple">BC54482C-1073-5A8A-9C4F-56DE9E909C57</object-id><label>Figure 536.</label><caption><p><italic><tp:taxon-name><tp:taxon-name-part taxon-name-part-type="genus" reg="Aleiodes">Aleiodes</tp:taxon-name-part> <tp:taxon-name-part taxon-name-part-type="species" reg="nobilis">nobilis</tp:taxon-name-part></tp:taxon-name></italic> (Haliday), ♂, Netherlands, Gulpen, habitus lateral.</p></caption><graphic xmlns:xlink="http://www.w3.org/1999/xlink" xlink:href="zookeys-919-001-g079.jpg" position="float" orientation="portrait" xlink:type="simple" id="oo_390123.jpg"><uri content-type="original_file" xlink:type="simple">https://binary.pensoft.net/fig/390123</uri></graphic></fig><fig id="F80" position="float" orientation="portrait"><object-id xmlns:xlink="http://www.w3.org/1999/xlink" content-type="doi" xlink:type="simple">10.3897/zookeys.919.39642.figures537-542</object-id><object-id xmlns:xlink="http://www.w3.org/1999/xlink" content-type="arpha" xlink:type="simple">96B0B60C-355C-5555-B8BF-D9826036FF20</object-id><label>Figures 537–542.</label><caption><p><italic><tp:taxon-name><tp:taxon-name-part taxon-name-part-type="genus" reg="Aleiodes">Aleiodes</tp:taxon-name-part> <tp:taxon-name-part taxon-name-part-type="species" reg="nobilis">nobilis</tp:taxon-name-part></tp:taxon-name></italic> (Haliday), ♂, Netherlands, Gulpen <bold>537</bold> apex of metasoma dorsal <bold>538</bold> apex of metasoma lateral <bold>539</bold> apex of antenna <bold>540</bold> head anterior <bold>541</bold> head dorsal <bold>542</bold> base of antenna.</p></caption><graphic xmlns:xlink="http://www.w3.org/1999/xlink" xlink:href="zookeys-919-001-g080.jpg" position="float" orientation="portrait" xlink:type="simple" id="oo_390124.jpg"><uri content-type="original_file" xlink:type="simple">https://binary.pensoft.net/fig/390124</uri></graphic></fig><fig id="F81" position="float" orientation="portrait"><object-id xmlns:xlink="http://www.w3.org/1999/xlink" content-type="doi" xlink:type="simple">10.3897/zookeys.919.39642.figures543-544</object-id><object-id xmlns:xlink="http://www.w3.org/1999/xlink" content-type="arpha" xlink:type="simple">D134C7D6-B72A-58DA-81BB-DBE6AFC61F2B</object-id><label>Figures 543, 544.</label><caption><p><italic><tp:taxon-name><tp:taxon-name-part taxon-name-part-type="genus" reg="Aleiodes">Aleiodes</tp:taxon-name-part> <tp:taxon-name-part taxon-name-part-type="species" reg="pallidicornis">pallidicornis</tp:taxon-name-part></tp:taxon-name></italic> (Herrich-Schäffer), ♀, neotype <bold>543</bold> habitus lateral <bold>544</bold> ovipositor sheath lateral.</p></caption><graphic xmlns:xlink="http://www.w3.org/1999/xlink" xlink:href="zookeys-919-001-g081.jpg" position="float" orientation="portrait" xlink:type="simple" id="oo_390125.jpg"><uri content-type="original_file" xlink:type="simple">https://binary.pensoft.net/fig/390125</uri></graphic></fig><fig id="F82" position="float" orientation="portrait"><object-id xmlns:xlink="http://www.w3.org/1999/xlink" content-type="doi" xlink:type="simple">10.3897/zookeys.919.39642.figures545-557</object-id><object-id xmlns:xlink="http://www.w3.org/1999/xlink" content-type="arpha" xlink:type="simple">72F3170B-E74E-530E-9B3B-85E813F12FC6</object-id><label>Figures 545–557.</label><caption><p><italic><tp:taxon-name><tp:taxon-name-part taxon-name-part-type="genus" reg="Aleiodes">Aleiodes</tp:taxon-name-part> <tp:taxon-name-part taxon-name-part-type="species" reg="pallidicornis">pallidicornis</tp:taxon-name-part></tp:taxon-name></italic> (Herrich-Schäffer), ♀, neotype <bold>545</bold> fore wing <bold>546</bold> hind wing <bold>547</bold> mesosoma lateral <bold>548</bold> mesosoma dorsal <bold>549</bold> 1<sup>st</sup>–3<sup>rd</sup> metasomal tergites dorsal <bold>550</bold> fore femur lateral <bold>551</bold> hind femur lateral <bold>552</bold> head anterior <bold>553</bold> head dorsal <bold>554</bold> head lateral <bold>555</bold> base of antenna <bold>556</bold> apex of antenna <bold>557</bold> inner hind tarsal claw.</p></caption><graphic xmlns:xlink="http://www.w3.org/1999/xlink" xlink:href="zookeys-919-001-g082.jpg" position="float" orientation="portrait" xlink:type="simple" id="oo_390126.jpg"><uri content-type="original_file" xlink:type="simple">https://binary.pensoft.net/fig/390126</uri></graphic></fig><fig id="F83" position="float" orientation="portrait"><object-id xmlns:xlink="http://www.w3.org/1999/xlink" content-type="doi" xlink:type="simple">10.3897/zookeys.919.39642.figures558-559</object-id><object-id xmlns:xlink="http://www.w3.org/1999/xlink" content-type="arpha" xlink:type="simple">42663AF1-09C8-50CC-89B5-15D17A31DB04</object-id><label>Figures 558, 559.</label><caption><p><italic><tp:taxon-name><tp:taxon-name-part taxon-name-part-type="genus" reg="Aleiodes">Aleiodes</tp:taxon-name-part> <tp:taxon-name-part taxon-name-part-type="species" reg="pallidistigmus">pallidistigmus</tp:taxon-name-part></tp:taxon-name></italic> (Telenga), ♀, Denmark, Kragelund Mose <bold>558</bold> habitus lateral <bold>559</bold> ovipositor sheath lateral.</p></caption><graphic xmlns:xlink="http://www.w3.org/1999/xlink" xlink:href="zookeys-919-001-g083.jpg" position="float" orientation="portrait" xlink:type="simple" id="oo_390127.jpg"><uri content-type="original_file" xlink:type="simple">https://binary.pensoft.net/fig/390127</uri></graphic></fig><fig id="F84" position="float" orientation="portrait"><object-id xmlns:xlink="http://www.w3.org/1999/xlink" content-type="doi" xlink:type="simple">10.3897/zookeys.919.39642.figures560-572</object-id><object-id xmlns:xlink="http://www.w3.org/1999/xlink" content-type="arpha" xlink:type="simple">81DECFA2-6535-5228-8678-F741198A7730</object-id><label>Figures 560–572.</label><caption><p><italic><tp:taxon-name><tp:taxon-name-part taxon-name-part-type="genus" reg="Aleiodes">Aleiodes</tp:taxon-name-part> <tp:taxon-name-part taxon-name-part-type="species" reg="pallidistigmus">pallidistigmus</tp:taxon-name-part></tp:taxon-name></italic> (Telenga), ♀, Denmark, Kragelund Mose <bold>560</bold> fore wing <bold>561</bold> hind wing <bold>562</bold> mesosoma lateral <bold>563</bold> mesosoma dorsal <bold>564</bold> 1<sup>st</sup>–3<sup>rd</sup> metasomal tergites dorsal <bold>565</bold> fore femur lateral <bold>566</bold> hind femur lateral <bold>567</bold> apex of antenna <bold>568</bold> head anterior <bold>569</bold> head dorsal <bold>570</bold> head lateral <bold>571</bold> outer hind tarsal claw <bold>572</bold> base of antenna.</p></caption><graphic xmlns:xlink="http://www.w3.org/1999/xlink" xlink:href="zookeys-919-001-g084.jpg" position="float" orientation="portrait" xlink:type="simple" id="oo_390128.jpg"><uri content-type="original_file" xlink:type="simple">https://binary.pensoft.net/fig/390128</uri></graphic></fig><fig id="F85" position="float" orientation="portrait"><object-id xmlns:xlink="http://www.w3.org/1999/xlink" content-type="doi" xlink:type="simple">10.3897/zookeys.919.39642.figures573-576</object-id><object-id xmlns:xlink="http://www.w3.org/1999/xlink" content-type="arpha" xlink:type="simple">6BE0F66C-89AD-5079-9229-E7B04609AF8D</object-id><label>Figures 573–576.</label><caption><p><italic><tp:taxon-name><tp:taxon-name-part taxon-name-part-type="genus" reg="Aleiodes">Aleiodes</tp:taxon-name-part> <tp:taxon-name-part taxon-name-part-type="species" reg="periscelis">periscelis</tp:taxon-name-part></tp:taxon-name></italic> (Reinhard), ♀, 573, 574 Russia (holotype <italic><tp:taxon-name><tp:taxon-name-part taxon-name-part-type="genus" reg="Rogas">R.</tp:taxon-name-part> <tp:taxon-name-part taxon-name-part-type="species" reg="jaroslawensis">jaroslawensis</tp:taxon-name-part></tp:taxon-name></italic> Kokujev) and 575, 576 Czech Republic, Pisek <bold>573</bold> head anterior <bold>574, 575</bold> habitus lateral <bold>576</bold> ovipositor sheath lateral. Photographs 573, 574 by K. Samartsev.</p></caption><graphic xmlns:xlink="http://www.w3.org/1999/xlink" xlink:href="zookeys-919-001-g085.jpg" position="float" orientation="portrait" xlink:type="simple" id="oo_390129.jpg"><uri content-type="original_file" xlink:type="simple">https://binary.pensoft.net/fig/390129</uri></graphic></fig><fig id="F86" position="float" orientation="portrait"><object-id xmlns:xlink="http://www.w3.org/1999/xlink" content-type="doi" xlink:type="simple">10.3897/zookeys.919.39642.figures577-589</object-id><object-id xmlns:xlink="http://www.w3.org/1999/xlink" content-type="arpha" xlink:type="simple">6D41C33E-DB8B-5356-A8A0-2EFA2AEC1DAF</object-id><label>Figures 577–589.</label><caption><p><italic><tp:taxon-name><tp:taxon-name-part taxon-name-part-type="genus" reg="Aleiodes">Aleiodes</tp:taxon-name-part> <tp:taxon-name-part taxon-name-part-type="species" reg="periscelis">periscelis</tp:taxon-name-part></tp:taxon-name></italic> (Reinhard), ♀, Czech Republic, Pisek <bold>577</bold> fore wing <bold>578</bold> hind wing <bold>579</bold> mesosoma lateral <bold>580</bold> mesosoma dorsal <bold>581</bold> metasoma dorsal <bold>582</bold> fore femur lateral <bold>583</bold> hind femur lateral <bold>584</bold> head anterior <bold>585</bold> head dorsal <bold>586</bold> head lateral <bold>587</bold> base of antenna <bold>588</bold> apex of antenna <bold>589</bold> outer middle tarsal claw.</p></caption><graphic xmlns:xlink="http://www.w3.org/1999/xlink" xlink:href="zookeys-919-001-g086.jpg" position="float" orientation="portrait" xlink:type="simple" id="oo_390130.jpg"><uri content-type="original_file" xlink:type="simple">https://binary.pensoft.net/fig/390130</uri></graphic></fig><fig id="F87" position="float" orientation="portrait"><object-id xmlns:xlink="http://www.w3.org/1999/xlink" content-type="doi" xlink:type="simple">10.3897/zookeys.919.39642.figure590</object-id><object-id xmlns:xlink="http://www.w3.org/1999/xlink" content-type="arpha" xlink:type="simple">13547743-5004-59EF-B602-617196095EE7</object-id><label>Figure 590.</label><caption><p><italic><tp:taxon-name><tp:taxon-name-part taxon-name-part-type="genus" reg="Aleiodes">Aleiodes</tp:taxon-name-part> <tp:taxon-name-part taxon-name-part-type="species" reg="periscelis">periscelis</tp:taxon-name-part></tp:taxon-name></italic> (Reinhard), ♂, Russia, Serpukhov, habitus lateral.</p></caption><graphic xmlns:xlink="http://www.w3.org/1999/xlink" xlink:href="zookeys-919-001-g087.jpg" position="float" orientation="portrait" xlink:type="simple" id="oo_390131.jpg"><uri content-type="original_file" xlink:type="simple">https://binary.pensoft.net/fig/390131</uri></graphic></fig><fig id="F88" position="float" orientation="portrait"><object-id xmlns:xlink="http://www.w3.org/1999/xlink" content-type="doi" xlink:type="simple">10.3897/zookeys.919.39642.figures591-603</object-id><object-id xmlns:xlink="http://www.w3.org/1999/xlink" content-type="arpha" xlink:type="simple">2B48EACD-704C-52D4-AC60-E77539DD4B55</object-id><label>Figures 591–603.</label><caption><p><italic><tp:taxon-name><tp:taxon-name-part taxon-name-part-type="genus" reg="Aleiodes">Aleiodes</tp:taxon-name-part> <tp:taxon-name-part taxon-name-part-type="species" reg="periscelis">periscelis</tp:taxon-name-part></tp:taxon-name></italic> (Reinhard), ♂, Russia, Serpukhov <bold>591</bold> wings <bold>592</bold> mesosoma lateral <bold>593</bold> mesosoma dorsal <bold>594</bold> 1<sup>st</sup> –5<sup>th</sup> metasomal tergites dorsal <bold>595</bold> fore femur lateral <bold>596</bold> hind femur lateral <bold>597</bold> hind tarsus lateral <bold>598</bold> head anterior <bold>599</bold> head dorsal <bold>600</bold> head lateral <bold>601</bold> base of antenna <bold>602</bold> apex of antenna <bold>603</bold> inner hind tarsal claw.</p></caption><graphic xmlns:xlink="http://www.w3.org/1999/xlink" xlink:href="zookeys-919-001-g088.jpg" position="float" orientation="portrait" xlink:type="simple" id="oo_390132.jpg"><uri content-type="original_file" xlink:type="simple">https://binary.pensoft.net/fig/390132</uri></graphic></fig><fig id="F89" position="float" orientation="portrait"><object-id xmlns:xlink="http://www.w3.org/1999/xlink" content-type="doi" xlink:type="simple">10.3897/zookeys.919.39642.figures604-607</object-id><object-id xmlns:xlink="http://www.w3.org/1999/xlink" content-type="arpha" xlink:type="simple">9537E7F1-FFB0-5D78-BF12-CD5E808804DF</object-id><label>Figures 604–607.</label><caption><p><italic><tp:taxon-name><tp:taxon-name-part taxon-name-part-type="genus" reg="Aleiodes">Aleiodes</tp:taxon-name-part> <tp:taxon-name-part taxon-name-part-type="species" reg="pulchripes">pulchripes</tp:taxon-name-part></tp:taxon-name></italic> Wesmael, ♀, England, Chat Moss <bold>604</bold> habitus lateral <bold>605</bold> mummy of <italic><tp:taxon-name><tp:taxon-name-part taxon-name-part-type="genus" reg="Acronicta">Acronicta</tp:taxon-name-part> <tp:taxon-name-part taxon-name-part-type="species" reg="psi">psi</tp:taxon-name-part></tp:taxon-name></italic> (Linnaeus) in winter <bold>606</bold> ovipositor sheath lateral, <bold>607</bold> mummy of <italic><tp:taxon-name><tp:taxon-name-part taxon-name-part-type="genus" reg="Acronicta">Acronicta</tp:taxon-name-part> <tp:taxon-name-part taxon-name-part-type="species" reg="psi">psi</tp:taxon-name-part></tp:taxon-name></italic> (Linnaeus) after emergence of parasitoid.</p></caption><graphic xmlns:xlink="http://www.w3.org/1999/xlink" xlink:href="zookeys-919-001-g089.jpg" position="float" orientation="portrait" xlink:type="simple" id="oo_390133.jpg"><uri content-type="original_file" xlink:type="simple">https://binary.pensoft.net/fig/390133</uri></graphic></fig><fig id="F90" position="float" orientation="portrait"><object-id xmlns:xlink="http://www.w3.org/1999/xlink" content-type="doi" xlink:type="simple">10.3897/zookeys.919.39642.figures608-621</object-id><object-id xmlns:xlink="http://www.w3.org/1999/xlink" content-type="arpha" xlink:type="simple">B8F477C8-D2B1-5F9C-9F6C-875817AB1D36</object-id><label>Figures 608–621.</label><caption><p><italic><tp:taxon-name><tp:taxon-name-part taxon-name-part-type="genus" reg="Aleiodes">Aleiodes</tp:taxon-name-part> <tp:taxon-name-part taxon-name-part-type="species" reg="pulchripes">pulchripes</tp:taxon-name-part></tp:taxon-name></italic> Wesmael, ♀, England, Chat Moss <bold>608</bold> fore wing <bold>609</bold> hind wing <bold>610</bold> mesosoma lateral <bold>611</bold> mesosoma dorsal <bold>612</bold> 1<sup>st</sup>–3<sup>rd</sup> metasomal tergites dorsal <bold>613</bold> fore femur lateral <bold>614</bold> hind femur lateral <bold>615</bold> hind tarsus lateral <bold>616</bold> head anterior <bold>617</bold> head dorsal <bold>618</bold> head lateral <bold>619</bold> base of antenna <bold>620</bold> apex of antenna <bold>621</bold> outer hind tarsal claw.</p></caption><graphic xmlns:xlink="http://www.w3.org/1999/xlink" xlink:href="zookeys-919-001-g090.jpg" position="float" orientation="portrait" xlink:type="simple" id="oo_390134.jpg"><uri content-type="original_file" xlink:type="simple">https://binary.pensoft.net/fig/390134</uri></graphic></fig><fig id="F91" position="float" orientation="portrait"><object-id xmlns:xlink="http://www.w3.org/1999/xlink" content-type="doi" xlink:type="simple">10.3897/zookeys.919.39642.figures622-626</object-id><object-id xmlns:xlink="http://www.w3.org/1999/xlink" content-type="arpha" xlink:type="simple">8F16822F-4343-5AEB-A126-BEB3F9F6DE2E</object-id><label>Figures 622–626.</label><caption><p><italic><tp:taxon-name><tp:taxon-name-part taxon-name-part-type="genus" reg="Aleiodes">Aleiodes</tp:taxon-name-part> <tp:taxon-name-part taxon-name-part-type="species" reg="pulchripes">pulchripes</tp:taxon-name-part></tp:taxon-name></italic> Wesmael, ♂, England (ex <italic><tp:taxon-name><tp:taxon-name-part taxon-name-part-type="genus" reg="Acronicta">Acronicta</tp:taxon-name-part></tp:taxon-name></italic> culture) <bold>622</bold> habitus lateral <bold>623</bold> outer hind claw lateral <bold>624</bold> hind tibial spurs and basitarsus lateral <bold>625</bold> metasoma dorsal <bold>626</bold> 4<sup>th</sup>–7<sup>th</sup> metasomal tergites lateral.</p></caption><graphic xmlns:xlink="http://www.w3.org/1999/xlink" xlink:href="zookeys-919-001-g091.jpg" position="float" orientation="portrait" xlink:type="simple" id="oo_390135.jpg"><uri content-type="original_file" xlink:type="simple">https://binary.pensoft.net/fig/390135</uri></graphic></fig><fig id="F92" position="float" orientation="portrait"><object-id xmlns:xlink="http://www.w3.org/1999/xlink" content-type="doi" xlink:type="simple">10.3897/zookeys.919.39642.figures627-628</object-id><object-id xmlns:xlink="http://www.w3.org/1999/xlink" content-type="arpha" xlink:type="simple">57583F6D-4E6B-5DCB-9270-AFF7110AC143</object-id><label>Figures 627, 628.</label><caption><p><italic><tp:taxon-name><tp:taxon-name-part taxon-name-part-type="genus" reg="Aleiodes">Aleiodes</tp:taxon-name-part> <tp:taxon-name-part taxon-name-part-type="species" reg="quadrum">quadrum</tp:taxon-name-part></tp:taxon-name></italic> (Tobias), ♀, France, Accons <bold>627</bold> habitus lateral <bold>628</bold> ovipositor sheath lateral.</p></caption><graphic xmlns:xlink="http://www.w3.org/1999/xlink" xlink:href="zookeys-919-001-g092.jpg" position="float" orientation="portrait" xlink:type="simple" id="oo_390136.jpg"><uri content-type="original_file" xlink:type="simple">https://binary.pensoft.net/fig/390136</uri></graphic></fig><fig id="F93" position="float" orientation="portrait"><object-id xmlns:xlink="http://www.w3.org/1999/xlink" content-type="doi" xlink:type="simple">10.3897/zookeys.919.39642.figures629-641</object-id><object-id xmlns:xlink="http://www.w3.org/1999/xlink" content-type="arpha" xlink:type="simple">98FD5499-CFC9-5FEB-9444-C0F118BB3D57</object-id><label>Figures 629–641.</label><caption><p><italic><tp:taxon-name><tp:taxon-name-part taxon-name-part-type="genus" reg="Aleiodes">Aleiodes</tp:taxon-name-part> <tp:taxon-name-part taxon-name-part-type="species" reg="quadrum">quadrum</tp:taxon-name-part></tp:taxon-name></italic> (Tobias), ♀, France, Accons <bold>629</bold> wings <bold>630</bold> mesosoma lateral <bold>631</bold> mesosoma dorsal <bold>632</bold> metasoma dorsal <bold>633</bold> fore femur lateral <bold>634</bold> hind femur lateral <bold>635</bold> outer hind tarsal claw <bold>636</bold> head anterior <bold>637</bold> head dorsal <bold>638</bold> head lateral <bold>639</bold> base of antenna <bold>640</bold> apex of antenna <bold>641</bold> antenna.</p></caption><graphic xmlns:xlink="http://www.w3.org/1999/xlink" xlink:href="zookeys-919-001-g093.jpg" position="float" orientation="portrait" xlink:type="simple" id="oo_390137.jpg"><uri content-type="original_file" xlink:type="simple">https://binary.pensoft.net/fig/390137</uri></graphic></fig><fig id="F94" position="float" orientation="portrait"><object-id xmlns:xlink="http://www.w3.org/1999/xlink" content-type="doi" xlink:type="simple">10.3897/zookeys.919.39642.figure642</object-id><object-id xmlns:xlink="http://www.w3.org/1999/xlink" content-type="arpha" xlink:type="simple">511FE234-8F0F-5CF1-8E5E-35FD5BE1957C</object-id><label>Figure 642.</label><caption><p><italic><tp:taxon-name><tp:taxon-name-part taxon-name-part-type="genus" reg="Aleiodes">Aleiodes</tp:taxon-name-part> <tp:taxon-name-part taxon-name-part-type="species" reg="quadrum">quadrum</tp:taxon-name-part></tp:taxon-name></italic> (Tobias), ♂, Bulgaria, Haskovo, habitus lateral.</p></caption><graphic xmlns:xlink="http://www.w3.org/1999/xlink" xlink:href="zookeys-919-001-g094.jpg" position="float" orientation="portrait" xlink:type="simple" id="oo_390138.jpg"><uri content-type="original_file" xlink:type="simple">https://binary.pensoft.net/fig/390138</uri></graphic></fig><fig id="F95" position="float" orientation="portrait"><object-id xmlns:xlink="http://www.w3.org/1999/xlink" content-type="doi" xlink:type="simple">10.3897/zookeys.919.39642.figures643-651</object-id><object-id xmlns:xlink="http://www.w3.org/1999/xlink" content-type="arpha" xlink:type="simple">16E990E9-A70B-555D-9335-502C10F3FAF2</object-id><label>Figures 643–651.</label><caption><p><italic><tp:taxon-name><tp:taxon-name-part taxon-name-part-type="genus" reg="Aleiodes">Aleiodes</tp:taxon-name-part> <tp:taxon-name-part taxon-name-part-type="species" reg="quadrum">quadrum</tp:taxon-name-part></tp:taxon-name></italic> (Tobias), ♂, Bulgaria, Haskovo <bold>643</bold> wings <bold>644</bold> 1<sup>st</sup>–3<sup>rd</sup> metasomal tergites dorsal <bold>645</bold> 3<sup>rd</sup>–7<sup>th</sup> metasomal tergites lateral <bold>646</bold> id. dorsal <bold>647</bold> basal antennal segments <bold>648</bold> head anterior <bold>649</bold> head dorsal <bold>650</bold> head lateral <bold>651</bold> inner hind tarsal claw.</p></caption><graphic xmlns:xlink="http://www.w3.org/1999/xlink" xlink:href="zookeys-919-001-g095.jpg" position="float" orientation="portrait" xlink:type="simple" id="oo_390139.jpg"><uri content-type="original_file" xlink:type="simple">https://binary.pensoft.net/fig/390139</uri></graphic></fig><fig id="F96" position="float" orientation="portrait"><object-id xmlns:xlink="http://www.w3.org/1999/xlink" content-type="doi" xlink:type="simple">10.3897/zookeys.919.39642.figures652-653</object-id><object-id xmlns:xlink="http://www.w3.org/1999/xlink" content-type="arpha" xlink:type="simple">DE32596F-2DB1-5EB0-B66C-444B6902D4D9</object-id><label>Figures 652, 653.</label><caption><p><italic><tp:taxon-name><tp:taxon-name-part taxon-name-part-type="genus" reg="Aleiodes">Aleiodes</tp:taxon-name-part> <tp:taxon-name-part taxon-name-part-type="species" reg="ruficeps">ruficeps</tp:taxon-name-part></tp:taxon-name></italic> (Telenga), ♀, Turkey, Konya <bold>652</bold> habitus lateral <bold>653</bold> ovipositor sheath lateral.</p></caption><graphic xmlns:xlink="http://www.w3.org/1999/xlink" xlink:href="zookeys-919-001-g096.jpg" position="float" orientation="portrait" xlink:type="simple" id="oo_390140.jpg"><uri content-type="original_file" xlink:type="simple">https://binary.pensoft.net/fig/390140</uri></graphic></fig><fig id="F97" position="float" orientation="portrait"><object-id xmlns:xlink="http://www.w3.org/1999/xlink" content-type="doi" xlink:type="simple">10.3897/zookeys.919.39642.figures654-666</object-id><object-id xmlns:xlink="http://www.w3.org/1999/xlink" content-type="arpha" xlink:type="simple">2A1C084A-F6ED-55F6-8EE1-6A74CA3E3D94</object-id><label>Figures 654–666.</label><caption><p><italic><tp:taxon-name><tp:taxon-name-part taxon-name-part-type="genus" reg="Aleiodes">Aleiodes</tp:taxon-name-part> <tp:taxon-name-part taxon-name-part-type="species" reg="ruficeps">ruficeps</tp:taxon-name-part></tp:taxon-name></italic> (Telenga), ♀, Turkey, Konya <bold>654</bold> fore wing <bold>655</bold> hind wing <bold>656</bold> mesosoma lateral <bold>657</bold> mesosoma dorsal <bold>658</bold> 1<sup>st</sup> –3<sup>rd</sup> metasomal tergites dorsal <bold>659</bold> fore femur lateral <bold>660</bold> hind femur lateral <bold>661</bold> head anterior <bold>662</bold> head dorsal <bold>663</bold> head lateral <bold>664</bold> base of antenna <bold>665</bold> apex of antenna <bold>666</bold> inner hind tarsal claw.</p></caption><graphic xmlns:xlink="http://www.w3.org/1999/xlink" xlink:href="zookeys-919-001-g097.jpg" position="float" orientation="portrait" xlink:type="simple" id="oo_390141.jpg"><uri content-type="original_file" xlink:type="simple">https://binary.pensoft.net/fig/390141</uri></graphic></fig><fig id="F98" position="float" orientation="portrait"><object-id xmlns:xlink="http://www.w3.org/1999/xlink" content-type="doi" xlink:type="simple">10.3897/zookeys.919.39642.figures667-669</object-id><object-id xmlns:xlink="http://www.w3.org/1999/xlink" content-type="arpha" xlink:type="simple">6F715591-2129-5BE5-925F-6BD56577E9D1</object-id><label>Figures 667–669.</label><caption><p><italic><tp:taxon-name><tp:taxon-name-part taxon-name-part-type="genus" reg="Aleiodes">Aleiodes</tp:taxon-name-part> <tp:taxon-name-part taxon-name-part-type="species" reg="ruficornis">ruficornis</tp:taxon-name-part></tp:taxon-name></italic> (Herrich-Schäffer), ♀, neotype <bold>667</bold> habitus lateral <bold>668</bold> ovipositor sheath lateral <bold>669</bold> mummy of <italic><tp:taxon-name><tp:taxon-name-part taxon-name-part-type="genus" reg="Hoplodrina">Hoplodrina</tp:taxon-name-part> <tp:taxon-name-part taxon-name-part-type="species" reg="blanda">blanda</tp:taxon-name-part></tp:taxon-name></italic> (Denis &amp; Schiffermüller).</p></caption><graphic xmlns:xlink="http://www.w3.org/1999/xlink" xlink:href="zookeys-919-001-g098.jpg" position="float" orientation="portrait" xlink:type="simple" id="oo_390142.jpg"><uri content-type="original_file" xlink:type="simple">https://binary.pensoft.net/fig/390142</uri></graphic></fig><fig id="F99" position="float" orientation="portrait"><object-id xmlns:xlink="http://www.w3.org/1999/xlink" content-type="doi" xlink:type="simple">10.3897/zookeys.919.39642.figures670-681</object-id><object-id xmlns:xlink="http://www.w3.org/1999/xlink" content-type="arpha" xlink:type="simple">59011668-ED53-5A41-A4D5-911A3B72DECE</object-id><label>Figures 670–681.</label><caption><p><italic><tp:taxon-name><tp:taxon-name-part taxon-name-part-type="genus" reg="Aleiodes">Aleiodes</tp:taxon-name-part> <tp:taxon-name-part taxon-name-part-type="species" reg="ruficornis">ruficornis</tp:taxon-name-part></tp:taxon-name></italic> (Herrich-Schäffer), ♀, neotype <bold>670</bold> wings <bold>671</bold> mesosoma lateral <bold>672</bold> mesosoma dorsal <bold>673</bold> metasoma dorsal <bold>674</bold> fore femur lateral <bold>675</bold> hind femur lateral <bold>676</bold> head anterior <bold>677</bold> head dorsal <bold>678</bold> head lateral <bold>679</bold> base of antenna <bold>680</bold> apex of antenna <bold>681</bold> outer hind tarsal claw.</p></caption><graphic xmlns:xlink="http://www.w3.org/1999/xlink" xlink:href="zookeys-919-001-g099.jpg" position="float" orientation="portrait" xlink:type="simple" id="oo_390143.jpg"><uri content-type="original_file" xlink:type="simple">https://binary.pensoft.net/fig/390143</uri></graphic></fig><fig id="F100" position="float" orientation="portrait"><object-id xmlns:xlink="http://www.w3.org/1999/xlink" content-type="doi" xlink:type="simple">10.3897/zookeys.919.39642.figures682-685</object-id><object-id xmlns:xlink="http://www.w3.org/1999/xlink" content-type="arpha" xlink:type="simple">D1D0931E-B1F4-5F94-987C-FF7F38A7FA7A</object-id><label>Figures 682–685.</label><caption><p><italic><tp:taxon-name><tp:taxon-name-part taxon-name-part-type="genus" reg="Aleiodes">Aleiodes</tp:taxon-name-part> <tp:taxon-name-part taxon-name-part-type="species" reg="ruficornis">ruficornis</tp:taxon-name-part></tp:taxon-name></italic> (Herrich-Schäffer), ♂, U.K. (culture) <bold>682</bold> habitus lateral <bold>683</bold> apex of antenna <bold>684</bold> base of antenna <bold>685</bold> mummy of <italic><tp:taxon-name><tp:taxon-name-part taxon-name-part-type="genus" reg="Hoplodrina">Hoplodrina</tp:taxon-name-part> <tp:taxon-name-part taxon-name-part-type="species" reg="octogenaria">octogenaria</tp:taxon-name-part></tp:taxon-name></italic> (Goeze).</p></caption><graphic xmlns:xlink="http://www.w3.org/1999/xlink" xlink:href="zookeys-919-001-g100.jpg" position="float" orientation="portrait" xlink:type="simple" id="oo_390144.jpg"><uri content-type="original_file" xlink:type="simple">https://binary.pensoft.net/fig/390144</uri></graphic></fig><fig id="F101" position="float" orientation="portrait"><object-id xmlns:xlink="http://www.w3.org/1999/xlink" content-type="doi" xlink:type="simple">10.3897/zookeys.919.39642.figures686-687</object-id><object-id xmlns:xlink="http://www.w3.org/1999/xlink" content-type="arpha" xlink:type="simple">171BD0B1-855A-54F7-AF64-48254BEB2FB0</object-id><label>Figures 686, 687.</label><caption><p><italic><tp:taxon-name><tp:taxon-name-part taxon-name-part-type="genus" reg="Aleiodes">Aleiodes</tp:taxon-name-part> <tp:taxon-name-part taxon-name-part-type="species" reg="rufipes">rufipes</tp:taxon-name-part></tp:taxon-name></italic> (Thomson), ♀, Sweden, Lillav <bold>686</bold> habitus lateral <bold>687</bold> ovipositor sheath lateral.</p></caption><graphic xmlns:xlink="http://www.w3.org/1999/xlink" xlink:href="zookeys-919-001-g101.jpg" position="float" orientation="portrait" xlink:type="simple" id="oo_390145.jpg"><uri content-type="original_file" xlink:type="simple">https://binary.pensoft.net/fig/390145</uri></graphic></fig><fig id="F102" position="float" orientation="portrait"><object-id xmlns:xlink="http://www.w3.org/1999/xlink" content-type="doi" xlink:type="simple">10.3897/zookeys.919.39642.figures688-700</object-id><object-id xmlns:xlink="http://www.w3.org/1999/xlink" content-type="arpha" xlink:type="simple">ED43702D-6573-513A-AD98-E335A908BD3E</object-id><label>Figures 688–700.</label><caption><p><italic><tp:taxon-name><tp:taxon-name-part taxon-name-part-type="genus" reg="Aleiodes">Aleiodes</tp:taxon-name-part> <tp:taxon-name-part taxon-name-part-type="species" reg="rufipes">rufipes</tp:taxon-name-part></tp:taxon-name></italic> (Thomson), ♀, Sweden, Lillav <bold>688</bold> fore wing <bold>689</bold> hind wing <bold>690</bold> mesosoma lateral <bold>691</bold> mesosoma dorsal <bold>692</bold> 1<sup>st</sup>–3<sup>rd</sup> metasomal tergites dorsal <bold>693</bold> fore femur lateral <bold>694</bold> hind femur lateral <bold>695</bold> head anterior <bold>696</bold> head dorsal <bold>697</bold> head lateral <bold>698</bold> outer hind tarsal claw <bold>699</bold> base of antenna <bold>700</bold> apex of antenna.</p></caption><graphic xmlns:xlink="http://www.w3.org/1999/xlink" xlink:href="zookeys-919-001-g102.jpg" position="float" orientation="portrait" xlink:type="simple" id="oo_390147.jpg"><uri content-type="original_file" xlink:type="simple">https://binary.pensoft.net/fig/390147</uri></graphic></fig><fig id="F103" position="float" orientation="portrait"><object-id xmlns:xlink="http://www.w3.org/1999/xlink" content-type="doi" xlink:type="simple">10.3897/zookeys.919.39642.figures701-703</object-id><object-id xmlns:xlink="http://www.w3.org/1999/xlink" content-type="arpha" xlink:type="simple">199CB048-CA90-5EB9-92BE-3B3ED43EB59C</object-id><label>Figures 701–703.</label><caption><p><italic><tp:taxon-name><tp:taxon-name-part taxon-name-part-type="genus" reg="Aleiodes">Aleiodes</tp:taxon-name-part> <tp:taxon-name-part taxon-name-part-type="species" reg="rugulosus">rugulosus</tp:taxon-name-part></tp:taxon-name></italic> (Nees), ♀, U.K., culture <bold>701</bold> habitus lateral <bold>702</bold> ovipositor sheath lateral <bold>703</bold> mummy of <italic><tp:taxon-name><tp:taxon-name-part taxon-name-part-type="genus" reg="Acronicta">Acronicta</tp:taxon-name-part> <tp:taxon-name-part taxon-name-part-type="species" reg="rumicis">rumicis</tp:taxon-name-part></tp:taxon-name></italic> (Linnaeus).</p></caption><graphic xmlns:xlink="http://www.w3.org/1999/xlink" xlink:href="zookeys-919-001-g103.jpg" position="float" orientation="portrait" xlink:type="simple" id="oo_390148.jpg"><uri content-type="original_file" xlink:type="simple">https://binary.pensoft.net/fig/390148</uri></graphic></fig><fig id="F104" position="float" orientation="portrait"><object-id xmlns:xlink="http://www.w3.org/1999/xlink" content-type="doi" xlink:type="simple">10.3897/zookeys.919.39642.figures704-716</object-id><object-id xmlns:xlink="http://www.w3.org/1999/xlink" content-type="arpha" xlink:type="simple">7D86EEFB-350A-5B10-AC56-D894121A288B</object-id><label>Figures 704–716.</label><caption><p><italic><tp:taxon-name><tp:taxon-name-part taxon-name-part-type="genus" reg="Aleiodes">Aleiodes</tp:taxon-name-part> <tp:taxon-name-part taxon-name-part-type="species" reg="rugulosus">rugulosus</tp:taxon-name-part></tp:taxon-name></italic> (Nees), ♀, U.K., culture <bold>704</bold> wings <bold>705</bold> mesosoma lateral <bold>706</bold> mesosoma dorsal <bold>707</bold> propodeum and 1<sup>st</sup>–3<sup>rd</sup> metasomal tergites dorsal <bold>708</bold> fore femur lateral <bold>709</bold> hind femur lateral <bold>710</bold> antenna <bold>711</bold> head anterior <bold>712</bold> head dorsal <bold>713</bold> head lateral <bold>714</bold> base of antenna <bold>715</bold> apex of antenna <bold>716</bold> outer hind tarsal claw.</p></caption><graphic xmlns:xlink="http://www.w3.org/1999/xlink" xlink:href="zookeys-919-001-g104.jpg" position="float" orientation="portrait" xlink:type="simple" id="oo_390149.jpg"><uri content-type="original_file" xlink:type="simple">https://binary.pensoft.net/fig/390149</uri></graphic></fig><fig id="F105" position="float" orientation="portrait"><object-id xmlns:xlink="http://www.w3.org/1999/xlink" content-type="doi" xlink:type="simple">10.3897/zookeys.919.39642.figures717-718</object-id><object-id xmlns:xlink="http://www.w3.org/1999/xlink" content-type="arpha" xlink:type="simple">FE6550A4-E2F6-548E-950E-461004EA85F4</object-id><label>Figures 717, 718.</label><caption><p><italic><tp:taxon-name><tp:taxon-name-part taxon-name-part-type="genus" reg="Aleiodes">Aleiodes</tp:taxon-name-part> <tp:taxon-name-part taxon-name-part-type="species" reg="rugulosus">rugulosus</tp:taxon-name-part></tp:taxon-name></italic> (Nees), dark form, ♀, U.K., Meathop Moss <bold>717</bold> habitus lateral <bold>718</bold> mummy of <italic><tp:taxon-name><tp:taxon-name-part taxon-name-part-type="genus" reg="Acronicta">Acronicta</tp:taxon-name-part> <tp:taxon-name-part taxon-name-part-type="species" reg="menyanthidis">menyanthidis</tp:taxon-name-part></tp:taxon-name></italic> (Esper).</p></caption><graphic xmlns:xlink="http://www.w3.org/1999/xlink" xlink:href="zookeys-919-001-g105.jpg" position="float" orientation="portrait" xlink:type="simple" id="oo_390150.jpg"><uri content-type="original_file" xlink:type="simple">https://binary.pensoft.net/fig/390150</uri></graphic></fig><fig id="F106" position="float" orientation="portrait"><object-id xmlns:xlink="http://www.w3.org/1999/xlink" content-type="doi" xlink:type="simple">10.3897/zookeys.919.39642.figure719</object-id><object-id xmlns:xlink="http://www.w3.org/1999/xlink" content-type="arpha" xlink:type="simple">CA2CA434-9154-5F36-B825-181DBFE6D317</object-id><label>Figure 719.</label><caption><p><italic><tp:taxon-name><tp:taxon-name-part taxon-name-part-type="genus" reg="Aleiodes">Aleiodes</tp:taxon-name-part> <tp:taxon-name-part taxon-name-part-type="species" reg="rugulosus">rugulosus</tp:taxon-name-part></tp:taxon-name></italic> (Nees), Netherlands, Ede, mummy of <italic><tp:taxon-name><tp:taxon-name-part taxon-name-part-type="genus" reg="Acronicta">Acronicta</tp:taxon-name-part> <tp:taxon-name-part taxon-name-part-type="species" reg="auricoma">auricoma</tp:taxon-name-part></tp:taxon-name></italic> (Denis &amp; Schiffermüller). Photograph: J. Voogd.</p></caption><graphic xmlns:xlink="http://www.w3.org/1999/xlink" xlink:href="zookeys-919-001-g106.jpg" position="float" orientation="portrait" xlink:type="simple" id="oo_390151.jpg"><uri content-type="original_file" xlink:type="simple">https://binary.pensoft.net/fig/390151</uri></graphic></fig><fig id="F107" position="float" orientation="portrait"><object-id xmlns:xlink="http://www.w3.org/1999/xlink" content-type="doi" xlink:type="simple">10.3897/zookeys.919.39642.figures720-727</object-id><object-id xmlns:xlink="http://www.w3.org/1999/xlink" content-type="arpha" xlink:type="simple">235DC654-7A6E-55B8-94B2-5EA701FC2C96</object-id><label>Figures 720–727.</label><caption><p><italic><tp:taxon-name><tp:taxon-name-part taxon-name-part-type="genus" reg="Aleiodes">Aleiodes</tp:taxon-name-part> <tp:taxon-name-part taxon-name-part-type="species" reg="rugulosus">rugulosus</tp:taxon-name-part></tp:taxon-name></italic> (Nees), ♂, Hungary (Halastó) <bold>720</bold> habitus lateral <bold>721</bold> metasoma lateral <bold>722</bold> hind tibial spurs and basitarsus lateral <bold>723</bold> base of antenna <bold>724</bold> metasoma dorsal <bold>725</bold> fore femur lateral <bold>726</bold> head dorsal <bold>727</bold> hind femur lateral.</p></caption><graphic xmlns:xlink="http://www.w3.org/1999/xlink" xlink:href="zookeys-919-001-g107.jpg" position="float" orientation="portrait" xlink:type="simple" id="oo_390152.jpg"><uri content-type="original_file" xlink:type="simple">https://binary.pensoft.net/fig/390152</uri></graphic></fig><fig id="F108" position="float" orientation="portrait"><object-id xmlns:xlink="http://www.w3.org/1999/xlink" content-type="doi" xlink:type="simple">10.3897/zookeys.919.39642.figures728-729</object-id><object-id xmlns:xlink="http://www.w3.org/1999/xlink" content-type="arpha" xlink:type="simple">604DBFE4-7024-5A1A-AA0D-6FC00C223E2B</object-id><label>Figures 728, 729.</label><caption><p><tp:taxon-name><tp:taxon-name-part taxon-name-part-type="genus" reg="Aleiodes">Aleiodes</tp:taxon-name-part> <tp:taxon-name-part taxon-name-part-type="species" reg="schewyrewi">schewyrewi</tp:taxon-name-part></tp:taxon-name> (Kokujev) , ♀, holotype var. <tp:taxon-name><tp:taxon-name-part taxon-name-part-type="genus" reg="Aleiodes"/><tp:taxon-name-part taxon-name-part-type="species" reg="schewyrewi"/><tp:taxon-name-part taxon-name-part-type="variety" reg="zaydamensis">zaydamensis</tp:taxon-name-part></tp:taxon-name> (Kokujev) <bold>728</bold> habitus lateral <bold>729</bold> ovipositor sheath lateral.</p></caption><graphic xmlns:xlink="http://www.w3.org/1999/xlink" xlink:href="zookeys-919-001-g108.jpg" position="float" orientation="portrait" xlink:type="simple" id="oo_390153.jpg"><uri content-type="original_file" xlink:type="simple">https://binary.pensoft.net/fig/390153</uri></graphic></fig><fig id="F109" position="float" orientation="portrait"><object-id xmlns:xlink="http://www.w3.org/1999/xlink" content-type="doi" xlink:type="simple">10.3897/zookeys.919.39642.figures730-742</object-id><object-id xmlns:xlink="http://www.w3.org/1999/xlink" content-type="arpha" xlink:type="simple">1B6BBA14-89C8-55F2-96AF-779159DFD13E</object-id><label>Figures 730–742.</label><caption><p><tp:taxon-name><tp:taxon-name-part taxon-name-part-type="genus" reg="Aleiodes">Aleiodes</tp:taxon-name-part> <tp:taxon-name-part taxon-name-part-type="species" reg="schewyrewi">schewyrewi</tp:taxon-name-part> <tp:taxon-name-part taxon-name-part-type="basionym-authority">(Kokujev)</tp:taxon-name-part> <tp:taxon-name-part taxon-name-part-type="authority">, ♀, holotype</tp:taxon-name-part> <tp:taxon-name-part taxon-name-part-type="infraspecific-rank">var.</tp:taxon-name-part> <tp:taxon-name-part taxon-name-part-type="variety" reg="zaydamensis">zaydamensis</tp:taxon-name-part></tp:taxon-name> (Kokujev) <bold>730</bold> fore wing <bold>731</bold> hind wing <bold>732</bold> mesosoma lateral <bold>733</bold> mesosoma dorsal <bold>734</bold> metasoma dorsal <bold>735</bold> fore femur lateral <bold>736</bold> hind femur lateral <bold>737</bold> head anterior <bold>738</bold> head dorsal <bold>739</bold> head lateral <bold>740</bold> outer hind tarsal claw <bold>741</bold> base of antenna <bold>742</bold> apex of antenna.</p></caption><graphic xmlns:xlink="http://www.w3.org/1999/xlink" xlink:href="zookeys-919-001-g109.jpg" position="float" orientation="portrait" xlink:type="simple" id="oo_390154.jpg"><uri content-type="original_file" xlink:type="simple">https://binary.pensoft.net/fig/390154</uri></graphic></fig><fig id="F110" position="float" orientation="portrait"><object-id xmlns:xlink="http://www.w3.org/1999/xlink" content-type="doi" xlink:type="simple">10.3897/zookeys.919.39642.figure743</object-id><object-id xmlns:xlink="http://www.w3.org/1999/xlink" content-type="arpha" xlink:type="simple">4BD9BC03-28D8-549A-82D8-E91877305D8A</object-id><label>Figure 743.</label><caption><p><italic><tp:taxon-name><tp:taxon-name-part taxon-name-part-type="genus" reg="Aleiodes">Aleiodes</tp:taxon-name-part> <tp:taxon-name-part taxon-name-part-type="species" reg="schirjajewi">schirjajewi</tp:taxon-name-part></tp:taxon-name></italic> (Kokujev), ♀, Hungary, Budapest, habitus lateral.</p></caption><graphic xmlns:xlink="http://www.w3.org/1999/xlink" xlink:href="zookeys-919-001-g110.jpg" position="float" orientation="portrait" xlink:type="simple" id="oo_390155.jpg"><uri content-type="original_file" xlink:type="simple">https://binary.pensoft.net/fig/390155</uri></graphic></fig><fig id="F111" position="float" orientation="portrait"><object-id xmlns:xlink="http://www.w3.org/1999/xlink" content-type="doi" xlink:type="simple">10.3897/zookeys.919.39642.figures744-757</object-id><object-id xmlns:xlink="http://www.w3.org/1999/xlink" content-type="arpha" xlink:type="simple">247A8626-09A0-5325-8C7F-C86C2780979B</object-id><label>Figures 744–757.</label><caption><p><italic><tp:taxon-name><tp:taxon-name-part taxon-name-part-type="genus" reg="Aleiodes">Aleiodes</tp:taxon-name-part> <tp:taxon-name-part taxon-name-part-type="species" reg="schirjajewi">schirjajewi</tp:taxon-name-part></tp:taxon-name></italic> (Kokujev), ♀, Hungary, Budapest, but 756 ♀, Ukraine <bold>744</bold> fore wing <bold>745</bold> hind wing <bold>746</bold> mesosoma lateral <bold>747</bold> mesosoma dorsal <bold>748</bold> metasoma dorsal <bold>749</bold> fore femur lateral <bold>750</bold> hind femur lateral <bold>751</bold> head anterior <bold>752</bold> head dorsal <bold>753</bold> head lateral <bold>754</bold> base of antenna <bold>755</bold> apex of antenna <bold>756</bold> outer hind tarsal claw <bold>757</bold> antenna.</p></caption><graphic xmlns:xlink="http://www.w3.org/1999/xlink" xlink:href="zookeys-919-001-g111.jpg" position="float" orientation="portrait" xlink:type="simple" id="oo_390156.jpg"><uri content-type="original_file" xlink:type="simple">https://binary.pensoft.net/fig/390156</uri></graphic></fig><fig id="F112" position="float" orientation="portrait"><object-id xmlns:xlink="http://www.w3.org/1999/xlink" content-type="doi" xlink:type="simple">10.3897/zookeys.919.39642.figures758-759</object-id><object-id xmlns:xlink="http://www.w3.org/1999/xlink" content-type="arpha" xlink:type="simple">590006CE-F27D-5D9E-965F-E61357DFF390</object-id><label>Figures 758, 759.</label><caption><p><italic><tp:taxon-name><tp:taxon-name-part taxon-name-part-type="genus" reg="Aleiodes">Aleiodes</tp:taxon-name-part> <tp:taxon-name-part taxon-name-part-type="species" reg="sibiricus">sibiricus</tp:taxon-name-part></tp:taxon-name></italic> (Kokujev), ♀, lectotype <bold>758</bold> habitus lateral <bold>759</bold> head anterior. Photographs: K. Samartsev.</p></caption><graphic xmlns:xlink="http://www.w3.org/1999/xlink" xlink:href="zookeys-919-001-g112.jpg" position="float" orientation="portrait" xlink:type="simple" id="oo_390157.jpg"><uri content-type="original_file" xlink:type="simple">https://binary.pensoft.net/fig/390157</uri></graphic></fig><fig id="F113" position="float" orientation="portrait"><object-id xmlns:xlink="http://www.w3.org/1999/xlink" content-type="doi" xlink:type="simple">10.3897/zookeys.919.39642.figures760-762</object-id><object-id xmlns:xlink="http://www.w3.org/1999/xlink" content-type="arpha" xlink:type="simple">C0C37212-5436-5166-931C-FA09E12DE0EA</object-id><label>Figures 760–762.</label><caption><p><italic><tp:taxon-name><tp:taxon-name-part taxon-name-part-type="genus" reg="Aleiodes">Aleiodes</tp:taxon-name-part> <tp:taxon-name-part taxon-name-part-type="species" reg="sibiricus">sibiricus</tp:taxon-name-part></tp:taxon-name></italic> (Kokujev), ♀, Hungary, Heves, but 762 Germany, Freiburg <bold>760</bold> habitus lateral <bold>761</bold> ovipositor sheath lateral <bold>762</bold> mummy of <italic><tp:taxon-name><tp:taxon-name-part taxon-name-part-type="genus" reg="Noctua">Noctua</tp:taxon-name-part> <tp:taxon-name-part taxon-name-part-type="species" reg="comes">comes</tp:taxon-name-part></tp:taxon-name></italic> Hübner.</p></caption><graphic xmlns:xlink="http://www.w3.org/1999/xlink" xlink:href="zookeys-919-001-g113.jpg" position="float" orientation="portrait" xlink:type="simple" id="oo_390158.jpg"><uri content-type="original_file" xlink:type="simple">https://binary.pensoft.net/fig/390158</uri></graphic></fig><fig id="F114" position="float" orientation="portrait"><object-id xmlns:xlink="http://www.w3.org/1999/xlink" content-type="doi" xlink:type="simple">10.3897/zookeys.919.39642.figures763-776</object-id><object-id xmlns:xlink="http://www.w3.org/1999/xlink" content-type="arpha" xlink:type="simple">C50BCA38-1D44-5B02-911D-506AD23D5856</object-id><label>Figures 763–776.</label><caption><p><italic><tp:taxon-name><tp:taxon-name-part taxon-name-part-type="genus" reg="Aleiodes">Aleiodes</tp:taxon-name-part> <tp:taxon-name-part taxon-name-part-type="species" reg="sibiricus">sibiricus</tp:taxon-name-part></tp:taxon-name></italic> (Kokujev), ♀, Hungary, Heves <bold>763</bold> fore wing <bold>764</bold> hind wing <bold>765</bold> mesosoma lateral <bold>766</bold> mesosoma dorsal <bold>767</bold> metasoma dorsal <bold>768</bold> fore femur lateral <bold>769</bold> hind femur lateral <bold>770</bold> head anterior <bold>771</bold> head dorsal <bold>772</bold> head lateral <bold>773</bold> base of antenna <bold>774</bold> apex of antenna <bold>775</bold> outer hind tarsal claw <bold>776</bold> antenna.</p></caption><graphic xmlns:xlink="http://www.w3.org/1999/xlink" xlink:href="zookeys-919-001-g114.jpg" position="float" orientation="portrait" xlink:type="simple" id="oo_390159.jpg"><uri content-type="original_file" xlink:type="simple">https://binary.pensoft.net/fig/390159</uri></graphic></fig><fig id="F115" position="float" orientation="portrait"><object-id xmlns:xlink="http://www.w3.org/1999/xlink" content-type="doi" xlink:type="simple">10.3897/zookeys.919.39642.figures777-778</object-id><object-id xmlns:xlink="http://www.w3.org/1999/xlink" content-type="arpha" xlink:type="simple">8ED3635B-E3CF-5FF0-AA73-BF600FA0FBFE</object-id><label>Figures 777, 778.</label><caption><p><italic><tp:taxon-name><tp:taxon-name-part taxon-name-part-type="genus" reg="Aleiodes">Aleiodes</tp:taxon-name-part> <tp:taxon-name-part taxon-name-part-type="species" reg="turcicus">turcicus</tp:taxon-name-part></tp:taxon-name></italic> sp. nov., ♀, holotype <bold>777</bold> habitus lateral <bold>778</bold> ovipositor sheath lateral.</p></caption><graphic xmlns:xlink="http://www.w3.org/1999/xlink" xlink:href="zookeys-919-001-g115.jpg" position="float" orientation="portrait" xlink:type="simple" id="oo_390160.jpg"><uri content-type="original_file" xlink:type="simple">https://binary.pensoft.net/fig/390160</uri></graphic></fig><fig id="F116" position="float" orientation="portrait"><object-id xmlns:xlink="http://www.w3.org/1999/xlink" content-type="doi" xlink:type="simple">10.3897/zookeys.919.39642.figures779-791</object-id><object-id xmlns:xlink="http://www.w3.org/1999/xlink" content-type="arpha" xlink:type="simple">D9C94A3B-2D75-5D96-A9CE-74C2BD6EED69</object-id><label>Figures 779–791.</label><caption><p><italic><tp:taxon-name><tp:taxon-name-part taxon-name-part-type="genus" reg="Aleiodes">Aleiodes</tp:taxon-name-part> <tp:taxon-name-part taxon-name-part-type="species" reg="turcicus">turcicus</tp:taxon-name-part></tp:taxon-name></italic> sp. nov., ♀, holotype <bold>779</bold> fore wing <bold>780</bold> hind wing <bold>781</bold> mesosoma lateral <bold>782</bold> mesosoma dorsal <bold>783</bold> metasoma dorsal <bold>784</bold> fore femur lateral <bold>785</bold> hind femur lateral <bold>786</bold> head anterior <bold>787</bold> head dorsal <bold>788</bold> head lateral <bold>789</bold> base of antenna <bold>790</bold> apex of antenna <bold>791</bold> outer hind tarsal claw.</p></caption><graphic xmlns:xlink="http://www.w3.org/1999/xlink" xlink:href="zookeys-919-001-g116.jpg" position="float" orientation="portrait" xlink:type="simple" id="oo_390161.jpg"><uri content-type="original_file" xlink:type="simple">https://binary.pensoft.net/fig/390161</uri></graphic></fig><fig id="F117" position="float" orientation="portrait"><object-id xmlns:xlink="http://www.w3.org/1999/xlink" content-type="doi" xlink:type="simple">10.3897/zookeys.919.39642.figures792-794</object-id><object-id xmlns:xlink="http://www.w3.org/1999/xlink" content-type="arpha" xlink:type="simple">BA2D35E3-C873-5AD5-95B2-CE577D30A360</object-id><label>Figures 792–794.</label><caption><p><italic><tp:taxon-name><tp:taxon-name-part taxon-name-part-type="genus" reg="Aleiodes">Aleiodes</tp:taxon-name-part> <tp:taxon-name-part taxon-name-part-type="species" reg="unipunctator">unipunctator</tp:taxon-name-part></tp:taxon-name></italic> (Thunberg), ♀, England, Fletcher Moss <bold>792</bold> habitus lateral <bold>793</bold> ovipositor sheath lateral <bold>794</bold> mummy of <italic><tp:taxon-name><tp:taxon-name-part taxon-name-part-type="genus" reg="Apamea">Apamea</tp:taxon-name-part> <tp:taxon-name-part taxon-name-part-type="species" reg="unanimis">unanimis</tp:taxon-name-part></tp:taxon-name></italic> Hübner.</p></caption><graphic xmlns:xlink="http://www.w3.org/1999/xlink" xlink:href="zookeys-919-001-g117.jpg" position="float" orientation="portrait" xlink:type="simple" id="oo_390162.jpg"><uri content-type="original_file" xlink:type="simple">https://binary.pensoft.net/fig/390162</uri></graphic></fig><fig id="F118" position="float" orientation="portrait"><object-id xmlns:xlink="http://www.w3.org/1999/xlink" content-type="doi" xlink:type="simple">10.3897/zookeys.919.39642.figures795-807</object-id><object-id xmlns:xlink="http://www.w3.org/1999/xlink" content-type="arpha" xlink:type="simple">91FB4AA9-CBFA-5C83-81A5-87C52817F0C0</object-id><label>Figures 795–807.</label><caption><p><italic><tp:taxon-name><tp:taxon-name-part taxon-name-part-type="genus" reg="Aleiodes">Aleiodes</tp:taxon-name-part> <tp:taxon-name-part taxon-name-part-type="species" reg="unipunctator">unipunctator</tp:taxon-name-part></tp:taxon-name></italic> (Thunberg), ♀, England, Fletcher Moss <bold>795</bold> wings <bold>796</bold> mesosoma lateral <bold>797</bold> mesosoma dorsal <bold>798</bold> metasoma dorsal <bold>799</bold> fore femur lateral <bold>800</bold> hind femur lateral <bold>801</bold> antenna <bold>802</bold> head anterior <bold>803</bold> head dorsal <bold>804</bold> head lateral <bold>805</bold> base of antenna <bold>806</bold> apex of antenna <bold>807</bold> inner hind tarsal claw lateral.</p></caption><graphic xmlns:xlink="http://www.w3.org/1999/xlink" xlink:href="zookeys-919-001-g118.jpg" position="float" orientation="portrait" xlink:type="simple" id="oo_390163.jpg"><uri content-type="original_file" xlink:type="simple">https://binary.pensoft.net/fig/390163</uri></graphic></fig><fig id="F119" position="float" orientation="portrait"><object-id xmlns:xlink="http://www.w3.org/1999/xlink" content-type="doi" xlink:type="simple">10.3897/zookeys.919.39642.figures808-812</object-id><object-id xmlns:xlink="http://www.w3.org/1999/xlink" content-type="arpha" xlink:type="simple">11FC92CF-9568-5FE1-B32F-5BA260E837E8</object-id><label>Figures 808–812.</label><caption><p><italic><tp:taxon-name><tp:taxon-name-part taxon-name-part-type="genus" reg="Aleiodes">Aleiodes</tp:taxon-name-part> <tp:taxon-name-part taxon-name-part-type="species" reg="unipunctator">unipunctator</tp:taxon-name-part></tp:taxon-name></italic> (Thunberg), ♂, Scotland, Edinburgh, but 808 Sweden, Särö-Hamra <bold>808</bold> habitus lateral <bold>809</bold> apex of metasoma dorsal <bold>810</bold> apex of metasoma lateral <bold>811</bold> head dorsal <bold>812</bold> base of antenna.</p></caption><graphic xmlns:xlink="http://www.w3.org/1999/xlink" xlink:href="zookeys-919-001-g119.jpg" position="float" orientation="portrait" xlink:type="simple" id="oo_390164.jpg"><uri content-type="original_file" xlink:type="simple">https://binary.pensoft.net/fig/390164</uri></graphic></fig><fig id="F120" position="float" orientation="portrait"><object-id xmlns:xlink="http://www.w3.org/1999/xlink" content-type="doi" xlink:type="simple">10.3897/zookeys.919.39642.figures813-814</object-id><object-id xmlns:xlink="http://www.w3.org/1999/xlink" content-type="arpha" xlink:type="simple">8142EA8E-5E25-5EDB-A8C9-3B9CCCA957A0</object-id><label>Figures 813, 814.</label><caption><p><italic><tp:taxon-name><tp:taxon-name-part taxon-name-part-type="genus" reg="Aleiodes">Aleiodes</tp:taxon-name-part> <tp:taxon-name-part taxon-name-part-type="species" reg="venustulus">venustulus</tp:taxon-name-part></tp:taxon-name></italic> (Kokujev), ♀, holotype <bold>813</bold> habitus lateral <bold>814</bold> ovipositor sheath lateral.</p></caption><graphic xmlns:xlink="http://www.w3.org/1999/xlink" xlink:href="zookeys-919-001-g120.jpg" position="float" orientation="portrait" xlink:type="simple" id="oo_390165.jpg"><uri content-type="original_file" xlink:type="simple">https://binary.pensoft.net/fig/390165</uri></graphic></fig><fig id="F121" position="float" orientation="portrait"><object-id xmlns:xlink="http://www.w3.org/1999/xlink" content-type="doi" xlink:type="simple">10.3897/zookeys.919.39642.figures815-826</object-id><object-id xmlns:xlink="http://www.w3.org/1999/xlink" content-type="arpha" xlink:type="simple">28ABB556-3244-5A75-A7A0-7CC856C3A26E</object-id><label>Figures 815–826.</label><caption><p><italic><tp:taxon-name><tp:taxon-name-part taxon-name-part-type="genus" reg="Aleiodes">Aleiodes</tp:taxon-name-part> <tp:taxon-name-part taxon-name-part-type="species" reg="venustulus">venustulus</tp:taxon-name-part></tp:taxon-name></italic> (Kokujev), ♀, holotype <bold>815</bold> fore wing <bold>816</bold> hind wing <bold>817</bold> mesosoma lateral <bold>818</bold> mesosoma dorsal <bold>819</bold> metasoma dorsal <bold>820</bold> fore femur lateral <bold>821</bold> hind femur lateral <bold>822</bold> head anterior <bold>823</bold> head dorsal <bold>824</bold> head lateral <bold>825</bold> inner hind tarsal claw lateral <bold>826</bold> base of antenna.</p></caption><graphic xmlns:xlink="http://www.w3.org/1999/xlink" xlink:href="zookeys-919-001-g121.jpg" position="float" orientation="portrait" xlink:type="simple" id="oo_390166.jpg"><uri content-type="original_file" xlink:type="simple">https://binary.pensoft.net/fig/390166</uri></graphic></fig><fig id="F122" position="float" orientation="portrait"><object-id xmlns:xlink="http://www.w3.org/1999/xlink" content-type="doi" xlink:type="simple">10.3897/zookeys.919.39642.figures827-829</object-id><object-id xmlns:xlink="http://www.w3.org/1999/xlink" content-type="arpha" xlink:type="simple">A061B54B-32E2-5484-A351-D78AD200A589</object-id><label>Figures 827–829.</label><caption><p><italic><tp:taxon-name><tp:taxon-name-part taxon-name-part-type="genus" reg="Aleiodes">Aleiodes</tp:taxon-name-part> <tp:taxon-name-part taxon-name-part-type="species" reg="zwakhalsi">zwakhalsi</tp:taxon-name-part></tp:taxon-name></italic> sp. nov., ♀, holotype <bold>827</bold> habitus lateral <bold>828</bold> detail of fore wing <bold>829</bold> ovipositor sheath lateral.</p></caption><graphic xmlns:xlink="http://www.w3.org/1999/xlink" xlink:href="zookeys-919-001-g122.jpg" position="float" orientation="portrait" xlink:type="simple" id="oo_390167.jpg"><uri content-type="original_file" xlink:type="simple">https://binary.pensoft.net/fig/390167</uri></graphic></fig><fig id="F123" position="float" orientation="portrait"><object-id xmlns:xlink="http://www.w3.org/1999/xlink" content-type="doi" xlink:type="simple">10.3897/zookeys.919.39642.figures830-840</object-id><object-id xmlns:xlink="http://www.w3.org/1999/xlink" content-type="arpha" xlink:type="simple">4733616C-9C13-5269-9486-8C6D9C5DD7EB</object-id><label>Figures 830–840.</label><caption><p><italic><tp:taxon-name><tp:taxon-name-part taxon-name-part-type="genus" reg="Aleiodes">Aleiodes</tp:taxon-name-part> <tp:taxon-name-part taxon-name-part-type="species" reg="zwakhalsi">zwakhalsi</tp:taxon-name-part></tp:taxon-name></italic> sp. nov., ♀, holotype <bold>830</bold> wings <bold>831</bold> mesosoma lateral <bold>832</bold> mesosoma dorsal <bold>833</bold> metasoma dorsal <bold>834</bold> fore femur lateral <bold>835</bold> hind femur lateral <bold>836</bold> base of antenna <bold>837</bold> head anterior <bold>838</bold> head dorsal <bold>839</bold> head lateral <bold>840</bold> outer hind tarsal claw lateral.</p></caption><graphic xmlns:xlink="http://www.w3.org/1999/xlink" xlink:href="zookeys-919-001-g123.jpg" position="float" orientation="portrait" xlink:type="simple" id="oo_390168.jpg"><uri content-type="original_file" xlink:type="simple">https://binary.pensoft.net/fig/390168</uri></graphic></fig></tp:treatment-sec><ref-list><ref id="B121"><mixed-citation xmlns:xlink="http://www.w3.org/1999/xlink" xlink:type="simple"><person-group><name name-style="western"><surname>Shenefelt</surname><given-names>RD</given-names></name></person-group> (<year>1975</year>) <article-title><tp:taxon-name><tp:taxon-name-part taxon-name-part-type="family">Braconidae</tp:taxon-name-part></tp:taxon-name> 8. <tp:taxon-name><tp:taxon-name-part taxon-name-part-type="subfamily">Exothecinae</tp:taxon-name-part></tp:taxon-name>, <tp:taxon-name><tp:taxon-name-part taxon-name-part-type="subfamily">Rogadinae</tp:taxon-name-part></tp:taxon-name>.</article-title><source>Hymenopterorum Catalogus (nova editio)</source><volume>12</volume>: <fpage>1115</fpage>–<lpage>1262</lpage>.</mixed-citation></ref><ref id="B69"><mixed-citation xmlns:xlink="http://www.w3.org/1999/xlink" xlink:type="simple"><person-group><name name-style="western"><surname>Marsh</surname><given-names>PM</given-names></name></person-group> (<year>1979</year>) <article-title><tp:taxon-name><tp:taxon-name-part taxon-name-part-type="family">Braconidae</tp:taxon-name-part></tp:taxon-name>. <tp:taxon-name><tp:taxon-name-part taxon-name-part-type="family">Aphidiidae</tp:taxon-name-part></tp:taxon-name>. <tp:taxon-name><tp:taxon-name-part taxon-name-part-type="family">Hybrizontidae</tp:taxon-name-part></tp:taxon-name>.</article-title> In: <person-group><name name-style="western"><surname>Krombein</surname><given-names>KV</given-names></name><name name-style="western"><surname>Hurd</surname><given-names>Jr PD</given-names></name><name name-style="western"><surname>Smith</surname><given-names>DR</given-names></name><name name-style="western"><surname>Burks</surname><given-names>BD</given-names></name></person-group> (<role>Eds</role>) <issue-title>Catalog of Hymenoptera in America north of Mexico.</issue-title><source>Smithsonian Institution Press Washington</source>, <fpage>144</fpage>–<lpage>313</lpage>.</mixed-citation></ref><ref id="B83"><mixed-citation xmlns:xlink="http://www.w3.org/1999/xlink" xlink:type="simple"><person-group><name name-style="western"><surname>Papp</surname><given-names>J</given-names></name></person-group> (<year>1985a</year>) <article-title>Contributions to the Braconid fauna of Hungary, VII. <tp:taxon-name><tp:taxon-name-part taxon-name-part-type="subfamily">Rogadinae</tp:taxon-name-part></tp:taxon-name> (<tp:taxon-name><tp:taxon-name-part taxon-name-part-type="order">Hymenoptera</tp:taxon-name-part></tp:taxon-name>: <tp:taxon-name><tp:taxon-name-part taxon-name-part-type="family">Braconidae</tp:taxon-name-part></tp:taxon-name>).</article-title><source>Folia Entomologica Hungarica</source><volume>46</volume>: <fpage>143</fpage>–<lpage>164</lpage>.</mixed-citation></ref><ref id="B84"><mixed-citation xmlns:xlink="http://www.w3.org/1999/xlink" xlink:type="simple"><person-group><name name-style="western"><surname>Papp</surname><given-names>J</given-names></name></person-group> (<year>1985b</year>) <article-title><tp:taxon-name><tp:taxon-name-part taxon-name-part-type="family">Braconidae</tp:taxon-name-part></tp:taxon-name> (<tp:taxon-name><tp:taxon-name-part taxon-name-part-type="order">Hymenoptera</tp:taxon-name-part></tp:taxon-name>) from Korea. VII.</article-title><source>Acta Zoologica Hungarica</source><volume>31</volume>: <fpage>341</fpage>–<lpage>365</lpage>.</mixed-citation></ref><ref id="B113"><mixed-citation xmlns:xlink="http://www.w3.org/1999/xlink" xlink:type="simple"><person-group><name name-style="western"><surname>Shaw</surname><given-names>MR</given-names></name><name name-style="western"><surname>Huddleston</surname><given-names>T</given-names></name></person-group> (<year>1991</year>) <article-title>Classification and biology of Braconid wasps (<tp:taxon-name><tp:taxon-name-part taxon-name-part-type="order">Hymenoptera</tp:taxon-name-part></tp:taxon-name>: <tp:taxon-name><tp:taxon-name-part taxon-name-part-type="family">Braconidae</tp:taxon-name-part></tp:taxon-name>).</article-title><source>Handbooks for the Identification of British Insects</source><volume>7</volume>(<issue>11</issue>): <fpage>1</fpage>–<lpage>126</lpage>.</mixed-citation></ref><ref id="B141"><mixed-citation xmlns:xlink="http://www.w3.org/1999/xlink" xlink:type="simple"><person-group><name name-style="western"><surname>van Achterberg</surname><given-names>C</given-names></name></person-group> (<year>1991</year>) <article-title>Revision of the genera of the Afrotropical and W. Palaearctic <tp:taxon-name><tp:taxon-name-part taxon-name-part-type="subfamily">Rogadinae</tp:taxon-name-part></tp:taxon-name> Foerster (<tp:taxon-name><tp:taxon-name-part taxon-name-part-type="order">Hymenoptera</tp:taxon-name-part></tp:taxon-name>: <tp:taxon-name><tp:taxon-name-part taxon-name-part-type="family">Braconidae</tp:taxon-name-part></tp:taxon-name>).</article-title><source>Zoolologische Verhandelingen, Leiden</source><volume>273</volume>: <fpage>1</fpage>–<lpage>102</lpage>.</mixed-citation></ref><ref id="B152"><mixed-citation xmlns:xlink="http://www.w3.org/1999/xlink" xlink:type="simple"><person-group><name name-style="western"><surname>Zaldívar-Riverón</surname><given-names>A</given-names></name><name name-style="western"><surname>Butcher</surname><given-names>BA</given-names></name><name name-style="western"><surname>Shaw</surname><given-names>MR</given-names></name><name name-style="western"><surname>Quicke</surname><given-names>DLJ</given-names></name></person-group> (<year>2004</year>) <article-title>Comparative morphology of the venom apparatus in the braconid wasp subfamily <tp:taxon-name><tp:taxon-name-part taxon-name-part-type="subfamily">Rogadinae</tp:taxon-name-part></tp:taxon-name> (<tp:taxon-name><tp:taxon-name-part taxon-name-part-type="class">Insecta</tp:taxon-name-part></tp:taxon-name>, <tp:taxon-name><tp:taxon-name-part taxon-name-part-type="order">Hymenoptera</tp:taxon-name-part></tp:taxon-name>, <tp:taxon-name><tp:taxon-name-part taxon-name-part-type="family">Braconidae</tp:taxon-name-part></tp:taxon-name>) and related taxa.</article-title><source>Zoologica Scripta</source><volume>33</volume>(<issue>3</issue>): <fpage>223</fpage>–<lpage>237</lpage>. <ext-link xlink:type="simple" ext-link-type="doi" xlink:href="10.1111/j.0300-3256.2004.00144.x">https://doi.org/10.1111/j.0300-3256.2004.00144.x</ext-link></mixed-citation></ref><ref id="B153"><mixed-citation xmlns:xlink="http://www.w3.org/1999/xlink" xlink:type="simple"><person-group><name name-style="western"><surname>Zaldívar-Riverón</surname><given-names>A</given-names></name><name name-style="western"><surname>Shaw</surname><given-names>MR</given-names></name><name name-style="western"><surname>Sáez</surname><given-names>AG</given-names></name><name name-style="western"><surname>Mori</surname><given-names>M</given-names></name><name name-style="western"><surname>Belokobylskij</surname><given-names>SA</given-names></name><name name-style="western"><surname>Shaw</surname><given-names>SR</given-names></name><name name-style="western"><surname>Quicke</surname><given-names>DLJ</given-names></name></person-group> (<year>2008</year>) Evolution of the parasitic wasp subfamily <tp:taxon-name><tp:taxon-name-part taxon-name-part-type="subfamily">Rogadinae</tp:taxon-name-part></tp:taxon-name> (<tp:taxon-name><tp:taxon-name-part taxon-name-part-type="family">Braconidae</tp:taxon-name-part></tp:taxon-name>): phylogeny and evolution of lepidopteran host ranges and mummy characteristics. BMC Evolutionary Biology 8: 329. <ext-link xlink:type="simple" ext-link-type="doi" xlink:href="10.1186/1471-2148-8-329">https://doi.org/10.1186/1471-2148-8-329</ext-link></mixed-citation></ref><ref id="B146"><mixed-citation xmlns:xlink="http://www.w3.org/1999/xlink" xlink:type="simple"><person-group><name name-style="western"><surname>van Achterberg</surname><given-names>C</given-names></name><name name-style="western"><surname>Shaw</surname><given-names>MR</given-names></name></person-group> (<year>2016</year>) <article-title>Revision of the western Palaearctic species of <italic><tp:taxon-name><tp:taxon-name-part taxon-name-part-type="genus">Aleiodes</tp:taxon-name-part></tp:taxon-name></italic> Wesmael (<tp:taxon-name><tp:taxon-name-part taxon-name-part-type="order">Hymenoptera</tp:taxon-name-part></tp:taxon-name>, <tp:taxon-name><tp:taxon-name-part taxon-name-part-type="family">Braconidae</tp:taxon-name-part></tp:taxon-name>, <tp:taxon-name><tp:taxon-name-part taxon-name-part-type="subfamily">Rogadinae</tp:taxon-name-part></tp:taxon-name>). Part 1: Introduction, key to species groups, outlying distinctive species, and revisionary notes on some further species.</article-title><source>ZooKeys</source><volume>639</volume>: <fpage>1</fpage>–<lpage>164</lpage>.</mixed-citation></ref><ref id="B136"><mixed-citation xmlns:xlink="http://www.w3.org/1999/xlink" xlink:type="simple"><person-group><name name-style="western"><surname>Tobias</surname><given-names>VI</given-names></name></person-group> (<year>1971</year>) <article-title>Review of the <tp:taxon-name><tp:taxon-name-part taxon-name-part-type="family">Braconidae</tp:taxon-name-part></tp:taxon-name> (<tp:taxon-name><tp:taxon-name-part taxon-name-part-type="order">Hymenoptera</tp:taxon-name-part></tp:taxon-name>) of the U.S.S.R.</article-title><source>Trudy Vsesoyuznogo Entomologicheskogo Obshchestva</source><volume>54</volume>: <fpage>156</fpage>–<lpage>268</lpage>. [in Russian] [Translation (1975). 164 pp, New Delhi, India.]</mixed-citation></ref><ref id="B137"><mixed-citation xmlns:xlink="http://www.w3.org/1999/xlink" xlink:type="simple"><person-group><name name-style="western"><surname>Tobias</surname><given-names>VI</given-names></name></person-group> (<year>1976</year>) <article-title>Braconids of the Caucasus (<tp:taxon-name><tp:taxon-name-part taxon-name-part-type="order">Hymenoptera</tp:taxon-name-part></tp:taxon-name>, <tp:taxon-name><tp:taxon-name-part taxon-name-part-type="family">Braconidae</tp:taxon-name-part></tp:taxon-name>).</article-title><source>Opredeliteli po Faune SSSR</source><volume>110</volume>: <fpage>1</fpage>–<lpage>286</lpage>. [in Russian]</mixed-citation></ref><ref id="B44"><mixed-citation xmlns:xlink="http://www.w3.org/1999/xlink" xlink:type="simple"><person-group><name name-style="western"><surname>Fortier</surname><given-names>J</given-names></name><name name-style="western"><surname>Sherman</surname><given-names>C</given-names></name></person-group> (<year>2008</year>) <article-title>A new <italic><tp:taxon-name><tp:taxon-name-part taxon-name-part-type="genus">Aleiodes</tp:taxon-name-part></tp:taxon-name></italic> (= <italic><tp:taxon-name><tp:taxon-name-part taxon-name-part-type="genus">Tetrasphaeropyx</tp:taxon-name-part></tp:taxon-name></italic>) (= <italic><tp:taxon-name><tp:taxon-name-part taxon-name-part-type="genus">A.</tp:taxon-name-part> <tp:taxon-name-part taxon-name-part-type="species">pilosus</tp:taxon-name-part></tp:taxon-name></italic> group), with a host record from Missouri, U.S.<tp:taxon-name><tp:taxon-name-part taxon-name-part-type="genus">A.</tp:taxon-name-part></tp:taxon-name>, biological remarks, and previous type depository corrections.</article-title><source>Entomological News</source><volume>119</volume>(<issue>5</issue>): <fpage>445</fpage>–<lpage>453</lpage>. <ext-link xlink:type="simple" ext-link-type="doi" xlink:href="10.3157/0013-872X-119.5.445">https://doi.org/10.3157/0013-872X-119.5.445</ext-link></mixed-citation></ref><ref id="B118"><mixed-citation xmlns:xlink="http://www.w3.org/1999/xlink" xlink:type="simple"><person-group><name name-style="western"><surname>Shaw</surname><given-names>SR</given-names></name></person-group> (<year>1993</year>) <article-title>Systematic status of <italic><tp:taxon-name><tp:taxon-name-part taxon-name-part-type="genus">Eucystomastax</tp:taxon-name-part></tp:taxon-name></italic> Brues and characterization of the Neotropical species (<tp:taxon-name><tp:taxon-name-part taxon-name-part-type="order">Hymenoptera</tp:taxon-name-part></tp:taxon-name>: <tp:taxon-name><tp:taxon-name-part taxon-name-part-type="family">Braconidae</tp:taxon-name-part></tp:taxon-name>, <tp:taxon-name><tp:taxon-name-part taxon-name-part-type="subfamily">Rogadinae</tp:taxon-name-part></tp:taxon-name>).</article-title><source>Journal of <tp:taxon-name><tp:taxon-name-part taxon-name-part-type="order">Hymenoptera</tp:taxon-name-part></tp:taxon-name> Research</source><volume>2</volume>: <fpage>1</fpage>–<lpage>11</lpage>.</mixed-citation></ref><ref id="B18"><mixed-citation xmlns:xlink="http://www.w3.org/1999/xlink" xlink:type="simple"><person-group><name name-style="western"><surname>Butcher</surname><given-names>BA</given-names></name><name name-style="western"><surname>Quicke</surname><given-names>DLJ</given-names></name></person-group> (<year>2011</year>) <article-title>Revision of <tp:taxon-name><tp:taxon-name-part taxon-name-part-type="genus">Aleiodes</tp:taxon-name-part> (<tp:taxon-name-part taxon-name-part-type="subgenus">Hemigyroneuron</tp:taxon-name-part>)</tp:taxon-name> parasitic wasps (<tp:taxon-name><tp:taxon-name-part taxon-name-part-type="order">Hymenoptera</tp:taxon-name-part></tp:taxon-name>: <tp:taxon-name><tp:taxon-name-part taxon-name-part-type="family">Braconidae</tp:taxon-name-part></tp:taxon-name>: <tp:taxon-name><tp:taxon-name-part taxon-name-part-type="subfamily">Rogadinae</tp:taxon-name-part></tp:taxon-name>) with reappraisal of subgeneric limits, descriptions of new species and phylogenetic analysis.</article-title><source>Journal of Natural History</source><volume>45</volume>: <fpage>1403</fpage>–<lpage>1476</lpage>. <ext-link xlink:type="simple" ext-link-type="doi" xlink:href="10.1080/00222933.2011.557557">https://doi.org/10.1080/00222933.2011.557557</ext-link></mixed-citation></ref><ref id="B21"><mixed-citation xmlns:xlink="http://www.w3.org/1999/xlink" xlink:type="simple"><person-group><name name-style="western"><surname>Butcher</surname><given-names>BA</given-names></name><name name-style="western"><surname>Quicke</surname><given-names>DLJ</given-names></name></person-group> (<year>2015</year>) <article-title>First record of <tp:taxon-name><tp:taxon-name-part taxon-name-part-type="genus">Aleiodes</tp:taxon-name-part> (<tp:taxon-name-part taxon-name-part-type="subgenus">Hemigyroneuron</tp:taxon-name-part>)</tp:taxon-name> (<tp:taxon-name><tp:taxon-name-part taxon-name-part-type="order">Hymenoptera</tp:taxon-name-part></tp:taxon-name>: <tp:taxon-name><tp:taxon-name-part taxon-name-part-type="family">Braconidae</tp:taxon-name-part></tp:taxon-name>: <tp:taxon-name><tp:taxon-name-part taxon-name-part-type="subfamily">Rogadinae</tp:taxon-name-part></tp:taxon-name>) from the Arabian Peninsula: description of new species with remarkable wing venation convergence to <italic><tp:taxon-name><tp:taxon-name-part taxon-name-part-type="genus">Gyroneuron</tp:taxon-name-part></tp:taxon-name></italic> and <italic><tp:taxon-name><tp:taxon-name-part taxon-name-part-type="genus">Gyroneuronella</tp:taxon-name-part></tp:taxon-name></italic>.</article-title><source>Zootaxa</source><volume>4033</volume>(<issue>2</issue>): <fpage>275</fpage>–<lpage>279</lpage>. <ext-link xlink:type="simple" ext-link-type="doi" xlink:href="10.11646/zootaxa.4033.2.7">https://doi.org/10.11646/zootaxa.4033.2.7</ext-link></mixed-citation></ref><ref id="B120"><mixed-citation xmlns:xlink="http://www.w3.org/1999/xlink" xlink:type="simple"><person-group><name name-style="western"><surname>Shaw</surname><given-names>SR</given-names></name><name name-style="western"><surname>Marsh</surname><given-names>PM</given-names></name><name name-style="western"><surname>Fortier</surname><given-names>JC</given-names></name></person-group> (<year>1998</year>) Revision of North American <italic><tp:taxon-name><tp:taxon-name-part taxon-name-part-type="genus">Aleiodes</tp:taxon-name-part></tp:taxon-name></italic> Wesmael (Part 2): the <italic><tp:taxon-name><tp:taxon-name-part taxon-name-part-type="genus"/><tp:taxon-name-part taxon-name-part-type="species">apicalis</tp:taxon-name-part></tp:taxon-name></italic> (Brullé) species-group in the New World (<tp:taxon-name><tp:taxon-name-part taxon-name-part-type="order">Hymenoptera</tp:taxon-name-part></tp:taxon-name>: <tp:taxon-name><tp:taxon-name-part taxon-name-part-type="family">Braconidae</tp:taxon-name-part></tp:taxon-name>, <tp:taxon-name><tp:taxon-name-part taxon-name-part-type="subfamily">Rogadinae</tp:taxon-name-part></tp:taxon-name>) Journal of <tp:taxon-name><tp:taxon-name-part taxon-name-part-type="order">Hymenoptera</tp:taxon-name-part></tp:taxon-name> Research 7: 62–73.</mixed-citation></ref><ref id="B102"><mixed-citation xmlns:xlink="http://www.w3.org/1999/xlink" xlink:type="simple"><person-group><name name-style="western"><surname>Quicke</surname><given-names>DLJ</given-names></name><name name-style="western"><surname>Shaw</surname><given-names>MR</given-names></name></person-group> (<year>2005</year>) <article-title>First host record for the rogadine genus <italic><tp:taxon-name><tp:taxon-name-part taxon-name-part-type="genus">Pholichora</tp:taxon-name-part></tp:taxon-name></italic> van Achterberg (<tp:taxon-name><tp:taxon-name-part taxon-name-part-type="order">Hymenoptera</tp:taxon-name-part></tp:taxon-name>: <tp:taxon-name><tp:taxon-name-part taxon-name-part-type="family">Braconidae</tp:taxon-name-part></tp:taxon-name>) with description of a new species and notes on convergent wing venation features.</article-title><source>Journal of Natural History</source><volume>39</volume>(<issue>7</issue>): <fpage>531</fpage>–<lpage>537</lpage>. <ext-link xlink:type="simple" ext-link-type="doi" xlink:href="10.1080/00222930410001708678">https://doi.org/10.1080/00222930410001708678</ext-link></mixed-citation></ref><ref id="B19"><mixed-citation xmlns:xlink="http://www.w3.org/1999/xlink" xlink:type="simple"><person-group><name name-style="western"><surname>Butcher</surname><given-names>BA</given-names></name><name name-style="western"><surname>Smith</surname><given-names>MA</given-names></name><name name-style="western"><surname>Sharkey</surname><given-names>MJ</given-names></name><name name-style="western"><surname>Quicke</surname><given-names>DLJ</given-names></name></person-group> (<year>2012</year>) <article-title>A turbo-taxonomic study of Thai <tp:taxon-name><tp:taxon-name-part taxon-name-part-type="genus">Aleiodes</tp:taxon-name-part> (<tp:taxon-name-part taxon-name-part-type="subgenus">Aleiodes</tp:taxon-name-part>)</tp:taxon-name> and <tp:taxon-name><tp:taxon-name-part taxon-name-part-type="genus">Aleiodes</tp:taxon-name-part> (<tp:taxon-name-part taxon-name-part-type="subgenus">Arcaleiodes</tp:taxon-name-part>)</tp:taxon-name> (<tp:taxon-name><tp:taxon-name-part taxon-name-part-type="order">Hymenoptera</tp:taxon-name-part></tp:taxon-name>: <tp:taxon-name><tp:taxon-name-part taxon-name-part-type="family">Braconidae</tp:taxon-name-part></tp:taxon-name>: <tp:taxon-name><tp:taxon-name-part taxon-name-part-type="subfamily">Rogadinae</tp:taxon-name-part></tp:taxon-name>) based largely on COI barcoded specimens, with rapid descriptions of 179 new species.</article-title><source>Zootaxa</source><volume>3457</volume>: <fpage>1</fpage>–<lpage>232</lpage>.</mixed-citation></ref><ref id="B8"><mixed-citation xmlns:xlink="http://www.w3.org/1999/xlink" xlink:type="simple"><person-group><name name-style="western"><surname>Belokobylskij</surname><given-names>SA</given-names></name></person-group> (<year>2000</year>) <article-title><tp:taxon-name><tp:taxon-name-part taxon-name-part-type="subfamily">Rogadinae</tp:taxon-name-part></tp:taxon-name>: 15–109.</article-title> In: <person-group><name name-style="western"><surname>Ler</surname><given-names>PA</given-names></name></person-group> (<role>Ed.</role>) <issue-title>Key to the insects of Russian Far East, vol. 4.</issue-title><source><tp:taxon-name><tp:taxon-name-part taxon-name-part-type="order">Neuropteroidea</tp:taxon-name-part></tp:taxon-name>, <tp:taxon-name><tp:taxon-name-part taxon-name-part-type="order">Mecoptera</tp:taxon-name-part></tp:taxon-name>, <tp:taxon-name><tp:taxon-name-part taxon-name-part-type="order">Hymenoptera</tp:taxon-name-part></tp:taxon-name>, pt</source><volume>4</volume>: <fpage>1</fpage>–<lpage>651</lpage>. Vladivostok.</mixed-citation></ref></ref-list></tp:taxon-treatment>
