# Supplementary material for: Revision of the western Palaearctic species of Aleiodes Wesmael (Hymenoptera, Braconidae, Rogadinae). Part 2: Revision of the A. apicalis group
Source: Zookeys. 2020 Mar 16;919:1–259. doi: 10.3897/zookeys.919.39642 (PMC7197265; doi:10.3897/zookeys.919.39642)
Supplement: XML Treatment for Aleiodes apicalis [file zookeys.919.39642-treatment2.xml]

<!DOCTYPE tp:taxon-treatment
  PUBLIC "-//TaxonX//DTD Taxonomic Treatment Publishing DTD v0 20100105//EN" "tax-treatment-NSO.dtd">
<tp:taxon-treatment xmlns:tp="http://www.plazi.org/taxpub"><tp:treatment-meta><kwd-group><label>Taxon classification</label><kwd><named-content xmlns:xlink="http://www.w3.org/1999/xlink" content-type="kingdom">Animalia</named-content></kwd><kwd><named-content xmlns:xlink="http://www.w3.org/1999/xlink" content-type="order">Hymenoptera</named-content></kwd><kwd><named-content xmlns:xlink="http://www.w3.org/1999/xlink" content-type="family">Braconidae</named-content></kwd></kwd-group><mixed-citation publication-type="journal"><person-group><name><surname>van Achterberg</surname><given-names>Cornelis</given-names></name><name><surname>Shaw</surname><given-names>Mark R.</given-names></name><name><surname>Quicke</surname><given-names>Donald L.J.</given-names></name></person-group><article-title>Revision of the western Palaearctic species of <italic><tp:taxon-name><tp:taxon-name-part taxon-name-part-type="genus" reg="Aleiodes">Aleiodes</tp:taxon-name-part></tp:taxon-name></italic> Wesmael (<tp:taxon-name><tp:taxon-name-part taxon-name-part-type="order">Hymenoptera</tp:taxon-name-part></tp:taxon-name>, <tp:taxon-name><tp:taxon-name-part taxon-name-part-type="family">Braconidae</tp:taxon-name-part></tp:taxon-name>, <tp:taxon-name><tp:taxon-name-part taxon-name-part-type="subfamily">Rogadinae</tp:taxon-name-part></tp:taxon-name>). Part 2: Revision of the <italic><tp:taxon-name><tp:taxon-name-part taxon-name-part-type="genus" reg="Aleiodes">A.</tp:taxon-name-part> <tp:taxon-name-part taxon-name-part-type="species" reg="apicalis">apicalis</tp:taxon-name-part></tp:taxon-name></italic> group</article-title><source>Zookeys</source><day>16</day><month>3</month><year>2020</year><volume>919</volume><fpage>1</fpage><lpage>259</lpage><pub-id pub-id-type="doi">10.3897/zookeys.919.39642</pub-id></mixed-citation></tp:treatment-meta><tp:nomenclature><tp:taxon-name><object-id xmlns:xlink="http://www.w3.org/1999/xlink" content-type="arpha" xlink:type="simple">D8E9E2A4-D2C7-5C97-B629-DB1DC2567902</object-id>
            <tp:taxon-name-part taxon-name-part-type="genus" reg="Aleiodes">Aleiodes</tp:taxon-name-part>
            <tp:taxon-name-part taxon-name-part-type="species" reg="apicalis">apicalis</tp:taxon-name-part>
          </tp:taxon-name><tp:taxon-authority>group</tp:taxon-authority></tp:nomenclature><tp:treatment-sec sec-type="diagnosis" id="SECID0E33BG"><title>Diagnosis.</title><p>Apical half of marginal cell of hind wing distinctly widened, its maximum width 1.6 × its width near hamuli or wider (Fig. <xref ref-type="fig" rid="F7">27</xref>) <bold>and</bold> vein r of fore wing shorter than vein 3-SR (Figs <xref ref-type="fig" rid="F30">180</xref>, <xref ref-type="fig" rid="F90">608</xref>), <bold>if</bold> marginal cell largely parallel-sided (Figs <xref ref-type="fig" rid="F76">506</xref>, <xref ref-type="fig" rid="F90">609</xref>, <xref ref-type="fig" rid="F104">704</xref>) then tarsal claws comparatively robust and with often blackish pecten (Figs <xref ref-type="fig" rid="F76">517</xref>, <xref ref-type="fig" rid="F90">621</xref>, <xref ref-type="fig" rid="F104">716</xref>) or brachypterous (Fig. <xref ref-type="fig" rid="F59">390</xref>); occipital carina usually reduced ventrally, not reaching hypostomal carina (Figs <xref ref-type="fig" rid="F88">600</xref>, <xref ref-type="fig" rid="F97">663</xref>, <xref ref-type="fig" rid="F104">713</xref>, <xref ref-type="fig" rid="F116">788</xref>); mesopleuron partly smooth (at least between punctures), but largely densely sculptured in both sexes of <italic><tp:taxon-name><tp:taxon-name-part taxon-name-part-type="genus" reg="Aleiodes">A.</tp:taxon-name-part> <tp:taxon-name-part taxon-name-part-type="species" reg="hemipterus">hemipterus</tp:taxon-name-part></tp:taxon-name></italic> and <italic><tp:taxon-name><tp:taxon-name-part taxon-name-part-type="genus" reg="Aleiodes">A.</tp:taxon-name-part> <tp:taxon-name-part taxon-name-part-type="species" reg="krulikowskii">krulikowskii</tp:taxon-name-part></tp:taxon-name></italic>, as well in some males of <italic><tp:taxon-name><tp:taxon-name-part taxon-name-part-type="genus" reg="Aleiodes">A.</tp:taxon-name-part> <tp:taxon-name-part taxon-name-part-type="species" reg="ruficornis">ruficornis</tp:taxon-name-part></tp:taxon-name></italic> and allies; lateral carina of scutellum absent or if present then weakly developed and lunula wide (Fig. <xref ref-type="fig" rid="F76">508</xref>); 2<sup>nd</sup> metasomal tergite with distinct and smooth triangular area medio-basally (Fig. <xref ref-type="fig" rid="F76">509</xref>); ovipositor sheath distinctly setose apically (Fig. <xref ref-type="fig" rid="F71">483</xref>); males are often darker than females, most extremely so in <italic><tp:taxon-name><tp:taxon-name-part taxon-name-part-type="genus" reg="Aleiodes">A.</tp:taxon-name-part> <tp:taxon-name-part taxon-name-part-type="species" reg="arnoldii">arnoldii</tp:taxon-name-part></tp:taxon-name></italic>, <italic><tp:taxon-name><tp:taxon-name-part taxon-name-part-type="genus" reg="Aleiodes">A.</tp:taxon-name-part> <tp:taxon-name-part taxon-name-part-type="species" reg="carbonarius">carbonarius</tp:taxon-name-part></tp:taxon-name></italic> and <italic><tp:taxon-name><tp:taxon-name-part taxon-name-part-type="genus" reg="Aleiodes">A.</tp:taxon-name-part> <tp:taxon-name-part taxon-name-part-type="species" reg="carbonaroides">carbonaroides</tp:taxon-name-part></tp:taxon-name></italic>; brachypterous specimens of <italic><tp:taxon-name><tp:taxon-name-part taxon-name-part-type="genus" reg="Aleiodes">Aleiodes</tp:taxon-name-part></tp:taxon-name></italic> are included in this group.</p></tp:treatment-sec><tp:treatment-sec sec-type="biology" id="SECID0EWBAI"><title>Biology.</title><p>All species of the <italic><tp:taxon-name><tp:taxon-name-part taxon-name-part-type="genus" reg="Aleiodes">A.</tp:taxon-name-part> <tp:taxon-name-part taxon-name-part-type="species" reg="apicalis">apicalis</tp:taxon-name-part></tp:taxon-name></italic> group for which host data exist are parasitoids of <tp:taxon-name><tp:taxon-name-part taxon-name-part-type="family">Noctuidae</tp:taxon-name-part></tp:taxon-name>. However, the putatively more basal <italic><tp:taxon-name><tp:taxon-name-part taxon-name-part-type="genus" reg="Aleiodes">A.</tp:taxon-name-part> <tp:taxon-name-part taxon-name-part-type="species" reg="fortipes">fortipes</tp:taxon-name-part></tp:taxon-name></italic> belonging to the <italic><tp:taxon-name><tp:taxon-name-part taxon-name-part-type="genus" reg="Hemigyroneuron">Hemigyroneuron</tp:taxon-name-part></tp:taxon-name></italic> clade (see below) is a parasitoid of <tp:taxon-name><tp:taxon-name-part taxon-name-part-type="family">Geometridae</tp:taxon-name-part></tp:taxon-name>. Also, only <italic><tp:taxon-name><tp:taxon-name-part taxon-name-part-type="genus" reg="Aleiodes">A.</tp:taxon-name-part> <tp:taxon-name-part taxon-name-part-type="species" reg="fortipes">fortipes</tp:taxon-name-part></tp:taxon-name></italic> and <italic><tp:taxon-name><tp:taxon-name-part taxon-name-part-type="genus" reg="Aleiodes">A.</tp:taxon-name-part> <tp:taxon-name-part taxon-name-part-type="species" reg="sibiricus">sibiricus</tp:taxon-name-part></tp:taxon-name></italic> are known to parasitise hosts only in spring although these hosts would have been available in autumn of the previous year. Possibly others in the <italic><tp:taxon-name><tp:taxon-name-part taxon-name-part-type="genus" reg="Aleiodes">A.</tp:taxon-name-part> <tp:taxon-name-part taxon-name-part-type="species" reg="apicalis">apicalis</tp:taxon-name-part></tp:taxon-name></italic> group will be found to do this too, and we consider the habit putatively as ancestral, in contrast with the more derived <italic><tp:taxon-name><tp:taxon-name-part taxon-name-part-type="genus" reg="Aleiodes">A.</tp:taxon-name-part> <tp:taxon-name-part taxon-name-part-type="species" reg="circumscriptus">circumscriptus</tp:taxon-name-part></tp:taxon-name></italic> and <italic><tp:taxon-name><tp:taxon-name-part taxon-name-part-type="genus" reg="Aleiodes">A.</tp:taxon-name-part> <tp:taxon-name-part taxon-name-part-type="species" reg="bicolor">bicolor</tp:taxon-name-part></tp:taxon-name></italic> groups in which species using hosts that overwinter as larvae invariably (as far as known) parasitise the host in the autumn and overwinter as a young larva inside it.</p><p>While we have no host data for a disappointingly large number of species of the <italic><tp:taxon-name><tp:taxon-name-part taxon-name-part-type="genus" reg="Aleiodes">A.</tp:taxon-name-part> <tp:taxon-name-part taxon-name-part-type="species" reg="apicalis">apicalis</tp:taxon-name-part></tp:taxon-name></italic> group, the form of the clypeus may give important clues as to the site at which host mummification occurs, as those species in which mummification is known to take place in open situations (e.g., on a twig or in a leaf curl) invariably have a relatively small hypoclypeal depression and the clypeal margin blunt (<italic><tp:taxon-name><tp:taxon-name-part taxon-name-part-type="genus" reg="Aleiodes">A.</tp:taxon-name-part> <tp:taxon-name-part taxon-name-part-type="species" reg="apicalis">apicalis</tp:taxon-name-part></tp:taxon-name></italic>, <italic><tp:taxon-name><tp:taxon-name-part taxon-name-part-type="genus" reg="Aleiodes">A.</tp:taxon-name-part> <tp:taxon-name-part taxon-name-part-type="species" reg="aterrimus">aterrimus</tp:taxon-name-part></tp:taxon-name></italic>, <italic><tp:taxon-name><tp:taxon-name-part taxon-name-part-type="genus" reg="Aleiodes">A.</tp:taxon-name-part> <tp:taxon-name-part taxon-name-part-type="species" reg="fortipes">fortipes</tp:taxon-name-part></tp:taxon-name></italic>, <italic><tp:taxon-name><tp:taxon-name-part taxon-name-part-type="genus" reg="Aleiodes">A.</tp:taxon-name-part> <tp:taxon-name-part taxon-name-part-type="species" reg="nobilis">nobilis</tp:taxon-name-part></tp:taxon-name></italic>, <italic><tp:taxon-name><tp:taxon-name-part taxon-name-part-type="genus" reg="Aleiodes">A.</tp:taxon-name-part> <tp:taxon-name-part taxon-name-part-type="species" reg="pulchripes">pulchripes</tp:taxon-name-part></tp:taxon-name></italic>, <italic><tp:taxon-name><tp:taxon-name-part taxon-name-part-type="genus" reg="Aleiodes">A.</tp:taxon-name-part> <tp:taxon-name-part taxon-name-part-type="species" reg="rugulosus">rugulosus</tp:taxon-name-part></tp:taxon-name></italic>) while species known to cause their hosts to mummify in concealed situations tend to have the hypoclypeal opening wider and the margin sharper (e.g., <italic><tp:taxon-name><tp:taxon-name-part taxon-name-part-type="genus" reg="Aleiodes">A.</tp:taxon-name-part> <tp:taxon-name-part taxon-name-part-type="species" reg="cruentus">cruentus</tp:taxon-name-part></tp:taxon-name></italic>, <italic><tp:taxon-name><tp:taxon-name-part taxon-name-part-type="genus" reg="Aleiodes">A.</tp:taxon-name-part> <tp:taxon-name-part taxon-name-part-type="species" reg="dissector">dissector</tp:taxon-name-part></tp:taxon-name></italic>, <italic><tp:taxon-name><tp:taxon-name-part taxon-name-part-type="genus" reg="Aleiodes">A.</tp:taxon-name-part> <tp:taxon-name-part taxon-name-part-type="species" reg="ruficornis">ruficornis</tp:taxon-name-part></tp:taxon-name></italic>, <italic><tp:taxon-name><tp:taxon-name-part taxon-name-part-type="genus" reg="Aleiodes">A.</tp:taxon-name-part> <tp:taxon-name-part taxon-name-part-type="species" reg="sibiricus">sibiricus</tp:taxon-name-part></tp:taxon-name></italic>, <italic><tp:taxon-name><tp:taxon-name-part taxon-name-part-type="genus" reg="Aleiodes">A.</tp:taxon-name-part> <tp:taxon-name-part taxon-name-part-type="species" reg="unipunctator">unipunctator</tp:taxon-name-part></tp:taxon-name></italic>).</p></tp:treatment-sec><tp:treatment-sec sec-type="notes" id="SECID0EAJAI"><title>Notes.</title><p>According to the 28S + COI analysis by <xref ref-type="bibr" rid="B153">Zaldívar-Riverón et al. (2008)</xref> the following former subgenera or genera belong to this group: <italic><tp:taxon-name><tp:taxon-name-part taxon-name-part-type="genus" reg="Chelonorhogas">Chelonorhogas</tp:taxon-name-part></tp:taxon-name></italic> Enderlein, [1<sup>st</sup> Sept.] 1912 (worldwide), <italic><tp:taxon-name><tp:taxon-name-part taxon-name-part-type="genus" reg="Eucystomastax">Eucystomastax</tp:taxon-name-part></tp:taxon-name></italic> Brues, [(end of?) Sept.] 1912 (Neotropical group with 2<sup>nd</sup> and 3<sup>rd</sup> maxillary palp segments enlarged), <italic><tp:taxon-name><tp:taxon-name-part taxon-name-part-type="genus" reg="Hemigyroneuron">Hemigyroneuron</tp:taxon-name-part></tp:taxon-name></italic> Baker, 1917 (Old World group with distal half of subbasal cell of fore wing modified and glabrous), and <italic><tp:taxon-name><tp:taxon-name-part taxon-name-part-type="genus" reg="Dimorphomastax">Dimorphomastax</tp:taxon-name-part></tp:taxon-name></italic> Shenefelt, 1979 (males of this monotypic Neotropical group have a large curved tooth near the base of the mandible (an outgrowth of the condylar carina) and the hind tibial spurs are blunt apically; females have the tooth smaller and triangular, and the hind tibial spurs are acute). <xref ref-type="bibr" rid="B19">Butcher et al. (2012)</xref> indicate in their cladogram based on the analysis of COI sequences that <italic><tp:taxon-name><tp:taxon-name-part taxon-name-part-type="genus" reg="Aleiodes">A.</tp:taxon-name-part> <tp:taxon-name-part taxon-name-part-type="species" reg="fortipes">fortipes</tp:taxon-name-part></tp:taxon-name></italic> (Reinhard) forms together with <italic><tp:taxon-name><tp:taxon-name-part taxon-name-part-type="genus" reg="Hemigyroneuron">Hemigyroneuron</tp:taxon-name-part></tp:taxon-name></italic> Baker and <italic><tp:taxon-name><tp:taxon-name-part taxon-name-part-type="genus" reg="Arcaleiodes">Arcaleiodes</tp:taxon-name-part></tp:taxon-name></italic> Chen &amp; He the most basal clade of <italic><tp:taxon-name><tp:taxon-name-part taxon-name-part-type="genus" reg="Aleiodes">Aleiodes</tp:taxon-name-part></tp:taxon-name></italic> Wesmael, and it is noteworthy that all known hosts of this clade are <tp:taxon-name><tp:taxon-name-part taxon-name-part-type="family">Geometridae</tp:taxon-name-part></tp:taxon-name> (see species entry for <italic><tp:taxon-name><tp:taxon-name-part taxon-name-part-type="genus" reg="Aleiodes">A.</tp:taxon-name-part> <tp:taxon-name-part taxon-name-part-type="species" reg="fortipes">fortipes</tp:taxon-name-part></tp:taxon-name></italic>). According to the same analysis the <italic><tp:taxon-name><tp:taxon-name-part taxon-name-part-type="genus" reg="Aleiodes">A.</tp:taxon-name-part> <tp:taxon-name-part taxon-name-part-type="species" reg="apicalis">apicalis</tp:taxon-name-part></tp:taxon-name></italic> group consists of three clades: (i) the <italic><tp:taxon-name><tp:taxon-name-part taxon-name-part-type="genus" reg="Hemigyroneuron">Hemigyroneuron</tp:taxon-name-part></tp:taxon-name></italic> clade (see above; likely also includes <italic><tp:taxon-name><tp:taxon-name-part taxon-name-part-type="genus" reg="Aleiodes">A.</tp:taxon-name-part> <tp:taxon-name-part taxon-name-part-type="species" reg="caucasicus">caucasicus</tp:taxon-name-part></tp:taxon-name></italic> (Tobias)), (ii) the <italic><tp:taxon-name><tp:taxon-name-part taxon-name-part-type="genus" reg="Aleiodes">A.</tp:taxon-name-part> <tp:taxon-name-part taxon-name-part-type="species" reg="rugulosus">rugulosus</tp:taxon-name-part></tp:taxon-name></italic> clade (including the Asian group with modified pronotum), and (iii) the <italic><tp:taxon-name><tp:taxon-name-part taxon-name-part-type="genus" reg="Aleiodes">A.</tp:taxon-name-part> <tp:taxon-name-part taxon-name-part-type="species" reg="gasterator">gasterator</tp:taxon-name-part></tp:taxon-name></italic> clade. Since we do not have the COI sequences of all species, we unite these three clades in the <italic><tp:taxon-name><tp:taxon-name-part taxon-name-part-type="genus" reg="Aleiodes">A.</tp:taxon-name-part> <tp:taxon-name-part taxon-name-part-type="species" reg="apicalis">apicalis</tp:taxon-name-part></tp:taxon-name></italic> group to allow identification based on their morphology.</p></tp:treatment-sec><tp:treatment-sec><!--Section generated to contain objects referenced in tp:taxon-treatment.--><fig id="F7" position="float" orientation="portrait"><object-id xmlns:xlink="http://www.w3.org/1999/xlink" content-type="doi" xlink:type="simple">10.3897/zookeys.919.39642.figures26-37</object-id><object-id xmlns:xlink="http://www.w3.org/1999/xlink" content-type="arpha" xlink:type="simple">79D0915E-1C6A-5272-A38E-E5E71FA2DAC4</object-id><label>Figures 26–37.</label><caption><p><italic><tp:taxon-name><tp:taxon-name-part taxon-name-part-type="genus" reg="Aleiodes">Aleiodes</tp:taxon-name-part> <tp:taxon-name-part taxon-name-part-type="species" reg="aestuosus">aestuosus</tp:taxon-name-part></tp:taxon-name></italic> (Reinhard), ♀, Cyprus, Yermasoyja River <bold>26</bold> fore wing <bold>27</bold> hind wing <bold>28</bold> mesosoma lateral <bold>29</bold> mesosoma dorsal <bold>30</bold> metasoma dorsal <bold>31</bold> fore femur lateral <bold>32</bold> hind femur lateral <bold>33</bold> base of antenna <bold>34</bold> head anterior <bold>35</bold> head dorsal <bold>36</bold> head lateral <bold>37</bold> inner hind tarsal claw.</p></caption><graphic xmlns:xlink="http://www.w3.org/1999/xlink" xlink:href="zookeys-919-001-g007.jpg" position="float" orientation="portrait" xlink:type="simple" id="oo_390051.jpg"><uri content-type="original_file" xlink:type="simple">https://binary.pensoft.net/fig/390051</uri></graphic></fig><fig id="F30" position="float" orientation="portrait"><object-id xmlns:xlink="http://www.w3.org/1999/xlink" content-type="doi" xlink:type="simple">10.3897/zookeys.919.39642.figures180-191</object-id><object-id xmlns:xlink="http://www.w3.org/1999/xlink" content-type="arpha" xlink:type="simple">5548F088-03BA-5D78-BB9B-82B3B3E62130</object-id><label>Figures 180–191.</label><caption><p><italic><tp:taxon-name><tp:taxon-name-part taxon-name-part-type="genus" reg="Aleiodes">Aleiodes</tp:taxon-name-part> <tp:taxon-name-part taxon-name-part-type="species" reg="coriaceus">coriaceus</tp:taxon-name-part></tp:taxon-name></italic> sp. nov., ♀, holotype <bold>180</bold> wings <bold>181</bold> mesosoma lateral <bold>182</bold> mesosoma dorsal <bold>183</bold> propodeum and 1<sup>st</sup>–3<sup>rd</sup> metasomal tergites dorsal <bold>184</bold> fore femur lateral <bold>185</bold> hind femur lateral <bold>186</bold> head anterior <bold>187</bold> head dorsal <bold>188</bold> head lateral <bold>189</bold> outer hind tarsal claw <bold>190</bold> base of antenna <bold>191</bold> apex of antenna.</p></caption><graphic xmlns:xlink="http://www.w3.org/1999/xlink" xlink:href="zookeys-919-001-g030.jpg" position="float" orientation="portrait" xlink:type="simple" id="oo_390074.jpg"><uri content-type="original_file" xlink:type="simple">https://binary.pensoft.net/fig/390074</uri></graphic></fig><fig id="F90" position="float" orientation="portrait"><object-id xmlns:xlink="http://www.w3.org/1999/xlink" content-type="doi" xlink:type="simple">10.3897/zookeys.919.39642.figures608-621</object-id><object-id xmlns:xlink="http://www.w3.org/1999/xlink" content-type="arpha" xlink:type="simple">B8F477C8-D2B1-5F9C-9F6C-875817AB1D36</object-id><label>Figures 608–621.</label><caption><p><italic><tp:taxon-name><tp:taxon-name-part taxon-name-part-type="genus" reg="Aleiodes">Aleiodes</tp:taxon-name-part> <tp:taxon-name-part taxon-name-part-type="species" reg="pulchripes">pulchripes</tp:taxon-name-part></tp:taxon-name></italic> Wesmael, ♀, England, Chat Moss <bold>608</bold> fore wing <bold>609</bold> hind wing <bold>610</bold> mesosoma lateral <bold>611</bold> mesosoma dorsal <bold>612</bold> 1<sup>st</sup>–3<sup>rd</sup> metasomal tergites dorsal <bold>613</bold> fore femur lateral <bold>614</bold> hind femur lateral <bold>615</bold> hind tarsus lateral <bold>616</bold> head anterior <bold>617</bold> head dorsal <bold>618</bold> head lateral <bold>619</bold> base of antenna <bold>620</bold> apex of antenna <bold>621</bold> outer hind tarsal claw.</p></caption><graphic xmlns:xlink="http://www.w3.org/1999/xlink" xlink:href="zookeys-919-001-g090.jpg" position="float" orientation="portrait" xlink:type="simple" id="oo_390134.jpg"><uri content-type="original_file" xlink:type="simple">https://binary.pensoft.net/fig/390134</uri></graphic></fig><fig id="F76" position="float" orientation="portrait"><object-id xmlns:xlink="http://www.w3.org/1999/xlink" content-type="doi" xlink:type="simple">10.3897/zookeys.919.39642.figures506-518</object-id><object-id xmlns:xlink="http://www.w3.org/1999/xlink" content-type="arpha" xlink:type="simple">677289DC-BD21-5788-81C9-FB618A370D45</object-id><label>Figures 506–518.</label><caption><p><italic><tp:taxon-name><tp:taxon-name-part taxon-name-part-type="genus" reg="Aleiodes">Aleiodes</tp:taxon-name-part> <tp:taxon-name-part taxon-name-part-type="species" reg="nigrifemur">nigrifemur</tp:taxon-name-part></tp:taxon-name></italic> sp. nov. ♀, holotype <bold>506</bold> wings <bold>507</bold> mesosoma lateral <bold>508</bold> mesosoma dorsal <bold>509</bold> 1<sup>st</sup>–3<sup>rd</sup> metasomal tergites dorsal <bold>510</bold> fore femur lateral <bold>511</bold> hind femur lateral <bold>512</bold> base of antenna <bold>513</bold> head anterior <bold>514</bold> head dorsal <bold>515</bold> head lateral <bold>516</bold> apex of antenna <bold>517</bold> outer hind tarsal claw <bold>518</bold> antennae.</p></caption><graphic xmlns:xlink="http://www.w3.org/1999/xlink" xlink:href="zookeys-919-001-g076.jpg" position="float" orientation="portrait" xlink:type="simple" id="oo_390120.jpg"><uri content-type="original_file" xlink:type="simple">https://binary.pensoft.net/fig/390120</uri></graphic></fig><fig id="F104" position="float" orientation="portrait"><object-id xmlns:xlink="http://www.w3.org/1999/xlink" content-type="doi" xlink:type="simple">10.3897/zookeys.919.39642.figures704-716</object-id><object-id xmlns:xlink="http://www.w3.org/1999/xlink" content-type="arpha" xlink:type="simple">7D86EEFB-350A-5B10-AC56-D894121A288B</object-id><label>Figures 704–716.</label><caption><p><italic><tp:taxon-name><tp:taxon-name-part taxon-name-part-type="genus" reg="Aleiodes">Aleiodes</tp:taxon-name-part> <tp:taxon-name-part taxon-name-part-type="species" reg="rugulosus">rugulosus</tp:taxon-name-part></tp:taxon-name></italic> (Nees), ♀, U.K., culture <bold>704</bold> wings <bold>705</bold> mesosoma lateral <bold>706</bold> mesosoma dorsal <bold>707</bold> propodeum and 1<sup>st</sup>–3<sup>rd</sup> metasomal tergites dorsal <bold>708</bold> fore femur lateral <bold>709</bold> hind femur lateral <bold>710</bold> antenna <bold>711</bold> head anterior <bold>712</bold> head dorsal <bold>713</bold> head lateral <bold>714</bold> base of antenna <bold>715</bold> apex of antenna <bold>716</bold> outer hind tarsal claw.</p></caption><graphic xmlns:xlink="http://www.w3.org/1999/xlink" xlink:href="zookeys-919-001-g104.jpg" position="float" orientation="portrait" xlink:type="simple" id="oo_390149.jpg"><uri content-type="original_file" xlink:type="simple">https://binary.pensoft.net/fig/390149</uri></graphic></fig><fig id="F59" position="float" orientation="portrait"><object-id xmlns:xlink="http://www.w3.org/1999/xlink" content-type="doi" xlink:type="simple">10.3897/zookeys.919.39642.figures390-399</object-id><object-id xmlns:xlink="http://www.w3.org/1999/xlink" content-type="arpha" xlink:type="simple">6F7E68A7-8F39-543C-84C4-CAE338A06F69</object-id><label>Figures 390–399.</label><caption><p><italic><tp:taxon-name><tp:taxon-name-part taxon-name-part-type="genus" reg="Aleiodes">Aleiodes</tp:taxon-name-part> <tp:taxon-name-part taxon-name-part-type="species" reg="hemipterus">hemipterus</tp:taxon-name-part></tp:taxon-name></italic> (Marshall), ♀, Tunisia, Teboursouk <bold>390</bold> wings <bold>391</bold> mesosoma lateral <bold>392</bold> mesosoma dorsal <bold>393</bold> metasoma dorsal <bold>394</bold> fore femur lateral <bold>395</bold> hind femur lateral <bold>396</bold> head anterior <bold>397</bold> head dorsal <bold>398</bold> head lateral <bold>399</bold> outer hind tarsal claw.</p></caption><graphic xmlns:xlink="http://www.w3.org/1999/xlink" xlink:href="zookeys-919-001-g059.jpg" position="float" orientation="portrait" xlink:type="simple" id="oo_390103.jpg"><uri content-type="original_file" xlink:type="simple">https://binary.pensoft.net/fig/390103</uri></graphic></fig><fig id="F88" position="float" orientation="portrait"><object-id xmlns:xlink="http://www.w3.org/1999/xlink" content-type="doi" xlink:type="simple">10.3897/zookeys.919.39642.figures591-603</object-id><object-id xmlns:xlink="http://www.w3.org/1999/xlink" content-type="arpha" xlink:type="simple">2B48EACD-704C-52D4-AC60-E77539DD4B55</object-id><label>Figures 591–603.</label><caption><p><italic><tp:taxon-name><tp:taxon-name-part taxon-name-part-type="genus" reg="Aleiodes">Aleiodes</tp:taxon-name-part> <tp:taxon-name-part taxon-name-part-type="species" reg="periscelis">periscelis</tp:taxon-name-part></tp:taxon-name></italic> (Reinhard), ♂, Russia, Serpukhov <bold>591</bold> wings <bold>592</bold> mesosoma lateral <bold>593</bold> mesosoma dorsal <bold>594</bold> 1<sup>st</sup> –5<sup>th</sup> metasomal tergites dorsal <bold>595</bold> fore femur lateral <bold>596</bold> hind femur lateral <bold>597</bold> hind tarsus lateral <bold>598</bold> head anterior <bold>599</bold> head dorsal <bold>600</bold> head lateral <bold>601</bold> base of antenna <bold>602</bold> apex of antenna <bold>603</bold> inner hind tarsal claw.</p></caption><graphic xmlns:xlink="http://www.w3.org/1999/xlink" xlink:href="zookeys-919-001-g088.jpg" position="float" orientation="portrait" xlink:type="simple" id="oo_390132.jpg"><uri content-type="original_file" xlink:type="simple">https://binary.pensoft.net/fig/390132</uri></graphic></fig><fig id="F97" position="float" orientation="portrait"><object-id xmlns:xlink="http://www.w3.org/1999/xlink" content-type="doi" xlink:type="simple">10.3897/zookeys.919.39642.figures654-666</object-id><object-id xmlns:xlink="http://www.w3.org/1999/xlink" content-type="arpha" xlink:type="simple">2A1C084A-F6ED-55F6-8EE1-6A74CA3E3D94</object-id><label>Figures 654–666.</label><caption><p><italic><tp:taxon-name><tp:taxon-name-part taxon-name-part-type="genus" reg="Aleiodes">Aleiodes</tp:taxon-name-part> <tp:taxon-name-part taxon-name-part-type="species" reg="ruficeps">ruficeps</tp:taxon-name-part></tp:taxon-name></italic> (Telenga), ♀, Turkey, Konya <bold>654</bold> fore wing <bold>655</bold> hind wing <bold>656</bold> mesosoma lateral <bold>657</bold> mesosoma dorsal <bold>658</bold> 1<sup>st</sup> –3<sup>rd</sup> metasomal tergites dorsal <bold>659</bold> fore femur lateral <bold>660</bold> hind femur lateral <bold>661</bold> head anterior <bold>662</bold> head dorsal <bold>663</bold> head lateral <bold>664</bold> base of antenna <bold>665</bold> apex of antenna <bold>666</bold> inner hind tarsal claw.</p></caption><graphic xmlns:xlink="http://www.w3.org/1999/xlink" xlink:href="zookeys-919-001-g097.jpg" position="float" orientation="portrait" xlink:type="simple" id="oo_390141.jpg"><uri content-type="original_file" xlink:type="simple">https://binary.pensoft.net/fig/390141</uri></graphic></fig><fig id="F116" position="float" orientation="portrait"><object-id xmlns:xlink="http://www.w3.org/1999/xlink" content-type="doi" xlink:type="simple">10.3897/zookeys.919.39642.figures779-791</object-id><object-id xmlns:xlink="http://www.w3.org/1999/xlink" content-type="arpha" xlink:type="simple">D9C94A3B-2D75-5D96-A9CE-74C2BD6EED69</object-id><label>Figures 779–791.</label><caption><p><italic><tp:taxon-name><tp:taxon-name-part taxon-name-part-type="genus" reg="Aleiodes">Aleiodes</tp:taxon-name-part> <tp:taxon-name-part taxon-name-part-type="species" reg="turcicus">turcicus</tp:taxon-name-part></tp:taxon-name></italic> sp. nov., ♀, holotype <bold>779</bold> fore wing <bold>780</bold> hind wing <bold>781</bold> mesosoma lateral <bold>782</bold> mesosoma dorsal <bold>783</bold> metasoma dorsal <bold>784</bold> fore femur lateral <bold>785</bold> hind femur lateral <bold>786</bold> head anterior <bold>787</bold> head dorsal <bold>788</bold> head lateral <bold>789</bold> base of antenna <bold>790</bold> apex of antenna <bold>791</bold> outer hind tarsal claw.</p></caption><graphic xmlns:xlink="http://www.w3.org/1999/xlink" xlink:href="zookeys-919-001-g116.jpg" position="float" orientation="portrait" xlink:type="simple" id="oo_390161.jpg"><uri content-type="original_file" xlink:type="simple">https://binary.pensoft.net/fig/390161</uri></graphic></fig><fig id="F71" position="float" orientation="portrait"><object-id xmlns:xlink="http://www.w3.org/1999/xlink" content-type="doi" xlink:type="simple">10.3897/zookeys.919.39642.figures482-483</object-id><object-id xmlns:xlink="http://www.w3.org/1999/xlink" content-type="arpha" xlink:type="simple">719368AD-B6D0-51BF-BD6C-AA524F5F9B58</object-id><label>Figures 482, 483.</label><caption><p><italic><tp:taxon-name><tp:taxon-name-part taxon-name-part-type="genus" reg="Aleiodes">Aleiodes</tp:taxon-name-part> <tp:taxon-name-part taxon-name-part-type="species" reg="morio">morio</tp:taxon-name-part></tp:taxon-name></italic> (Reinhard), ♀, Hungary, Budapest <bold>482</bold> habitus lateral <bold>483</bold> ovipositor sheath lateral.</p></caption><graphic xmlns:xlink="http://www.w3.org/1999/xlink" xlink:href="zookeys-919-001-g071.jpg" position="float" orientation="portrait" xlink:type="simple" id="oo_390115.jpg"><uri content-type="original_file" xlink:type="simple">https://binary.pensoft.net/fig/390115</uri></graphic></fig></tp:treatment-sec><ref-list><ref id="B153"><mixed-citation xmlns:xlink="http://www.w3.org/1999/xlink" xlink:type="simple"><person-group><name name-style="western"><surname>Zaldívar-Riverón</surname><given-names>A</given-names></name><name name-style="western"><surname>Shaw</surname><given-names>MR</given-names></name><name name-style="western"><surname>Sáez</surname><given-names>AG</given-names></name><name name-style="western"><surname>Mori</surname><given-names>M</given-names></name><name name-style="western"><surname>Belokobylskij</surname><given-names>SA</given-names></name><name name-style="western"><surname>Shaw</surname><given-names>SR</given-names></name><name name-style="western"><surname>Quicke</surname><given-names>DLJ</given-names></name></person-group> (<year>2008</year>) Evolution of the parasitic wasp subfamily <tp:taxon-name><tp:taxon-name-part taxon-name-part-type="subfamily">Rogadinae</tp:taxon-name-part></tp:taxon-name> (<tp:taxon-name><tp:taxon-name-part taxon-name-part-type="family">Braconidae</tp:taxon-name-part></tp:taxon-name>): phylogeny and evolution of lepidopteran host ranges and mummy characteristics. BMC Evolutionary Biology 8: 329. <ext-link xlink:type="simple" ext-link-type="doi" xlink:href="10.1186/1471-2148-8-329">https://doi.org/10.1186/1471-2148-8-329</ext-link></mixed-citation></ref><ref id="B19"><mixed-citation xmlns:xlink="http://www.w3.org/1999/xlink" xlink:type="simple"><person-group><name name-style="western"><surname>Butcher</surname><given-names>BA</given-names></name><name name-style="western"><surname>Smith</surname><given-names>MA</given-names></name><name name-style="western"><surname>Sharkey</surname><given-names>MJ</given-names></name><name name-style="western"><surname>Quicke</surname><given-names>DLJ</given-names></name></person-group> (<year>2012</year>) <article-title>A turbo-taxonomic study of Thai <tp:taxon-name><tp:taxon-name-part taxon-name-part-type="genus">Aleiodes</tp:taxon-name-part> (<tp:taxon-name-part taxon-name-part-type="subgenus">Aleiodes</tp:taxon-name-part>)</tp:taxon-name> and <tp:taxon-name><tp:taxon-name-part taxon-name-part-type="genus">Aleiodes</tp:taxon-name-part> (<tp:taxon-name-part taxon-name-part-type="subgenus">Arcaleiodes</tp:taxon-name-part>)</tp:taxon-name> (<tp:taxon-name><tp:taxon-name-part taxon-name-part-type="order">Hymenoptera</tp:taxon-name-part></tp:taxon-name>: <tp:taxon-name><tp:taxon-name-part taxon-name-part-type="family">Braconidae</tp:taxon-name-part></tp:taxon-name>: <tp:taxon-name><tp:taxon-name-part taxon-name-part-type="subfamily">Rogadinae</tp:taxon-name-part></tp:taxon-name>) based largely on COI barcoded specimens, with rapid descriptions of 179 new species.</article-title><source>Zootaxa</source><volume>3457</volume>: <fpage>1</fpage>–<lpage>232</lpage>.</mixed-citation></ref></ref-list></tp:taxon-treatment>
