# Supplementary material for: Revision of the western Palaearctic species of Aleiodes Wesmael (Hymenoptera, Braconidae, Rogadinae). Part 2: Revision of the A. apicalis group
Source: Zookeys. 2020 Mar 16;919:1–259. doi: 10.3897/zookeys.919.39642 (PMC7197265; doi:10.3897/zookeys.919.39642)
Supplement: XML Treatment for Aleiodes aestuosus [file zookeys.919.39642-treatment3.xml]

<!DOCTYPE tp:taxon-treatment
  PUBLIC "-//TaxonX//DTD Taxonomic Treatment Publishing DTD v0 20100105//EN" "tax-treatment-NSO.dtd">
<tp:taxon-treatment xmlns:tp="http://www.plazi.org/taxpub"><tp:treatment-meta><kwd-group><label>Taxon classification</label><kwd><named-content xmlns:xlink="http://www.w3.org/1999/xlink" content-type="kingdom">Animalia</named-content></kwd><kwd><named-content xmlns:xlink="http://www.w3.org/1999/xlink" content-type="order">Hymenoptera</named-content></kwd><kwd><named-content xmlns:xlink="http://www.w3.org/1999/xlink" content-type="family">Braconidae</named-content></kwd></kwd-group><mixed-citation publication-type="journal"><person-group><name><surname>van Achterberg</surname><given-names>Cornelis</given-names></name><name><surname>Shaw</surname><given-names>Mark R.</given-names></name><name><surname>Quicke</surname><given-names>Donald L.J.</given-names></name></person-group><article-title>Revision of the western Palaearctic species of <italic><tp:taxon-name><tp:taxon-name-part taxon-name-part-type="genus" reg="Aleiodes">Aleiodes</tp:taxon-name-part></tp:taxon-name></italic> Wesmael (<tp:taxon-name><tp:taxon-name-part taxon-name-part-type="order">Hymenoptera</tp:taxon-name-part></tp:taxon-name>, <tp:taxon-name><tp:taxon-name-part taxon-name-part-type="family">Braconidae</tp:taxon-name-part></tp:taxon-name>, <tp:taxon-name><tp:taxon-name-part taxon-name-part-type="subfamily">Rogadinae</tp:taxon-name-part></tp:taxon-name>). Part 2: Revision of the <italic><tp:taxon-name><tp:taxon-name-part taxon-name-part-type="genus" reg="Aleiodes">A.</tp:taxon-name-part> <tp:taxon-name-part taxon-name-part-type="species" reg="apicalis">apicalis</tp:taxon-name-part></tp:taxon-name></italic> group</article-title><source>Zookeys</source><day>16</day><month>3</month><year>2020</year><volume>919</volume><fpage>1</fpage><lpage>259</lpage><pub-id pub-id-type="doi">10.3897/zookeys.919.39642</pub-id></mixed-citation></tp:treatment-meta><tp:nomenclature><tp:taxon-name><object-id xmlns:xlink="http://www.w3.org/1999/xlink" content-type="arpha" xlink:type="simple">5C91497F-3402-56BB-9449-19348F7F57ED</object-id>
              <tp:taxon-name-part taxon-name-part-type="genus" reg="Aleiodes">Aleiodes</tp:taxon-name-part>
              <tp:taxon-name-part taxon-name-part-type="species" reg="aestuosus">aestuosus</tp:taxon-name-part>
            </tp:taxon-name><tp:taxon-authority>(Reinhard, 1863)</tp:taxon-authority><xref ref-type="fig" rid="F6">Figs 22–25</xref><xref ref-type="fig" rid="F7">, 26–37</xref><tp:nomenclature-citation-list><tp:nomenclature-citation><tp:taxon-name>
                  <tp:taxon-name-part taxon-name-part-type="genus" reg="Rogas">Rogas</tp:taxon-name-part> <tp:taxon-name-part taxon-name-part-type="species" reg="aestuosus">aestuosus</tp:taxon-name-part></tp:taxon-name><comment>Reinhard, 1863: 265; <xref ref-type="bibr" rid="B121">Shenefelt 1975</xref>: 1216–1217; <xref ref-type="bibr" rid="B154">Zaykov 1980a</xref>: 112; <xref ref-type="bibr" rid="B137">Tobias 1976</xref>: 84, <xref ref-type="bibr" rid="B138">1986</xref>: 78 (transl.: 129); <xref ref-type="bibr" rid="B62">Kotenko 1992</xref>: 96 [examined].</comment></tp:nomenclature-citation><tp:nomenclature-citation><tp:taxon-name>
                  <tp:taxon-name-part taxon-name-part-type="genus" reg="Rhogas">Rhogas</tp:taxon-name-part> <tp:taxon-name-part taxon-name-part-type="species" reg="aestuosus">aestuosus</tp:taxon-name-part></tp:taxon-name><comment>; <xref ref-type="bibr" rid="B37">Fahringer 1931</xref>: 232–234.</comment></tp:nomenclature-citation><tp:nomenclature-citation><tp:taxon-name>
                  <tp:taxon-name-part taxon-name-part-type="genus" reg="Aleiodes">Aleiodes</tp:taxon-name-part> (<tp:taxon-name-part taxon-name-part-type="subgenus" reg="Neorhogas">Neorhogas</tp:taxon-name-part>) <tp:taxon-name-part taxon-name-part-type="species" reg="aestuosus">aestuosus</tp:taxon-name-part></tp:taxon-name><comment>; <xref ref-type="bibr" rid="B83">Papp 1985a</xref>: 152, 1989: 52, <xref ref-type="bibr" rid="B87">1990</xref>: 90, <xref ref-type="bibr" rid="B88">1991a</xref>: 67–68.</comment></tp:nomenclature-citation><tp:nomenclature-citation><tp:taxon-name>
                  <tp:taxon-name-part taxon-name-part-type="genus" reg="Aleiodes">Aleiodes</tp:taxon-name-part> (<tp:taxon-name-part taxon-name-part-type="subgenus" reg="Chelonorhogas">Chelonorhogas</tp:taxon-name-part>) <tp:taxon-name-part taxon-name-part-type="species" reg="aestuosus">aestuosus</tp:taxon-name-part></tp:taxon-name><comment>; <xref ref-type="bibr" rid="B26">Chen and He 1997</xref>: 38; <xref ref-type="bibr" rid="B49">He et al. 2000</xref>: 665; <xref ref-type="bibr" rid="B8">Belokobylskij 2000</xref>: 26; <xref ref-type="bibr" rid="B27">Chen et al. 2003</xref>: 211; <xref ref-type="bibr" rid="B99">Papp 2012</xref>: 187; <xref ref-type="bibr" rid="B41">Farahani et al. 2015</xref>: 238–240.</comment></tp:nomenclature-citation><tp:nomenclature-citation><tp:taxon-name>
                  <tp:taxon-name-part taxon-name-part-type="genus" reg="Aleiodes">Aleiodes</tp:taxon-name-part> <tp:taxon-name-part taxon-name-part-type="species" reg="aestuosus">aestuosus</tp:taxon-name-part></tp:taxon-name><comment>; <xref ref-type="bibr" rid="B43">Fortier and Shaw 1999</xref>: 230; <xref ref-type="bibr" rid="B152">Zaldívar-Riverón et al. 2004</xref>: 234.</comment></tp:nomenclature-citation><tp:nomenclature-citation><tp:taxon-name>
                  <tp:taxon-name-part taxon-name-part-type="genus" reg="Rhogas">Rhogas</tp:taxon-name-part> (<tp:taxon-name-part taxon-name-part-type="subgenus" reg="Rhogas">Rhogas</tp:taxon-name-part>) <tp:taxon-name-part taxon-name-part-type="species" reg="aestuosus">aestuosus</tp:taxon-name-part> <tp:taxon-name-part taxon-name-part-type="infraspecific-rank">var.</tp:taxon-name-part> <tp:taxon-name-part taxon-name-part-type="variety" reg="desertus">desertus</tp:taxon-name-part></tp:taxon-name><comment>Telenga, 1941: 152–153, 404 (not <tp:taxon-name><tp:taxon-name-part taxon-name-part-type="genus" reg="Rhogas">Rhogas</tp:taxon-name-part> (<tp:taxon-name-part taxon-name-part-type="subgenus" reg="Rhogas">R.</tp:taxon-name-part>) <tp:taxon-name-part taxon-name-part-type="species" reg="desertus">desertus</tp:taxon-name-part></tp:taxon-name> Telenga, 1941).</comment></tp:nomenclature-citation></tp:nomenclature-citation-list></tp:nomenclature><tp:treatment-sec sec-type="type material" id="SECID0EJ3CI"><title>Type material.</title><p>Holotype, ♀ (<named-content xmlns:xlink="http://www.w3.org/1999/xlink" content-type="dwc:institutional_code" xlink:type="simple">MNHN</named-content>), “Cipro [= <bold>Cyprus</bold>]”, “Muséum Paris, 1867, coll. O. Sichel”, “<italic>Rogas aestuosus</italic> Rhd.”.</p></tp:treatment-sec><tp:treatment-sec sec-type="material" id="SECID0E23CI"><title>Additional material.</title><p>Albania, Bulgaria, Cyprus, Greece, Russia, Turkey, Tunisia, [Azerbaijan, Georgia, Iran, Iraq, Israel, Jordan, Syria, Turkmenistan, Uzbekistan]. Specimens in <named-content xmlns:xlink="http://www.w3.org/1999/xlink" content-type="dwc:institutional_code" xlink:type="simple">ZJUH</named-content>, <abbrev xmlns:xlink="http://www.w3.org/1999/xlink" content-type="institution" xlink:title="Oberösterreichisches Landesmuseum, Biologiezentrum, Linz" id="ABBRID0EJ4CI" xlink:type="simple">BZL</abbrev>, <named-content xmlns:xlink="http://www.w3.org/1999/xlink" content-type="dwc:institutional_code" xlink:type="simple">CNC</named-content>, <abbrev xmlns:xlink="http://www.w3.org/1999/xlink" xlink:title="H. Schnee Collection" id="ABBRID0EW4CI" xlink:type="simple">HSC</abbrev>, <abbrev xmlns:xlink="http://www.w3.org/1999/xlink" xlink:title="M. Riedel Collection" id="ABBRID0E14CI" xlink:type="simple">MRC</abbrev>, <named-content xmlns:xlink="http://www.w3.org/1999/xlink" content-type="dwc:institutional_code" xlink:type="simple">MTMA</named-content>, <named-content xmlns:xlink="http://www.w3.org/1999/xlink" content-type="dwc:institutional_code" xlink:type="simple">NMS</named-content>, <abbrev xmlns:xlink="http://www.w3.org/1999/xlink" content-type="institution" xlink:title="Naturalis Biodiversity Center, Leiden" id="ABBRID0EO5CI" xlink:type="simple">RMNH</abbrev>, <named-content xmlns:xlink="http://www.w3.org/1999/xlink" content-type="dwc:institutional_code" xlink:type="simple">ZSSM</named-content>, <named-content xmlns:xlink="http://www.w3.org/1999/xlink" content-type="dwc:institutional_code" xlink:type="simple">ZISP</named-content>. Distributed principally in Asia Minor, extending to Cyprus where it has been collected plentifully. Only single specimens examined from Albania (<named-content xmlns:xlink="http://www.w3.org/1999/xlink" content-type="dwc:institutional_code" xlink:type="simple">MTMA</named-content>) and mainland Greece (<abbrev xmlns:xlink="http://www.w3.org/1999/xlink" content-type="institution" xlink:title="Oberösterreichisches Landesmuseum, Biologiezentrum, Linz" id="ABBRID0EL6CI" xlink:type="simple">BZL</abbrev>), but in North Africa it apparently extends westwards to Tunisia (one specimen in <abbrev xmlns:xlink="http://www.w3.org/1999/xlink" content-type="institution" xlink:title="Oberösterreichisches Landesmuseum, Biologiezentrum, Linz" id="ABBRID0EQ6CI" xlink:type="simple">BZL</abbrev>).</p></tp:treatment-sec><tp:treatment-sec sec-type="Molecular data" id="SECID0EV6CI"><title>Molecular data.</title><p>MRS004 (Turkey).</p></tp:treatment-sec><tp:treatment-sec sec-type="biology" id="SECID0E16CI"><title>Biology.</title><p>Collected March–July, often at light, but it is not clear how many generations are represented nor how the winter is passed. Reared from <tp:taxon-name><tp:taxon-name-part taxon-name-part-type="family">Noctuidae</tp:taxon-name-part></tp:taxon-name>: <italic><tp:taxon-name><tp:taxon-name-part taxon-name-part-type="genus" reg="Heliothis">Heliothis</tp:taxon-name-part> <tp:taxon-name-part taxon-name-part-type="species" reg="peltigera">peltigera</tp:taxon-name-part></tp:taxon-name></italic> (Denis &amp; Schiffermüller) (4 [1 <named-content xmlns:xlink="http://www.w3.org/1999/xlink" content-type="dwc:institutional_code" xlink:type="simple">CNC</named-content>/Iraq, 1 <named-content xmlns:xlink="http://www.w3.org/1999/xlink" content-type="dwc:institutional_code" xlink:type="simple">ZISP</named-content> (with mummy)/Uzbekistan, 2 <named-content xmlns:xlink="http://www.w3.org/1999/xlink" content-type="dwc:institutional_code" xlink:type="simple">MTMA</named-content>/Iraq]), <italic><tp:taxon-name><tp:taxon-name-part taxon-name-part-type="genus" reg="Sesamia">Sesamia</tp:taxon-name-part></tp:taxon-name></italic> sp. (2 [<named-content xmlns:xlink="http://www.w3.org/1999/xlink" content-type="dwc:institutional_code" xlink:type="simple">ZJUH</named-content>/Iran]). This indicates a host range of both endophagous and exophagous larvae, but the individuals purporting to be from <italic><tp:taxon-name><tp:taxon-name-part taxon-name-part-type="genus" reg="Sesamia">Sesamia</tp:taxon-name-part></tp:taxon-name></italic> are labelled [no doubt incorrectly] “ex pupa” and lack mummies, suggesting that they may have resulted from substrate rearings (presumably from stems of crop species of <tp:taxon-name><tp:taxon-name-part taxon-name-part-type="family">Poaceae</tp:taxon-name-part></tp:taxon-name>, inside which <italic><tp:taxon-name><tp:taxon-name-part taxon-name-part-type="genus" reg="Sesamia">Sesamia</tp:taxon-name-part></tp:taxon-name></italic> larvae feed and pupate) rather than from isolated hosts, with a consequent reduction in the reliability of the host determination and suspicion that mummies of other hosts could have been overlooked on the stems (see also remark under <italic><tp:taxon-name><tp:taxon-name-part taxon-name-part-type="genus" reg="Aleiodes">A.</tp:taxon-name-part> <tp:taxon-name-part taxon-name-part-type="species" reg="apicalis">apicalis</tp:taxon-name-part></tp:taxon-name></italic>). On the other hand, the large hypoclypeal depression and somewhat protruding clypeus does indicate that <italic><tp:taxon-name><tp:taxon-name-part taxon-name-part-type="genus" reg="Aleiodes">A.</tp:taxon-name-part> <tp:taxon-name-part taxon-name-part-type="species" reg="aestuosus">aestuosus</tp:taxon-name-part></tp:taxon-name></italic> adults are equipped to chew their way out of mummies made in concealed sites. The hosts given above are regular crop pests, but the paucity of reared material examined may suggest that <italic><tp:taxon-name><tp:taxon-name-part taxon-name-part-type="genus" reg="Aleiodes">A.</tp:taxon-name-part> <tp:taxon-name-part taxon-name-part-type="species" reg="aestuosus">aestuosus</tp:taxon-name-part></tp:taxon-name></italic> is not especially associated with cultivated habitats. The single mummy seen (Fig. <xref ref-type="fig" rid="F6">25</xref>) is rather elongate, scarcely arched, and the cocoon occupies most of the host abdomen. It has the appearance of not being securely stuck to the substrate.</p></tp:treatment-sec><tp:treatment-sec sec-type="diagnosis" id="SECID0EPDDI"><title>Diagnosis.</title><p>Maximum width of hypoclypeal depression 0.6–0.7 × minimum width of face (Fig. <xref ref-type="fig" rid="F7">34</xref>); clypeus rather protruding anteriorly and rather thick ventrally (Fig. <xref ref-type="fig" rid="F7">36</xref>); head brownish yellow; vertex finely punctate; lateral lobes of mesoscutum sparsely and finely punctate, with wide smooth interspaces; precoxal sulcus absent, area only sparsely finely punctate or smooth; 1-CU1 of fore wing subequal to vein 2-CU1 (Fig. <xref ref-type="fig" rid="F7">26</xref>); hind tarsal claws with brownish pecten (Fig. <xref ref-type="fig" rid="F7">37</xref>); only apex of hind tibia dark brown; metasoma of ♀ completely yellowish and distinctly depressed subapically, 1<sup>st</sup> tergite partly and 4<sup>th</sup>–6<sup>th</sup> tergites of ♂ often blackish. Sometimes entire body (including propodeum and 1<sup>st</sup> metasomal tergite) yellowish (“var. <italic>desertus</italic>”).</p></tp:treatment-sec><tp:treatment-sec sec-type="description" id="SECID0EPEDI"><title>Description.</title><p>Redescribed ♀ (<abbrev xmlns:xlink="http://www.w3.org/1999/xlink" content-type="institution" xlink:title="Naturalis Biodiversity Center, Leiden" id="ABBRID0EVEDI" xlink:type="simple">RMNH</abbrev>) from Turkey (Icil). Length of fore wing 6.8 mm, of body 8.3 mm.</p><p><bold><italic>Head.</italic></bold> Antennal segments of ♀ 52, length of antenna 1.1 × fore wing, its subapical segments approx. as long as wide; frons with irregular curved rugae, shiny, and rugose behind antennal sockets; OOL 2.4 × diameter of posterior ocellus, and finely remotely punctate, interspaces much larger than diameter of punctures; vertex spaced punctate, shiny; clypeus short, coarsely and densely punctate; ventral margin of clypeus thick and rather protruding forwards (Fig. <xref ref-type="fig" rid="F7">36</xref>); width of hypoclypeal depression 0.65 × minimum width of face (Fig. <xref ref-type="fig" rid="F7">34</xref>); length of eye 0.8 × temple in dorsal view (Fig. <xref ref-type="fig" rid="F7">35</xref>); vertex behind stemmaticum sparsely punctate; clypeus near lower level of eyes; length of malar space 0.3 × length of eye in lateral view.</p><p><bold><italic>Mesosoma.</italic></bold> Mesoscutal lobes largely smooth, shiny, sparsely and finely punctate; prepectal carina medium-sized, reaching anterior border; precoxal area of mesopleuron and metapleuron remotely punctate, interspaces much wider than diameter of punctures, shiny; mesopleuron above precoxal area (except speculum) sparsely punctate; scutellum slightly convex, remotely punctate and evenly rounded laterally, no carina; propodeum evenly convex and coarsely rugose, medio-longitudinal carina complete, but irregular posteriorly, without tubercles.</p><p><bold><italic>Wings.</italic></bold> Fore wing: r 0.4 × 3-SR (Fig. <xref ref-type="fig" rid="F7">26</xref>); 1-CU1 horizontal, nearly as long as (0.9 x) 2-CU1; r-m 0.9 × 2-SR, and 0.7 × 3-SR; second submarginal cell medium-sized (Fig. <xref ref-type="fig" rid="F7">26</xref>); cu-a vertical, not parallel with CU1b, straight; 1-M rather curved posteriorly. Hind wing: marginal cell gradually and evenly widened, its apical width 2.3 × width at level of hamuli (Fig. <xref ref-type="fig" rid="F7">27</xref>); 2-SC+R shortly longitudinal; m-cu distinct; M+CU:1-M = 23:19; 1r-m 0.7 × 1-M.</p><p><bold><italic>Legs.</italic></bold> Tarsal claws subpectinate, with four brown medium-sized pectinal bristles (Fig. <xref ref-type="fig" rid="F7">37</xref>); hind coxa remotely punctate, shiny; hind trochantellus robust; length of hind femur and basitarsus 3.0 and 3.5 × their width, respectively; length of inner hind spur 0.55 × hind basitarsus; hind tibia slender (Fig. <xref ref-type="fig" rid="F6">23</xref>).</p><p><bold><italic>Metasoma.</italic></bold> First tergite rather flattened, as long as wide apically; 1<sup>st</sup> and 2<sup>nd</sup> tergites coarsely and densely rugose, robust, with distinct median carina; medio-basal area of 2<sup>nd</sup> tergite wide and short; 2<sup>nd</sup> suture deep medially and shallow laterally; basal half of 3<sup>rd</sup> tergite finely rugose, remainder of metasoma largely smooth, punctulate; 4<sup>th</sup> and apical half of 3<sup>rd</sup> tergite without sharp lateral crease; ovipositor sheath with medium-sized setae and apically rounded (Fig. <xref ref-type="fig" rid="F6">22</xref>).</p><p><bold><italic>Colour.</italic></bold> Brownish yellow; antenna, mesosternum (except anteriorly) and mesopleuron (except anteriorly and dorsally), metapleuron, propodeum, ovipositor sheath and stemmaticum black; hind tibia (except apically) pale yellowish; apices of femora (dorsally) and tibiae, palpi, tarsi (except basally), veins and pterostigma dark brown; wing membrane rather infuscate.</p><p><bold><italic>Variation.</italic></bold> Size of eyes and ocelli rather variable. Mesopleuron, mesosternum, metapleuron and propodeum brownish yellow or black; 1<sup>st</sup> tergite entirely brownish yellow or with dark brown patch basally; in desert areas body can be wholly orange. Antennal segments: ♀ 49 (1), 50 (3), 51 (9), 52 (13), 53 (10), 54 (3), 55 (5), 56 (2); ♂ 51 (10), 52 (11), 53 (5), 54 (4), 55 (3), 56 (1). The two sexes have comparable numbers of antennal segments. Apical tergites of ♂ type 3 and fringe moderately strong; inner hind tibial spur 0.50 × as long as hind basitarsus.</p></tp:treatment-sec><tp:treatment-sec sec-type="distribution" id="SECID0E6HDI"><title>Distribution.</title><p>Albania, Azerbaijan, Bulgaria, Cyprus, Georgia, *Greece, Iran, *Iraq, Israel, *Jordan, Russia, Syria, Turkey, Tunisia, *Turkmenistan, Uzbekistan.</p><fig id="F6" position="float" orientation="portrait"><object-id xmlns:xlink="http://www.w3.org/1999/xlink" content-type="doi" xlink:type="simple">10.3897/zookeys.919.39642.figures22-25</object-id><object-id xmlns:xlink="http://www.w3.org/1999/xlink" content-type="arpha" xlink:type="simple">91C13739-EA90-5B88-BA5E-C363154C28E1</object-id><label>Figures 22–25.</label><caption><p><italic><tp:taxon-name><tp:taxon-name-part taxon-name-part-type="genus" reg="Aleiodes">Aleiodes</tp:taxon-name-part> <tp:taxon-name-part taxon-name-part-type="species" reg="aestuosus">aestuosus</tp:taxon-name-part></tp:taxon-name></italic> (Reinhard), ♀, Cyprus, Yermasoyja River, but 25 from Uzbekistan, Qamashi <bold>22</bold> ovipositor sheath lateral <bold>23</bold> habitus lateral <bold>24</bold> apex of antenna <bold>25</bold> mummy of <italic><tp:taxon-name><tp:taxon-name-part taxon-name-part-type="genus" reg="Heliothis">Heliothis</tp:taxon-name-part> <tp:taxon-name-part taxon-name-part-type="species" reg="peltigera">peltigera</tp:taxon-name-part></tp:taxon-name></italic> (Denis &amp; Schiffermüller).</p></caption><graphic xmlns:xlink="http://www.w3.org/1999/xlink" xlink:href="zookeys-919-001-g006.jpg" position="float" orientation="portrait" xlink:type="simple" id="oo_390050.jpg"><uri content-type="original_file" xlink:type="simple">https://binary.pensoft.net/fig/390050</uri></graphic></fig><fig id="F7" position="float" orientation="portrait"><object-id xmlns:xlink="http://www.w3.org/1999/xlink" content-type="doi" xlink:type="simple">10.3897/zookeys.919.39642.figures26-37</object-id><object-id xmlns:xlink="http://www.w3.org/1999/xlink" content-type="arpha" xlink:type="simple">79D0915E-1C6A-5272-A38E-E5E71FA2DAC4</object-id><label>Figures 26–37.</label><caption><p><italic><tp:taxon-name><tp:taxon-name-part taxon-name-part-type="genus" reg="Aleiodes">Aleiodes</tp:taxon-name-part> <tp:taxon-name-part taxon-name-part-type="species" reg="aestuosus">aestuosus</tp:taxon-name-part></tp:taxon-name></italic> (Reinhard), ♀, Cyprus, Yermasoyja River <bold>26</bold> fore wing <bold>27</bold> hind wing <bold>28</bold> mesosoma lateral <bold>29</bold> mesosoma dorsal <bold>30</bold> metasoma dorsal <bold>31</bold> fore femur lateral <bold>32</bold> hind femur lateral <bold>33</bold> base of antenna <bold>34</bold> head anterior <bold>35</bold> head dorsal <bold>36</bold> head lateral <bold>37</bold> inner hind tarsal claw.</p></caption><graphic xmlns:xlink="http://www.w3.org/1999/xlink" xlink:href="zookeys-919-001-g007.jpg" position="float" orientation="portrait" xlink:type="simple" id="oo_390051.jpg"><uri content-type="original_file" xlink:type="simple">https://binary.pensoft.net/fig/390051</uri></graphic></fig></tp:treatment-sec><ref-list><ref id="B121"><mixed-citation xmlns:xlink="http://www.w3.org/1999/xlink" xlink:type="simple"><person-group><name name-style="western"><surname>Shenefelt</surname><given-names>RD</given-names></name></person-group> (<year>1975</year>) <article-title><tp:taxon-name><tp:taxon-name-part taxon-name-part-type="family">Braconidae</tp:taxon-name-part></tp:taxon-name> 8. <tp:taxon-name><tp:taxon-name-part taxon-name-part-type="subfamily">Exothecinae</tp:taxon-name-part></tp:taxon-name>, <tp:taxon-name><tp:taxon-name-part taxon-name-part-type="subfamily">Rogadinae</tp:taxon-name-part></tp:taxon-name>.</article-title><source>Hymenopterorum Catalogus (nova editio)</source><volume>12</volume>: <fpage>1115</fpage>–<lpage>1262</lpage>.</mixed-citation></ref><ref id="B154"><mixed-citation xmlns:xlink="http://www.w3.org/1999/xlink" xlink:type="simple"><person-group><name name-style="western"><surname>Zaykov</surname><given-names>AN</given-names></name></person-group> (<year>1980a</year>) Unknown genera and species of <tp:taxon-name><tp:taxon-name-part taxon-name-part-type="family">Braconidae</tp:taxon-name-part></tp:taxon-name> for the fauna of Bulgaria. Travaux scientifiques d’Université de Plovdiv “Paissi Hilendarski”, Biologie 15(4) [1977]: 111–115. [in Bulgarian]</mixed-citation></ref><ref id="B137"><mixed-citation xmlns:xlink="http://www.w3.org/1999/xlink" xlink:type="simple"><person-group><name name-style="western"><surname>Tobias</surname><given-names>VI</given-names></name></person-group> (<year>1976</year>) <article-title>Braconids of the Caucasus (<tp:taxon-name><tp:taxon-name-part taxon-name-part-type="order">Hymenoptera</tp:taxon-name-part></tp:taxon-name>, <tp:taxon-name><tp:taxon-name-part taxon-name-part-type="family">Braconidae</tp:taxon-name-part></tp:taxon-name>).</article-title><source>Opredeliteli po Faune SSSR</source><volume>110</volume>: <fpage>1</fpage>–<lpage>286</lpage>. [in Russian]</mixed-citation></ref><ref id="B138"><mixed-citation xmlns:xlink="http://www.w3.org/1999/xlink" xlink:type="simple"><person-group><name name-style="western"><surname>Tobias</surname><given-names>VI</given-names></name></person-group> (<year>1986</year>) <article-title><tp:taxon-name><tp:taxon-name-part taxon-name-part-type="subfamily">Rogadinae</tp:taxon-name-part></tp:taxon-name>: 72–85.</article-title> In: <person-group><name name-style="western"><surname>Medvedev</surname><given-names>GS</given-names></name></person-group> (<role>Ed.</role>) <issue-title>Opredelitel Nasekomych Evrospeiskoi Tsasti SSSR 3, Peredpontdatokrylye 4.</issue-title><source>Opredeliteli po Faune SSSR</source><volume>145</volume>: <fpage>1</fpage>–<lpage>501</lpage>. [Translation (1995): 512–588. Lebanon, U.S.<tp:taxon-name><tp:taxon-name-part taxon-name-part-type="genus">A.</tp:taxon-name-part></tp:taxon-name>]</mixed-citation></ref><ref id="B62"><mixed-citation xmlns:xlink="http://www.w3.org/1999/xlink" xlink:type="simple"><person-group><name name-style="western"><surname>Kotenko</surname><given-names>AG</given-names></name></person-group> (<year>1992</year>) <source>A contribution to the fauna of <tp:taxon-name><tp:taxon-name-part taxon-name-part-type="family">Braconidae</tp:taxon-name-part></tp:taxon-name> (<tp:taxon-name><tp:taxon-name-part taxon-name-part-type="order">Hymenoptera</tp:taxon-name-part></tp:taxon-name>) of Dauria. In: Amirkhanov AM (Ed.) Insects of Dauria and adjacent territories: 94–107.</source><publisher-name>Izdatelstvo Tsentralnoi Nauchno issledovatelskoi laboratorii okhotnichego khozyaistva i zapovednikov</publisher-name>, <publisher-loc>Moskva</publisher-loc>, <size units="page">141 pp</size>.</mixed-citation></ref><ref id="B37"><mixed-citation xmlns:xlink="http://www.w3.org/1999/xlink" xlink:type="simple"><person-group><name name-style="western"><surname>Fahringer</surname><given-names>J</given-names></name></person-group> (<year>1931</year>) Opuscula braconologica. Band 3. Palaearktischen Region. Opuscula braconologica 3: 161–240. Wagner, Wien.</mixed-citation></ref><ref id="B83"><mixed-citation xmlns:xlink="http://www.w3.org/1999/xlink" xlink:type="simple"><person-group><name name-style="western"><surname>Papp</surname><given-names>J</given-names></name></person-group> (<year>1985a</year>) <article-title>Contributions to the Braconid fauna of Hungary, VII. <tp:taxon-name><tp:taxon-name-part taxon-name-part-type="subfamily">Rogadinae</tp:taxon-name-part></tp:taxon-name> (<tp:taxon-name><tp:taxon-name-part taxon-name-part-type="order">Hymenoptera</tp:taxon-name-part></tp:taxon-name>: <tp:taxon-name><tp:taxon-name-part taxon-name-part-type="family">Braconidae</tp:taxon-name-part></tp:taxon-name>).</article-title><source>Folia Entomologica Hungarica</source><volume>46</volume>: <fpage>143</fpage>–<lpage>164</lpage>.</mixed-citation></ref><ref id="B87"><mixed-citation xmlns:xlink="http://www.w3.org/1999/xlink" xlink:type="simple"><person-group><name name-style="western"><surname>Papp</surname><given-names>J</given-names></name></person-group> (<year>1990</year>) <article-title><tp:taxon-name><tp:taxon-name-part taxon-name-part-type="family">Braconidae</tp:taxon-name-part></tp:taxon-name> (<tp:taxon-name><tp:taxon-name-part taxon-name-part-type="order">Hymenoptera</tp:taxon-name-part></tp:taxon-name>) from Tunisia, 3.</article-title><source>Folia Entomologica Hungarica</source><volume>51</volume>: <fpage>89</fpage>–<lpage>96</lpage>.</mixed-citation></ref><ref id="B88"><mixed-citation xmlns:xlink="http://www.w3.org/1999/xlink" xlink:type="simple"><person-group><name name-style="western"><surname>Papp</surname><given-names>J</given-names></name></person-group> (<year>1991a</year>) <article-title>Parasitic wasps of the superfamily <tp:taxon-name><tp:taxon-name-part taxon-name-part-type="superfamily">Ichneumonoidea</tp:taxon-name-part></tp:taxon-name>. <tp:taxon-name><tp:taxon-name-part taxon-name-part-type="family">Braconidae</tp:taxon-name-part></tp:taxon-name>. 18. <tp:taxon-name><tp:taxon-name-part taxon-name-part-type="subfamily">Doryctinae</tp:taxon-name-part></tp:taxon-name>. 19. <tp:taxon-name><tp:taxon-name-part taxon-name-part-type="subfamily">Rogadinae</tp:taxon-name-part></tp:taxon-name>.</article-title><source>Magyarorszag Allatvilaga [Fauna Hungariae]</source><volume>167</volume>: <fpage>1</fpage>–<lpage>122</lpage>.</mixed-citation></ref><ref id="B26"><mixed-citation xmlns:xlink="http://www.w3.org/1999/xlink" xlink:type="simple"><person-group><name name-style="western"><surname>Chen</surname><given-names>X-X</given-names></name><name name-style="western"><surname>He</surname><given-names>J-H</given-names></name></person-group> (<year>1997</year>) <article-title>Revision of the subfamily <tp:taxon-name><tp:taxon-name-part taxon-name-part-type="subfamily">Rogadinae</tp:taxon-name-part></tp:taxon-name> (<tp:taxon-name><tp:taxon-name-part taxon-name-part-type="order">Hymenoptera</tp:taxon-name-part></tp:taxon-name>: <tp:taxon-name><tp:taxon-name-part taxon-name-part-type="family">Braconidae</tp:taxon-name-part></tp:taxon-name>) from China.</article-title><source>Zoologische Verhandelingen, Leiden</source><volume>308</volume>: <fpage>1</fpage>–<lpage>187</lpage>.</mixed-citation></ref><ref id="B49"><mixed-citation xmlns:xlink="http://www.w3.org/1999/xlink" xlink:type="simple"><person-group><name name-style="western"><surname>He</surname><given-names>J-H</given-names></name><name name-style="western"><surname>Chen</surname><given-names>X-X</given-names></name><name name-style="western"><surname>Ma</surname><given-names>Y</given-names></name></person-group> (<year>2000</year>) <tp:taxon-name><tp:taxon-name-part taxon-name-part-type="order">Hymenoptera</tp:taxon-name-part></tp:taxon-name><tp:taxon-name><tp:taxon-name-part taxon-name-part-type="family">Braconidae</tp:taxon-name-part></tp:taxon-name>. Fauna Sinica. <tp:taxon-name><tp:taxon-name-part taxon-name-part-type="class">Insecta</tp:taxon-name-part></tp:taxon-name> 18: 1–757. Science Press, Beijing.</mixed-citation></ref><ref id="B8"><mixed-citation xmlns:xlink="http://www.w3.org/1999/xlink" xlink:type="simple"><person-group><name name-style="western"><surname>Belokobylskij</surname><given-names>SA</given-names></name></person-group> (<year>2000</year>) <article-title><tp:taxon-name><tp:taxon-name-part taxon-name-part-type="subfamily">Rogadinae</tp:taxon-name-part></tp:taxon-name>: 15–109.</article-title> In: <person-group><name name-style="western"><surname>Ler</surname><given-names>PA</given-names></name></person-group> (<role>Ed.</role>) <issue-title>Key to the insects of Russian Far East, vol. 4.</issue-title><source><tp:taxon-name><tp:taxon-name-part taxon-name-part-type="order">Neuropteroidea</tp:taxon-name-part></tp:taxon-name>, <tp:taxon-name><tp:taxon-name-part taxon-name-part-type="order">Mecoptera</tp:taxon-name-part></tp:taxon-name>, <tp:taxon-name><tp:taxon-name-part taxon-name-part-type="order">Hymenoptera</tp:taxon-name-part></tp:taxon-name>, pt</source><volume>4</volume>: <fpage>1</fpage>–<lpage>651</lpage>. Vladivostok.</mixed-citation></ref><ref id="B27"><mixed-citation xmlns:xlink="http://www.w3.org/1999/xlink" xlink:type="simple"><person-group><name name-style="western"><surname>Chen</surname><given-names>X-X</given-names></name><name name-style="western"><surname>Piao</surname><given-names>M-H</given-names></name><name name-style="western"><surname>Whitfield</surname><given-names>JB</given-names></name><name name-style="western"><surname>He</surname><given-names>J-H</given-names></name></person-group> (<year>2003</year>) <article-title>A molecular phylogeny of the subfamily <tp:taxon-name><tp:taxon-name-part taxon-name-part-type="subfamily">Rogadinae</tp:taxon-name-part></tp:taxon-name> (<tp:taxon-name><tp:taxon-name-part taxon-name-part-type="order">Hymenoptera</tp:taxon-name-part></tp:taxon-name>: <tp:taxon-name><tp:taxon-name-part taxon-name-part-type="family">Braconidae</tp:taxon-name-part></tp:taxon-name>) based on the D2 variable region of 28S ribosomal RNA.</article-title><source>Acta Entomologica Sinica</source><volume>46</volume>(<issue>2</issue>): <fpage>209</fpage>–<lpage>217</lpage>.</mixed-citation></ref><ref id="B99"><mixed-citation xmlns:xlink="http://www.w3.org/1999/xlink" xlink:type="simple"><person-group><name name-style="western"><surname>Papp</surname><given-names>J</given-names></name></person-group> (<year>2012</year>) A contribution to the Braconid fauna of Israel (<tp:taxon-name><tp:taxon-name-part taxon-name-part-type="order">Hymenoptera</tp:taxon-name-part></tp:taxon-name>: <tp:taxon-name><tp:taxon-name-part taxon-name-part-type="family">Braconidae</tp:taxon-name-part></tp:taxon-name>), 3. Israel Journal of Entomology 41–42: 165–219.</mixed-citation></ref><ref id="B41"><mixed-citation xmlns:xlink="http://www.w3.org/1999/xlink" xlink:type="simple"><person-group><name name-style="western"><surname>Farahani</surname><given-names>S</given-names></name><name name-style="western"><surname>Talebi</surname><given-names>AA</given-names></name><name name-style="western"><surname>van Achterberg</surname><given-names>C</given-names></name><name name-style="western"><surname>Rakhshani</surname><given-names>E</given-names></name></person-group> (<year>2015</year>) <article-title>A review of the subfamily <tp:taxon-name><tp:taxon-name-part taxon-name-part-type="subfamily">Rogadinae</tp:taxon-name-part></tp:taxon-name> (<tp:taxon-name><tp:taxon-name-part taxon-name-part-type="order">Hymenoptera</tp:taxon-name-part></tp:taxon-name>: <tp:taxon-name><tp:taxon-name-part taxon-name-part-type="family">Braconidae</tp:taxon-name-part></tp:taxon-name>) from Iran.</article-title><source>Zootaxa</source><volume>3973</volume>(<issue>2</issue>): <fpage>227</fpage>–<lpage>250</lpage>. <ext-link xlink:type="simple" ext-link-type="doi" xlink:href="10.11646/zootaxa.3973.2.2">https://doi.org/10.11646/zootaxa.3973.2.2</ext-link></mixed-citation></ref><ref id="B43"><mixed-citation xmlns:xlink="http://www.w3.org/1999/xlink" xlink:type="simple"><person-group><name name-style="western"><surname>Fortier</surname><given-names>JC</given-names></name><name name-style="western"><surname>Shaw</surname><given-names>SR</given-names></name></person-group> (<year>1999</year>) <article-title>Cladistics of the <italic><tp:taxon-name><tp:taxon-name-part taxon-name-part-type="genus">Aleiodes</tp:taxon-name-part></tp:taxon-name></italic> lineage of the subfamily <tp:taxon-name><tp:taxon-name-part taxon-name-part-type="subfamily">Rogadinae</tp:taxon-name-part></tp:taxon-name> (<tp:taxon-name><tp:taxon-name-part taxon-name-part-type="order">Hymenoptera</tp:taxon-name-part></tp:taxon-name>: <tp:taxon-name><tp:taxon-name-part taxon-name-part-type="family">Braconidae</tp:taxon-name-part></tp:taxon-name>).</article-title><source>Journal of <tp:taxon-name><tp:taxon-name-part taxon-name-part-type="order">Hymenoptera</tp:taxon-name-part></tp:taxon-name> Research</source><volume>8</volume>(<issue>2</issue>): <fpage>204</fpage>–<lpage>237</lpage>.</mixed-citation></ref><ref id="B152"><mixed-citation xmlns:xlink="http://www.w3.org/1999/xlink" xlink:type="simple"><person-group><name name-style="western"><surname>Zaldívar-Riverón</surname><given-names>A</given-names></name><name name-style="western"><surname>Butcher</surname><given-names>BA</given-names></name><name name-style="western"><surname>Shaw</surname><given-names>MR</given-names></name><name name-style="western"><surname>Quicke</surname><given-names>DLJ</given-names></name></person-group> (<year>2004</year>) <article-title>Comparative morphology of the venom apparatus in the braconid wasp subfamily <tp:taxon-name><tp:taxon-name-part taxon-name-part-type="subfamily">Rogadinae</tp:taxon-name-part></tp:taxon-name> (<tp:taxon-name><tp:taxon-name-part taxon-name-part-type="class">Insecta</tp:taxon-name-part></tp:taxon-name>, <tp:taxon-name><tp:taxon-name-part taxon-name-part-type="order">Hymenoptera</tp:taxon-name-part></tp:taxon-name>, <tp:taxon-name><tp:taxon-name-part taxon-name-part-type="family">Braconidae</tp:taxon-name-part></tp:taxon-name>) and related taxa.</article-title><source>Zoologica Scripta</source><volume>33</volume>(<issue>3</issue>): <fpage>223</fpage>–<lpage>237</lpage>. <ext-link xlink:type="simple" ext-link-type="doi" xlink:href="10.1111/j.0300-3256.2004.00144.x">https://doi.org/10.1111/j.0300-3256.2004.00144.x</ext-link></mixed-citation></ref></ref-list></tp:taxon-treatment>
