# Supplementary material for: Revision of the western Palaearctic species of Aleiodes Wesmael (Hymenoptera, Braconidae, Rogadinae). Part 2: Revision of the A. apicalis group
Source: Zookeys. 2020 Mar 16;919:1–259. doi: 10.3897/zookeys.919.39642 (PMC7197265; doi:10.3897/zookeys.919.39642)
Supplement: XML Treatment for Aleiodes agilis [file zookeys.919.39642-treatment4.xml]

<!DOCTYPE tp:taxon-treatment
  PUBLIC "-//TaxonX//DTD Taxonomic Treatment Publishing DTD v0 20100105//EN" "tax-treatment-NSO.dtd">
<tp:taxon-treatment xmlns:tp="http://www.plazi.org/taxpub"><tp:treatment-meta><kwd-group><label>Taxon classification</label><kwd><named-content xmlns:xlink="http://www.w3.org/1999/xlink" content-type="kingdom">Animalia</named-content></kwd><kwd><named-content xmlns:xlink="http://www.w3.org/1999/xlink" content-type="order">Hymenoptera</named-content></kwd><kwd><named-content xmlns:xlink="http://www.w3.org/1999/xlink" content-type="family">Braconidae</named-content></kwd></kwd-group><mixed-citation publication-type="journal"><person-group><name><surname>van Achterberg</surname><given-names>Cornelis</given-names></name><name><surname>Shaw</surname><given-names>Mark R.</given-names></name><name><surname>Quicke</surname><given-names>Donald L.J.</given-names></name></person-group><article-title>Revision of the western Palaearctic species of <italic><tp:taxon-name><tp:taxon-name-part taxon-name-part-type="genus" reg="Aleiodes">Aleiodes</tp:taxon-name-part></tp:taxon-name></italic> Wesmael (<tp:taxon-name><tp:taxon-name-part taxon-name-part-type="order">Hymenoptera</tp:taxon-name-part></tp:taxon-name>, <tp:taxon-name><tp:taxon-name-part taxon-name-part-type="family">Braconidae</tp:taxon-name-part></tp:taxon-name>, <tp:taxon-name><tp:taxon-name-part taxon-name-part-type="subfamily">Rogadinae</tp:taxon-name-part></tp:taxon-name>). Part 2: Revision of the <italic><tp:taxon-name><tp:taxon-name-part taxon-name-part-type="genus" reg="Aleiodes">A.</tp:taxon-name-part> <tp:taxon-name-part taxon-name-part-type="species" reg="apicalis">apicalis</tp:taxon-name-part></tp:taxon-name></italic> group</article-title><source>Zookeys</source><day>16</day><month>3</month><year>2020</year><volume>919</volume><fpage>1</fpage><lpage>259</lpage><pub-id pub-id-type="doi">10.3897/zookeys.919.39642</pub-id></mixed-citation></tp:treatment-meta><tp:nomenclature><tp:taxon-name><object-id xmlns:xlink="http://www.w3.org/1999/xlink" content-type="arpha" xlink:type="simple">AE4E13C8-7737-5FFB-BC33-9181B93B6C14</object-id>
              <tp:taxon-name-part taxon-name-part-type="genus" reg="Aleiodes">Aleiodes</tp:taxon-name-part>
              <tp:taxon-name-part taxon-name-part-type="species" reg="agilis">agilis</tp:taxon-name-part>
            </tp:taxon-name><tp:taxon-authority>(Telenga, 1941)</tp:taxon-authority><xref ref-type="fig" rid="F8">Figs 38–39</xref><xref ref-type="fig" rid="F9">, 40–49</xref><tp:nomenclature-citation-list><tp:nomenclature-citation><tp:taxon-name>
                  <tp:taxon-name-part taxon-name-part-type="genus" reg="Rhogas">Rhogas</tp:taxon-name-part> (<tp:taxon-name-part taxon-name-part-type="subgenus" reg="Rhogas">Rhogas</tp:taxon-name-part>) <tp:taxon-name-part taxon-name-part-type="species" reg="agilis">agilis</tp:taxon-name-part></tp:taxon-name><comment>Telenga, 1941: 165–166, 417.</comment></tp:nomenclature-citation><tp:nomenclature-citation><tp:taxon-name>
                  <tp:taxon-name-part taxon-name-part-type="genus" reg="Rogas">Rogas</tp:taxon-name-part> <tp:taxon-name-part taxon-name-part-type="species" reg="agilis">agilis</tp:taxon-name-part></tp:taxon-name><comment>; <xref ref-type="bibr" rid="B121">Shenefelt 1975</xref>: 1217.</comment></tp:nomenclature-citation><tp:nomenclature-citation><tp:taxon-name>
                  <tp:taxon-name-part taxon-name-part-type="genus" reg="Rogas">Rogas</tp:taxon-name-part> (<tp:taxon-name-part taxon-name-part-type="subgenus" reg="Rogas">Rogas</tp:taxon-name-part>) <tp:taxon-name-part taxon-name-part-type="species" reg="agilis">agilis</tp:taxon-name-part></tp:taxon-name><comment>; Tobias, 1976: 83, 1986: 76 (transl. 122, 124) (lectotype designation).</comment></tp:nomenclature-citation><tp:nomenclature-citation><tp:taxon-name>
                  <tp:taxon-name-part taxon-name-part-type="genus" reg="Aleiodes">Aleiodes</tp:taxon-name-part> <tp:taxon-name-part taxon-name-part-type="species" reg="agilis">agilis</tp:taxon-name-part></tp:taxon-name><comment>; <xref ref-type="bibr" rid="B43">Fortier and Shaw 1999</xref>: 230.</comment></tp:nomenclature-citation><tp:nomenclature-citation><tp:taxon-name>
                  <tp:taxon-name-part taxon-name-part-type="genus" reg="Aleiodes">Aleiodes</tp:taxon-name-part> (<tp:taxon-name-part taxon-name-part-type="subgenus" reg="Chelonorhogas">Chelonorhogas</tp:taxon-name-part>) <tp:taxon-name-part taxon-name-part-type="species" reg="agilis">agilis</tp:taxon-name-part></tp:taxon-name><comment>; <xref ref-type="bibr" rid="B68">Ma et al. 2002</xref>: 98; <xref ref-type="bibr" rid="B41">Farahani et al. 2015</xref>: 240.</comment></tp:nomenclature-citation><tp:nomenclature-citation><tp:taxon-name>
                  <tp:taxon-name-part taxon-name-part-type="genus" reg="Rhogas">Rhogas</tp:taxon-name-part> <tp:taxon-name-part taxon-name-part-type="species" reg="desertus">desertus</tp:taxon-name-part> <tp:taxon-name-part taxon-name-part-type="infraspecific-rank">var.</tp:taxon-name-part> <tp:taxon-name-part taxon-name-part-type="variety" reg="armenica">armenica</tp:taxon-name-part></tp:taxon-name><comment>Telenga, 1959: 85; Tobias, 1976: 83 (as synonym of <tp:taxon-name><tp:taxon-name-part taxon-name-part-type="genus" reg="Aleiodes">A.</tp:taxon-name-part> <tp:taxon-name-part taxon-name-part-type="species" reg="agilis">agilis</tp:taxon-name-part></tp:taxon-name> (Telenga, 1941)), 1986: 76 (transl. 122, 124; id.).</comment></tp:nomenclature-citation></tp:nomenclature-citation-list></tp:nomenclature><tp:treatment-sec sec-type="type material" id="SECID0EFQDI"><title>Type material.</title><p>Lectotype, ♀ (<named-content xmlns:xlink="http://www.w3.org/1999/xlink" content-type="dwc:institutional_code" xlink:type="simple">ZISP</named-content>; examined via photos), “Persiya [= <bold>Iran</bold>], Tavriz, 21.iii.[19]14, Andrievskij”, “<italic>Rhogas agilis</italic> sp. n., N. Telenga det.”, “Syntypus <italic>agilis</italic> Tel.”, “Lectotypus <italic>Rogas agilis</italic> Tel., design. Tobias, 1980”; paralectotype, ♀ (<named-content xmlns:xlink="http://www.w3.org/1999/xlink" content-type="dwc:institutional_code" xlink:type="simple">ZISP</named-content>; id.), “<bold>Armenia</bold>, pr. Eriwan [= Yerevan], A. Schelkovnikow / Ragakag, 19.iii.[19]25”, “Paralectotypus <italic>Rhogas agilis</italic> Telenga, design. Tobias, 1986”. In the original description the latter date is incorrectly cited as 24.vii.1925.</p></tp:treatment-sec><tp:treatment-sec sec-type="Molecular data" id="SECID0EHRDI"><title>Molecular data.</title><p>None.</p></tp:treatment-sec><tp:treatment-sec sec-type="biology" id="SECID0EMRDI"><title>Biology.</title><p>Unknown. It appears to fly very early in the year (March).</p></tp:treatment-sec><tp:treatment-sec sec-type="diagnosis" id="SECID0ERRDI"><title>Diagnosis.</title><p>Maximum width of hypoclypeal depression approx. 0.8 × minimum width of face; anterior part of clypeus very narrow (Fig. <xref ref-type="fig" rid="F9">46</xref>); OOL 1.0–1.3 × diameter of posterior ocellus and coarsely remotely punctate with some weak rugulosity; head and mesosoma (except pronotal side partly and mesoscutum medio-posteriorly and laterally) blackish; mandible massive triangular, coarsely punctate and with thick ventral lamella (Fig. <xref ref-type="fig" rid="F9">46</xref>); face largely transversely rugose and conspicuously whitish setose; frons rugose and shiny; vertex and temple coarsely remotely punctate and shiny; area of precoxal sulcus (but posteriorly superficially) distinctly rugose; lateral lobes of mesoscutum largely smooth (anteriorly becoming densely punctate and somewhat rugose), whitish setose and with satin sheen, middle lobe distinctly punctate; basal half of wings (except anteriorly) largely glabrous and remainder of wing inconspicuously setose; vein r of fore wing approx. 0.6 × vein 3-SR (Fig. <xref ref-type="fig" rid="F9">40</xref>); vein 1-CU1 0.2–0.3 × as long as 2-CU1, narrow and subhorizontal; tarsal claws long, slender, hardly bent and simple (Fig. <xref ref-type="fig" rid="F9">44</xref>); 1<sup>st</sup> and base of 2<sup>nd</sup> tergite weakly longitudinally rugulose with some superficial punctures; metasoma dark brown but with yellow patches (Fig. <xref ref-type="fig" rid="F8">38</xref>), clypeus and antenna (except yellow scapus and pedicellus) yellowish brown; legs and palpi pale yellowish, but hind coxa and most of middle coxa dark brown.</p></tp:treatment-sec><tp:treatment-sec sec-type="description" id="SECID0EPSDI"><title>Description.</title><p>Paralectotype, ♀, length of fore wing 6.6 mm, of body 7.0 mm.</p><p><bold><italic>Head.</italic></bold> Antennal segments of ♀ 47, antenna as long as body and its subapical segments moderately slender; frons rugose, shiny; OOL 1.3 × diameter of posterior ocellus; OOL and vertex remotely punctate, with satin sheen, OOL also with some rugulae; anterior part of clypeus 9 × wider than high, coarsely punctate and rather convex; clypeus above lower level of eyes; ventral margin of clypeus thick and not protruding forwards (Fig. <xref ref-type="fig" rid="F9">48</xref>); width of hypoclypeal depression 0.8 × minimum width of face (Fig. <xref ref-type="fig" rid="F9">46</xref>); length of eye 1.8 × temple in dorsal view; vertex behind stemmaticum convex and sparsely punctate; length of malar space 0.19 × length of eye in lateral view; occipital carina nearly complete, fine and ventrally strongly curved; mandible massive triangular, coarsely punctate and with thick ventral lamella (Fig. <xref ref-type="fig" rid="F9">46</xref>).</p><p><bold><italic>Mesosoma.</italic></bold> Lateral lobes of mesoscutum largely smooth, with satin sheen and whitish setose, middle lobe distinctly punctate and setose; prepectal carina complete and lamelliform; precoxal area of mesopleuron widely rugose, but posterior 0.2 narrowly striate; mesopleuron largely weakly and sparsely punctate, shiny, but anteriorly becoming densely punctate and somewhat rugulose; scutellum largely smooth, with some punctures; propodeum evenly convex, finely rugose and with medio-longitudinal carina, without tubercles.</p><p><bold><italic>Wings.</italic></bold> Fore wing: basal half largely glabrous; r 0.6 × 3-SR (Fig. <xref ref-type="fig" rid="F9">40</xref>); 1-CU1 subhorizontal, 0.25 × as long as 2-CU1; r-m 0.7 × as long as 3-SR; 2<sup>nd</sup>submarginal cell robust (Fig. <xref ref-type="fig" rid="F9">40</xref>); cu-a distinctly inclivous; 1-M weakly curved posteriorly. Hind wing: basal 0.4 of marginal cell slightly widened and distally strongly widened, its apical width approx. twice width at level of hamuli; 2-SC+R subquadrate; m-cu indistinct; M+CU:1-M = 24:19; 1r-m 0.7 × 1-M.</p><p><bold><italic>Legs.</italic></bold> Tarsal claws slender, slightly curved and only setose (Fig. <xref ref-type="fig" rid="F9">44</xref>); hind coxa partly obliquely striate dorsally; tarsi slender, segments (except telotarsus) with long apical spiny bristles; length of hind femur and basitarsus 5.0 and 6.0 × their width, respectively; length of inner hind spur 0.3 × hind basitarsus.</p><p><bold><italic>Metasoma.</italic></bold> First tergite robust, as long as wide apically, distinctly narrowed anteriorly and rather flat posteriorly; 1<sup>st</sup> and 2<sup>nd</sup> tergites finely longitudinally striate-rugulose; medio-longitudinal carina of 1<sup>st</sup> and 2<sup>nd</sup> tergites indistinct; 2<sup>nd</sup> tergite 0.7 × longer than its basal width; medio-basal area of 2<sup>nd</sup> tergite wide triangular, rather short; 2<sup>nd</sup> suture shallow and narrow; 3<sup>rd</sup> tergite mainly smooth and with satin sheen; 4<sup>th</sup> and apical half of 3<sup>rd</sup> tergite without sharp lateral crease; ovipositor sheath rather slender, with short setae and apically truncate (Fig. <xref ref-type="fig" rid="F8">39</xref>).</p><p><bold><italic>Colour.</italic></bold> Black; pronotal side largely yellowish brown; mesoscutum medio-posteriorly and postero-laterally partly chestnut brown; tegulae, clypeus and antenna (except yellow scapus and pedicellus) yellowish brown; mandible, legs and palpi pale yellowish, but hind coxa and most of middle coxa dark brown; metasoma dark brown but with yellow patches (Fig. <xref ref-type="fig" rid="F8">38</xref>); pterostigma brown medially and dark brown laterally; ovipositor sheath dark brown; veins of fore wing (but pale yellow in basal 0.2 of fore wing) brown; wing membrane hyaline.</p></tp:treatment-sec><tp:treatment-sec sec-type="distribution" id="SECID0EUVDI"><title>Distribution.</title><p>Armenia, Iran. Included in this revision, because it may occur in Turkey.</p><fig id="F8" position="float" orientation="portrait"><object-id xmlns:xlink="http://www.w3.org/1999/xlink" content-type="doi" xlink:type="simple">10.3897/zookeys.919.39642.figures38-39</object-id><object-id xmlns:xlink="http://www.w3.org/1999/xlink" content-type="arpha" xlink:type="simple">59BD7BC5-62D7-5AC8-B75B-1B987E9AD7A4</object-id><label>Figures 38, 39.</label><caption><p><italic><tp:taxon-name><tp:taxon-name-part taxon-name-part-type="genus" reg="Aleiodes">Aleiodes</tp:taxon-name-part> <tp:taxon-name-part taxon-name-part-type="species" reg="agilis">agilis</tp:taxon-name-part></tp:taxon-name></italic> (Telenga), ♀, paralectotype <bold>38</bold> habitus lateral <bold>39</bold> ovipositor sheath lateral. Photographs by K. Samartsev.</p></caption><graphic xmlns:xlink="http://www.w3.org/1999/xlink" xlink:href="zookeys-919-001-g008.jpg" position="float" orientation="portrait" xlink:type="simple" id="oo_390052.jpg"><uri content-type="original_file" xlink:type="simple">https://binary.pensoft.net/fig/390052</uri></graphic></fig><fig id="F9" position="float" orientation="portrait"><object-id xmlns:xlink="http://www.w3.org/1999/xlink" content-type="doi" xlink:type="simple">10.3897/zookeys.919.39642.figures40-49</object-id><object-id xmlns:xlink="http://www.w3.org/1999/xlink" content-type="arpha" xlink:type="simple">BD25508C-E43B-52D7-84C7-A56A662B24A1</object-id><label>Figures 40–49.</label><caption><p><italic><tp:taxon-name><tp:taxon-name-part taxon-name-part-type="genus" reg="Aleiodes">Aleiodes</tp:taxon-name-part> <tp:taxon-name-part taxon-name-part-type="species" reg="agilis">agilis</tp:taxon-name-part></tp:taxon-name></italic> (Telenga), ♀, paralectotype, but 47 of lectotype <bold>40</bold> wings <bold>41</bold> mesosoma lateral <bold>42</bold> fore femur lateral <bold>43</bold> hind femur lateral <bold>44</bold> outer hind tarsal claw <bold>45</bold> fore leg <bold>46</bold> head anterior <bold>47</bold> head dorso-lateral <bold>48</bold> head lateral <bold>49</bold> base of antenna. Photographs by K. Samartsev.</p></caption><graphic xmlns:xlink="http://www.w3.org/1999/xlink" xlink:href="zookeys-919-001-g009.jpg" position="float" orientation="portrait" xlink:type="simple" id="oo_390053.jpg"><uri content-type="original_file" xlink:type="simple">https://binary.pensoft.net/fig/390053</uri></graphic></fig></tp:treatment-sec><ref-list><ref id="B121"><mixed-citation xmlns:xlink="http://www.w3.org/1999/xlink" xlink:type="simple"><person-group><name name-style="western"><surname>Shenefelt</surname><given-names>RD</given-names></name></person-group> (<year>1975</year>) <article-title><tp:taxon-name><tp:taxon-name-part taxon-name-part-type="family">Braconidae</tp:taxon-name-part></tp:taxon-name> 8. <tp:taxon-name><tp:taxon-name-part taxon-name-part-type="subfamily">Exothecinae</tp:taxon-name-part></tp:taxon-name>, <tp:taxon-name><tp:taxon-name-part taxon-name-part-type="subfamily">Rogadinae</tp:taxon-name-part></tp:taxon-name>.</article-title><source>Hymenopterorum Catalogus (nova editio)</source><volume>12</volume>: <fpage>1115</fpage>–<lpage>1262</lpage>.</mixed-citation></ref><ref id="B43"><mixed-citation xmlns:xlink="http://www.w3.org/1999/xlink" xlink:type="simple"><person-group><name name-style="western"><surname>Fortier</surname><given-names>JC</given-names></name><name name-style="western"><surname>Shaw</surname><given-names>SR</given-names></name></person-group> (<year>1999</year>) <article-title>Cladistics of the <italic><tp:taxon-name><tp:taxon-name-part taxon-name-part-type="genus">Aleiodes</tp:taxon-name-part></tp:taxon-name></italic> lineage of the subfamily <tp:taxon-name><tp:taxon-name-part taxon-name-part-type="subfamily">Rogadinae</tp:taxon-name-part></tp:taxon-name> (<tp:taxon-name><tp:taxon-name-part taxon-name-part-type="order">Hymenoptera</tp:taxon-name-part></tp:taxon-name>: <tp:taxon-name><tp:taxon-name-part taxon-name-part-type="family">Braconidae</tp:taxon-name-part></tp:taxon-name>).</article-title><source>Journal of <tp:taxon-name><tp:taxon-name-part taxon-name-part-type="order">Hymenoptera</tp:taxon-name-part></tp:taxon-name> Research</source><volume>8</volume>(<issue>2</issue>): <fpage>204</fpage>–<lpage>237</lpage>.</mixed-citation></ref><ref id="B68"><mixed-citation xmlns:xlink="http://www.w3.org/1999/xlink" xlink:type="simple"><person-group><name name-style="western"><surname>Ma</surname><given-names>Y</given-names></name><name name-style="western"><surname>Chen</surname><given-names>X-X</given-names></name><name name-style="western"><surname>He</surname><given-names>J-H</given-names></name></person-group> (<year>2002</year>) <article-title>Newly recorded species of genus <italic><tp:taxon-name><tp:taxon-name-part taxon-name-part-type="genus">Aleiodes</tp:taxon-name-part></tp:taxon-name></italic> Wesmael (<tp:taxon-name><tp:taxon-name-part taxon-name-part-type="order">Hymenoptera</tp:taxon-name-part></tp:taxon-name>: <tp:taxon-name><tp:taxon-name-part taxon-name-part-type="family">Braconidae</tp:taxon-name-part></tp:taxon-name>) in China.</article-title><source>Entomotaxonomia</source><volume>24</volume>(<issue>2</issue>): <fpage>98</fpage>. [in Chinese]</mixed-citation></ref><ref id="B41"><mixed-citation xmlns:xlink="http://www.w3.org/1999/xlink" xlink:type="simple"><person-group><name name-style="western"><surname>Farahani</surname><given-names>S</given-names></name><name name-style="western"><surname>Talebi</surname><given-names>AA</given-names></name><name name-style="western"><surname>van Achterberg</surname><given-names>C</given-names></name><name name-style="western"><surname>Rakhshani</surname><given-names>E</given-names></name></person-group> (<year>2015</year>) <article-title>A review of the subfamily <tp:taxon-name><tp:taxon-name-part taxon-name-part-type="subfamily">Rogadinae</tp:taxon-name-part></tp:taxon-name> (<tp:taxon-name><tp:taxon-name-part taxon-name-part-type="order">Hymenoptera</tp:taxon-name-part></tp:taxon-name>: <tp:taxon-name><tp:taxon-name-part taxon-name-part-type="family">Braconidae</tp:taxon-name-part></tp:taxon-name>) from Iran.</article-title><source>Zootaxa</source><volume>3973</volume>(<issue>2</issue>): <fpage>227</fpage>–<lpage>250</lpage>. <ext-link xlink:type="simple" ext-link-type="doi" xlink:href="10.11646/zootaxa.3973.2.2">https://doi.org/10.11646/zootaxa.3973.2.2</ext-link></mixed-citation></ref></ref-list></tp:taxon-treatment>
