# Supplementary material for: Revision of the western Palaearctic species of Aleiodes Wesmael (Hymenoptera, Braconidae, Rogadinae). Part 2: Revision of the A. apicalis group
Source: Zookeys. 2020 Mar 16;919:1–259. doi: 10.3897/zookeys.919.39642 (PMC7197265; doi:10.3897/zookeys.919.39642)
Supplement: XML Treatment for Aleiodes apicalis [file zookeys.919.39642-treatment5.xml]

<!DOCTYPE tp:taxon-treatment
  PUBLIC "-//TaxonX//DTD Taxonomic Treatment Publishing DTD v0 20100105//EN" "tax-treatment-NSO.dtd">
<tp:taxon-treatment xmlns:tp="http://www.plazi.org/taxpub"><tp:treatment-meta><kwd-group><label>Taxon classification</label><kwd><named-content xmlns:xlink="http://www.w3.org/1999/xlink" content-type="kingdom">Animalia</named-content></kwd><kwd><named-content xmlns:xlink="http://www.w3.org/1999/xlink" content-type="order">Hymenoptera</named-content></kwd><kwd><named-content xmlns:xlink="http://www.w3.org/1999/xlink" content-type="family">Braconidae</named-content></kwd></kwd-group><mixed-citation publication-type="journal"><person-group><name><surname>van Achterberg</surname><given-names>Cornelis</given-names></name><name><surname>Shaw</surname><given-names>Mark R.</given-names></name><name><surname>Quicke</surname><given-names>Donald L.J.</given-names></name></person-group><article-title>Revision of the western Palaearctic species of <italic><tp:taxon-name><tp:taxon-name-part taxon-name-part-type="genus" reg="Aleiodes">Aleiodes</tp:taxon-name-part></tp:taxon-name></italic> Wesmael (<tp:taxon-name><tp:taxon-name-part taxon-name-part-type="order">Hymenoptera</tp:taxon-name-part></tp:taxon-name>, <tp:taxon-name><tp:taxon-name-part taxon-name-part-type="family">Braconidae</tp:taxon-name-part></tp:taxon-name>, <tp:taxon-name><tp:taxon-name-part taxon-name-part-type="subfamily">Rogadinae</tp:taxon-name-part></tp:taxon-name>). Part 2: Revision of the <italic><tp:taxon-name><tp:taxon-name-part taxon-name-part-type="genus" reg="Aleiodes">A.</tp:taxon-name-part> <tp:taxon-name-part taxon-name-part-type="species" reg="apicalis">apicalis</tp:taxon-name-part></tp:taxon-name></italic> group</article-title><source>Zookeys</source><day>16</day><month>3</month><year>2020</year><volume>919</volume><fpage>1</fpage><lpage>259</lpage><pub-id pub-id-type="doi">10.3897/zookeys.919.39642</pub-id></mixed-citation></tp:treatment-meta><tp:nomenclature><tp:taxon-name><object-id xmlns:xlink="http://www.w3.org/1999/xlink" content-type="arpha" xlink:type="simple">C39FE455-96C0-50F4-9FD1-84B0711DC24F</object-id>
              <tp:taxon-name-part taxon-name-part-type="genus" reg="Aleiodes">Aleiodes</tp:taxon-name-part>
              <tp:taxon-name-part taxon-name-part-type="species" reg="apicalis">apicalis</tp:taxon-name-part>
            </tp:taxon-name><tp:taxon-authority>(Brullé, 1832)</tp:taxon-authority><xref ref-type="fig" rid="F10">Figs 50–53</xref><xref ref-type="fig" rid="F11">, 54–65</xref><xref ref-type="fig" rid="F12">, 66–71</xref><tp:nomenclature-citation-list><tp:nomenclature-citation><tp:taxon-name>
                  <tp:taxon-name-part taxon-name-part-type="genus" reg="Bracon">Bracon</tp:taxon-name-part> <tp:taxon-name-part taxon-name-part-type="species" reg="apicalis">apicalis</tp:taxon-name-part></tp:taxon-name><comment>Brullé, 1832: 381 [examined].</comment></tp:nomenclature-citation><tp:nomenclature-citation><tp:taxon-name>
                  <tp:taxon-name-part taxon-name-part-type="genus" reg="Rhogas">Rhogas</tp:taxon-name-part> <tp:taxon-name-part taxon-name-part-type="species" reg="apicalis">apicalis</tp:taxon-name-part></tp:taxon-name><comment>; <xref ref-type="bibr" rid="B38">Fahringer 1932</xref>: 317–318.</comment></tp:nomenclature-citation><tp:nomenclature-citation><tp:taxon-name>
                  <tp:taxon-name-part taxon-name-part-type="genus" reg="Rogas">Rogas</tp:taxon-name-part> <tp:taxon-name-part taxon-name-part-type="species" reg="apicalis">apicalis</tp:taxon-name-part></tp:taxon-name><comment>; <xref ref-type="bibr" rid="B121">Shenefelt 1975</xref>: 1218.</comment></tp:nomenclature-citation><tp:nomenclature-citation><tp:taxon-name>
                  <tp:taxon-name-part taxon-name-part-type="genus" reg="Aleiodes">Aleiodes</tp:taxon-name-part> <tp:taxon-name-part taxon-name-part-type="species" reg="apicalis">apicalis</tp:taxon-name-part></tp:taxon-name><comment>; <xref ref-type="bibr" rid="B120">Shaw et al., 1998</xref>: 63; <xref ref-type="bibr" rid="B43">Fortier and Shaw 1999</xref>: 227; <xref ref-type="bibr" rid="B152">Zaldívar-Riverón et al. 2004</xref>: 234, <xref ref-type="bibr" rid="B153">2008</xref>: figs 2–6.</comment></tp:nomenclature-citation><tp:nomenclature-citation><tp:taxon-name>
                  <tp:taxon-name-part taxon-name-part-type="genus" reg="Aleiodes">Aleiodes</tp:taxon-name-part> (<tp:taxon-name-part taxon-name-part-type="subgenus" reg="Chelonorhogas">Chelonorhogas</tp:taxon-name-part>) <tp:taxon-name-part taxon-name-part-type="species" reg="apicalis">apicalis</tp:taxon-name-part></tp:taxon-name><comment>; Falco et al. 1997: 60; <xref ref-type="bibr" rid="B41">Farahani et al. 2015</xref>: 240–242; <xref ref-type="bibr" rid="B1">Abdolalizadeh et al. 2017</xref>: 36.</comment></tp:nomenclature-citation><tp:nomenclature-citation><tp:taxon-name>
                  <tp:taxon-name-part taxon-name-part-type="genus" reg="Rogas">Rogas</tp:taxon-name-part> <tp:taxon-name-part taxon-name-part-type="species" reg="reticulator">reticulator</tp:taxon-name-part></tp:taxon-name><comment>Nees, 1834: 211; <xref ref-type="bibr" rid="B121">Shenefelt 1975</xref> (as synonym of <tp:taxon-name><tp:taxon-name-part taxon-name-part-type="genus" reg="Aleiodes">A.</tp:taxon-name-part> <tp:taxon-name-part taxon-name-part-type="species" reg="ductor">ductor</tp:taxon-name-part></tp:taxon-name>); <xref ref-type="bibr" rid="B97">Papp 2005</xref>: 176 (id.). Syn. nov.</comment></tp:nomenclature-citation><tp:nomenclature-citation><tp:taxon-name>
                  <tp:taxon-name-part taxon-name-part-type="genus" reg="Aleiodes">Aleiodes</tp:taxon-name-part> <tp:taxon-name-part taxon-name-part-type="species" reg="reticulator">reticulator</tp:taxon-name-part></tp:taxon-name><comment>; Papp, 1991a: 70 (as synonym of <tp:taxon-name><tp:taxon-name-part taxon-name-part-type="genus" reg="Aleiodes">A.</tp:taxon-name-part> <tp:taxon-name-part taxon-name-part-type="species" reg="ductor">ductor</tp:taxon-name-part></tp:taxon-name>).</comment></tp:nomenclature-citation><tp:nomenclature-citation><tp:taxon-name>
                  <tp:taxon-name-part taxon-name-part-type="genus" reg="Rogas">Rogas</tp:taxon-name-part> <tp:taxon-name-part taxon-name-part-type="species" reg="bicolor">bicolor</tp:taxon-name-part></tp:taxon-name><comment>Lucas, 1849: 336–337 (not <xref ref-type="bibr" rid="B127">Spinola 1808</xref>); <xref ref-type="bibr" rid="B121">Shenefelt 1975</xref>: 1219; <xref ref-type="bibr" rid="B83">Papp 1985a</xref>: 157 (lectotype designation), 2005: 176 (as synonym of <tp:taxon-name><tp:taxon-name-part taxon-name-part-type="genus" reg="Aleiodes">A.</tp:taxon-name-part> <tp:taxon-name-part taxon-name-part-type="species" reg="ductor">ductor</tp:taxon-name-part></tp:taxon-name>). Syn. nov.</comment></tp:nomenclature-citation><tp:nomenclature-citation><tp:taxon-name>
                  <tp:taxon-name-part taxon-name-part-type="genus" reg="Rogas">Rogas</tp:taxon-name-part> <tp:taxon-name-part taxon-name-part-type="species" reg="rufo-ater">rufo-ater</tp:taxon-name-part></tp:taxon-name><comment>Wollaston, 1858: 24; <xref ref-type="bibr" rid="B121">Shenefelt 1975</xref>: 1247; <xref ref-type="bibr" rid="B87">Papp 1990</xref>: 90 (as synonym of <tp:taxon-name><tp:taxon-name-part taxon-name-part-type="genus" reg="Aleiodes">A.</tp:taxon-name-part> <tp:taxon-name-part taxon-name-part-type="species" reg="ductor">ductor</tp:taxon-name-part></tp:taxon-name>) [examined]. Syn. nov.</comment></tp:nomenclature-citation><tp:nomenclature-citation><tp:taxon-name>
                  <tp:taxon-name-part taxon-name-part-type="genus" reg="Rhogas">Rhogas</tp:taxon-name-part> <tp:taxon-name-part taxon-name-part-type="species" reg="rufoater">rufoater</tp:taxon-name-part></tp:taxon-name><comment>; <xref ref-type="bibr" rid="B39">Fahringer 1934</xref>: 321.</comment></tp:nomenclature-citation><tp:nomenclature-citation><tp:taxon-name>
                  <tp:taxon-name-part taxon-name-part-type="genus" reg="Rhogas">Rhogas</tp:taxon-name-part> <tp:taxon-name-part taxon-name-part-type="species" reg="bicolorinus">bicolorinus</tp:taxon-name-part></tp:taxon-name><comment>Fahringer, 1932: 318 (replacement name for <tp:taxon-name><tp:taxon-name-part taxon-name-part-type="genus" reg="Rogas">Rogas</tp:taxon-name-part> <tp:taxon-name-part taxon-name-part-type="species" reg="bicolor">bicolor</tp:taxon-name-part></tp:taxon-name> Lucas). Syn. nov.</comment></tp:nomenclature-citation><tp:nomenclature-citation><tp:taxon-name>
                  <tp:taxon-name-part taxon-name-part-type="genus" reg="Rhogas">Rhogas</tp:taxon-name-part> <tp:taxon-name-part taxon-name-part-type="species" reg="reticulator">reticulator</tp:taxon-name-part> <tp:taxon-name-part taxon-name-part-type="infraspecific-rank">var.</tp:taxon-name-part> <tp:taxon-name-part taxon-name-part-type="variety" reg="atripes">atripes</tp:taxon-name-part></tp:taxon-name><comment>Costa, 1884: 13; <xref ref-type="bibr" rid="B87">Papp 1990</xref>: 90 (as synonym of <tp:taxon-name><tp:taxon-name-part taxon-name-part-type="genus" reg="Rhogas">R.</tp:taxon-name-part> <tp:taxon-name-part taxon-name-part-type="species" reg="rufoater">rufoater</tp:taxon-name-part></tp:taxon-name>). Syn. nov.</comment></tp:nomenclature-citation><tp:nomenclature-citation><tp:taxon-name>
                  <tp:taxon-name-part taxon-name-part-type="genus" reg="Rhogas">Rhogas</tp:taxon-name-part> <tp:taxon-name-part taxon-name-part-type="species" reg="ductor">ductor</tp:taxon-name-part> <tp:taxon-name-part taxon-name-part-type="infraspecific-rank">var.</tp:taxon-name-part> <tp:taxon-name-part taxon-name-part-type="variety" reg="atripes">atripes</tp:taxon-name-part></tp:taxon-name><comment>; <xref ref-type="bibr" rid="B38">Fahringer 1932</xref>: 244.</comment></tp:nomenclature-citation><tp:nomenclature-citation><tp:taxon-name>
                  <tp:taxon-name-part taxon-name-part-type="genus" reg="Aleiodes">Aleiodes</tp:taxon-name-part> (<tp:taxon-name-part taxon-name-part-type="subgenus" reg="Neorhogas">Neorhogas</tp:taxon-name-part>) <tp:taxon-name-part taxon-name-part-type="species" reg="ductor">ductor</tp:taxon-name-part> <tp:taxon-name-part taxon-name-part-type="infraspecific-rank">var.</tp:taxon-name-part> <tp:taxon-name-part taxon-name-part-type="variety" reg="atripes">atripes</tp:taxon-name-part></tp:taxon-name><comment>; <xref ref-type="bibr" rid="B83">Papp 1985a</xref>: 157.</comment></tp:nomenclature-citation><tp:nomenclature-citation><tp:taxon-name>
                  <tp:taxon-name-part taxon-name-part-type="genus" reg="Rhogas">Rhogas</tp:taxon-name-part> <tp:taxon-name-part taxon-name-part-type="species" reg="similis">similis</tp:taxon-name-part></tp:taxon-name><comment>Szépligeti, 1903: 114 (not <xref ref-type="bibr" rid="B29">Curtis 1834</xref>); <xref ref-type="bibr" rid="B83">Papp 1985a</xref>: 157–158 (lectotype designation and as synonym of <tp:taxon-name><tp:taxon-name-part taxon-name-part-type="genus" reg="Aleiodes">A.</tp:taxon-name-part> <tp:taxon-name-part taxon-name-part-type="species" reg="ductor">ductor</tp:taxon-name-part></tp:taxon-name>), 2005: 176 (id.). Syn. nov.</comment></tp:nomenclature-citation><tp:nomenclature-citation><tp:taxon-name>
                  <tp:taxon-name-part taxon-name-part-type="genus" reg="Rhogas">Rhogas</tp:taxon-name-part> <tp:taxon-name-part taxon-name-part-type="species" reg="ductor">ductor</tp:taxon-name-part> <tp:taxon-name-part taxon-name-part-type="infraspecific-rank">var.</tp:taxon-name-part> <tp:taxon-name-part taxon-name-part-type="variety" reg="similis">similis</tp:taxon-name-part></tp:taxon-name><comment>; <xref ref-type="bibr" rid="B38">Fahringer 1932</xref>: 245.</comment></tp:nomenclature-citation><tp:nomenclature-citation><tp:taxon-name>
                  <tp:taxon-name-part taxon-name-part-type="genus" reg="Rogas">Rogas</tp:taxon-name-part> <tp:taxon-name-part taxon-name-part-type="species" reg="ductor">ductor</tp:taxon-name-part></tp:taxon-name><comment>auct. p.p.; Shenefelt, 1975: 1226–1227; <xref ref-type="bibr" rid="B154">Zaykov 1980a</xref>: 112; <xref ref-type="bibr" rid="B137">Tobias 1976</xref>: 85, <xref ref-type="bibr" rid="B138">1986</xref>: 80 (transl.: 133); <xref ref-type="bibr" rid="B109">Samartsev and Belokobylskij 2013</xref>: 765.</comment></tp:nomenclature-citation><tp:nomenclature-citation><tp:taxon-name>
                  <tp:taxon-name-part taxon-name-part-type="genus" reg="Aleiodes">Aleiodes</tp:taxon-name-part> <tp:taxon-name-part taxon-name-part-type="species" reg="ductor">ductor</tp:taxon-name-part></tp:taxon-name><comment>auct. p.p.; <xref ref-type="bibr" rid="B13">Bergamasco et al. 1995</xref>: 5.</comment></tp:nomenclature-citation></tp:nomenclature-citation-list></tp:nomenclature><tp:treatment-sec sec-type="type material" id="SECID0ESHAK"><title>Type material.</title><p>Holotype of <italic><tp:taxon-name><tp:taxon-name-part taxon-name-part-type="genus" reg="Bracon">B.</tp:taxon-name-part> <tp:taxon-name-part taxon-name-part-type="species" reg="apicalis">apicalis</tp:taxon-name-part></tp:taxon-name></italic>, ♂ (<named-content xmlns:xlink="http://www.w3.org/1999/xlink" content-type="dwc:institutional_code" xlink:type="simple">MNHN</named-content>) “[<bold>Greece</bold>], Morée, Muséum Paris, Brullé 4187-33”, “Type”, “<italic>Bracon apicalis</italic> Brullé, Type”. Lectotype of <italic>R. similis</italic>, ♂ (<named-content xmlns:xlink="http://www.w3.org/1999/xlink" content-type="dwc:institutional_code" xlink:type="simple">MTMA</named-content>) “[<bold>Hungary</bold>], Kecskemét, Szépligeti”, “Hym. Typ. No. 7021, Mus. Budapest”, “Lectotypus”, “<italic>Rhogas similis</italic> Szépl. 1903 ♂, Papp, 1984”, “<italic>Rhogas reticulator</italic> var. <italic>similis</italic> Sz., det. Szépligeti, 1906”, “<italic>Aleiodes ductor</italic> Thunbg., det. Papp, J., 1983”. Holotype of <italic>R. rufo-ater</italic>, ♂ (<named-content xmlns:xlink="http://www.w3.org/1999/xlink" content-type="dwc:institutional_code" xlink:type="simple">ZJUH</named-content>) “[<bold>Portugal</bold>], Madeira, Wollaston, 55.7”, “<italic>Rogas rufo-ater</italic>, W.”, Type, H.T.”, “B.M. Type Hym., 3.c.241”.</p></tp:treatment-sec><tp:treatment-sec sec-type="material" id="SECID0ERJAK"><title>Additional material.</title><p>Albania, Austria, Bosnia &amp; Herzegovina, Bulgaria, Croatia, Cyprus, Czech Republic, France (including Corsica), Germany, Greece (including Chios, Corfu, Crete, Lesbos, Rhodes), Hungary, Italy (including Sardinia, Sicily), Malta, Moldova, Montenegro, Morocco, North Macedonia, Portugal (including Madeira), Romania, Russia (including Dagestan), Serbia, Slovakia, Spain (including Mallorca and Canary Islands: Tenerife, Fuerteventura), Switzerland, Tunisia, Turkey, Ukraine, [Georgia, Kazakhstan, Oman, Iran, Iraq, Israel, Syria, Turkmenistan]. Specimens in <named-content xmlns:xlink="http://www.w3.org/1999/xlink" content-type="dwc:institutional_code" xlink:type="simple">ZJUH</named-content>, <abbrev xmlns:xlink="http://www.w3.org/1999/xlink" content-type="institution" xlink:title="Oberösterreichisches Landesmuseum, Biologiezentrum, Linz" id="ABBRID0E6JAK" xlink:type="simple">BZL</abbrev>, <abbrev xmlns:xlink="http://www.w3.org/1999/xlink" xlink:title="C. Morley Collection, Ipswich Museum, Ipswich" id="ABBRID0EEKAK" xlink:type="simple">CMIM</abbrev>, <named-content xmlns:xlink="http://www.w3.org/1999/xlink" content-type="dwc:institutional_code" xlink:type="simple">CNC</named-content>, <abbrev xmlns:xlink="http://www.w3.org/1999/xlink" xlink:title="H. Schnee Collection" id="ABBRID0EQKAK" xlink:type="simple">HSC</abbrev>, <abbrev xmlns:xlink="http://www.w3.org/1999/xlink" xlink:title="M. Riedel Collection" id="ABBRID0EUKAK" xlink:type="simple">MRC</abbrev>, <abbrev xmlns:xlink="http://www.w3.org/1999/xlink" xlink:title="M. Schwarz Collection, Linz" id="ABBRID0EYKAK" xlink:type="simple">MSC</abbrev>, <named-content xmlns:xlink="http://www.w3.org/1999/xlink" content-type="dwc:institutional_code" xlink:type="simple">MTMA</named-content>, <named-content xmlns:xlink="http://www.w3.org/1999/xlink" content-type="dwc:institutional_code" xlink:type="simple">NMS</named-content>, <abbrev xmlns:xlink="http://www.w3.org/1999/xlink" content-type="institution" xlink:title="Naturalis Biodiversity Center, Leiden" id="ABBRID0EMLAK" xlink:type="simple">RMNH</abbrev>, <abbrev xmlns:xlink="http://www.w3.org/1999/xlink" content-type="institution" xlink:title="Senkenberg Deutches Entomologisches Institut, Müncheberg" id="ABBRID0ERLAK" xlink:type="simple">SDEI</abbrev>, <abbrev xmlns:xlink="http://www.w3.org/1999/xlink" content-type="institution" xlink:title="Department of Biology and Ecology, University of Niš, Serbia" id="ABBRID0EWLAK" xlink:type="simple">UNS</abbrev>, <named-content xmlns:xlink="http://www.w3.org/1999/xlink" content-type="dwc:institutional_code" xlink:type="simple">ZISP</named-content>, <named-content xmlns:xlink="http://www.w3.org/1999/xlink" content-type="dwc:institutional_code" xlink:type="simple">ZSSM</named-content>. This is a mainly Mediterranean species, extending into Central Europe and West Asia, and one of the commonest species of the group in the Mediterranean area. One surprising female from Sweden (Skåne, Käseberga, MV light 17-vii-14.ix.2013, N. Ryrholm &amp; C. Källander, in <named-content xmlns:xlink="http://www.w3.org/1999/xlink" content-type="dwc:institutional_code" xlink:type="simple">NMS</named-content>) is presumed, like two British specimens (England, V.C. 3, S. Devon, Slapton Ley 7–14.vi.1932, H.St.J. Donisthorpe, in <named-content xmlns:xlink="http://www.w3.org/1999/xlink" content-type="dwc:institutional_code" xlink:type="simple">ZJUH</named-content>; V.C. 22, Berkshire, Beale Park, 25–27.vii.2018, Rothamsted trap, in coll. A.C. Galsworthy destined for <named-content xmlns:xlink="http://www.w3.org/1999/xlink" content-type="dwc:institutional_code" xlink:type="simple">ZJUH</named-content>) and one specimen from Netherlands (Lexmond, ZH, 10.viii.2004, C. Gielis in <abbrev xmlns:xlink="http://www.w3.org/1999/xlink" content-type="institution" xlink:title="Naturalis Biodiversity Center, Leiden" id="ABBRID0EDNAK" xlink:type="simple">RMNH</abbrev>) to have been deposited there by winds from southern Europe or N. Africa rather than representing an established breeding population. Whether or not <italic><tp:taxon-name><tp:taxon-name-part taxon-name-part-type="genus" reg="Aleiodes">A.</tp:taxon-name-part> <tp:taxon-name-part taxon-name-part-type="species" reg="apicalis">apicalis</tp:taxon-name-part></tp:taxon-name></italic> can eventually establish permanent populations, i.e., with winter survival, in these relatively northerly parts of Europe may depend on whether its host can do likewise.</p></tp:treatment-sec><tp:treatment-sec sec-type="Molecular data" id="SECID0ETNAK"><title>Molecular data.</title><p>MRS008 (Turkey), MRS111 (Turkey), MRS112 (Turkey), MRS181 (Russia), MRS869 (Sweden).</p></tp:treatment-sec><tp:treatment-sec sec-type="biology" id="SECID0EYNAK"><title>Biology.</title><p>Time of flight varies according to harshness of summer. In its more temperate sites plurivoltine April-September(October), overwintering in the mummy, but in Cyprus (and presumably other places with extremely hot dry summers) it appears to be most active from autumn to spring (October–May), with a prolonged summer diapause (June–October or later) in the mummy (reared series ex “<italic>Plusia</italic>” in <named-content xmlns:xlink="http://www.w3.org/1999/xlink" content-type="dwc:institutional_code" xlink:type="simple">ZJUH</named-content> and <named-content xmlns:xlink="http://www.w3.org/1999/xlink" content-type="dwc:institutional_code" xlink:type="simple">NMS</named-content>, W.R. Ingram, six with mummification dates recorded in May or June and adult emergence in the following October–December, further specimens in the series have only one date, which is ambiguous). Reared from <tp:taxon-name><tp:taxon-name-part taxon-name-part-type="family">Noctuidae</tp:taxon-name-part></tp:taxon-name>: <italic><tp:taxon-name><tp:taxon-name-part taxon-name-part-type="genus" reg="Autographa">Autographa</tp:taxon-name-part> <tp:taxon-name-part taxon-name-part-type="species" reg="gamma">gamma</tp:taxon-name-part></tp:taxon-name></italic> (Linnaeus) (6 [4 <named-content xmlns:xlink="http://www.w3.org/1999/xlink" content-type="dwc:institutional_code" xlink:type="simple">ZISP</named-content>/Moldova, 1 <abbrev xmlns:xlink="http://www.w3.org/1999/xlink" xlink:title="H. Schnee Collection" id="ABBRID0EIPAK" xlink:type="simple">HSC</abbrev>/Germany, 1 <named-content xmlns:xlink="http://www.w3.org/1999/xlink" content-type="dwc:institutional_code" xlink:type="simple">NMS</named-content>/Malta]; J.L. Gregory, H. Schnee), indet. <tp:taxon-name><tp:taxon-name-part taxon-name-part-type="subfamily">Plusiinae</tp:taxon-name-part></tp:taxon-name> (14). There is no reason to suppose that the hosts recorded as indet. <tp:taxon-name><tp:taxon-name-part taxon-name-part-type="subfamily">Plusiinae</tp:taxon-name-part></tp:taxon-name> are anything except <italic><tp:taxon-name><tp:taxon-name-part taxon-name-part-type="genus" reg="Autographa">A.</tp:taxon-name-part> <tp:taxon-name-part taxon-name-part-type="species" reg="gamma">gamma</tp:taxon-name-part></tp:taxon-name></italic>. A further specimen labelled as ex <italic><tp:taxon-name><tp:taxon-name-part taxon-name-part-type="genus" reg="Peribroma">Peribroma</tp:taxon-name-part></tp:taxon-name></italic> [sic] <italic>saucia</italic> is accompanied by a clearly <tp:taxon-name><tp:taxon-name-part taxon-name-part-type="subfamily">Plusiinae</tp:taxon-name-part></tp:taxon-name> mummy (Sicily, <named-content xmlns:xlink="http://www.w3.org/1999/xlink" content-type="dwc:institutional_code" xlink:type="simple">NMS</named-content>). Also, one labelled as from <italic><tp:taxon-name><tp:taxon-name-part taxon-name-part-type="genus" reg="Anarsia">Anarsia</tp:taxon-name-part> <tp:taxon-name-part taxon-name-part-type="species" reg="lineatella">lineatella</tp:taxon-name-part></tp:taxon-name></italic> Zeller (<tp:taxon-name><tp:taxon-name-part taxon-name-part-type="family">Gelechiidae</tp:taxon-name-part></tp:taxon-name>) (Ukraine, <named-content xmlns:xlink="http://www.w3.org/1999/xlink" content-type="dwc:institutional_code" xlink:type="simple">ZISP</named-content>), but without a mummy and clearly in error on grounds of size alone. Another specimen labelled as “ex <italic>Sesamia</italic> pupa” (Iran, <named-content xmlns:xlink="http://www.w3.org/1999/xlink" content-type="dwc:institutional_code" xlink:type="simple">ZJUH</named-content>) lacks its mummy but accompanies two individuals of <italic><tp:taxon-name><tp:taxon-name-part taxon-name-part-type="genus" reg="Aleiodes">A.</tp:taxon-name-part> <tp:taxon-name-part taxon-name-part-type="species" reg="aestuosus">aestuosus</tp:taxon-name-part></tp:taxon-name></italic> (q. v.) from the same source, and the remarks made under that species apply also to this record – but with the added objection that the small hypoclypeal opening and flat clypeus of <italic><tp:taxon-name><tp:taxon-name-part taxon-name-part-type="genus" reg="Aleiodes">A.</tp:taxon-name-part> <tp:taxon-name-part taxon-name-part-type="species" reg="apicalis">apicalis</tp:taxon-name-part></tp:taxon-name></italic> strongly suggest that its hosts do not mummify in deep concealment. The mummy (Fig. <xref ref-type="fig" rid="F10">52</xref>) is of a pale chalky buff colour, and the cocoon occupies approx. abdominal segments 4–7 of the host larva. Several of the mummies examined, all of which seem to be penultimate instar, have been formed in a more or less curled leaf beneath a web (Fig. <xref ref-type="fig" rid="F10">53</xref>) that the host had been induced to spin before being mummified, and were weakly stuck to the substrate.</p></tp:treatment-sec><tp:treatment-sec sec-type="diagnosis" id="SECID0E6SAK"><title>Diagnosis.</title><p>Maximum width of hypoclypeal depression 0.3–0.4 × minimum width of face (Fig. <xref ref-type="fig" rid="F11">60</xref>); antennal segments of ♀ 44–51 and flagellar segments moderately robust (Figs <xref ref-type="fig" rid="F11">64</xref>, <xref ref-type="fig" rid="F11">65</xref>); ventral margin of clypeus thick and obtuse apically and clypeus not protruding outwards (Fig. <xref ref-type="fig" rid="F11">62</xref>); vertex, mesoscutum, metapleuron and scutellum normally shiny and without dense granulation, at most with some superficial micro-sculpture; frons (and more or less vertex) with striae (Fig. <xref ref-type="fig" rid="F11">61</xref>) or rugae; scutellum largely smooth and shiny; mesopleuron largely smooth; vein 2-CU1 of fore wing approx. as long as vein 1-CU1 (Fig. <xref ref-type="fig" rid="F11">54</xref>); vein M+CU of hind wing distinctly longer than vein 1-M (Fig. <xref ref-type="fig" rid="F11">54</xref>); hind tarsal claws of ♀ with rather slender and brownish pecten (Fig. <xref ref-type="fig" rid="F11">63</xref>); basal half of hind tibia (largely) pale yellowish, <bold>or</bold> if black (var. <tp:taxon-name><tp:taxon-name-part taxon-name-part-type="genus" reg="Rhogas"/><tp:taxon-name-part taxon-name-part-type="species" reg="rufoater"/><tp:taxon-name-part taxon-name-part-type="variety" reg="rufoater">rufoater</tp:taxon-name-part></tp:taxon-name>) then also fore femur black; 3<sup>rd</sup> tergite (except basally) largely smooth; medially 4<sup>th</sup>–6<sup>th</sup> tergites of ♂ slightly concave and with dense band of medium-sized setae (Figs <xref ref-type="fig" rid="F12">68</xref>, <xref ref-type="fig" rid="F12">69</xref>); head, mesoscutum and scutellum black; 2<sup>nd</sup> tergite yellowish or reddish.</p></tp:treatment-sec><tp:treatment-sec sec-type="description" id="SECID0EDVAK"><title>Description.</title><p>Redescribed ♀ (<abbrev xmlns:xlink="http://www.w3.org/1999/xlink" content-type="institution" xlink:title="Naturalis Biodiversity Center, Leiden" id="ABBRID0EJVAK" xlink:type="simple">RMNH</abbrev>) from Hungary (Budapest), length of fore wing 5.1 mm, of body 6.7 mm.</p><p><bold><italic>Head.</italic></bold> Antennal segments of ♀ more than 40, but apical segments missing (length of antenna of ♀ from Lesbos 1.4 × fore wing and its subapical segments robust); frons with coarse curved rugae, shiny; OOL 1.5 × diameter of posterior ocellus, and distinctly striate; vertex transversely striate, rather weak; clypeus normal, punctulate and convex; ventral margin of clypeus thick and not protruding forwards; width of hypoclypeal depression 0.3 × minimum width of face (Fig. <xref ref-type="fig" rid="F11">60</xref>); length of eye 1.6 × temple in dorsal view (Fig. <xref ref-type="fig" rid="F11">61</xref>); vertex behind stemmaticum transversely striate; clypeus near lower level of eyes; length of malar space 0.4 × length of eye in lateral view; occipital carina complete, fine.</p><p><bold><italic>Mesosoma.</italic></bold> Mesoscutal lobes largely smooth, punctulate, shiny; prepectal carina complete, rather strong; precoxal area of mesopleuron largely smooth; mesopleuron above precoxal area weakly and sparsely punctate, especially posteriorly; scutellum largely smooth, with striae laterally; propodeum evenly convex, coarsely vermiculate-rugose, only anteriorly with median carina, without tubercles.</p><p><bold><italic>Wings.</italic></bold> Fore wing: r 0.6 × 3-SR (Fig. <xref ref-type="fig" rid="F11">54</xref>); 1-CU1 horizontal, equal to or slightly longer than 2-CU1; r-m 0.9 × 3-SR; 2<sup>nd</sup> submarginal cell comparatively short (Fig. <xref ref-type="fig" rid="F11">54</xref>); cu-a vertical, slightly curved posteriorly; 1-M straight posteriorly. Hind wing: marginal cell basally slightly and distally strongly widened, its apical width 2.6 × width at level of hamuli (Fig. <xref ref-type="fig" rid="F11">54</xref>); 2-SC+R subquadrate; m-cu indistinct; M+CU:1-M = 5:3; 1r-m 0.7 × 1-M.</p><p><bold><italic>Legs.</italic></bold> Tarsal claws with rather slender and medium-sized brownish pecten (Fig. <xref ref-type="fig" rid="F11">63</xref>); hind coxa largely densely punctate; hind trochantellus medium-sized; length of hind femur and basitarsus 5.1 and 6.0 × their width, respectively; length of inner hind spur 0.5 × hind basitarsus.</p><p><bold><italic>Metasoma.</italic></bold> First tergite robust, evenly convex; 1<sup>st</sup> and 2<sup>nd</sup> tergites rather coarsely obliquely rugose; 1<sup>st</sup> tergite and basal half of 2<sup>nd</sup> tergite with median carina; 2<sup>nd</sup> tergite robust and with striae diverging posteriorly; medio-basal area of 2<sup>nd</sup> tergite wide triangular, rather short; 2<sup>nd</sup> suture rather deep medially; 3<sup>rd</sup> tergite largely smooth, except anteriorly with some striae; 4<sup>th</sup> and apical half of 3<sup>rd</sup> tergite without sharp lateral crease; ovipositor sheath with rather long setae and apically rounded (Fig. <xref ref-type="fig" rid="F10">51</xref>).</p><p><bold><italic>Colour.</italic></bold> Black; scapus, pedicellus, tegulae (but humeral plate brownish yellow), base of hind tibia narrowly, apical half of hind tibia, telotarsi, hind tarsus largely, ventral apical half of metasoma, pterostigma and veins (except C+SC+R of fore wing) dark brown; remainder of basal half of antenna and palpi yellowish brown; remainder of legs (but apical two-fifths of hind femur black), 1<sup>st</sup> and 2<sup>nd</sup> tergites, 3<sup>rd</sup> tergite basally and laterally orange brown; remainder of hind tibia pale yellowish; apex of middle femur and wing membrane somewhat infuscate.</p><p><italic>Variation</italic>. <italic><tp:taxon-name><tp:taxon-name-part taxon-name-part-type="genus" reg="Aleiodes">A.</tp:taxon-name-part> <tp:taxon-name-part taxon-name-part-type="species" reg="apicalis">apicalis</tp:taxon-name-part></tp:taxon-name></italic> is very variable in colour and the colour patterns are not restricted to certain areas, but in general southern Palaearctic specimens are darker than northern ones (or specimens from high altitudes). The tegula is dark brown or black, and the humeral plate usually paler than the tegula or equally black, but both usually yellowish in southern specimens; the hind tarsus is dark brown or black, but sometimes 3<sup>rd</sup> and 4<sup>th</sup> segments yellowish; the hind tibia variably reddish to black, but palest at extreme base; the pronotum is very occasionally reddish. The extent of black colouration of the legs is especially variable, and sometimes all legs are entirely black (var. <tp:taxon-name><tp:taxon-name-part taxon-name-part-type="genus" reg="Rhogas"/><tp:taxon-name-part taxon-name-part-type="species" reg="rufoater"/><tp:taxon-name-part taxon-name-part-type="variety" reg="rufoater">rufoater</tp:taxon-name-part></tp:taxon-name> (Wollaston, 1858)). Antenna, especially in females, can be more or less light reddish brown, especially basally, or dark brown/black throughout. Antennal segments: ♀ 44(1), 46(3), 47(11), 48(20), 49(31), 50(41), 51(19), 52(10), 54(3), 55(1), 57(1); ♂ 46(3), 47(7), 48(17), 49(29), 50(30), 51(32), 52(11), 53(5), 54(1). Males have on average approx. one antennal segment more than females. Apical tergites of ♂ type 4, setosity dense (making the tergites appear concave; Figs <xref ref-type="fig" rid="F12">68</xref>, <xref ref-type="fig" rid="F12">69</xref>) and fringe weak.</p></tp:treatment-sec><tp:treatment-sec sec-type="distribution" id="SECID0EXZAK"><title>Distribution.</title><p>*Albania, Austria, *Bosnia &amp; Herzegovina, *Bulgaria, *Croatia, Cyprus, *Czech Republic, *France (including Corsica), *Georgia, *Germany, Greece (including Chios, Corfu, Crete, Lesbos, Rhodes), *Hungary, Iran, *Iraq, *Israel, *Italy (including Sardinia, Sicily), *Kazakhstan, *Malta, *Moldova, *Montenegro, *Morocco, *North Macedonia, *Oman, *Portugal (including Madeira), *Romania, *Russia (including Dagestan), *Serbia, *Slovakia, Spain (including Mallorca and Canary Islands: Tenerife, Fuerteventura), *Syria, Switzerland, *Tunisia, Turkey, *Turkmenistan.</p></tp:treatment-sec><tp:treatment-sec sec-type="New synonymy" id="SECID0E3ZAK"><title>New synonymy.</title><p>The synonymy of <italic><tp:taxon-name><tp:taxon-name-part taxon-name-part-type="genus" reg="Rogas">Rogas</tp:taxon-name-part> <tp:taxon-name-part taxon-name-part-type="species" reg="rufo-ater">rufo-ater</tp:taxon-name-part></tp:taxon-name></italic> Wollaston, 1858, and <italic><tp:taxon-name><tp:taxon-name-part taxon-name-part-type="genus" reg="Rhogas">Rhogas</tp:taxon-name-part> <tp:taxon-name-part taxon-name-part-type="species" reg="similis">similis</tp:taxon-name-part></tp:taxon-name></italic> Szépligeti, 1903, are based on examination of the types listed above. The lectotype of <italic><tp:taxon-name><tp:taxon-name-part taxon-name-part-type="genus" reg="Rogas">Rogas</tp:taxon-name-part> <tp:taxon-name-part taxon-name-part-type="species" reg="bicolor">bicolor</tp:taxon-name-part></tp:taxon-name></italic> Lucas, 1849 (not Spinola, 1808) and of <italic><tp:taxon-name><tp:taxon-name-part taxon-name-part-type="genus" reg="Rhogas">Rhogas</tp:taxon-name-part> <tp:taxon-name-part taxon-name-part-type="species" reg="bicolorinus">bicolorinus</tp:taxon-name-part></tp:taxon-name></italic> Fahringer, 1932, has been examined by Dr Jenö Papp and we agree with his opinion that it is a synonym of <italic><tp:taxon-name><tp:taxon-name-part taxon-name-part-type="genus" reg="Aleiodes">A.</tp:taxon-name-part> <tp:taxon-name-part taxon-name-part-type="species" reg="ductor">ductor</tp:taxon-name-part></tp:taxon-name></italic> auct. (= <italic><tp:taxon-name><tp:taxon-name-part taxon-name-part-type="genus" reg="Aleiodes">A.</tp:taxon-name-part> <tp:taxon-name-part taxon-name-part-type="species" reg="apicalis">apicalis</tp:taxon-name-part></tp:taxon-name></italic>). The types of <italic><tp:taxon-name><tp:taxon-name-part taxon-name-part-type="genus" reg="Rogas">Rogas</tp:taxon-name-part> <tp:taxon-name-part taxon-name-part-type="species" reg="reticulator">reticulator</tp:taxon-name-part></tp:taxon-name></italic> Nees, 1834, and <tp:taxon-name><tp:taxon-name-part taxon-name-part-type="genus" reg="Rhogas">Rhogas</tp:taxon-name-part> <tp:taxon-name-part taxon-name-part-type="species" reg="reticulator">reticulator</tp:taxon-name-part> <tp:taxon-name-part taxon-name-part-type="infraspecific-rank">var.</tp:taxon-name-part> <tp:taxon-name-part taxon-name-part-type="variety" reg="atripes">atripes</tp:taxon-name-part></tp:taxon-name> Costa, 1884, are lost or unavailable and their synonymy is based on the original description and the interpretation by later authors.</p><fig id="F10" position="float" orientation="portrait"><object-id xmlns:xlink="http://www.w3.org/1999/xlink" content-type="doi" xlink:type="simple">10.3897/zookeys.919.39642.figures50-53</object-id><object-id xmlns:xlink="http://www.w3.org/1999/xlink" content-type="arpha" xlink:type="simple">25D7F282-B3A7-5EF0-A169-0A257A48DF74</object-id><label>Figures 50–53.</label><caption><p><italic><tp:taxon-name><tp:taxon-name-part taxon-name-part-type="genus" reg="Aleiodes">Aleiodes</tp:taxon-name-part> <tp:taxon-name-part taxon-name-part-type="species" reg="apicalis">apicalis</tp:taxon-name-part></tp:taxon-name></italic> (Brullé), ♀, Greece, Thimiana Chios, but 52 mummies of <italic><tp:taxon-name><tp:taxon-name-part taxon-name-part-type="genus" reg="Autographa">Autographa</tp:taxon-name-part> <tp:taxon-name-part taxon-name-part-type="species" reg="gamma">gamma</tp:taxon-name-part></tp:taxon-name></italic> (Linnaeus) from Malta and 53 of undetermined plusiine host from Cyprus <bold>50</bold> habitus lateral <bold>51</bold> ovipositor sheath lateral <bold>52</bold> mummy dorsal <bold>53</bold> mummy covered by silk of host.</p></caption><graphic xmlns:xlink="http://www.w3.org/1999/xlink" xlink:href="zookeys-919-001-g010.jpg" position="float" orientation="portrait" xlink:type="simple" id="oo_390054.jpg"><uri content-type="original_file" xlink:type="simple">https://binary.pensoft.net/fig/390054</uri></graphic></fig><fig id="F11" position="float" orientation="portrait"><object-id xmlns:xlink="http://www.w3.org/1999/xlink" content-type="doi" xlink:type="simple">10.3897/zookeys.919.39642.figures54-65</object-id><object-id xmlns:xlink="http://www.w3.org/1999/xlink" content-type="arpha" xlink:type="simple">FB7FA51D-63DD-5751-B715-879670F8A4E0</object-id><label>Figures 54–65.</label><caption><p><italic><tp:taxon-name><tp:taxon-name-part taxon-name-part-type="genus" reg="Aleiodes">Aleiodes</tp:taxon-name-part> <tp:taxon-name-part taxon-name-part-type="species" reg="apicalis">apicalis</tp:taxon-name-part></tp:taxon-name></italic> (Brullé), ♀, Bulgaria, Rodopi <bold>54</bold> wings <bold>55</bold> mesosoma lateral <bold>56</bold> mesosoma dorsal <bold>57</bold> 1<sup>st</sup> –3<sup>rd</sup> metasomal tergites dorsal <bold>58</bold> fore femur lateral <bold>59</bold> hind femur lateral <bold>60</bold> head anterior <bold>61</bold> head dorsal <bold>62</bold> head lateral <bold>63</bold> outer hind tarsal claw <bold>64</bold> base of antenna <bold>65</bold> apex of antenna.</p></caption><graphic xmlns:xlink="http://www.w3.org/1999/xlink" xlink:href="zookeys-919-001-g011.jpg" position="float" orientation="portrait" xlink:type="simple" id="oo_390055.jpg"><uri content-type="original_file" xlink:type="simple">https://binary.pensoft.net/fig/390055</uri></graphic></fig><fig id="F12" position="float" orientation="portrait"><object-id xmlns:xlink="http://www.w3.org/1999/xlink" content-type="doi" xlink:type="simple">10.3897/zookeys.919.39642.figures66-71</object-id><object-id xmlns:xlink="http://www.w3.org/1999/xlink" content-type="arpha" xlink:type="simple">143A68FD-0993-5A13-ACDF-DC57416186CB</object-id><label>Figures 66–71.</label><caption><p><italic><tp:taxon-name><tp:taxon-name-part taxon-name-part-type="genus" reg="Aleiodes">Aleiodes</tp:taxon-name-part> <tp:taxon-name-part taxon-name-part-type="species" reg="apicalis">apicalis</tp:taxon-name-part></tp:taxon-name></italic> (Brullé), ♂, Turkey, Sivas <bold>66</bold> habitus lateral <bold>67</bold> head dorsal <bold>68</bold> 3<sup>rd</sup> –7<sup>th</sup> metasomal tergites dorsal <bold>69</bold> 3<sup>rd</sup> –7<sup>th</sup> metasomal tergites lateral <bold>70</bold> head anterior <bold>71</bold> outer hind tarsal claw.</p></caption><graphic xmlns:xlink="http://www.w3.org/1999/xlink" xlink:href="zookeys-919-001-g012.jpg" position="float" orientation="portrait" xlink:type="simple" id="oo_390056.jpg"><uri content-type="original_file" xlink:type="simple">https://binary.pensoft.net/fig/390056</uri></graphic></fig></tp:treatment-sec><ref-list><ref id="B38"><mixed-citation xmlns:xlink="http://www.w3.org/1999/xlink" xlink:type="simple"><person-group><name name-style="western"><surname>Fahringer</surname><given-names>J</given-names></name></person-group> (<year>1932</year>) Opuscula braconologica. Band 3. Palaearktischen Region. Opuscula braconologica 4: 241–320. Wagner, Wien.</mixed-citation></ref><ref id="B121"><mixed-citation xmlns:xlink="http://www.w3.org/1999/xlink" xlink:type="simple"><person-group><name name-style="western"><surname>Shenefelt</surname><given-names>RD</given-names></name></person-group> (<year>1975</year>) <article-title><tp:taxon-name><tp:taxon-name-part taxon-name-part-type="family">Braconidae</tp:taxon-name-part></tp:taxon-name> 8. <tp:taxon-name><tp:taxon-name-part taxon-name-part-type="subfamily">Exothecinae</tp:taxon-name-part></tp:taxon-name>, <tp:taxon-name><tp:taxon-name-part taxon-name-part-type="subfamily">Rogadinae</tp:taxon-name-part></tp:taxon-name>.</article-title><source>Hymenopterorum Catalogus (nova editio)</source><volume>12</volume>: <fpage>1115</fpage>–<lpage>1262</lpage>.</mixed-citation></ref><ref id="B120"><mixed-citation xmlns:xlink="http://www.w3.org/1999/xlink" xlink:type="simple"><person-group><name name-style="western"><surname>Shaw</surname><given-names>SR</given-names></name><name name-style="western"><surname>Marsh</surname><given-names>PM</given-names></name><name name-style="western"><surname>Fortier</surname><given-names>JC</given-names></name></person-group> (<year>1998</year>) Revision of North American <italic><tp:taxon-name><tp:taxon-name-part taxon-name-part-type="genus">Aleiodes</tp:taxon-name-part></tp:taxon-name></italic> Wesmael (Part 2): the <italic><tp:taxon-name><tp:taxon-name-part taxon-name-part-type="genus"/><tp:taxon-name-part taxon-name-part-type="species">apicalis</tp:taxon-name-part></tp:taxon-name></italic> (Brullé) species-group in the New World (<tp:taxon-name><tp:taxon-name-part taxon-name-part-type="order">Hymenoptera</tp:taxon-name-part></tp:taxon-name>: <tp:taxon-name><tp:taxon-name-part taxon-name-part-type="family">Braconidae</tp:taxon-name-part></tp:taxon-name>, <tp:taxon-name><tp:taxon-name-part taxon-name-part-type="subfamily">Rogadinae</tp:taxon-name-part></tp:taxon-name>) Journal of <tp:taxon-name><tp:taxon-name-part taxon-name-part-type="order">Hymenoptera</tp:taxon-name-part></tp:taxon-name> Research 7: 62–73.</mixed-citation></ref><ref id="B43"><mixed-citation xmlns:xlink="http://www.w3.org/1999/xlink" xlink:type="simple"><person-group><name name-style="western"><surname>Fortier</surname><given-names>JC</given-names></name><name name-style="western"><surname>Shaw</surname><given-names>SR</given-names></name></person-group> (<year>1999</year>) <article-title>Cladistics of the <italic><tp:taxon-name><tp:taxon-name-part taxon-name-part-type="genus">Aleiodes</tp:taxon-name-part></tp:taxon-name></italic> lineage of the subfamily <tp:taxon-name><tp:taxon-name-part taxon-name-part-type="subfamily">Rogadinae</tp:taxon-name-part></tp:taxon-name> (<tp:taxon-name><tp:taxon-name-part taxon-name-part-type="order">Hymenoptera</tp:taxon-name-part></tp:taxon-name>: <tp:taxon-name><tp:taxon-name-part taxon-name-part-type="family">Braconidae</tp:taxon-name-part></tp:taxon-name>).</article-title><source>Journal of <tp:taxon-name><tp:taxon-name-part taxon-name-part-type="order">Hymenoptera</tp:taxon-name-part></tp:taxon-name> Research</source><volume>8</volume>(<issue>2</issue>): <fpage>204</fpage>–<lpage>237</lpage>.</mixed-citation></ref><ref id="B152"><mixed-citation xmlns:xlink="http://www.w3.org/1999/xlink" xlink:type="simple"><person-group><name name-style="western"><surname>Zaldívar-Riverón</surname><given-names>A</given-names></name><name name-style="western"><surname>Butcher</surname><given-names>BA</given-names></name><name name-style="western"><surname>Shaw</surname><given-names>MR</given-names></name><name name-style="western"><surname>Quicke</surname><given-names>DLJ</given-names></name></person-group> (<year>2004</year>) <article-title>Comparative morphology of the venom apparatus in the braconid wasp subfamily <tp:taxon-name><tp:taxon-name-part taxon-name-part-type="subfamily">Rogadinae</tp:taxon-name-part></tp:taxon-name> (<tp:taxon-name><tp:taxon-name-part taxon-name-part-type="class">Insecta</tp:taxon-name-part></tp:taxon-name>, <tp:taxon-name><tp:taxon-name-part taxon-name-part-type="order">Hymenoptera</tp:taxon-name-part></tp:taxon-name>, <tp:taxon-name><tp:taxon-name-part taxon-name-part-type="family">Braconidae</tp:taxon-name-part></tp:taxon-name>) and related taxa.</article-title><source>Zoologica Scripta</source><volume>33</volume>(<issue>3</issue>): <fpage>223</fpage>–<lpage>237</lpage>. <ext-link xlink:type="simple" ext-link-type="doi" xlink:href="10.1111/j.0300-3256.2004.00144.x">https://doi.org/10.1111/j.0300-3256.2004.00144.x</ext-link></mixed-citation></ref><ref id="B153"><mixed-citation xmlns:xlink="http://www.w3.org/1999/xlink" xlink:type="simple"><person-group><name name-style="western"><surname>Zaldívar-Riverón</surname><given-names>A</given-names></name><name name-style="western"><surname>Shaw</surname><given-names>MR</given-names></name><name name-style="western"><surname>Sáez</surname><given-names>AG</given-names></name><name name-style="western"><surname>Mori</surname><given-names>M</given-names></name><name name-style="western"><surname>Belokobylskij</surname><given-names>SA</given-names></name><name name-style="western"><surname>Shaw</surname><given-names>SR</given-names></name><name name-style="western"><surname>Quicke</surname><given-names>DLJ</given-names></name></person-group> (<year>2008</year>) Evolution of the parasitic wasp subfamily <tp:taxon-name><tp:taxon-name-part taxon-name-part-type="subfamily">Rogadinae</tp:taxon-name-part></tp:taxon-name> (<tp:taxon-name><tp:taxon-name-part taxon-name-part-type="family">Braconidae</tp:taxon-name-part></tp:taxon-name>): phylogeny and evolution of lepidopteran host ranges and mummy characteristics. BMC Evolutionary Biology 8: 329. <ext-link xlink:type="simple" ext-link-type="doi" xlink:href="10.1186/1471-2148-8-329">https://doi.org/10.1186/1471-2148-8-329</ext-link></mixed-citation></ref><ref id="B41"><mixed-citation xmlns:xlink="http://www.w3.org/1999/xlink" xlink:type="simple"><person-group><name name-style="western"><surname>Farahani</surname><given-names>S</given-names></name><name name-style="western"><surname>Talebi</surname><given-names>AA</given-names></name><name name-style="western"><surname>van Achterberg</surname><given-names>C</given-names></name><name name-style="western"><surname>Rakhshani</surname><given-names>E</given-names></name></person-group> (<year>2015</year>) <article-title>A review of the subfamily <tp:taxon-name><tp:taxon-name-part taxon-name-part-type="subfamily">Rogadinae</tp:taxon-name-part></tp:taxon-name> (<tp:taxon-name><tp:taxon-name-part taxon-name-part-type="order">Hymenoptera</tp:taxon-name-part></tp:taxon-name>: <tp:taxon-name><tp:taxon-name-part taxon-name-part-type="family">Braconidae</tp:taxon-name-part></tp:taxon-name>) from Iran.</article-title><source>Zootaxa</source><volume>3973</volume>(<issue>2</issue>): <fpage>227</fpage>–<lpage>250</lpage>. <ext-link xlink:type="simple" ext-link-type="doi" xlink:href="10.11646/zootaxa.3973.2.2">https://doi.org/10.11646/zootaxa.3973.2.2</ext-link></mixed-citation></ref><ref id="B1"><mixed-citation xmlns:xlink="http://www.w3.org/1999/xlink" xlink:type="simple"><person-group><name name-style="western"><surname>Abdolalizadeh</surname><given-names>F</given-names></name><name name-style="western"><surname>Madjdzadeh</surname><given-names>SM</given-names></name><name name-style="western"><surname>Farahani</surname><given-names>S</given-names></name><name name-style="western"><surname>Askari Hesni</surname><given-names>M</given-names></name></person-group> (<year>2017</year>) <article-title>A survey of braconid wasps (<tp:taxon-name><tp:taxon-name-part taxon-name-part-type="order">Hymenoptera</tp:taxon-name-part></tp:taxon-name>: <tp:taxon-name><tp:taxon-name-part taxon-name-part-type="family">Braconidae</tp:taxon-name-part></tp:taxon-name>: <tp:taxon-name><tp:taxon-name-part taxon-name-part-type="subfamily">Euphorinae</tp:taxon-name-part></tp:taxon-name>, <tp:taxon-name><tp:taxon-name-part taxon-name-part-type="subfamily">Homolobinae</tp:taxon-name-part></tp:taxon-name>, <tp:taxon-name><tp:taxon-name-part taxon-name-part-type="subfamily">Macrocentrinae</tp:taxon-name-part></tp:taxon-name>, <tp:taxon-name><tp:taxon-name-part taxon-name-part-type="subfamily">Rogadinae</tp:taxon-name-part></tp:taxon-name>) in Kerman province, southeastern Iran.</article-title><source>Journal of Insect Biodiversity and Systematics</source><volume>3</volume>(<issue>1</issue>): <fpage>33</fpage>–<lpage>40</lpage>.</mixed-citation></ref><ref id="B97"><mixed-citation xmlns:xlink="http://www.w3.org/1999/xlink" xlink:type="simple"><person-group><name name-style="western"><surname>Papp</surname><given-names>J</given-names></name></person-group> (<year>2005</year>) <article-title>A checklist of the <tp:taxon-name><tp:taxon-name-part taxon-name-part-type="family">Braconidae</tp:taxon-name-part></tp:taxon-name> of Hungary (<tp:taxon-name><tp:taxon-name-part taxon-name-part-type="order">Hymenoptera</tp:taxon-name-part></tp:taxon-name>). Folia Entomologica Hungarica.</article-title><volume>66</volume>: <fpage>137</fpage>–<lpage>194</lpage>.</mixed-citation></ref><ref id="B127"><mixed-citation xmlns:xlink="http://www.w3.org/1999/xlink" xlink:type="simple"><person-group><name name-style="western"><surname>Spinola</surname><given-names>M</given-names></name></person-group> (<year>1808</year>) Insectorum Liguriae species novae aut rariores, quas in agro Ligustico nuper detexit, descripsit, et iconibus illustravit (<tp:taxon-name><tp:taxon-name-part taxon-name-part-type="order">Hymenoptera</tp:taxon-name-part></tp:taxon-name>) 2: 1–262. Genua.</mixed-citation></ref><ref id="B83"><mixed-citation xmlns:xlink="http://www.w3.org/1999/xlink" xlink:type="simple"><person-group><name name-style="western"><surname>Papp</surname><given-names>J</given-names></name></person-group> (<year>1985a</year>) <article-title>Contributions to the Braconid fauna of Hungary, VII. <tp:taxon-name><tp:taxon-name-part taxon-name-part-type="subfamily">Rogadinae</tp:taxon-name-part></tp:taxon-name> (<tp:taxon-name><tp:taxon-name-part taxon-name-part-type="order">Hymenoptera</tp:taxon-name-part></tp:taxon-name>: <tp:taxon-name><tp:taxon-name-part taxon-name-part-type="family">Braconidae</tp:taxon-name-part></tp:taxon-name>).</article-title><source>Folia Entomologica Hungarica</source><volume>46</volume>: <fpage>143</fpage>–<lpage>164</lpage>.</mixed-citation></ref><ref id="B87"><mixed-citation xmlns:xlink="http://www.w3.org/1999/xlink" xlink:type="simple"><person-group><name name-style="western"><surname>Papp</surname><given-names>J</given-names></name></person-group> (<year>1990</year>) <article-title><tp:taxon-name><tp:taxon-name-part taxon-name-part-type="family">Braconidae</tp:taxon-name-part></tp:taxon-name> (<tp:taxon-name><tp:taxon-name-part taxon-name-part-type="order">Hymenoptera</tp:taxon-name-part></tp:taxon-name>) from Tunisia, 3.</article-title><source>Folia Entomologica Hungarica</source><volume>51</volume>: <fpage>89</fpage>–<lpage>96</lpage>.</mixed-citation></ref><ref id="B39"><mixed-citation xmlns:xlink="http://www.w3.org/1999/xlink" xlink:type="simple"><person-group><name name-style="western"><surname>Fahringer</surname><given-names>J</given-names></name></person-group> (<year>1934</year>) Opuscula braconologica. Band 3. Palaearktischen Region. Opuscula braconologica 5–8: 321–594. Wagner, Wien.</mixed-citation></ref><ref id="B29"><mixed-citation xmlns:xlink="http://www.w3.org/1999/xlink" xlink:type="simple"><person-group><name name-style="western"><surname>Curtis</surname><given-names>J</given-names></name></person-group> (<year>1834</year>) British Entomology; being illustrations and descriptions of the genera of insects found in Great Britain and Ireland 11: 512.</mixed-citation></ref><ref id="B154"><mixed-citation xmlns:xlink="http://www.w3.org/1999/xlink" xlink:type="simple"><person-group><name name-style="western"><surname>Zaykov</surname><given-names>AN</given-names></name></person-group> (<year>1980a</year>) Unknown genera and species of <tp:taxon-name><tp:taxon-name-part taxon-name-part-type="family">Braconidae</tp:taxon-name-part></tp:taxon-name> for the fauna of Bulgaria. Travaux scientifiques d’Université de Plovdiv “Paissi Hilendarski”, Biologie 15(4) [1977]: 111–115. [in Bulgarian]</mixed-citation></ref><ref id="B137"><mixed-citation xmlns:xlink="http://www.w3.org/1999/xlink" xlink:type="simple"><person-group><name name-style="western"><surname>Tobias</surname><given-names>VI</given-names></name></person-group> (<year>1976</year>) <article-title>Braconids of the Caucasus (<tp:taxon-name><tp:taxon-name-part taxon-name-part-type="order">Hymenoptera</tp:taxon-name-part></tp:taxon-name>, <tp:taxon-name><tp:taxon-name-part taxon-name-part-type="family">Braconidae</tp:taxon-name-part></tp:taxon-name>).</article-title><source>Opredeliteli po Faune SSSR</source><volume>110</volume>: <fpage>1</fpage>–<lpage>286</lpage>. [in Russian]</mixed-citation></ref><ref id="B138"><mixed-citation xmlns:xlink="http://www.w3.org/1999/xlink" xlink:type="simple"><person-group><name name-style="western"><surname>Tobias</surname><given-names>VI</given-names></name></person-group> (<year>1986</year>) <article-title><tp:taxon-name><tp:taxon-name-part taxon-name-part-type="subfamily">Rogadinae</tp:taxon-name-part></tp:taxon-name>: 72–85.</article-title> In: <person-group><name name-style="western"><surname>Medvedev</surname><given-names>GS</given-names></name></person-group> (<role>Ed.</role>) <issue-title>Opredelitel Nasekomych Evrospeiskoi Tsasti SSSR 3, Peredpontdatokrylye 4.</issue-title><source>Opredeliteli po Faune SSSR</source><volume>145</volume>: <fpage>1</fpage>–<lpage>501</lpage>. [Translation (1995): 512–588. Lebanon, U.S.<tp:taxon-name><tp:taxon-name-part taxon-name-part-type="genus">A.</tp:taxon-name-part></tp:taxon-name>]</mixed-citation></ref><ref id="B109"><mixed-citation xmlns:xlink="http://www.w3.org/1999/xlink" xlink:type="simple"><person-group><name name-style="western"><surname>Samartsev</surname><given-names>KG</given-names></name><name name-style="western"><surname>Belokobylskij</surname><given-names>SA</given-names></name></person-group> (<year>2013</year>) <article-title>On the fauna of the true cyclostome braconid wasps (<tp:taxon-name><tp:taxon-name-part taxon-name-part-type="order">Hymenoptera</tp:taxon-name-part></tp:taxon-name>, <tp:taxon-name><tp:taxon-name-part taxon-name-part-type="family">Braconidae</tp:taxon-name-part></tp:taxon-name>) of Astrakhan Province. Entomologicheskoe Obozrenie 92(2): 319–341.</article-title><source>Entomological Review</source><volume>93</volume>(<issue>6</issue>): <fpage>755</fpage>–<lpage>774</lpage>.</mixed-citation></ref><ref id="B13"><mixed-citation xmlns:xlink="http://www.w3.org/1999/xlink" xlink:type="simple"><person-group><name name-style="western"><surname>Bergamasco</surname><given-names>P</given-names></name><name name-style="western"><surname>Pennacchio</surname><given-names>F</given-names></name><name name-style="western"><surname>Scaramozzino</surname><given-names>PL</given-names></name><name name-style="western"><surname>Tremblay</surname><given-names>E</given-names></name></person-group> (<year>1995</year>) <article-title><tp:taxon-name><tp:taxon-name-part taxon-name-part-type="order">Hymenoptera</tp:taxon-name-part></tp:taxon-name><tp:taxon-name><tp:taxon-name-part taxon-name-part-type="family">Braconidae</tp:taxon-name-part></tp:taxon-name>.</article-title><source>Checklist della Specie della Fauna Italiana</source><volume>95</volume>: <fpage>2</fpage>–<lpage>29</lpage>.</mixed-citation></ref></ref-list></tp:taxon-treatment>
