# Supplementary material for: Revision of the western Palaearctic species of Aleiodes Wesmael (Hymenoptera, Braconidae, Rogadinae). Part 2: Revision of the A. apicalis group
Source: Zookeys. 2020 Mar 16;919:1–259. doi: 10.3897/zookeys.919.39642 (PMC7197265; doi:10.3897/zookeys.919.39642)
Supplement: XML Treatment for Aleiodes arnoldii [file zookeys.919.39642-treatment6.xml]

<!DOCTYPE tp:taxon-treatment
  PUBLIC "-//TaxonX//DTD Taxonomic Treatment Publishing DTD v0 20100105//EN" "tax-treatment-NSO.dtd">
<tp:taxon-treatment xmlns:tp="http://www.plazi.org/taxpub"><tp:treatment-meta><kwd-group><label>Taxon classification</label><kwd><named-content xmlns:xlink="http://www.w3.org/1999/xlink" content-type="kingdom">Animalia</named-content></kwd><kwd><named-content xmlns:xlink="http://www.w3.org/1999/xlink" content-type="order">Hymenoptera</named-content></kwd><kwd><named-content xmlns:xlink="http://www.w3.org/1999/xlink" content-type="family">Braconidae</named-content></kwd></kwd-group><mixed-citation publication-type="journal"><person-group><name><surname>van Achterberg</surname><given-names>Cornelis</given-names></name><name><surname>Shaw</surname><given-names>Mark R.</given-names></name><name><surname>Quicke</surname><given-names>Donald L.J.</given-names></name></person-group><article-title>Revision of the western Palaearctic species of <italic><tp:taxon-name><tp:taxon-name-part taxon-name-part-type="genus" reg="Aleiodes">Aleiodes</tp:taxon-name-part></tp:taxon-name></italic> Wesmael (<tp:taxon-name><tp:taxon-name-part taxon-name-part-type="order">Hymenoptera</tp:taxon-name-part></tp:taxon-name>, <tp:taxon-name><tp:taxon-name-part taxon-name-part-type="family">Braconidae</tp:taxon-name-part></tp:taxon-name>, <tp:taxon-name><tp:taxon-name-part taxon-name-part-type="subfamily">Rogadinae</tp:taxon-name-part></tp:taxon-name>). Part 2: Revision of the <italic><tp:taxon-name><tp:taxon-name-part taxon-name-part-type="genus" reg="Aleiodes">A.</tp:taxon-name-part> <tp:taxon-name-part taxon-name-part-type="species" reg="apicalis">apicalis</tp:taxon-name-part></tp:taxon-name></italic> group</article-title><source>Zookeys</source><day>16</day><month>3</month><year>2020</year><volume>919</volume><fpage>1</fpage><lpage>259</lpage><pub-id pub-id-type="doi">10.3897/zookeys.919.39642</pub-id></mixed-citation></tp:treatment-meta><tp:nomenclature><tp:taxon-name><object-id xmlns:xlink="http://www.w3.org/1999/xlink" content-type="arpha" xlink:type="simple">1E255C34-5930-595A-9BD5-24D03A2D81BF</object-id>
              <tp:taxon-name-part taxon-name-part-type="genus" reg="Aleiodes">Aleiodes</tp:taxon-name-part>
              <tp:taxon-name-part taxon-name-part-type="species" reg="arnoldii">arnoldii</tp:taxon-name-part>
            </tp:taxon-name><tp:taxon-authority>(Tobias, 1976)</tp:taxon-authority><xref ref-type="fig" rid="F13">Figs 72–73</xref><xref ref-type="fig" rid="F14">, 74–79</xref><xref ref-type="fig" rid="F15">, 80</xref><xref ref-type="fig" rid="F16">, 81–92</xref><tp:nomenclature-citation-list><tp:nomenclature-citation><tp:taxon-name>
                  <tp:taxon-name-part taxon-name-part-type="genus" reg="Rogas">Rogas</tp:taxon-name-part> (<tp:taxon-name-part taxon-name-part-type="subgenus" reg="Rogas">Rogas</tp:taxon-name-part>) <tp:taxon-name-part taxon-name-part-type="species" reg="arnoldii">arnoldii</tp:taxon-name-part></tp:taxon-name><comment>Tobias, 1976: 84, 222, 1986: 78 (transl.: 128).</comment></tp:nomenclature-citation><tp:nomenclature-citation><tp:taxon-name>
                  <tp:taxon-name-part taxon-name-part-type="genus" reg="Aleiodes">Aleiodes</tp:taxon-name-part> (<tp:taxon-name-part taxon-name-part-type="subgenus" reg="Neorhogas">Neorhogas</tp:taxon-name-part>) <tp:taxon-name-part taxon-name-part-type="species" reg="arnoldi">arnoldi</tp:taxon-name-part></tp:taxon-name><comment>[sic!]; <xref ref-type="bibr" rid="B83">Papp 1985a</xref>: 152.</comment></tp:nomenclature-citation><tp:nomenclature-citation><tp:taxon-name>
                  <tp:taxon-name-part taxon-name-part-type="genus" reg="Aleiodes">Aleiodes</tp:taxon-name-part> (<tp:taxon-name-part taxon-name-part-type="subgenus" reg="Neorhogas">Neorhogas</tp:taxon-name-part>) <tp:taxon-name-part taxon-name-part-type="species" reg="arnoldii">arnoldii</tp:taxon-name-part></tp:taxon-name><comment>; <xref ref-type="bibr" rid="B88">Papp 1991a</xref>: 87.</comment></tp:nomenclature-citation></tp:nomenclature-citation-list></tp:nomenclature><tp:treatment-sec sec-type="type material" id="SECID0E1EBK"><title>Type material.</title><p>Holotype, ♀ (<named-content xmlns:xlink="http://www.w3.org/1999/xlink" content-type="dwc:institutional_code" xlink:type="simple">ZISP</named-content>) “[<bold>Azerbaijan</bold>], Kosmoljan, Zuvan, 19.v.[1]936, Arnoldi”, “Holotypus <italic>Rogas arnoldii</italic> Tobias”.</p></tp:treatment-sec><tp:treatment-sec sec-type="material" id="SECID0EMFBK"><title>Additional material.</title><p>1 ♂ (<abbrev xmlns:xlink="http://www.w3.org/1999/xlink" content-type="institution" xlink:title="Naturalis Biodiversity Center, Leiden" id="ABBRID0ESFBK" xlink:type="simple">RMNH</abbrev>), “<bold>Turkey</bold>, Hakkâri, Tanin Tanin Pass, 25.vi.1985, 2200 m, C.J. Zwakhals”. Male is provisionally associated with this species; it may belong to a related species.</p></tp:treatment-sec><tp:treatment-sec sec-type="Molecular data" id="SECID0EZFBK"><title>Molecular data.</title><p>None.</p></tp:treatment-sec><tp:treatment-sec sec-type="biology" id="SECID0E5FBK"><title>Biology.</title><p>Unknown. The holotype was collected in May.</p></tp:treatment-sec><tp:treatment-sec sec-type="diagnosis" id="SECID0EDGBK"><title>Diagnosis.</title><p>Maximum width of hypoclypeal depression 0.4–0.5 × minimum width of face (Fig. <xref ref-type="fig" rid="F14">78</xref>); clypeus obtuse apically and not protruding in lateral view (Fig. <xref ref-type="fig" rid="F14">77</xref>); length of malar space of ♀ 0.5–0.6 × height of eye in lateral view; antennal segments of ♀ 35–37 and length of antenna of ♀ 0.8–0.9 × fore wing; OOL sparsely punctate; lateral lobes of mesoscutum largely smooth; posterior half of notauli shallow; precoxal area coarsely vermiculate-rugose medially; head, palpi and part of mesosoma of ♀ yellowish brown; pterostigma dark brown; apex of hind tibia of ♀ yellowish; hind tarsal claws yellowish or brownish setose (Fig. <xref ref-type="fig" rid="F13">72</xref>); 4<sup>th</sup>–6<sup>th</sup> tergites of ♂ flat and normally setose, but setae slightly longer than on basal tergites (Fig. <xref ref-type="fig" rid="F16">92</xref>).</p></tp:treatment-sec><tp:treatment-sec sec-type="description" id="SECID0E4GBK"><title>Description.</title><p>Holotype, ♀, length of fore wing 4.4 mm, of body 5.7 mm.</p><p><bold><italic>Head.</italic></bold> Antennal segments of ♀ 37, length of antenna 0.85 × fore wing, its subapical segments quadrate; frons with rather coarse curved rugae, shiny, and rugose behind antennal sockets; OOL 2.0 × diameter of posterior ocellus, and finely remotely punctate, interspaces much larger than diameter of punctures; vertex spaced punctate, shiny; face transversely rugose; clypeus finely rugulose and with long setae; ventral margin of clypeus thick and not protruding forwards; width of hypoclypeal depression 0.45 × minimum width of face; length of eye 1.1 × temple in dorsal view (Fig. <xref ref-type="fig" rid="F14">79</xref>); vertex behind stemmaticum rugulose; clypeus near lower level of eyes; length of malar space 0.55 × length of eye in lateral view.</p><p><bold><italic>Mesosoma.</italic></bold> Mesoscutal lobes largely smooth, shiny, sparsely and finely punctate; precoxal area of mesopleuron coarsely rugose, but absent posteriorly; metapleuron remotely punctate, interspaces much wider than diameter of punctures, shiny; mesopleuron above precoxal area (except speculum) punctate and dorsally rugose; scutellum sparsely punctate or punctulate, medio-posteriorly rugulose and with some striae laterally, no carina; propodeum evenly convex and coarsely vermiculate-rugose, medio-longitudinal carina strong in basal 0.6, and without tubercles.</p><p><bold><italic>Wings.</italic></bold> Fore wing: just reaching apex of metasoma; r 0.35 × 3-SR (Fig. <xref ref-type="fig" rid="F14">74</xref>); 1-CU1 horizontal, 0.45 × 2-CU1; r-m unsclerotized; 2<sup>nd</sup> submarginal cell medium-sized (Fig. <xref ref-type="fig" rid="F14">74</xref>); cu-a vertical, straight; 1-M nearly straight posteriorly; 1-SR wide. Hind wing: marginal cell linearly widened, its apical width 2.2 × width at level of hamuli (Fig. <xref ref-type="fig" rid="F13">72</xref>); 2-SC+R subquadrate; m-cu distinct, but unsclerotized and as long as cu-a; M+CU:1-M = 15:9; 1r-m 0.7 × 1-M.</p><p><bold><italic>Legs.</italic></bold> Tarsal claws subpectinate, with six yellowish medium-sized pectinal bristles; hind coxa obliquely striated dorsally, punctulate laterally; hind trochantellus robust; length of hind femur and basitarsus 3.6 and 4.6 × their width, respectively; length of inner hind spur 0.5 × hind basitarsus.</p><p><bold><italic>Metasoma.</italic></bold> First tergite rather flattened, as long as wide apically; 1<sup>st</sup> and 2<sup>nd</sup> tergites coarsely longitudinally and densely rugose, robust and posterior corners of 1<sup>st</sup> protruding outside base of 2<sup>nd</sup> tergite, with distinct median carina; medio-basal area of 2<sup>nd</sup> tergite wide and short; 2<sup>nd</sup> suture moderately deep and crenulate; basal half of 3<sup>rd</sup> tergite longitudinally striate, remainder of metasoma largely smooth, punctulate; 4<sup>th</sup> and apical half of 3<sup>rd</sup> tergite without sharp lateral crease; ovipositor sheath wide, setose and apically truncate (Fig. <xref ref-type="fig" rid="F13">73</xref>).</p><p><bold><italic>Colour.</italic></bold> Yellowish brown; mesosoma (except mesoscutum, scutellum medially, pronotum anteriorly and dorsally), ovipositor sheath, 3<sup>rd</sup> tergite (except antero-lateral corners) and following segments black; apical half of antenna, pedicellus, palpi, hind femur apico-dorsally, telotarsi, veins, parastigma basally and pterostigma dark brown; wing membrane rather brownish infuscate.</p><p><bold><italic>Variation.</italic></bold> Antennal segments of ♀ 37(1). Male is largely black, except for 2<sup>nd</sup> tergite and anterior half of 3<sup>rd</sup> tergite (Fig. <xref ref-type="fig" rid="F15">80</xref>).</p></tp:treatment-sec><tp:treatment-sec sec-type="distribution" id="SECID0EFKBK"><title>Distribution.</title><p>Azerbaijan, *Turkey.</p></tp:treatment-sec><tp:treatment-sec sec-type="notes" id="SECID0EKKBK"><title>Notes.</title><p>Easily confused with <italic><tp:taxon-name><tp:taxon-name-part taxon-name-part-type="genus" reg="Aleiodes">A.</tp:taxon-name-part> <tp:taxon-name-part taxon-name-part-type="species" reg="ruficornis">ruficornis</tp:taxon-name-part></tp:taxon-name></italic> (Herrich-Schäffer); the relative size of the clypeus (wider and somewhat shorter in <italic><tp:taxon-name><tp:taxon-name-part taxon-name-part-type="genus" reg="Aleiodes">A.</tp:taxon-name-part> <tp:taxon-name-part taxon-name-part-type="species" reg="arnoldii">arnoldii</tp:taxon-name-part></tp:taxon-name></italic> than in <italic><tp:taxon-name><tp:taxon-name-part taxon-name-part-type="genus" reg="Aleiodes">A.</tp:taxon-name-part> <tp:taxon-name-part taxon-name-part-type="species" reg="ruficornis">ruficornis</tp:taxon-name-part></tp:taxon-name></italic>) seems to be the main difference in both sexes. In addition, the female of <italic><tp:taxon-name><tp:taxon-name-part taxon-name-part-type="genus" reg="Aleiodes">A.</tp:taxon-name-part> <tp:taxon-name-part taxon-name-part-type="species" reg="arnoldii">arnoldii</tp:taxon-name-part></tp:taxon-name></italic> has the temple ventrally and the malar space yellowish brown (dark brown in <italic><tp:taxon-name><tp:taxon-name-part taxon-name-part-type="genus" reg="Aleiodes">A.</tp:taxon-name-part> <tp:taxon-name-part taxon-name-part-type="species" reg="ruficornis">ruficornis</tp:taxon-name-part></tp:taxon-name></italic>). The male has darker legs and 1<sup>st</sup> metasomal tergite than the female (the sexes more similar in <italic><tp:taxon-name><tp:taxon-name-part taxon-name-part-type="genus" reg="Aleiodes">A.</tp:taxon-name-part> <tp:taxon-name-part taxon-name-part-type="species" reg="ruficornis">ruficornis</tp:taxon-name-part></tp:taxon-name></italic>). Also reported from Uzbekistan (Yuldashev, 2006); the record from Poland (Huflejt, 1997) most likely concerns <italic><tp:taxon-name><tp:taxon-name-part taxon-name-part-type="genus" reg="Aleiodes">A.</tp:taxon-name-part> <tp:taxon-name-part taxon-name-part-type="species" reg="ruficornis">ruficornis</tp:taxon-name-part></tp:taxon-name></italic> (Herrich-Schäffer). <italic><tp:taxon-name><tp:taxon-name-part taxon-name-part-type="genus" reg="Aleiodes">Aleiodes</tp:taxon-name-part> <tp:taxon-name-part taxon-name-part-type="species" reg="arnoldii">arnoldii</tp:taxon-name-part></tp:taxon-name></italic><italic>sensu</italic><xref ref-type="bibr" rid="B41">Farahani et al. (2015)</xref> concerns a species closely related to <italic><tp:taxon-name><tp:taxon-name-part taxon-name-part-type="genus" reg="Aleiodes">A.</tp:taxon-name-part> <tp:taxon-name-part taxon-name-part-type="species" reg="gasterator">gasterator</tp:taxon-name-part></tp:taxon-name></italic> (Jurine) but has basal half of 3<sup>rd</sup> tergite coarsely longitudinally rugose, antenna of ♀ with 30–35 segments (of ♂ 36), head linearly narrowed ventrally and subbasal antennal segments of ♀ slightly slenderer.</p><fig id="F13" position="float" orientation="portrait"><object-id xmlns:xlink="http://www.w3.org/1999/xlink" content-type="doi" xlink:type="simple">10.3897/zookeys.919.39642.figures72-73</object-id><object-id xmlns:xlink="http://www.w3.org/1999/xlink" content-type="arpha" xlink:type="simple">D8339728-0BB7-5DE2-AF96-7F6763CD34EC</object-id><label>Figures 72, 73.</label><caption><p><italic><tp:taxon-name><tp:taxon-name-part taxon-name-part-type="genus" reg="Aleiodes">Aleiodes</tp:taxon-name-part> <tp:taxon-name-part taxon-name-part-type="species" reg="arnoldii">arnoldii</tp:taxon-name-part></tp:taxon-name></italic> (Tobias), ♀, holotype <bold>72</bold> habitus lateral <bold>73</bold> ovipositor sheath lateral. Photographs: K. Samartsev.</p></caption><graphic xmlns:xlink="http://www.w3.org/1999/xlink" xlink:href="zookeys-919-001-g013.jpg" position="float" orientation="portrait" xlink:type="simple" id="oo_390057.jpg"><uri content-type="original_file" xlink:type="simple">https://binary.pensoft.net/fig/390057</uri></graphic></fig><fig id="F14" position="float" orientation="portrait"><object-id xmlns:xlink="http://www.w3.org/1999/xlink" content-type="doi" xlink:type="simple">10.3897/zookeys.919.39642.figures74-79</object-id><object-id xmlns:xlink="http://www.w3.org/1999/xlink" content-type="arpha" xlink:type="simple">1EB71D01-9D24-5985-8EC6-CB0EAF5EA6DA</object-id><label>Figures 74–79.</label><caption><p><italic><tp:taxon-name><tp:taxon-name-part taxon-name-part-type="genus" reg="Aleiodes">Aleiodes</tp:taxon-name-part> <tp:taxon-name-part taxon-name-part-type="species" reg="arnoldii">arnoldii</tp:taxon-name-part></tp:taxon-name></italic> (Tobias), ♀, holotype <bold>74</bold> wings <bold>75</bold> mesosoma lateral <bold>76</bold> antenna <bold>77</bold> head lateral <bold>78</bold> head anterior <bold>79</bold> head dorsal. Photographs: K. Samartsev.</p></caption><graphic xmlns:xlink="http://www.w3.org/1999/xlink" xlink:href="zookeys-919-001-g014.jpg" position="float" orientation="portrait" xlink:type="simple" id="oo_390058.jpg"><uri content-type="original_file" xlink:type="simple">https://binary.pensoft.net/fig/390058</uri></graphic></fig><fig id="F15" position="float" orientation="portrait"><object-id xmlns:xlink="http://www.w3.org/1999/xlink" content-type="doi" xlink:type="simple">10.3897/zookeys.919.39642.figure80</object-id><object-id xmlns:xlink="http://www.w3.org/1999/xlink" content-type="arpha" xlink:type="simple">9FE171F2-0F5F-5F6F-90BE-4550C5CAD1C1</object-id><label>Figure 80.</label><caption><p><italic><tp:taxon-name><tp:taxon-name-part taxon-name-part-type="genus" reg="Aleiodes">Aleiodes</tp:taxon-name-part> <tp:taxon-name-part taxon-name-part-type="species" reg="arnoldii">arnoldii</tp:taxon-name-part></tp:taxon-name></italic> (Tobias), ♂, Turkey, Tanin Pass, habitus lateral.</p></caption><graphic xmlns:xlink="http://www.w3.org/1999/xlink" xlink:href="zookeys-919-001-g015.jpg" position="float" orientation="portrait" xlink:type="simple" id="oo_390059.jpg"><uri content-type="original_file" xlink:type="simple">https://binary.pensoft.net/fig/390059</uri></graphic></fig><fig id="F16" position="float" orientation="portrait"><object-id xmlns:xlink="http://www.w3.org/1999/xlink" content-type="doi" xlink:type="simple">10.3897/zookeys.919.39642.figures81-92</object-id><object-id xmlns:xlink="http://www.w3.org/1999/xlink" content-type="arpha" xlink:type="simple">D7B63730-B1C9-5937-9156-0402627E8E5F</object-id><label>Figures 81–92.</label><caption><p><italic><tp:taxon-name><tp:taxon-name-part taxon-name-part-type="genus" reg="Aleiodes">Aleiodes</tp:taxon-name-part> <tp:taxon-name-part taxon-name-part-type="species" reg="arnoldii">arnoldii</tp:taxon-name-part></tp:taxon-name></italic> (Tobias), ♂, Turkey, Tanin Pass <bold>81</bold> wings <bold>82</bold> mesosoma lateral <bold>83</bold> mesosoma dorsal <bold>84</bold> metasoma dorsal <bold>85</bold> fore femur lateral <bold>86</bold> hind femur lateral <bold>87</bold> inner hind tarsal claw <bold>88</bold> head anterior <bold>89</bold> head dorsal <bold>90</bold> head lateral <bold>91</bold> base of antenna <bold>92</bold> apex of metasoma lateral.</p></caption><graphic xmlns:xlink="http://www.w3.org/1999/xlink" xlink:href="zookeys-919-001-g016.jpg" position="float" orientation="portrait" xlink:type="simple" id="oo_390060.jpg"><uri content-type="original_file" xlink:type="simple">https://binary.pensoft.net/fig/390060</uri></graphic></fig></tp:treatment-sec><ref-list><ref id="B83"><mixed-citation xmlns:xlink="http://www.w3.org/1999/xlink" xlink:type="simple"><person-group><name name-style="western"><surname>Papp</surname><given-names>J</given-names></name></person-group> (<year>1985a</year>) <article-title>Contributions to the Braconid fauna of Hungary, VII. <tp:taxon-name><tp:taxon-name-part taxon-name-part-type="subfamily">Rogadinae</tp:taxon-name-part></tp:taxon-name> (<tp:taxon-name><tp:taxon-name-part taxon-name-part-type="order">Hymenoptera</tp:taxon-name-part></tp:taxon-name>: <tp:taxon-name><tp:taxon-name-part taxon-name-part-type="family">Braconidae</tp:taxon-name-part></tp:taxon-name>).</article-title><source>Folia Entomologica Hungarica</source><volume>46</volume>: <fpage>143</fpage>–<lpage>164</lpage>.</mixed-citation></ref><ref id="B88"><mixed-citation xmlns:xlink="http://www.w3.org/1999/xlink" xlink:type="simple"><person-group><name name-style="western"><surname>Papp</surname><given-names>J</given-names></name></person-group> (<year>1991a</year>) <article-title>Parasitic wasps of the superfamily <tp:taxon-name><tp:taxon-name-part taxon-name-part-type="superfamily">Ichneumonoidea</tp:taxon-name-part></tp:taxon-name>. <tp:taxon-name><tp:taxon-name-part taxon-name-part-type="family">Braconidae</tp:taxon-name-part></tp:taxon-name>. 18. <tp:taxon-name><tp:taxon-name-part taxon-name-part-type="subfamily">Doryctinae</tp:taxon-name-part></tp:taxon-name>. 19. <tp:taxon-name><tp:taxon-name-part taxon-name-part-type="subfamily">Rogadinae</tp:taxon-name-part></tp:taxon-name>.</article-title><source>Magyarorszag Allatvilaga [Fauna Hungariae]</source><volume>167</volume>: <fpage>1</fpage>–<lpage>122</lpage>.</mixed-citation></ref><ref id="B41"><mixed-citation xmlns:xlink="http://www.w3.org/1999/xlink" xlink:type="simple"><person-group><name name-style="western"><surname>Farahani</surname><given-names>S</given-names></name><name name-style="western"><surname>Talebi</surname><given-names>AA</given-names></name><name name-style="western"><surname>van Achterberg</surname><given-names>C</given-names></name><name name-style="western"><surname>Rakhshani</surname><given-names>E</given-names></name></person-group> (<year>2015</year>) <article-title>A review of the subfamily <tp:taxon-name><tp:taxon-name-part taxon-name-part-type="subfamily">Rogadinae</tp:taxon-name-part></tp:taxon-name> (<tp:taxon-name><tp:taxon-name-part taxon-name-part-type="order">Hymenoptera</tp:taxon-name-part></tp:taxon-name>: <tp:taxon-name><tp:taxon-name-part taxon-name-part-type="family">Braconidae</tp:taxon-name-part></tp:taxon-name>) from Iran.</article-title><source>Zootaxa</source><volume>3973</volume>(<issue>2</issue>): <fpage>227</fpage>–<lpage>250</lpage>. <ext-link xlink:type="simple" ext-link-type="doi" xlink:href="10.11646/zootaxa.3973.2.2">https://doi.org/10.11646/zootaxa.3973.2.2</ext-link></mixed-citation></ref></ref-list></tp:taxon-treatment>
