# Supplementary material for: Revision of the western Palaearctic species of Aleiodes Wesmael (Hymenoptera, Braconidae, Rogadinae). Part 2: Revision of the A. apicalis group
Source: Zookeys. 2020 Mar 16;919:1–259. doi: 10.3897/zookeys.919.39642 (PMC7197265; doi:10.3897/zookeys.919.39642)
Supplement: XML Treatment for Aleiodes aterrimus [file zookeys.919.39642-treatment7.xml]

<!DOCTYPE tp:taxon-treatment
  PUBLIC "-//TaxonX//DTD Taxonomic Treatment Publishing DTD v0 20100105//EN" "tax-treatment-NSO.dtd">
<tp:taxon-treatment xmlns:tp="http://www.plazi.org/taxpub"><tp:treatment-meta><kwd-group><label>Taxon classification</label><kwd><named-content xmlns:xlink="http://www.w3.org/1999/xlink" content-type="kingdom">Animalia</named-content></kwd><kwd><named-content xmlns:xlink="http://www.w3.org/1999/xlink" content-type="order">Hymenoptera</named-content></kwd><kwd><named-content xmlns:xlink="http://www.w3.org/1999/xlink" content-type="family">Braconidae</named-content></kwd></kwd-group><mixed-citation publication-type="journal"><person-group><name><surname>van Achterberg</surname><given-names>Cornelis</given-names></name><name><surname>Shaw</surname><given-names>Mark R.</given-names></name><name><surname>Quicke</surname><given-names>Donald L.J.</given-names></name></person-group><article-title>Revision of the western Palaearctic species of <italic><tp:taxon-name><tp:taxon-name-part taxon-name-part-type="genus" reg="Aleiodes">Aleiodes</tp:taxon-name-part></tp:taxon-name></italic> Wesmael (<tp:taxon-name><tp:taxon-name-part taxon-name-part-type="order">Hymenoptera</tp:taxon-name-part></tp:taxon-name>, <tp:taxon-name><tp:taxon-name-part taxon-name-part-type="family">Braconidae</tp:taxon-name-part></tp:taxon-name>, <tp:taxon-name><tp:taxon-name-part taxon-name-part-type="subfamily">Rogadinae</tp:taxon-name-part></tp:taxon-name>). Part 2: Revision of the <italic><tp:taxon-name><tp:taxon-name-part taxon-name-part-type="genus" reg="Aleiodes">A.</tp:taxon-name-part> <tp:taxon-name-part taxon-name-part-type="species" reg="apicalis">apicalis</tp:taxon-name-part></tp:taxon-name></italic> group</article-title><source>Zookeys</source><day>16</day><month>3</month><year>2020</year><volume>919</volume><fpage>1</fpage><lpage>259</lpage><pub-id pub-id-type="doi">10.3897/zookeys.919.39642</pub-id></mixed-citation></tp:treatment-meta><tp:nomenclature><tp:taxon-name><object-id xmlns:xlink="http://www.w3.org/1999/xlink" content-type="arpha" xlink:type="simple">D5B255F1-2788-5659-BE7B-E2FCF928FF9E</object-id>
              <tp:taxon-name-part taxon-name-part-type="genus" reg="Aleiodes">Aleiodes</tp:taxon-name-part>
              <tp:taxon-name-part taxon-name-part-type="species" reg="aterrimus">aterrimus</tp:taxon-name-part>
            </tp:taxon-name><tp:taxon-authority>(Ratzeburg, 1852)</tp:taxon-authority><xref ref-type="fig" rid="F17">Figs 93–97</xref><xref ref-type="fig" rid="F18">, 98–100</xref><xref ref-type="fig" rid="F19">, 101</xref><xref ref-type="fig" rid="F20">, 102–115</xref><tp:nomenclature-citation-list><tp:nomenclature-citation><tp:taxon-name>
                  <tp:taxon-name-part taxon-name-part-type="genus" reg="Bracon">Bracon</tp:taxon-name-part> <tp:taxon-name-part taxon-name-part-type="species" reg="aterrimus">aterrimus</tp:taxon-name-part></tp:taxon-name><comment>Ratzeburg, 1852: 35; <xref ref-type="bibr" rid="B122">Shenefelt 1978</xref>: 1467.</comment></tp:nomenclature-citation><tp:nomenclature-citation><tp:taxon-name>
                  <tp:taxon-name-part taxon-name-part-type="genus" reg="Aleiodes">Aleiodes</tp:taxon-name-part> <tp:taxon-name-part taxon-name-part-type="species" reg="aterrimus">aterrimus</tp:taxon-name-part></tp:taxon-name><comment>; <xref ref-type="bibr" rid="B10">Belokobylskij et al. 2003</xref>: 398; <xref ref-type="bibr" rid="B152">Zaldívar-Riverón et al. 2004</xref>: 234.</comment></tp:nomenclature-citation><tp:nomenclature-citation><tp:taxon-name>
                  <tp:taxon-name-part taxon-name-part-type="genus" reg="Aleiodes">Aleiodes</tp:taxon-name-part> <tp:taxon-name-part taxon-name-part-type="species" reg="grandis">grandis</tp:taxon-name-part></tp:taxon-name><comment>Giraud, 1857: 178; <xref ref-type="bibr" rid="B88">Papp 1991a</xref>: 77; <xref ref-type="bibr" rid="B13">Bergamasco et al. 1995</xref>: 5; <xref ref-type="bibr" rid="B10">Belokobylskij et al. 2003</xref>: 398; <xref ref-type="bibr" rid="B97">Papp 2005</xref>: 176 (as valid species) [examined].</comment></tp:nomenclature-citation><tp:nomenclature-citation><tp:taxon-name>
                  <tp:taxon-name-part taxon-name-part-type="genus" reg="Aleiodes">Aleiodes</tp:taxon-name-part> (<tp:taxon-name-part taxon-name-part-type="subgenus" reg="Neorhogas">Neorhogas</tp:taxon-name-part>) <tp:taxon-name-part taxon-name-part-type="species" reg="grandis">grandis</tp:taxon-name-part></tp:taxon-name><comment>; <xref ref-type="bibr" rid="B83">Papp 1985a</xref>: 159 (lectotype designation and as synonym of <tp:taxon-name><tp:taxon-name-part taxon-name-part-type="genus" reg="Aleiodes">A.</tp:taxon-name-part> <tp:taxon-name-part taxon-name-part-type="species" reg="aterrimus">aterrimus</tp:taxon-name-part></tp:taxon-name>); <xref ref-type="bibr" rid="B108">Riedel et al. 2002</xref>: 106.</comment></tp:nomenclature-citation><tp:nomenclature-citation><tp:taxon-name>
                  <tp:taxon-name-part taxon-name-part-type="genus" reg="Aleiodes">Aleiodes</tp:taxon-name-part> (<tp:taxon-name-part taxon-name-part-type="subgenus" reg="Chelonorhogas">Chelonorhogas</tp:taxon-name-part>) <tp:taxon-name-part taxon-name-part-type="species" reg="aterrimus">aterrimus</tp:taxon-name-part></tp:taxon-name><comment>; Falco et al. 1997: 60.</comment></tp:nomenclature-citation><tp:nomenclature-citation><tp:taxon-name>
                  <tp:taxon-name-part taxon-name-part-type="genus" reg="Rogas">Rogas</tp:taxon-name-part> <tp:taxon-name-part taxon-name-part-type="species" reg="grandis">grandis</tp:taxon-name-part></tp:taxon-name><comment>; <xref ref-type="bibr" rid="B121">Shenefelt 1975</xref>: 1232.</comment></tp:nomenclature-citation><tp:nomenclature-citation><tp:taxon-name>
                  <tp:taxon-name-part taxon-name-part-type="genus" reg="Rogas">Rogas</tp:taxon-name-part> (<tp:taxon-name-part taxon-name-part-type="subgenus" reg="Rogas">Rogas</tp:taxon-name-part>) <tp:taxon-name-part taxon-name-part-type="species" reg="grandis">grandis</tp:taxon-name-part></tp:taxon-name><comment>; <xref ref-type="bibr" rid="B137">Tobias 1976</xref>: 87, <xref ref-type="bibr" rid="B138">1986</xref>: 81 (transl.: 134).</comment></tp:nomenclature-citation><tp:nomenclature-citation><tp:taxon-name>
                  <tp:taxon-name-part taxon-name-part-type="genus" reg="Rhogas">Rhogas</tp:taxon-name-part> <tp:taxon-name-part taxon-name-part-type="species" reg="malaisei">malaisei</tp:taxon-name-part></tp:taxon-name><comment>Shestakov, 1940: 7.</comment></tp:nomenclature-citation><tp:nomenclature-citation><tp:taxon-name>
                  <tp:taxon-name-part taxon-name-part-type="genus" reg="Rogas">Rogas</tp:taxon-name-part> <tp:taxon-name-part taxon-name-part-type="species" reg="malaisei">malaisei</tp:taxon-name-part></tp:taxon-name><comment>; <xref ref-type="bibr" rid="B121">Shenefelt 1975</xref>: 1237.</comment></tp:nomenclature-citation><tp:nomenclature-citation><tp:taxon-name>
                  <tp:taxon-name-part taxon-name-part-type="genus" reg="Aleiodes">Aleiodes</tp:taxon-name-part> <tp:taxon-name-part taxon-name-part-type="species" reg="malaisei">malaisei</tp:taxon-name-part></tp:taxon-name><comment>; <xref ref-type="bibr" rid="B120">Shaw et al. 1998</xref>: 63 (as synonym of <tp:taxon-name><tp:taxon-name-part taxon-name-part-type="genus" reg="Aleiodes">A.</tp:taxon-name-part> <tp:taxon-name-part taxon-name-part-type="species" reg="grandis">grandis</tp:taxon-name-part></tp:taxon-name> Giraud); <xref ref-type="bibr" rid="B10">Belokobylskij et al. 2003</xref>: 398 (as synonym of <tp:taxon-name><tp:taxon-name-part taxon-name-part-type="genus" reg="Aleiodes">A.</tp:taxon-name-part> <tp:taxon-name-part taxon-name-part-type="species" reg="aterrimus">aterrimus</tp:taxon-name-part></tp:taxon-name> (Ratzeburg)); <xref ref-type="bibr" rid="B97">Papp 2005</xref>: 176 (as synonym of <tp:taxon-name><tp:taxon-name-part taxon-name-part-type="genus" reg="Aleiodes">A.</tp:taxon-name-part> <tp:taxon-name-part taxon-name-part-type="species" reg="grandis">grandis</tp:taxon-name-part></tp:taxon-name> Giraud).</comment></tp:nomenclature-citation><tp:nomenclature-citation><tp:taxon-name>
                  <tp:taxon-name-part taxon-name-part-type="genus" reg="Rogas">Rogas</tp:taxon-name-part> (<tp:taxon-name-part taxon-name-part-type="subgenus" reg="Rogas">Rogas</tp:taxon-name-part>) <tp:taxon-name-part taxon-name-part-type="species" reg="vicinus">vicinus</tp:taxon-name-part></tp:taxon-name><comment>Papp, 1977a: 114, 115 [examined]. Syn. nov.</comment></tp:nomenclature-citation><tp:nomenclature-citation><tp:taxon-name>
                  <tp:taxon-name-part taxon-name-part-type="genus" reg="Aleiodes">Aleiodes</tp:taxon-name-part> (<tp:taxon-name-part taxon-name-part-type="subgenus" reg="Neorhogas">Neorhogas</tp:taxon-name-part>) <tp:taxon-name-part taxon-name-part-type="species" reg="vicinis">vicinis</tp:taxon-name-part></tp:taxon-name><comment>; <xref ref-type="bibr" rid="B88">Papp 1991a</xref>: 78.</comment></tp:nomenclature-citation></tp:nomenclature-citation-list></tp:nomenclature><tp:treatment-sec sec-type="type material" id="SECID0ET3BK"><title>Type material.</title><p>Lectotype of <italic><tp:taxon-name><tp:taxon-name-part taxon-name-part-type="genus" reg="Aleiodes">A.</tp:taxon-name-part> <tp:taxon-name-part taxon-name-part-type="species" reg="grandis">grandis</tp:taxon-name-part></tp:taxon-name></italic>, ♂ (<named-content xmlns:xlink="http://www.w3.org/1999/xlink" content-type="dwc:institutional_code" xlink:type="simple">MNHN</named-content>), “[<bold>Austria</bold>:] environs de Vienne”. Holotype of <italic><tp:taxon-name><tp:taxon-name-part taxon-name-part-type="genus" reg="Rogas">R.</tp:taxon-name-part> <tp:taxon-name-part taxon-name-part-type="species" reg="vicinus">vicinus</tp:taxon-name-part></tp:taxon-name></italic> (<named-content xmlns:xlink="http://www.w3.org/1999/xlink" content-type="dwc:institutional_code" xlink:type="simple">MTMA</named-content>), ♀, “Yugoslavia, [<bold>Serbia</bold>:] Vojvonida, Fruška Gora Mts., Sremska Kamenica, 1–2.v.1972, Papp &amp; Horvatovich”, “Holotypus ♀ <italic>Rogas vicinus</italic> sp. n., Papp, 1977”, “Hym. Typ. No. 2375, Mus. Budapest”; paratype of <italic><tp:taxon-name><tp:taxon-name-part taxon-name-part-type="genus" reg="Rogas">R.</tp:taxon-name-part> <tp:taxon-name-part taxon-name-part-type="species" reg="vicinus">vicinus</tp:taxon-name-part></tp:taxon-name></italic>, ♀ (<named-content xmlns:xlink="http://www.w3.org/1999/xlink" content-type="dwc:institutional_code" xlink:type="simple">MTMA</named-content>), “[<bold>Romania</bold>:] Transylvania, Szászkezd%, Silbernagel”, “Paratypus ♀ <italic>Rogas vicinus</italic> sp. n., Papp, 1977”, “Hym. Typ. No. 2376, Mus. Budapest”; 1 ♂ (<named-content xmlns:xlink="http://www.w3.org/1999/xlink" content-type="dwc:institutional_code" xlink:type="simple">MTMA</named-content>), id., but No. 2375.</p></tp:treatment-sec><tp:treatment-sec sec-type="material" id="SECID0EE6BK"><title>Additional material.</title><p>Austria, Belgium, British Isles (England V.C.s 8, 9, 10, 11, 12, 14, 15, 20, 22, 28, 29, 39), Czech Republic, Finland, Germany, Hungary, Netherlands (GE: Brummen (Leuvenheim); LI: Epen; ZH: Schoonrewoerd), Poland, Romania, Russia, Slovakia, Spain, Switzerland. Specimens in <named-content xmlns:xlink="http://www.w3.org/1999/xlink" content-type="dwc:institutional_code" xlink:type="simple">ZJUH</named-content>, <abbrev xmlns:xlink="http://www.w3.org/1999/xlink" content-type="institution" xlink:title="Oberösterreichisches Landesmuseum, Biologiezentrum, Linz" id="ABBRID0ES6BK" xlink:type="simple">BZL</abbrev>, <named-content xmlns:xlink="http://www.w3.org/1999/xlink" content-type="dwc:institutional_code" xlink:type="simple">CNC</named-content>, <named-content xmlns:xlink="http://www.w3.org/1999/xlink" content-type="dwc:institutional_code" xlink:type="simple">FMNH</named-content>, <abbrev xmlns:xlink="http://www.w3.org/1999/xlink" xlink:title="H. Schnee Collection" id="ABBRID0EHACK" xlink:type="simple">HSC</abbrev>, <abbrev xmlns:xlink="http://www.w3.org/1999/xlink" xlink:title="M. Riedel Collection" id="ABBRID0ELACK" xlink:type="simple">MRC</abbrev>, <abbrev xmlns:xlink="http://www.w3.org/1999/xlink" xlink:title="M. Schwarz Collection, Linz" id="ABBRID0EPACK" xlink:type="simple">MSC</abbrev>, <named-content xmlns:xlink="http://www.w3.org/1999/xlink" content-type="dwc:institutional_code" xlink:type="simple">MTMA</named-content>, <named-content xmlns:xlink="http://www.w3.org/1999/xlink" content-type="dwc:institutional_code" xlink:type="simple">NMS</named-content>, <named-content xmlns:xlink="http://www.w3.org/1999/xlink" content-type="dwc:institutional_code" xlink:type="simple">OUM</named-content>, <abbrev xmlns:xlink="http://www.w3.org/1999/xlink" content-type="institution" xlink:title="Naturalis Biodiversity Center, Leiden" id="ABBRID0ELBCK" xlink:type="simple">RMNH</abbrev>, <abbrev xmlns:xlink="http://www.w3.org/1999/xlink" content-type="institution" xlink:title="Senkenberg Deutches Entomologisches Institut, Müncheberg" id="ABBRID0EQBCK" xlink:type="simple">SDEI</abbrev>, <named-content xmlns:xlink="http://www.w3.org/1999/xlink" content-type="dwc:institutional_code" xlink:type="simple">ZSSM</named-content>.</p></tp:treatment-sec><tp:treatment-sec sec-type="Molecular data" id="SECID0E4BCK"><title>Molecular data.</title><p>MRS024 (UK), MRS147 (UK).</p></tp:treatment-sec><tp:treatment-sec sec-type="biology" id="SECID0ECCCK"><title>Biology.</title><p>Univoltine, spending ca ten months of the year in the exposed mummy on an aerial twig. Collected from April–June, among broadleaved trees (but see paragraph below). Reared from arboreal <italic><tp:taxon-name><tp:taxon-name-part taxon-name-part-type="genus" reg="Amphipyra">Amphipyra</tp:taxon-name-part></tp:taxon-name></italic> spp.: <italic><tp:taxon-name><tp:taxon-name-part taxon-name-part-type="genus" reg="Amphipyra">A.</tp:taxon-name-part> <tp:taxon-name-part taxon-name-part-type="species" reg="pyramidea">pyramidea</tp:taxon-name-part></tp:taxon-name></italic> (Linnaeus) (29; M.G. Bloxham, C. Bystrowski, J. Connell, A.P. Fowles, G.M. Haggett, B.T. Parsons, D.L.J. Quicke, M.R. Shaw); <italic><tp:taxon-name><tp:taxon-name-part taxon-name-part-type="genus" reg="Amphipyra">A.</tp:taxon-name-part> <tp:taxon-name-part taxon-name-part-type="species" reg="berbera">berbera</tp:taxon-name-part></tp:taxon-name></italic> (Rungs) (5:1 [5 <named-content xmlns:xlink="http://www.w3.org/1999/xlink" content-type="dwc:institutional_code" xlink:type="simple">OUM</named-content>]; G.C. Varley); <italic><tp:taxon-name><tp:taxon-name-part taxon-name-part-type="genus" reg="Amphipyra">Amphipyra</tp:taxon-name-part></tp:taxon-name></italic> sp. (8). Some of the forgoing specimens were reared and labelled in the period before it was known that there are two closely related and sympatric arboreal species of <italic><tp:taxon-name><tp:taxon-name-part taxon-name-part-type="genus" reg="Amphipyra">Amphipyra</tp:taxon-name-part></tp:taxon-name></italic> in Britain, and it is possible that British records from <italic><tp:taxon-name><tp:taxon-name-part taxon-name-part-type="genus" reg="Amphipyra">A.</tp:taxon-name-part> <tp:taxon-name-part taxon-name-part-type="species" reg="pyramidea">pyramidea</tp:taxon-name-part></tp:taxon-name></italic> (especially when collected on <italic><tp:taxon-name><tp:taxon-name-part taxon-name-part-type="genus" reg="Quercus">Quercus</tp:taxon-name-part></tp:taxon-name></italic>; cf. Shaw, 1981) have been overstated at the expense of <italic><tp:taxon-name><tp:taxon-name-part taxon-name-part-type="genus" reg="Amphipyra">A.</tp:taxon-name-part> <tp:taxon-name-part taxon-name-part-type="species" reg="berbera">berbera</tp:taxon-name-part></tp:taxon-name></italic>; however, both certainly serve as host. An account of frequency at one site is given by <xref ref-type="bibr" rid="B111">Shaw (1981)</xref>.</p><p>Before becoming mummified the host moves to a narrow twig, to which the mummy will be very strongly glued. In the early stage of the mummification process (Fig. <xref ref-type="fig" rid="F18">99</xref>), in which the anterior end of the host is particularly contracted, the parasitoid larva strongly protrudes anteriorly to spread the necessary glue (Fig. <xref ref-type="fig" rid="F19">101</xref>). The resultant almost semi-circularly domed and hard mummy (Fig. <xref ref-type="fig" rid="F18">100</xref>), in which the parasitoid occupies approximately abdominal segments 4–7 of the host, forms in ca May–June and persists through the remainder of the summer and the following winter until the adult emerges in ca April–May. (The univoltine hosts overwinter in the egg stage.) The swollen part of the mummy, which is moderately densely lined with silk, is externally usually matt chalky buff in colour, but dark brown diamond-shaped patches centred dorsally on intersegmental areas tend to remain (Fig. <xref ref-type="fig" rid="F17">97</xref>), and sometimes (perhaps especially when the mummy is unable to dry as it forms) these are coalesced to leave a single shiny dark brown patch covering most of the dorsal surface. Some of the mummies examined might be of somewhat stunted final instar hosts, but others are more clearly penultimate instar. The outcomes of an experiment involving six females and cultured <italic><tp:taxon-name><tp:taxon-name-part taxon-name-part-type="genus" reg="Amphipyra">A.</tp:taxon-name-part> <tp:taxon-name-part taxon-name-part-type="species" reg="pyramidea">pyramidea</tp:taxon-name-part></tp:taxon-name></italic> larvae were unfortunately marred by unavoidably high temperatures and then disease overcoming the cultures so that no mummies resulted, but the following observations were made: (i) 2<sup>nd</sup> to 5<sup>th</sup> instar hosts were potentially attractive; (ii) 2<sup>nd</sup> instar hosts were, however, often ignored or else tended to be abandoned after being paralysed with a single jab (i.e., without oviposition subsequently taking place); (iii) 3<sup>rd</sup> instar hosts were often ignored, but when attacked seemed the most smoothly parasitised, sometimes with a single paralysing jab being followed, after a short pause, by a single insertion of the ovipositor for presumed oviposition, although the pattern observed for 4<sup>th</sup> and 5<sup>th</sup> instars also occurred with 3<sup>rd</sup> instars; (iv) 4<sup>th</sup> and (2 only) 5<sup>th</sup> instar hosts were embraced the most enthusiastically, but it required several (3–5) injections to subdue them, and then there were usually several (3–4) separate sequential and lengthy (often as long as 80 seconds) insertions of the ovipositor (which may or may not all have been actual ovipositions), the parasitoid turning between insertions and always grasping the host with all six legs during the insertion; (v) antennation of the host was minimal, and there was no post-oviposition association; (vi) all temporarily paralysed hosts hung from the substrate by one or usually more prolegs until they recovered, presumably preventing their falling from their pabulum; (vii) there is no long-term physiological venom effect. The behaviour of adults observed toward the different instars is intriguing, and the experiment would be well worth repeating under better circumstances.</p><p>Although the above is a consistent pattern for this species, it does not account for a small number of specimens (14 ♀, 4♂ in <abbrev xmlns:xlink="http://www.w3.org/1999/xlink" content-type="institution" xlink:title="Oberösterreichisches Landesmuseum, Biologiezentrum, Linz" id="ABBRID0ENGCK" xlink:type="simple">BZL</abbrev>, <abbrev xmlns:xlink="http://www.w3.org/1999/xlink" xlink:title="M. Riedel Collection" id="ABBRID0ESGCK" xlink:type="simple">MRC</abbrev>, <named-content xmlns:xlink="http://www.w3.org/1999/xlink" content-type="dwc:institutional_code" xlink:type="simple">MTMA</named-content>, <named-content xmlns:xlink="http://www.w3.org/1999/xlink" content-type="dwc:institutional_code" xlink:type="simple">NMS</named-content>, <abbrev xmlns:xlink="http://www.w3.org/1999/xlink" content-type="institution" xlink:title="Senkenberg Deutches Entomologisches Institut, Müncheberg" id="ABBRID0EGHCK" xlink:type="simple">SDEI</abbrev>, <named-content xmlns:xlink="http://www.w3.org/1999/xlink" content-type="dwc:institutional_code" xlink:type="simple">ZSSM</named-content>) examined from various localities in central Europe (Czech Republic, Germany, Hungary) and S. Russia. These specimens share small but rather consistent morphological differences from the usual form, in particular tendencies towards: more intense sculpture on the metasomal tergites (T3 being more or less strongly punctate or even rugose-punctate); the hind wing marginal cell parallel-sided in basal three fifths; shorter 3-SR in fore wing; basal cell of fore wing with more, and more evenly distributed, setae; fewer antennal segments; wing membrane slightly brownish. These differences are not absolutely consistent and would be easy to let pass without comment were it not for the fact that they are correlated with an apparently different phenology, as (of the ten specimens with dates recorded) five ♀ were collected in July and one in August, with only three ♀ in May and one in June (none in April). This is in marked contrast with the earlier flight time of the usual form, and the usual hosts (arboreal <italic><tp:taxon-name><tp:taxon-name-part taxon-name-part-type="genus" reg="Amphipyra">Amphipyra</tp:taxon-name-part></tp:taxon-name></italic> spp.) are not available after early June. A further ♀ specimen (<named-content xmlns:xlink="http://www.w3.org/1999/xlink" content-type="dwc:institutional_code" xlink:type="simple">MTMA</named-content>) examined and returned in 1997 by MRS but apparently no longer in the main <named-content xmlns:xlink="http://www.w3.org/1999/xlink" content-type="dwc:institutional_code" xlink:type="simple">MTMA</named-content> collection was labelled “Hungaria, Fót, Somlyó-hegy, 30.vii.1958, Ehik”; “Ex <italic><tp:taxon-name><tp:taxon-name-part taxon-name-part-type="genus" reg="Panchrysia">Panchrysia</tp:taxon-name-part> <tp:taxon-name-part taxon-name-part-type="species" reg="deaurata">deaurata</tp:taxon-name-part></tp:taxon-name></italic> Esp [J. Papp’s handscript]”; “ex <italic><tp:taxon-name><tp:taxon-name-part taxon-name-part-type="genus" reg="Pytometra">Pytometra</tp:taxon-name-part> <tp:taxon-name-part taxon-name-part-type="species" reg="deautate">deautate</tp:taxon-name-part></tp:taxon-name></italic> [sic]”. Unfortunately, no mummy had been preserved, but this plusiine noctuid feeds on <italic><tp:taxon-name><tp:taxon-name-part taxon-name-part-type="genus" reg="Thalictrum">Thalictrum</tp:taxon-name-part></tp:taxon-name></italic> (a low plant, not a tree) and it is unlikely for an arboreal <italic><tp:taxon-name><tp:taxon-name-part taxon-name-part-type="genus" reg="Amphipyra">Amphipyra</tp:taxon-name-part></tp:taxon-name></italic>, even if fallen from a tree above, to have been mistaken for it. The date, whether referring to collection of the host larva or emergence of the adult parasitoid, is also out of step with arboreal <italic><tp:taxon-name><tp:taxon-name-part taxon-name-part-type="genus" reg="Amphipyra">Amphipyra</tp:taxon-name-part></tp:taxon-name></italic> species. We considered but rejected the possibility that these specimens belong to a separate species, and instead conclude that under certain circumstances <italic><tp:taxon-name><tp:taxon-name-part taxon-name-part-type="genus" reg="Aleiodes">A.</tp:taxon-name-part> <tp:taxon-name-part taxon-name-part-type="species" reg="aterrimus">aterrimus</tp:taxon-name-part></tp:taxon-name></italic> can have a partial 2<sup>nd</sup> brood (in the southern part of its range) which uses different hosts, and that the morphological variation is merely seasonal. The material (which does not conform to <italic><tp:taxon-name><tp:taxon-name-part taxon-name-part-type="genus" reg="Aleiodes">A.</tp:taxon-name-part> <tp:taxon-name-part taxon-name-part-type="species" reg="sapporensis">sapporensis</tp:taxon-name-part></tp:taxon-name></italic> (Watanabe), see below) is being returned to holding institutions determined as <italic><tp:taxon-name><tp:taxon-name-part taxon-name-part-type="genus" reg="Aleiodes">A.</tp:taxon-name-part> <tp:taxon-name-part taxon-name-part-type="species" reg="aterrimus">aterrimus</tp:taxon-name-part></tp:taxon-name></italic> but with “var: T3 sculpture etc.” appended to facilitate recall if necessary. It should be added that this form has (on account of its heavy metasomal sculpture and extensively parallel-sided marginal cell in the hind wing) sometimes been misidentified as <italic><tp:taxon-name><tp:taxon-name-part taxon-name-part-type="genus" reg="Aleiodes">A.</tp:taxon-name-part> <tp:taxon-name-part taxon-name-part-type="species" reg="rugulosus">rugulosus</tp:taxon-name-part></tp:taxon-name></italic>, but the two species are always easily separated by the sculpture of the mesoscutum and scutellum, as well as by leg colour.</p></tp:treatment-sec><tp:treatment-sec sec-type="diagnosis" id="SECID0EDLCK"><title>Diagnosis.</title><p>Maximum width of hypoclypeal depression 0.3–0.4 × minimum width of face (Fig. <xref ref-type="fig" rid="F20">109</xref>); ventral margin of clypeus obtuse apically and not protruding outwards (Fig. <xref ref-type="fig" rid="F20">111</xref>); OOL of ♀ distinctly longer than diameter of posterior ocellus; mesoscutal lobes densely and finely punctate-coriaceous, rather matt; scutellum densely and finely coriaceous; mesosternal sulcus shallow, obsolescent or absent; vein 1-CU1 of fore wing 0.2 × vein 2-CU1 (Fig. <xref ref-type="fig" rid="F20">102</xref>); vein 2-SC+R of hind wing subquadrate or vertical (Fig. <xref ref-type="fig" rid="F20">102</xref>); hind tarsal claws with conspicuous and robust blackish pecten (Fig. <xref ref-type="fig" rid="F20">113</xref>); head black; hind tibia largely to completely black; metasoma of both sexes black; 4<sup>th</sup>–6<sup>th</sup> tergites of ♂ flat and densely short setose, except a narrow glabrous strip centrally.</p><p>Dr K. Samartsev (in litt.) kindly brought to the first author’s attention that the East Palaearctic <italic><tp:taxon-name><tp:taxon-name-part taxon-name-part-type="genus" reg="Aleiodes">A.</tp:taxon-name-part> <tp:taxon-name-part taxon-name-part-type="species" reg="sapporensis">sapporensis</tp:taxon-name-part></tp:taxon-name></italic> (Watanabe, 1937) occurs in southern European Russia (Middle and Lower Volga territories). <italic><tp:taxon-name><tp:taxon-name-part taxon-name-part-type="genus" reg="Aleiodes">Aleiodes</tp:taxon-name-part> <tp:taxon-name-part taxon-name-part-type="species" reg="aterrimus">aterrimus</tp:taxon-name-part></tp:taxon-name></italic> and <italic><tp:taxon-name><tp:taxon-name-part taxon-name-part-type="genus" reg="Aleiodes">A.</tp:taxon-name-part> <tp:taxon-name-part taxon-name-part-type="species" reg="sapporensis">sapporensis</tp:taxon-name-part></tp:taxon-name></italic> differ only slightly, mainly by the colour of the extreme base of the hind tibia (completely dark brown in <italic><tp:taxon-name><tp:taxon-name-part taxon-name-part-type="genus" reg="Aleiodes">A.</tp:taxon-name-part> <tp:taxon-name-part taxon-name-part-type="species" reg="sapporensis">sapporensis</tp:taxon-name-part></tp:taxon-name></italic> and usually narrowly pale yellowish in <italic><tp:taxon-name><tp:taxon-name-part taxon-name-part-type="genus" reg="Aleiodes">A.</tp:taxon-name-part> <tp:taxon-name-part taxon-name-part-type="species" reg="aterrimus">aterrimus</tp:taxon-name-part></tp:taxon-name></italic>) and by the shape of temple in dorsal view (roundly narrowed in <italic><tp:taxon-name><tp:taxon-name-part taxon-name-part-type="genus" reg="Aleiodes">A.</tp:taxon-name-part> <tp:taxon-name-part taxon-name-part-type="species" reg="sapporensis">sapporensis</tp:taxon-name-part></tp:taxon-name></italic> and rather linearly narrowed in <italic><tp:taxon-name><tp:taxon-name-part taxon-name-part-type="genus" reg="Aleiodes">A.</tp:taxon-name-part> <tp:taxon-name-part taxon-name-part-type="species" reg="aterrimus">aterrimus</tp:taxon-name-part></tp:taxon-name></italic>). There is also a slight difference in the proportions of the face (<italic><tp:taxon-name><tp:taxon-name-part taxon-name-part-type="genus" reg="Aleiodes">A.</tp:taxon-name-part> <tp:taxon-name-part taxon-name-part-type="species" reg="sapporensis">sapporensis</tp:taxon-name-part></tp:taxon-name></italic> has facial width 1.50–1.60 × medial height including clypeus and <italic><tp:taxon-name><tp:taxon-name-part taxon-name-part-type="genus" reg="Aleiodes">A.</tp:taxon-name-part> <tp:taxon-name-part taxon-name-part-type="species" reg="aterrimus">aterrimus</tp:taxon-name-part></tp:taxon-name></italic> 1.65–1.75 ×). <italic><tp:taxon-name><tp:taxon-name-part taxon-name-part-type="genus" reg="Aleiodes">A.</tp:taxon-name-part> <tp:taxon-name-part taxon-name-part-type="species" reg="sapporensis">sapporensis</tp:taxon-name-part></tp:taxon-name></italic> seems to have the lateral carinae of propodeum more protruding and has 58–66 antennal segments.</p></tp:treatment-sec><tp:treatment-sec sec-type="description" id="SECID0ERPCK"><title>Description.</title><p>Redescribed ♀ (<abbrev xmlns:xlink="http://www.w3.org/1999/xlink" content-type="institution" xlink:title="Naturalis Biodiversity Center, Leiden" id="ABBRID0EXPCK" xlink:type="simple">RMNH</abbrev>) from England (Pamber Forest). Length of fore wing 7.3 mm, of body 8.6 mm.</p><p><bold><italic>Head.</italic></bold> Antennal segments of ♀ 59, length of antenna 1.1 × fore wing, its subapical segments rather robust; frons largely superficially granulate; OOL 1.8 × diameter of posterior ocellus, and superficially rugulose-granulate and shiny; vertex superficially rugulose-granulate, rather shiny; clypeus with some punctures; ventral margin of clypeus thick and not protruding forwards (Fig. <xref ref-type="fig" rid="F20">111</xref>); width of hypoclypeal depression 0.3 × minimum width of face (Fig. <xref ref-type="fig" rid="F20">109</xref>); length of eye 1.3 × temple in dorsal view (Fig. <xref ref-type="fig" rid="F20">110</xref>); vertex behind stemmaticum superficially granulate-rugulose; clypeus near lower level of eyes; length of malar space 0.4 × length of eye in lateral view.</p><p><bold><italic>Mesosoma.</italic></bold> Mesoscutal lobes densely and finely punctate-coriaceous, rather matt; precoxal area of mesopleuron largely smooth medially, densely punctate anteriorly and posteriorly; metapleuron densely punctate; metanotum with nearly complete median carina; scutellum punctate-coriaceous; propodeum rather convex and coarsely reticulate-rugose, medio-longitudinal carina nearly complete, and with slightly protruding carinae laterally.</p><p><bold><italic>Wings.</italic></bold> Fore wing: r 0.4 × 3-SR (Fig. <xref ref-type="fig" rid="F20">102</xref>); 1-CU1 slightly oblique, 0.2 × 2-CU1; r-m 0.6 × 3-SR; 2<sup>nd</sup> submarginal cell medium-sized (Fig. <xref ref-type="fig" rid="F20">102</xref>); cu-a inclivous, straight; 1-M nearly straight posteriorly; 1-SR wide; surroundings of M+CU1, 1-M and 1-CU1 largely glabrous. Hind wing: marginal cell linearly widened, its apical width 2.0 × width at level of hamuli (Fig. <xref ref-type="fig" rid="F20">103</xref>); 2-SC+R short and vertical; m-cu absent; M+CU:1-M = 12:11; 1r-m 0.7 × 1-M.</p><p><bold><italic>Legs.</italic></bold> Tarsal claws with conspicuous and robust blackish pecten (Fig. <xref ref-type="fig" rid="F20">113</xref>); hind coxa largely densely punctate; hind trochantellus rather robust; length of hind femur and basitarsus 4.7 and 6.5 × their width, respectively; length of inner hind spur 0.4 × hind basitarsus.</p><p><bold><italic>Metasoma.</italic></bold> First tergite evenly convex, as long as wide apically; 1<sup>st</sup> and 2<sup>nd</sup> tergites with medio-longitudinal carina and coarsely longitudinally rugose, but posterior quarter of 2<sup>nd</sup> tergite irregularly rugose and no median carina; medio-basal area of 2<sup>nd</sup> tergite triangular and rather distinct (Fig. <xref ref-type="fig" rid="F20">106</xref>); 2<sup>nd</sup> suture deep and narrow; basal half of 3<sup>rd</sup> tergite finely punctate-rugose, remainder of metasoma superficially micro-sculptured; 4<sup>th</sup> and apical half of 3<sup>rd</sup> tergite without sharp lateral crease; ovipositor sheath wide, with long setae and apically truncate (Fig. <xref ref-type="fig" rid="F17">95</xref>).</p><p><bold><italic>Colour.</italic></bold> Black; antenna (except scapus and pedicellus), palpi, tegulae, fore and middle telotarsi, veins and pterostigma dark brown; coxae, trochanters and trochantelli, apical third of hind femur (ventrally extended to its apical two-thirds), hind tibia (except pale yellowish basal ring) and hind tarsus black, remainder of legs yellowish brown; wing membrane subhyaline.</p><p><bold><italic>Variation.</italic></bold> Hind femur usually only apically dark brown, but sometimes entirely dark brown; coxae black or sometimes largely yellowish brown. Two females (both <named-content xmlns:xlink="http://www.w3.org/1999/xlink" content-type="dwc:institutional_code" xlink:type="simple">NMS</named-content>, from different localities) have vein r-m of fore wing absent. Males are very similar, apical tergites type 3, with fringe very weak to negligible; hind femur often only apically blackish, but sometimes up to apical 0.6 darkened. Antennal segments: ♀ 57(3), 58(1), 59(5), 60(7), 61(3), 62(6), 63(5), 64(1); ♂ 51(1), 52(1), 53(3), 54(1), 55(5), 56(7), 57(6), 58(5), 59(3), 60(1), 62(2); females have on average ca four more antennal segments than males. The antennal segments for the specimens of the abnormal series (see above) are scored separately here: ♀ 54(2), 55(1), 56(2), 57(3), 58(3), 60(1); ♂ 54(1).</p></tp:treatment-sec><tp:treatment-sec sec-type="distribution" id="SECID0ELTCK"><title>Distribution.</title><p>Austria, *Belgium, British Isles (England), Czech Republic, *Finland, Germany, Hungary, *Netherlands, Poland, *Romania, Russia, Serbia, Slovakia, Spain, *Switzerland.</p></tp:treatment-sec><tp:treatment-sec sec-type="New synonymy" id="SECID0EQTCK"><title>New synonymy.</title><p>The synonymy of <italic><tp:taxon-name><tp:taxon-name-part taxon-name-part-type="genus" reg="Rogas">Rogas</tp:taxon-name-part> <tp:taxon-name-part taxon-name-part-type="species" reg="vicinus">vicinus</tp:taxon-name-part></tp:taxon-name></italic> Papp, 1977, with <italic><tp:taxon-name><tp:taxon-name-part taxon-name-part-type="genus" reg="Aleiodes">Aleiodes</tp:taxon-name-part> <tp:taxon-name-part taxon-name-part-type="species" reg="aterrimus">aterrimus</tp:taxon-name-part></tp:taxon-name></italic> (Ratzeburg, 1852) is based on the examination of the types listed above. The differences between <italic><tp:taxon-name><tp:taxon-name-part taxon-name-part-type="genus" reg="Rogas">R.</tp:taxon-name-part> <tp:taxon-name-part taxon-name-part-type="species" reg="vicinus">vicinus</tp:taxon-name-part></tp:taxon-name></italic> and <italic><tp:taxon-name><tp:taxon-name-part taxon-name-part-type="genus" reg="Rogas">R.</tp:taxon-name-part> <tp:taxon-name-part taxon-name-part-type="species" reg="grandis">grandis</tp:taxon-name-part></tp:taxon-name></italic> (= <italic><tp:taxon-name><tp:taxon-name-part taxon-name-part-type="genus" reg="Aleiodes">A.</tp:taxon-name-part> <tp:taxon-name-part taxon-name-part-type="species" reg="aterrimus">aterrimus</tp:taxon-name-part></tp:taxon-name></italic>) listed in the original description (head less constricted posteriorly, apical antennal segments more robust, 1<sup>st</sup> metasomal tergite less robust and 2<sup>nd</sup> tergite somewhat longer) fall within the normal variation of <italic><tp:taxon-name><tp:taxon-name-part taxon-name-part-type="genus" reg="Aleiodes">A.</tp:taxon-name-part> <tp:taxon-name-part taxon-name-part-type="species" reg="aterrimus">aterrimus</tp:taxon-name-part></tp:taxon-name></italic>.</p><fig id="F17" position="float" orientation="portrait"><object-id xmlns:xlink="http://www.w3.org/1999/xlink" content-type="doi" xlink:type="simple">10.3897/zookeys.919.39642.figures93-97</object-id><object-id xmlns:xlink="http://www.w3.org/1999/xlink" content-type="arpha" xlink:type="simple">7E59AE8D-3A52-583D-BBEE-A55931BCD1A8</object-id><label>Figures 93–97.</label><caption><p><italic><tp:taxon-name><tp:taxon-name-part taxon-name-part-type="genus" reg="Aleiodes">Aleiodes</tp:taxon-name-part> <tp:taxon-name-part taxon-name-part-type="species" reg="aterrimus">aterrimus</tp:taxon-name-part></tp:taxon-name></italic> (Ratzeburg), ♀, England, Pamber Forest <bold>93</bold> habitus lateral <bold>94</bold> detail of fore wing with arrow indicating lost vein r-m <bold>95</bold> ovipositor sheath lateral <bold>96, 97</bold> mummies of <italic><tp:taxon-name><tp:taxon-name-part taxon-name-part-type="genus" reg="Amphipyra">Amphipyra</tp:taxon-name-part></tp:taxon-name></italic> sp. showing variation in markings.</p></caption><graphic xmlns:xlink="http://www.w3.org/1999/xlink" xlink:href="zookeys-919-001-g017.jpg" position="float" orientation="portrait" xlink:type="simple" id="oo_390061.jpg"><uri content-type="original_file" xlink:type="simple">https://binary.pensoft.net/fig/390061</uri></graphic></fig><fig id="F18" position="float" orientation="portrait"><object-id xmlns:xlink="http://www.w3.org/1999/xlink" content-type="doi" xlink:type="simple">10.3897/zookeys.919.39642.figures98-100</object-id><object-id xmlns:xlink="http://www.w3.org/1999/xlink" content-type="arpha" xlink:type="simple">051EF52B-1F9E-5B88-BA41-4A1940BB491F</object-id><label>Figures 98–100.</label><caption><p><italic><tp:taxon-name><tp:taxon-name-part taxon-name-part-type="genus" reg="Aleiodes">Aleiodes</tp:taxon-name-part> <tp:taxon-name-part taxon-name-part-type="species" reg="aterrimus">aterrimus</tp:taxon-name-part></tp:taxon-name></italic> (Ratzeburg), ♀, England, Pamber Forest <bold>98</bold> parasitised caterpillar of <italic><tp:taxon-name><tp:taxon-name-part taxon-name-part-type="genus" reg="Amphipyra">Amphipyra</tp:taxon-name-part></tp:taxon-name></italic> sp. <bold>99</bold> early stage of mummy <bold>100</bold> later stage of mummy.</p></caption><graphic xmlns:xlink="http://www.w3.org/1999/xlink" xlink:href="zookeys-919-001-g018.jpg" position="float" orientation="portrait" xlink:type="simple" id="oo_390062.jpg"><uri content-type="original_file" xlink:type="simple">https://binary.pensoft.net/fig/390062</uri></graphic></fig><fig id="F19" position="float" orientation="portrait"><object-id xmlns:xlink="http://www.w3.org/1999/xlink" content-type="doi" xlink:type="simple">10.3897/zookeys.919.39642.figure101</object-id><object-id xmlns:xlink="http://www.w3.org/1999/xlink" content-type="arpha" xlink:type="simple">9D618773-4828-506A-A8FF-0BAEB8C42B2A</object-id><label>Figure 101.</label><caption><p>Larva of <italic><tp:taxon-name><tp:taxon-name-part taxon-name-part-type="genus" reg="Aleiodes">Aleiodes</tp:taxon-name-part> <tp:taxon-name-part taxon-name-part-type="species" reg="aterrimus">aterrimus</tp:taxon-name-part></tp:taxon-name></italic> (Ratzeburg) mummifying <italic><tp:taxon-name><tp:taxon-name-part taxon-name-part-type="genus" reg="Amphipyra">Amphipyra</tp:taxon-name-part> <tp:taxon-name-part taxon-name-part-type="species" reg="pyramidea">pyramidea</tp:taxon-name-part></tp:taxon-name></italic> (Linnaeus), with its anterior (indicated by the arrow) projecting from the ventral opening in the host to spread adhesive over a wide area.</p></caption><graphic xmlns:xlink="http://www.w3.org/1999/xlink" xlink:href="zookeys-919-001-g019.jpg" position="float" orientation="portrait" xlink:type="simple" id="oo_390063.jpg"><uri content-type="original_file" xlink:type="simple">https://binary.pensoft.net/fig/390063</uri></graphic></fig><fig id="F20" position="float" orientation="portrait"><object-id xmlns:xlink="http://www.w3.org/1999/xlink" content-type="doi" xlink:type="simple">10.3897/zookeys.919.39642.figures102-115</object-id><object-id xmlns:xlink="http://www.w3.org/1999/xlink" content-type="arpha" xlink:type="simple">A19714FD-6AB9-522E-9BF7-1EADD8FAF96E</object-id><label>Figures 102–115.</label><caption><p><italic><tp:taxon-name><tp:taxon-name-part taxon-name-part-type="genus" reg="Aleiodes">Aleiodes</tp:taxon-name-part> <tp:taxon-name-part taxon-name-part-type="species" reg="aterrimus">aterrimus</tp:taxon-name-part></tp:taxon-name></italic> (Ratzeburg), ♀, England, Pamber Forest, but 102 from Austria, Wien <bold>102</bold> fore wing <bold>103</bold> hind wing <bold>104</bold> mesosoma lateral <bold>105</bold> mesosoma dorsal <bold>106</bold> metasoma dorsal <bold>107</bold> fore femur lateral <bold>108</bold> hind femur lateral <bold>109</bold> head anterior <bold>110</bold> head dorsal <bold>111</bold> head lateral <bold>112</bold> hind tibia and tarsus lateral <bold>113</bold> outer hind tarsal claw <bold>114</bold> base of antenna <bold>115</bold> apex of antenna.</p></caption><graphic xmlns:xlink="http://www.w3.org/1999/xlink" xlink:href="zookeys-919-001-g020.jpg" position="float" orientation="portrait" xlink:type="simple" id="oo_390064.jpg"><uri content-type="original_file" xlink:type="simple">https://binary.pensoft.net/fig/390064</uri></graphic></fig></tp:treatment-sec><ref-list><ref id="B122"><mixed-citation xmlns:xlink="http://www.w3.org/1999/xlink" xlink:type="simple"><person-group><name name-style="western"><surname>Shenefelt</surname><given-names>RD</given-names></name></person-group> (<year>1978</year>) <article-title><tp:taxon-name><tp:taxon-name-part taxon-name-part-type="family">Braconidae</tp:taxon-name-part></tp:taxon-name> 10. <tp:taxon-name><tp:taxon-name-part taxon-name-part-type="subfamily">Braconinae</tp:taxon-name-part></tp:taxon-name>, <tp:taxon-name><tp:taxon-name-part taxon-name-part-type="subfamily">Gnathobraconinae</tp:taxon-name-part></tp:taxon-name>, <tp:taxon-name><tp:taxon-name-part taxon-name-part-type="subfamily">Mesostoinae</tp:taxon-name-part></tp:taxon-name>, <tp:taxon-name><tp:taxon-name-part taxon-name-part-type="subfamily">Pseudodicrogeniinae</tp:taxon-name-part></tp:taxon-name>, <tp:taxon-name><tp:taxon-name-part taxon-name-part-type="subfamily">Telengainae</tp:taxon-name-part></tp:taxon-name>, <tp:taxon-name><tp:taxon-name-part taxon-name-part-type="subfamily">Ypsistocerinae</tp:taxon-name-part></tp:taxon-name>, plus <tp:taxon-name><tp:taxon-name-part taxon-name-part-type="family">Braconidae</tp:taxon-name-part></tp:taxon-name> in general, major groups, unplaced genera and species.</article-title><source>Hymenopterorum Catalogus (nova editio)</source><volume>15</volume>: <fpage>1425</fpage>–<lpage>1872</lpage>.</mixed-citation></ref><ref id="B10"><mixed-citation xmlns:xlink="http://www.w3.org/1999/xlink" xlink:type="simple"><person-group><name name-style="western"><surname>Belokobylskij</surname><given-names>SA</given-names></name><name name-style="western"><surname>Taeger</surname><given-names>A</given-names></name><name name-style="western"><surname>van Achterberg</surname><given-names>C</given-names></name><name name-style="western"><surname>Haeselbarth</surname><given-names>E</given-names></name><name name-style="western"><surname>Riedel</surname><given-names>M</given-names></name></person-group> (<year>2003</year>) <article-title>Checklist of the <tp:taxon-name><tp:taxon-name-part taxon-name-part-type="family">Braconidae</tp:taxon-name-part></tp:taxon-name> (<tp:taxon-name><tp:taxon-name-part taxon-name-part-type="order">Hymenoptera</tp:taxon-name-part></tp:taxon-name>) of Germany.</article-title><source>Beiträge zur Entomologie</source><volume>53</volume>(<issue>2</issue>): <fpage>341</fpage>–<lpage>435</lpage>.</mixed-citation></ref><ref id="B152"><mixed-citation xmlns:xlink="http://www.w3.org/1999/xlink" xlink:type="simple"><person-group><name name-style="western"><surname>Zaldívar-Riverón</surname><given-names>A</given-names></name><name name-style="western"><surname>Butcher</surname><given-names>BA</given-names></name><name name-style="western"><surname>Shaw</surname><given-names>MR</given-names></name><name name-style="western"><surname>Quicke</surname><given-names>DLJ</given-names></name></person-group> (<year>2004</year>) <article-title>Comparative morphology of the venom apparatus in the braconid wasp subfamily <tp:taxon-name><tp:taxon-name-part taxon-name-part-type="subfamily">Rogadinae</tp:taxon-name-part></tp:taxon-name> (<tp:taxon-name><tp:taxon-name-part taxon-name-part-type="class">Insecta</tp:taxon-name-part></tp:taxon-name>, <tp:taxon-name><tp:taxon-name-part taxon-name-part-type="order">Hymenoptera</tp:taxon-name-part></tp:taxon-name>, <tp:taxon-name><tp:taxon-name-part taxon-name-part-type="family">Braconidae</tp:taxon-name-part></tp:taxon-name>) and related taxa.</article-title><source>Zoologica Scripta</source><volume>33</volume>(<issue>3</issue>): <fpage>223</fpage>–<lpage>237</lpage>. <ext-link xlink:type="simple" ext-link-type="doi" xlink:href="10.1111/j.0300-3256.2004.00144.x">https://doi.org/10.1111/j.0300-3256.2004.00144.x</ext-link></mixed-citation></ref><ref id="B88"><mixed-citation xmlns:xlink="http://www.w3.org/1999/xlink" xlink:type="simple"><person-group><name name-style="western"><surname>Papp</surname><given-names>J</given-names></name></person-group> (<year>1991a</year>) <article-title>Parasitic wasps of the superfamily <tp:taxon-name><tp:taxon-name-part taxon-name-part-type="superfamily">Ichneumonoidea</tp:taxon-name-part></tp:taxon-name>. <tp:taxon-name><tp:taxon-name-part taxon-name-part-type="family">Braconidae</tp:taxon-name-part></tp:taxon-name>. 18. <tp:taxon-name><tp:taxon-name-part taxon-name-part-type="subfamily">Doryctinae</tp:taxon-name-part></tp:taxon-name>. 19. <tp:taxon-name><tp:taxon-name-part taxon-name-part-type="subfamily">Rogadinae</tp:taxon-name-part></tp:taxon-name>.</article-title><source>Magyarorszag Allatvilaga [Fauna Hungariae]</source><volume>167</volume>: <fpage>1</fpage>–<lpage>122</lpage>.</mixed-citation></ref><ref id="B13"><mixed-citation xmlns:xlink="http://www.w3.org/1999/xlink" xlink:type="simple"><person-group><name name-style="western"><surname>Bergamasco</surname><given-names>P</given-names></name><name name-style="western"><surname>Pennacchio</surname><given-names>F</given-names></name><name name-style="western"><surname>Scaramozzino</surname><given-names>PL</given-names></name><name name-style="western"><surname>Tremblay</surname><given-names>E</given-names></name></person-group> (<year>1995</year>) <article-title><tp:taxon-name><tp:taxon-name-part taxon-name-part-type="order">Hymenoptera</tp:taxon-name-part></tp:taxon-name><tp:taxon-name><tp:taxon-name-part taxon-name-part-type="family">Braconidae</tp:taxon-name-part></tp:taxon-name>.</article-title><source>Checklist della Specie della Fauna Italiana</source><volume>95</volume>: <fpage>2</fpage>–<lpage>29</lpage>.</mixed-citation></ref><ref id="B97"><mixed-citation xmlns:xlink="http://www.w3.org/1999/xlink" xlink:type="simple"><person-group><name name-style="western"><surname>Papp</surname><given-names>J</given-names></name></person-group> (<year>2005</year>) <article-title>A checklist of the <tp:taxon-name><tp:taxon-name-part taxon-name-part-type="family">Braconidae</tp:taxon-name-part></tp:taxon-name> of Hungary (<tp:taxon-name><tp:taxon-name-part taxon-name-part-type="order">Hymenoptera</tp:taxon-name-part></tp:taxon-name>). Folia Entomologica Hungarica.</article-title><volume>66</volume>: <fpage>137</fpage>–<lpage>194</lpage>.</mixed-citation></ref><ref id="B83"><mixed-citation xmlns:xlink="http://www.w3.org/1999/xlink" xlink:type="simple"><person-group><name name-style="western"><surname>Papp</surname><given-names>J</given-names></name></person-group> (<year>1985a</year>) <article-title>Contributions to the Braconid fauna of Hungary, VII. <tp:taxon-name><tp:taxon-name-part taxon-name-part-type="subfamily">Rogadinae</tp:taxon-name-part></tp:taxon-name> (<tp:taxon-name><tp:taxon-name-part taxon-name-part-type="order">Hymenoptera</tp:taxon-name-part></tp:taxon-name>: <tp:taxon-name><tp:taxon-name-part taxon-name-part-type="family">Braconidae</tp:taxon-name-part></tp:taxon-name>).</article-title><source>Folia Entomologica Hungarica</source><volume>46</volume>: <fpage>143</fpage>–<lpage>164</lpage>.</mixed-citation></ref><ref id="B108"><mixed-citation xmlns:xlink="http://www.w3.org/1999/xlink" xlink:type="simple"><person-group><name name-style="western"><surname>Riedel</surname><given-names>M</given-names></name><name name-style="western"><surname>Hansen</surname><given-names>LO</given-names></name><name name-style="western"><surname>Berg</surname><given-names>Ø</given-names></name></person-group> (<year>2002</year>) <article-title><tp:taxon-name><tp:taxon-name-part taxon-name-part-type="family">Braconidae</tp:taxon-name-part></tp:taxon-name> (<tp:taxon-name><tp:taxon-name-part taxon-name-part-type="order">Hymenoptera</tp:taxon-name-part></tp:taxon-name>) of Norway, Part 1.</article-title><source>Norwegian Journal of Entomology</source><volume>49</volume>: <fpage>97</fpage>–<lpage>108</lpage>.</mixed-citation></ref><ref id="B121"><mixed-citation xmlns:xlink="http://www.w3.org/1999/xlink" xlink:type="simple"><person-group><name name-style="western"><surname>Shenefelt</surname><given-names>RD</given-names></name></person-group> (<year>1975</year>) <article-title><tp:taxon-name><tp:taxon-name-part taxon-name-part-type="family">Braconidae</tp:taxon-name-part></tp:taxon-name> 8. <tp:taxon-name><tp:taxon-name-part taxon-name-part-type="subfamily">Exothecinae</tp:taxon-name-part></tp:taxon-name>, <tp:taxon-name><tp:taxon-name-part taxon-name-part-type="subfamily">Rogadinae</tp:taxon-name-part></tp:taxon-name>.</article-title><source>Hymenopterorum Catalogus (nova editio)</source><volume>12</volume>: <fpage>1115</fpage>–<lpage>1262</lpage>.</mixed-citation></ref><ref id="B137"><mixed-citation xmlns:xlink="http://www.w3.org/1999/xlink" xlink:type="simple"><person-group><name name-style="western"><surname>Tobias</surname><given-names>VI</given-names></name></person-group> (<year>1976</year>) <article-title>Braconids of the Caucasus (<tp:taxon-name><tp:taxon-name-part taxon-name-part-type="order">Hymenoptera</tp:taxon-name-part></tp:taxon-name>, <tp:taxon-name><tp:taxon-name-part taxon-name-part-type="family">Braconidae</tp:taxon-name-part></tp:taxon-name>).</article-title><source>Opredeliteli po Faune SSSR</source><volume>110</volume>: <fpage>1</fpage>–<lpage>286</lpage>. [in Russian]</mixed-citation></ref><ref id="B138"><mixed-citation xmlns:xlink="http://www.w3.org/1999/xlink" xlink:type="simple"><person-group><name name-style="western"><surname>Tobias</surname><given-names>VI</given-names></name></person-group> (<year>1986</year>) <article-title><tp:taxon-name><tp:taxon-name-part taxon-name-part-type="subfamily">Rogadinae</tp:taxon-name-part></tp:taxon-name>: 72–85.</article-title> In: <person-group><name name-style="western"><surname>Medvedev</surname><given-names>GS</given-names></name></person-group> (<role>Ed.</role>) <issue-title>Opredelitel Nasekomych Evrospeiskoi Tsasti SSSR 3, Peredpontdatokrylye 4.</issue-title><source>Opredeliteli po Faune SSSR</source><volume>145</volume>: <fpage>1</fpage>–<lpage>501</lpage>. [Translation (1995): 512–588. Lebanon, U.S.<tp:taxon-name><tp:taxon-name-part taxon-name-part-type="genus">A.</tp:taxon-name-part></tp:taxon-name>]</mixed-citation></ref><ref id="B120"><mixed-citation xmlns:xlink="http://www.w3.org/1999/xlink" xlink:type="simple"><person-group><name name-style="western"><surname>Shaw</surname><given-names>SR</given-names></name><name name-style="western"><surname>Marsh</surname><given-names>PM</given-names></name><name name-style="western"><surname>Fortier</surname><given-names>JC</given-names></name></person-group> (<year>1998</year>) Revision of North American <italic><tp:taxon-name><tp:taxon-name-part taxon-name-part-type="genus">Aleiodes</tp:taxon-name-part></tp:taxon-name></italic> Wesmael (Part 2): the <italic><tp:taxon-name><tp:taxon-name-part taxon-name-part-type="genus"/><tp:taxon-name-part taxon-name-part-type="species">apicalis</tp:taxon-name-part></tp:taxon-name></italic> (Brullé) species-group in the New World (<tp:taxon-name><tp:taxon-name-part taxon-name-part-type="order">Hymenoptera</tp:taxon-name-part></tp:taxon-name>: <tp:taxon-name><tp:taxon-name-part taxon-name-part-type="family">Braconidae</tp:taxon-name-part></tp:taxon-name>, <tp:taxon-name><tp:taxon-name-part taxon-name-part-type="subfamily">Rogadinae</tp:taxon-name-part></tp:taxon-name>) Journal of <tp:taxon-name><tp:taxon-name-part taxon-name-part-type="order">Hymenoptera</tp:taxon-name-part></tp:taxon-name> Research 7: 62–73.</mixed-citation></ref><ref id="B111"><mixed-citation xmlns:xlink="http://www.w3.org/1999/xlink" xlink:type="simple"><person-group><name name-style="western"><surname>Shaw</surname><given-names>MR</given-names></name></person-group> (<year>1981</year>) <article-title>Possible foodplant differences of <italic><tp:taxon-name><tp:taxon-name-part taxon-name-part-type="genus">Amphipyra</tp:taxon-name-part> <tp:taxon-name-part taxon-name-part-type="species">pyramidea</tp:taxon-name-part></tp:taxon-name></italic> (L.) and <italic><tp:taxon-name><tp:taxon-name-part taxon-name-part-type="genus">A.</tp:taxon-name-part> <tp:taxon-name-part taxon-name-part-type="species">berbera</tp:taxon-name-part> <tp:taxon-name-part taxon-name-part-type="subspecies">svenssoni</tp:taxon-name-part></tp:taxon-name></italic> Fletcher (<tp:taxon-name><tp:taxon-name-part taxon-name-part-type="order">Lepidoptera</tp:taxon-name-part></tp:taxon-name>: <tp:taxon-name><tp:taxon-name-part taxon-name-part-type="family">Noctuidae</tp:taxon-name-part></tp:taxon-name>), and a note on their parasitoids (<tp:taxon-name><tp:taxon-name-part taxon-name-part-type="order">Hymenoptera</tp:taxon-name-part></tp:taxon-name>).</article-title><source>Entomologist’s Gazette</source><volume>32</volume>: <fpage>165</fpage>–<lpage>167</lpage>.</mixed-citation></ref></ref-list></tp:taxon-treatment>
