# Supplementary material for: Revision of the western Palaearctic species of Aleiodes Wesmael (Hymenoptera, Braconidae, Rogadinae). Part 2: Revision of the A. apicalis group
Source: Zookeys. 2020 Mar 16;919:1–259. doi: 10.3897/zookeys.919.39642 (PMC7197265; doi:10.3897/zookeys.919.39642)
Supplement: XML Treatment for Aleiodes carbonarius [file zookeys.919.39642-treatment8.xml]

<!DOCTYPE tp:taxon-treatment
  PUBLIC "-//TaxonX//DTD Taxonomic Treatment Publishing DTD v0 20100105//EN" "tax-treatment-NSO.dtd">
<tp:taxon-treatment xmlns:tp="http://www.plazi.org/taxpub"><tp:treatment-meta><kwd-group><label>Taxon classification</label><kwd><named-content xmlns:xlink="http://www.w3.org/1999/xlink" content-type="kingdom">Animalia</named-content></kwd><kwd><named-content xmlns:xlink="http://www.w3.org/1999/xlink" content-type="order">Hymenoptera</named-content></kwd><kwd><named-content xmlns:xlink="http://www.w3.org/1999/xlink" content-type="family">Braconidae</named-content></kwd></kwd-group><mixed-citation publication-type="journal"><person-group><name><surname>van Achterberg</surname><given-names>Cornelis</given-names></name><name><surname>Shaw</surname><given-names>Mark R.</given-names></name><name><surname>Quicke</surname><given-names>Donald L.J.</given-names></name></person-group><article-title>Revision of the western Palaearctic species of <italic><tp:taxon-name><tp:taxon-name-part taxon-name-part-type="genus" reg="Aleiodes">Aleiodes</tp:taxon-name-part></tp:taxon-name></italic> Wesmael (<tp:taxon-name><tp:taxon-name-part taxon-name-part-type="order">Hymenoptera</tp:taxon-name-part></tp:taxon-name>, <tp:taxon-name><tp:taxon-name-part taxon-name-part-type="family">Braconidae</tp:taxon-name-part></tp:taxon-name>, <tp:taxon-name><tp:taxon-name-part taxon-name-part-type="subfamily">Rogadinae</tp:taxon-name-part></tp:taxon-name>). Part 2: Revision of the <italic><tp:taxon-name><tp:taxon-name-part taxon-name-part-type="genus" reg="Aleiodes">A.</tp:taxon-name-part> <tp:taxon-name-part taxon-name-part-type="species" reg="apicalis">apicalis</tp:taxon-name-part></tp:taxon-name></italic> group</article-title><source>Zookeys</source><day>16</day><month>3</month><year>2020</year><volume>919</volume><fpage>1</fpage><lpage>259</lpage><pub-id pub-id-type="doi">10.3897/zookeys.919.39642</pub-id></mixed-citation></tp:treatment-meta><tp:nomenclature><tp:taxon-name><object-id xmlns:xlink="http://www.w3.org/1999/xlink" content-type="arpha" xlink:type="simple">218FBB39-B50D-5B6F-8A64-62568C765B70</object-id>
              <tp:taxon-name-part taxon-name-part-type="genus" reg="Aleiodes">Aleiodes</tp:taxon-name-part>
              <tp:taxon-name-part taxon-name-part-type="species" reg="carbonarius">carbonarius</tp:taxon-name-part>
            </tp:taxon-name><tp:taxon-authority>Giraud, 1857</tp:taxon-authority><xref ref-type="fig" rid="F21">Figs 116–118</xref><xref ref-type="fig" rid="F22">, 119–131</xref><xref ref-type="fig" rid="F23">, 132–137</xref><tp:nomenclature-citation-list><tp:nomenclature-citation><tp:taxon-name>
                  <tp:taxon-name-part taxon-name-part-type="genus" reg="Aleiodes">Aleiodes</tp:taxon-name-part> <tp:taxon-name-part taxon-name-part-type="species" reg="carbonarius">carbonarius</tp:taxon-name-part></tp:taxon-name><comment>Giraud, 1857: 177–178 [examined].</comment></tp:nomenclature-citation><tp:nomenclature-citation><tp:taxon-name>
                  <tp:taxon-name-part taxon-name-part-type="genus" reg="Aleiodes">Aleiodes</tp:taxon-name-part> (<tp:taxon-name-part taxon-name-part-type="subgenus" reg="Neorhogas">Neorhogas</tp:taxon-name-part>) <tp:taxon-name-part taxon-name-part-type="species" reg="carbonarius">carbonarius</tp:taxon-name-part></tp:taxon-name><comment>; <xref ref-type="bibr" rid="B83">Papp 1985a</xref>: 156 (lectotype designation), 1991a: 88.</comment></tp:nomenclature-citation><tp:nomenclature-citation><tp:taxon-name>
                  <tp:taxon-name-part taxon-name-part-type="genus" reg="Aleiodes">Aleiodes</tp:taxon-name-part> <tp:taxon-name-part taxon-name-part-type="species" reg="carbonarius">carbonarius</tp:taxon-name-part></tp:taxon-name><comment>; <xref ref-type="bibr" rid="B97">Papp 2005</xref>: 176.</comment></tp:nomenclature-citation><tp:nomenclature-citation><tp:taxon-name>
                  <tp:taxon-name-part taxon-name-part-type="genus" reg="Rogas">Rogas</tp:taxon-name-part> <tp:taxon-name-part taxon-name-part-type="species" reg="carbonarius">carbonarius</tp:taxon-name-part></tp:taxon-name><comment>; <xref ref-type="bibr" rid="B121">Shenefelt 1975</xref>: 1220–1221.</comment></tp:nomenclature-citation><tp:nomenclature-citation><tp:taxon-name>
                  <tp:taxon-name-part taxon-name-part-type="genus" reg="Rhogas">Rhogas</tp:taxon-name-part> (<tp:taxon-name-part taxon-name-part-type="subgenus" reg="Rhogas">Rhogas</tp:taxon-name-part>) <tp:taxon-name-part taxon-name-part-type="species" reg="carbonarius">carbonarius</tp:taxon-name-part> <tp:taxon-name-part taxon-name-part-type="infraspecific-rank">ab.</tp:taxon-name-part> <tp:taxon-name-part taxon-name-part-type="aberration" reg="giraudi">giraudi</tp:taxon-name-part></tp:taxon-name><comment>Fahringer, 1931: 236; <xref ref-type="bibr" rid="B121">Shenefelt 1975</xref>: 1221 (invalid name).</comment></tp:nomenclature-citation></tp:nomenclature-citation-list></tp:nomenclature><tp:treatment-sec sec-type="type material" id="SECID0EP6CK"><title>Type material.</title><p>Lectotype of <italic><tp:taxon-name><tp:taxon-name-part taxon-name-part-type="genus" reg="Aleiodes">A.</tp:taxon-name-part> <tp:taxon-name-part taxon-name-part-type="species" reg="carbonarius">carbonarius</tp:taxon-name-part></tp:taxon-name></italic>, ♂ (<named-content xmlns:xlink="http://www.w3.org/1999/xlink" content-type="dwc:institutional_code" xlink:type="simple">MNHN</named-content>), “<bold>Hunga</bold>[<bold>ry</bold>]”, “2”, “Hungaria”, “Neusiedlersee/teste Papp J., 1979”, “Lectotypus”, “<italic>Aleiodes carbonarius</italic> Gir., 1857, ♂, Papp, 1979”. Paralectotype ♂ (<named-content xmlns:xlink="http://www.w3.org/1999/xlink" content-type="dwc:institutional_code" xlink:type="simple">MNHN</named-content>) from <bold>Austria</bold> (near Vienna).</p></tp:treatment-sec><tp:treatment-sec sec-type="material" id="SECID0EYADK"><title>Additional material.</title><p>3 ♀ (<named-content xmlns:xlink="http://www.w3.org/1999/xlink" content-type="dwc:institutional_code" xlink:type="simple">NMS</named-content>), “<bold>Hungary</bold>: Veszprém, nr Tótvázsony, larva coll. 21.v.2001, <italic><tp:taxon-name><tp:taxon-name-part taxon-name-part-type="genus" reg="Tholera">Tholera</tp:taxon-name-part> <tp:taxon-name-part taxon-name-part-type="species" reg="decimalis">decimalis</tp:taxon-name-part></tp:taxon-name></italic>, mum. c. 12.vi.[20]01, em. 19.v., 24.v. and 25.v.[20]02, M.R. Shaw”; 1 ♂ (<abbrev xmlns:xlink="http://www.w3.org/1999/xlink" xlink:title="M. Schwarz Collection, Linz" id="ABBRID0ETBDK" xlink:type="simple">MSC</abbrev>), “A[ustria], Oberösterreich, Wels, Flughaven, <named-content xmlns:xlink="http://www.w3.org/1999/xlink" content-type="dwc:verbatimCoordinates" xlink:type="simple"><named-content content-type="geo-json" specific-use="{&#34;type&#34;:&#34;Point&#34;,&#34;coordinates&#34;:[14.033333,48.166667]}" id="NCID0E1BDK" xlink:type="simple">48°10'N, 14°2'E</named-content></named-content>, 30.iv.2012, M. &amp; J. Schwarz”; 1 ♂ (<named-content xmlns:xlink="http://www.w3.org/1999/xlink" content-type="dwc:institutional_code" xlink:type="simple">MTMA</named-content>), “Hungaria, Csákvár”, “Vértes Hgs., Hajduvágás”, “12.v.1961, Sólymosné”, “<italic>Rogas carbonarius</italic> Gir. ♂, det. Papp, 1979 / compared with lectotype ♂”; 1 ♂ (<named-content xmlns:xlink="http://www.w3.org/1999/xlink" content-type="dwc:institutional_code" xlink:type="simple">NMS</named-content>), “[Hungaria,] P. Szt. Lelek, Ujhelyi”, “<italic>Rogas morio</italic> Reinh. ♂, det. Szépligeti”, “<italic>Rogas carbonarius</italic> Gir. ♂, det. Papp, 1979”; 1 ♂ (<named-content xmlns:xlink="http://www.w3.org/1999/xlink" content-type="dwc:institutional_code" xlink:type="simple">MTMA</named-content>), id., but Budapest, Svabhegy; 2 ♂ (<abbrev xmlns:xlink="http://www.w3.org/1999/xlink" xlink:title="M. Riedel Collection" id="ABBRID0E3CDK" xlink:type="simple">MRC</abbrev>) “<bold>Russia</bold>, E. Siberia Lake Baikal, Biakalo-Lenskiy res. 20.vi. and 19.vii. [19]05, leg. Berlov”; 1 ♂ (<abbrev xmlns:xlink="http://www.w3.org/1999/xlink" content-type="institution" xlink:title="Oberösterreichisches Landesmuseum, Biologiezentrum, Linz" id="ABBRID0ECDDK" xlink:type="simple">BZL</abbrev>), “CSR [<bold>Czech Rep.</bold>], envir. Prague, 1968, Dr. Pádr”. This species appears to be sporadic in central and eastern Europe. The specimens from which <xref ref-type="bibr" rid="B74">Morley (1937)</xref> recorded this species as new to Britain have been examined and belong to <italic><tp:taxon-name><tp:taxon-name-part taxon-name-part-type="genus" reg="Aleiodes">A.</tp:taxon-name-part> <tp:taxon-name-part taxon-name-part-type="species" reg="carbonaroides">carbonaroides</tp:taxon-name-part></tp:taxon-name></italic> sp. nov.</p></tp:treatment-sec><tp:treatment-sec sec-type="Molecular data" id="SECID0EYDDK"><title>Molecular data.</title><p>MRS162 (Hungary), MRS163 (Hungary), MRS 164 (Hungary).</p></tp:treatment-sec><tp:treatment-sec sec-type="biology" id="SECID0E4DDK"><title>Biology.</title><p>Adults of this lowland species have been collected from the very end of April to July (see also Papp, 1999), and it is found in grassland habitats. Reared from the noctuid <italic><tp:taxon-name><tp:taxon-name-part taxon-name-part-type="genus" reg="Tholera">Tholera</tp:taxon-name-part> <tp:taxon-name-part taxon-name-part-type="species" reg="decimalis">decimalis</tp:taxon-name-part></tp:taxon-name></italic> (Poda) (3:1; M.R. Shaw/Hungary). The decidedly large mummy is very similar to that of <italic><tp:taxon-name><tp:taxon-name-part taxon-name-part-type="genus" reg="Aleiodes">A.</tp:taxon-name-part> <tp:taxon-name-part taxon-name-part-type="species" reg="grassator">grassator</tp:taxon-name-part></tp:taxon-name></italic> and forms underground (Fig. <xref ref-type="fig" rid="F21">118</xref>). Univoltine, overwintering in the mummy.</p></tp:treatment-sec><tp:treatment-sec sec-type="diagnosis" id="SECID0E4EDK"><title>Diagnosis.</title><p>Maximum width of hypoclypeal depression 0.4–0.5 × minimum width of face (Fig. <xref ref-type="fig" rid="F22">126</xref>); OOL of ♀ ca 2.6 × as long as diameter of posterior ocellus (Fig. <xref ref-type="fig" rid="F22">127</xref>) and distinctly rugose; length of 4<sup>th</sup> antennal segment of ♀ ca 0.9 × its width (Fig. <xref ref-type="fig" rid="F22">129</xref>; in ♂ 0.9–1.0 times; Fig. <xref ref-type="fig" rid="F23">135</xref>); clypeus thick apically and not protruding anteriorly (Fig. <xref ref-type="fig" rid="F22">128</xref>); lobes of mesoscutum densely punctate, interspaces superficially granulate and with satin sheen; precoxal area coarsely vermiculate-rugose medially; marginal cell of fore wing of ♀ ending near level of apex of vein 3-M (Fig. <xref ref-type="fig" rid="F22">119</xref>); vein 1-CU1 of fore wing 0.4–0.5 × as long as vein 2-CU1 (Fig. <xref ref-type="fig" rid="F22">119</xref>); vein 3-SR of ♀ 1.7–2.0 × as long as vein 2-SR; vein 3-SR ca 0.7 × vein SR1 (Fig. <xref ref-type="fig" rid="F22">119</xref>; of ♂ ca 0.5×); hind tarsal claws yellowish or brownish bristly setose (Fig. <xref ref-type="fig" rid="F22">131</xref>); inner side of hind tibia of ♀ yellowish; tegulae yellowish brown; 4<sup>th</sup> and 5<sup>th</sup> tergites black. Probably a lowland species in C. Europe.</p></tp:treatment-sec><tp:treatment-sec sec-type="description" id="SECID0ENGDK"><title>Description.</title><p>Redescribed ♀ (<named-content xmlns:xlink="http://www.w3.org/1999/xlink" content-type="dwc:institutional_code" xlink:type="simple">NMS</named-content>) from Hungary (Veszprém). Length of fore wing 4.1 mm, of body ca 6.0 mm.</p><p><bold><italic>Head.</italic></bold> Antennal segments of ♀ 46, 4<sup>th</sup> segment 0.9 × longer than wide (Fig. <xref ref-type="fig" rid="F22">129</xref>); length of antenna 1.15 × fore wing, its subapical segments robust (Fig. <xref ref-type="fig" rid="F22">130</xref>); frons with coarse curved rugae and rather shiny; OOL 2.6 × diameter of posterior ocellus and rugulose; vertex rugose and shiny; clypeus coarsely punctate; ventral margin of clypeus thick and not protruding forwards (Fig. <xref ref-type="fig" rid="F22">128</xref>); width of hypoclypeal depression 0.4 × minimum width of face (Fig. <xref ref-type="fig" rid="F22">126</xref>); length of eye 1.4 × temple in dorsal view (Fig. <xref ref-type="fig" rid="F22">127</xref>); vertex behind stemmaticum rugose; clypeus distinctly below lower level of eyes; length of malar space 0.7 × length of eye in lateral view (Fig. <xref ref-type="fig" rid="F22">128</xref>).</p><p><bold><italic>Mesosoma.</italic></bold> Mesoscutal lobes densely punctate, interspaces superficially granulate and with satin sheen; precoxal area of mesopleuron coarsely rugose medially and punctate posteriorly; remainder of mesopleuron mainly coarsely punctate; scutellum flat, sparsely finely punctate and with lateral carina; propodeum coarsely rugose, medio-longitudinal carina indistinct, rounded posteriorly and dorsal part rather short.</p><p><bold><italic>Wings.</italic></bold> Fore wing: r 0.4 × 3-SR; marginal cell ends near level of apex of 3-M (Fig. <xref ref-type="fig" rid="F22">119</xref>); 1-CU1 horizontal and slightly widened, 0.45 × 2-CU1; r-m 0.3 × 3-SR; 2<sup>nd</sup> submarginal cell elongate (Fig. <xref ref-type="fig" rid="F22">119</xref>), 3-SR twice as long as 2-SR; cu-a vertical, straight; 1-M nearly straight posteriorly; 1-SR slender and medium-sized; surroundings of M+CU1, 1-M and 1-CU1 setose. Hind wing: marginal cell linearly widened, its apical width 2.0 × width at level of hamuli (Fig. <xref ref-type="fig" rid="F22">120</xref>); 2-SC+R slightly longer than wide; m-cu short, postfurcal; M+CU:1-M = 61:36; 1r-m 0.75 × 1-M.</p><p><bold><italic>Legs.</italic></bold> Tarsal claws robust and with only brownish bristly setae (Fig. <xref ref-type="fig" rid="F22">131</xref>); hind coxa largely rather densely punctate; hind trochantellus robust; length of hind femur and basitarsus 3.6 and 4.5 × their width, respectively; length of inner hind spur 0.5 × hind basitarsus.</p><p><bold><italic>Metasoma.</italic></bold> First tergite rather flattened, 0.9 × as long as wide apically; 1<sup>st</sup> and 2<sup>nd</sup> tergites with medio-longitudinal carina and coarsely longitudinally rugose, but posterior quarter of 2<sup>nd</sup> tergite irregularly rugose and no median carina; medio-basal area of 2<sup>nd</sup> tergite triangular and short (Fig. <xref ref-type="fig" rid="F22">123</xref>); 2<sup>nd</sup> suture deep and crenulate; basal third of 3<sup>rd</sup> tergite finely longitudinally striate, remainder of metasoma superficially micro-sculptured; 4<sup>th</sup> and apical half of 3<sup>rd</sup> tergite without sharp lateral crease; ovipositor sheath wide, with long setae and apically truncate (Fig. <xref ref-type="fig" rid="F21">117</xref>).</p><p><bold><italic>Colour.</italic></bold> Dark orange brown; apical two-thirds of antenna, patch on hind femur dorso-apically, and telotarsi, dark brown; temple ventrally, malar space, mesosternum, mesopleuron, metapleuron, propodeum, pair of patches on 2<sup>nd</sup> tergite and most of apical 0.4 of tergite, and 3<sup>rd</sup>–7<sup>th</sup> tergites black; palpi (especially labial palp), veins and pterostigma dark brown, basal third of antenna (but scapus dorsally blackish) rather pale yellowish brown; tegulae and remainder of legs; yellowish brown; wings strongly infuscate.</p><p><bold><italic>Variation.</italic></bold> Antennal segments: ♀ 46(2), 49(1); ♂ 47(1), 50(1), 52(1), 54(1), 56(1), 57(1); length of fore wing of ♀ ca two-thirds of body length (0.8 × in ♂); males always darker than females; mainly black with legs mainly dark brown or blackish, but male from Austria has basal half of metasoma orange brown and legs partly yellowish brown. Males have 2<sup>nd</sup> submarginal cell distinctly shorter than in females (as in <italic><tp:taxon-name><tp:taxon-name-part taxon-name-part-type="genus" reg="Aleiodes">A.</tp:taxon-name-part> <tp:taxon-name-part taxon-name-part-type="species" reg="grassator">grassator</tp:taxon-name-part></tp:taxon-name></italic>), antenna 0.9 × length of body and slightly less robust subapically, temple and face long setose and malar space 0.5–0.7 × length of eye in lateral view; metasoma black or 1–2 basal tergites reddish and apical tergites type 1, fringe not observed (Fig. <xref ref-type="fig" rid="F23">132</xref>).</p></tp:treatment-sec><tp:treatment-sec sec-type="distribution" id="SECID0EHLDK"><title>Distribution.</title><p>Austria, Czech Republic, Hungary, *Russia (Lake Baikal).</p></tp:treatment-sec><tp:treatment-sec sec-type="notes" id="SECID0EMLDK"><title>Notes.</title><p>Very similar to <italic><tp:taxon-name><tp:taxon-name-part taxon-name-part-type="genus" reg="Aleiodes">A.</tp:taxon-name-part> <tp:taxon-name-part taxon-name-part-type="species" reg="grassator">grassator</tp:taxon-name-part></tp:taxon-name></italic> (Thunberg), and especially <italic><tp:taxon-name><tp:taxon-name-part taxon-name-part-type="genus" reg="Aleiodes">A.</tp:taxon-name-part> <tp:taxon-name-part taxon-name-part-type="species" reg="carbonaroides">carbonaroides</tp:taxon-name-part></tp:taxon-name></italic>; males of <italic><tp:taxon-name><tp:taxon-name-part taxon-name-part-type="genus" reg="Aleiodes">A.</tp:taxon-name-part> <tp:taxon-name-part taxon-name-part-type="species" reg="carbonarius">carbonarius</tp:taxon-name-part></tp:taxon-name></italic> and <italic><tp:taxon-name><tp:taxon-name-part taxon-name-part-type="genus" reg="Aleiodes"/><tp:taxon-name-part taxon-name-part-type="species" reg="carbonaroides">carbonaroides</tp:taxon-name-part></tp:taxon-name></italic> are normally black but males with partly orange brown metasoma occur. The three species exhibit sexual dimorphism of the 2<sup>nd</sup> submarginal cell (less robust (and also longer in <italic><tp:taxon-name><tp:taxon-name-part taxon-name-part-type="genus" reg="Aleiodes">A.</tp:taxon-name-part> <tp:taxon-name-part taxon-name-part-type="species" reg="carbonarius">carbonarius</tp:taxon-name-part></tp:taxon-name></italic>) in female than in male). <xref ref-type="bibr" rid="B47">Giraud (1857)</xref> gave an incomplete description of the only two males he possessed, but clearly indicated that the antenna is slightly shorter than the body. The female of this species is reported for the first time.</p><fig id="F21" position="float" orientation="portrait"><object-id xmlns:xlink="http://www.w3.org/1999/xlink" content-type="doi" xlink:type="simple">10.3897/zookeys.919.39642.figures116-118</object-id><object-id xmlns:xlink="http://www.w3.org/1999/xlink" content-type="arpha" xlink:type="simple">7A65E536-5B45-58A6-A395-B61CA19A0A9D</object-id><label>Figures 116–118.</label><caption><p><italic><tp:taxon-name><tp:taxon-name-part taxon-name-part-type="genus" reg="Aleiodes">Aleiodes</tp:taxon-name-part> <tp:taxon-name-part taxon-name-part-type="species" reg="carbonarius">carbonarius</tp:taxon-name-part></tp:taxon-name></italic> Giraud, ♀, Hungary, Veszprém <bold>116</bold> habitus lateral <bold>117</bold> ovipositor sheath lateral <bold>118</bold> mummy of <italic><tp:taxon-name><tp:taxon-name-part taxon-name-part-type="genus" reg="Tholera">Tholera</tp:taxon-name-part> <tp:taxon-name-part taxon-name-part-type="species" reg="decimalis">decimalis</tp:taxon-name-part></tp:taxon-name></italic> (Poda).</p></caption><graphic xmlns:xlink="http://www.w3.org/1999/xlink" xlink:href="zookeys-919-001-g021.jpg" position="float" orientation="portrait" xlink:type="simple" id="oo_390065.jpg"><uri content-type="original_file" xlink:type="simple">https://binary.pensoft.net/fig/390065</uri></graphic></fig><fig id="F22" position="float" orientation="portrait"><object-id xmlns:xlink="http://www.w3.org/1999/xlink" content-type="doi" xlink:type="simple">10.3897/zookeys.919.39642.figures119-131</object-id><object-id xmlns:xlink="http://www.w3.org/1999/xlink" content-type="arpha" xlink:type="simple">C42B5EB2-8FBC-5583-A967-300046F11C24</object-id><label>Figures 119–131.</label><caption><p><italic><tp:taxon-name><tp:taxon-name-part taxon-name-part-type="genus" reg="Aleiodes">Aleiodes</tp:taxon-name-part> <tp:taxon-name-part taxon-name-part-type="species" reg="carbonarius">carbonarius</tp:taxon-name-part></tp:taxon-name></italic> Giraud, ♀, Hungary, Veszprém <bold>119</bold> fore wing <bold>120</bold> hind wing <bold>121</bold> mesosoma lateral <bold>122</bold> mesosoma dorsal <bold>123</bold> metasoma dorsal <bold>124</bold> fore femur lateral <bold>125</bold> hind femur lateral <bold>126</bold> head anterior <bold>127</bold> head dorsal <bold>128</bold> head lateral <bold>129</bold> base of antenna <bold>130</bold> apex of antenna <bold>131</bold> inner hind tarsal claw.</p></caption><graphic xmlns:xlink="http://www.w3.org/1999/xlink" xlink:href="zookeys-919-001-g022.jpg" position="float" orientation="portrait" xlink:type="simple" id="oo_390066.jpg"><uri content-type="original_file" xlink:type="simple">https://binary.pensoft.net/fig/390066</uri></graphic></fig><fig id="F23" position="float" orientation="portrait"><object-id xmlns:xlink="http://www.w3.org/1999/xlink" content-type="doi" xlink:type="simple">10.3897/zookeys.919.39642.figures132-137</object-id><object-id xmlns:xlink="http://www.w3.org/1999/xlink" content-type="arpha" xlink:type="simple">14702ABD-1CCA-5F18-87A4-7B99B412D4F1</object-id><label>Figures 132–137.</label><caption><p><italic><tp:taxon-name><tp:taxon-name-part taxon-name-part-type="genus" reg="Aleiodes">Aleiodes</tp:taxon-name-part> <tp:taxon-name-part taxon-name-part-type="species" reg="carbonarius">carbonarius</tp:taxon-name-part></tp:taxon-name></italic> Giraud, ♂, Hungary, Csákvár <bold>132</bold> habitus lateral <bold>133</bold> head dorsal <bold>134</bold> wings <bold>135</bold> base of antenna <bold>136</bold> apex of antenna <bold>137</bold> head anterior.</p></caption><graphic xmlns:xlink="http://www.w3.org/1999/xlink" xlink:href="zookeys-919-001-g023.jpg" position="float" orientation="portrait" xlink:type="simple" id="oo_390067.jpg"><uri content-type="original_file" xlink:type="simple">https://binary.pensoft.net/fig/390067</uri></graphic></fig></tp:treatment-sec><ref-list><ref id="B83"><mixed-citation xmlns:xlink="http://www.w3.org/1999/xlink" xlink:type="simple"><person-group><name name-style="western"><surname>Papp</surname><given-names>J</given-names></name></person-group> (<year>1985a</year>) <article-title>Contributions to the Braconid fauna of Hungary, VII. <tp:taxon-name><tp:taxon-name-part taxon-name-part-type="subfamily">Rogadinae</tp:taxon-name-part></tp:taxon-name> (<tp:taxon-name><tp:taxon-name-part taxon-name-part-type="order">Hymenoptera</tp:taxon-name-part></tp:taxon-name>: <tp:taxon-name><tp:taxon-name-part taxon-name-part-type="family">Braconidae</tp:taxon-name-part></tp:taxon-name>).</article-title><source>Folia Entomologica Hungarica</source><volume>46</volume>: <fpage>143</fpage>–<lpage>164</lpage>.</mixed-citation></ref><ref id="B97"><mixed-citation xmlns:xlink="http://www.w3.org/1999/xlink" xlink:type="simple"><person-group><name name-style="western"><surname>Papp</surname><given-names>J</given-names></name></person-group> (<year>2005</year>) <article-title>A checklist of the <tp:taxon-name><tp:taxon-name-part taxon-name-part-type="family">Braconidae</tp:taxon-name-part></tp:taxon-name> of Hungary (<tp:taxon-name><tp:taxon-name-part taxon-name-part-type="order">Hymenoptera</tp:taxon-name-part></tp:taxon-name>). Folia Entomologica Hungarica.</article-title><volume>66</volume>: <fpage>137</fpage>–<lpage>194</lpage>.</mixed-citation></ref><ref id="B121"><mixed-citation xmlns:xlink="http://www.w3.org/1999/xlink" xlink:type="simple"><person-group><name name-style="western"><surname>Shenefelt</surname><given-names>RD</given-names></name></person-group> (<year>1975</year>) <article-title><tp:taxon-name><tp:taxon-name-part taxon-name-part-type="family">Braconidae</tp:taxon-name-part></tp:taxon-name> 8. <tp:taxon-name><tp:taxon-name-part taxon-name-part-type="subfamily">Exothecinae</tp:taxon-name-part></tp:taxon-name>, <tp:taxon-name><tp:taxon-name-part taxon-name-part-type="subfamily">Rogadinae</tp:taxon-name-part></tp:taxon-name>.</article-title><source>Hymenopterorum Catalogus (nova editio)</source><volume>12</volume>: <fpage>1115</fpage>–<lpage>1262</lpage>.</mixed-citation></ref><ref id="B74"><mixed-citation xmlns:xlink="http://www.w3.org/1999/xlink" xlink:type="simple"><person-group><name name-style="western"><surname>Morley</surname><given-names>C</given-names></name></person-group> (<year>1937</year>) <article-title>The <tp:taxon-name><tp:taxon-name-part taxon-name-part-type="order">Hymenoptera</tp:taxon-name-part></tp:taxon-name> of Suffolk, portio tertio et ultimo.</article-title><source>Transactions of the Suffolk Naturalists’ Society</source><volume>3</volume>: <fpage>233</fpage>–<lpage>248</lpage>.</mixed-citation></ref><ref id="B47"><mixed-citation xmlns:xlink="http://www.w3.org/1999/xlink" xlink:type="simple"><person-group><name name-style="western"><surname>Giraud</surname><given-names>J</given-names></name></person-group> (<year>1857</year>) <article-title>Description de quelques hyménoptères nouveaux ou rares.</article-title><source>Verhandlungen der Zoologisch-Botanischen Gesellschaft in Wien</source><volume>7</volume>: <fpage>163</fpage>–<lpage>184</lpage>.</mixed-citation></ref></ref-list></tp:taxon-treatment>
