# Supplementary material for: Revision of the western Palaearctic species of Aleiodes Wesmael (Hymenoptera, Braconidae, Rogadinae). Part 2: Revision of the A. apicalis group
Source: Zookeys. 2020 Mar 16;919:1–259. doi: 10.3897/zookeys.919.39642 (PMC7197265; doi:10.3897/zookeys.919.39642)
Supplement: XML Treatment for Aleiodes carbonaroides [file zookeys.919.39642-treatment9.xml]

<!DOCTYPE tp:taxon-treatment
  PUBLIC "-//TaxonX//DTD Taxonomic Treatment Publishing DTD v0 20100105//EN" "tax-treatment-NSO.dtd">
<tp:taxon-treatment xmlns:tp="http://www.plazi.org/taxpub"><tp:treatment-meta><kwd-group><label>Taxon classification</label><kwd><named-content xmlns:xlink="http://www.w3.org/1999/xlink" content-type="kingdom">Animalia</named-content></kwd><kwd><named-content xmlns:xlink="http://www.w3.org/1999/xlink" content-type="order">Hymenoptera</named-content></kwd><kwd><named-content xmlns:xlink="http://www.w3.org/1999/xlink" content-type="family">Braconidae</named-content></kwd></kwd-group><mixed-citation publication-type="journal"><person-group><name><surname>van Achterberg</surname><given-names>Cornelis</given-names></name><name><surname>Shaw</surname><given-names>Mark R.</given-names></name><name><surname>Quicke</surname><given-names>Donald L.J.</given-names></name></person-group><article-title>Revision of the western Palaearctic species of <italic><tp:taxon-name><tp:taxon-name-part taxon-name-part-type="genus" reg="Aleiodes">Aleiodes</tp:taxon-name-part></tp:taxon-name></italic> Wesmael (<tp:taxon-name><tp:taxon-name-part taxon-name-part-type="order">Hymenoptera</tp:taxon-name-part></tp:taxon-name>, <tp:taxon-name><tp:taxon-name-part taxon-name-part-type="family">Braconidae</tp:taxon-name-part></tp:taxon-name>, <tp:taxon-name><tp:taxon-name-part taxon-name-part-type="subfamily">Rogadinae</tp:taxon-name-part></tp:taxon-name>). Part 2: Revision of the <italic><tp:taxon-name><tp:taxon-name-part taxon-name-part-type="genus" reg="Aleiodes">A.</tp:taxon-name-part> <tp:taxon-name-part taxon-name-part-type="species" reg="apicalis">apicalis</tp:taxon-name-part></tp:taxon-name></italic> group</article-title><source>Zookeys</source><day>16</day><month>3</month><year>2020</year><volume>919</volume><fpage>1</fpage><lpage>259</lpage><pub-id pub-id-type="doi">10.3897/zookeys.919.39642</pub-id></mixed-citation></tp:treatment-meta><tp:nomenclature><tp:taxon-name><object-id xmlns:xlink="http://www.w3.org/1999/xlink" content-type="arpha" xlink:type="simple">F9211028-9578-55D5-BA05-1033F2974422</object-id>
              <tp:taxon-name-part taxon-name-part-type="genus" reg="Aleiodes">Aleiodes</tp:taxon-name-part>
              <tp:taxon-name-part taxon-name-part-type="species" reg="carbonaroides">carbonaroides</tp:taxon-name-part>
              <object-id xmlns:xlink="http://www.w3.org/1999/xlink" content-type="zoobank" xlink:type="simple">http://zoobank.org/0BE2C69B-E310-4DFB-BE5C-07218AC6F018</object-id>
            </tp:taxon-name><tp:taxon-authority>van Achterberg &amp; Shaw</tp:taxon-authority><tp:taxon-status xmlns:xlink="http://www.w3.org/1999/xlink" xlink:type="simple">sp. nov.</tp:taxon-status><xref ref-type="fig" rid="F24">Figs 138–141</xref><xref ref-type="fig" rid="F25">, 142–153</xref><xref ref-type="fig" rid="F26">, 154–160</xref></tp:nomenclature><tp:treatment-sec sec-type="type material" id="SECID0ECTDK"><title>Type material.</title><p>Holotype, ♀ (<named-content xmlns:xlink="http://www.w3.org/1999/xlink" content-type="dwc:institutional_code" xlink:type="simple">NMS</named-content>), “[<bold>Netherlands</bold>: Friesland], Holland [sic!], Schiermonnikoog, em. 20.v.[19]82”, “ex <italic>Cerapteryx graminis</italic> larva”. Paratypes: 2 ♀ (<named-content xmlns:xlink="http://www.w3.org/1999/xlink" content-type="dwc:institutional_code" xlink:type="simple">NMS</named-content>, <abbrev xmlns:xlink="http://www.w3.org/1999/xlink" content-type="institution" xlink:title="Naturalis Biodiversity Center, Leiden" id="ABBRID0E3TDK" xlink:type="simple">RMNH</abbrev>), 3 ♂ (<named-content xmlns:xlink="http://www.w3.org/1999/xlink" content-type="dwc:institutional_code" xlink:type="simple">NMS</named-content>, <abbrev xmlns:xlink="http://www.w3.org/1999/xlink" content-type="institution" xlink:title="Naturalis Biodiversity Center, Leiden" id="ABBRID0EJUDK" xlink:type="simple">RMNH</abbrev>), topotypic and from same host, em. 19 or 20.v.1982; 1 ♂ (<named-content xmlns:xlink="http://www.w3.org/1999/xlink" content-type="dwc:institutional_code" xlink:type="simple">ZSSM</named-content>) “[<bold>Germany</bold>], Münehey, 26.iv.[18]85 R7”, “1-653”; 2 ♂ (<abbrev xmlns:xlink="http://www.w3.org/1999/xlink" xlink:title="C. Morley Collection, Ipswich Museum, Ipswich" id="ABBRID0EYUDK" xlink:type="simple">CMIM</abbrev>) “[<bold>England</bold>] 25.v.[19]22, Bdn. [= Brandon, Suffolk] HF”, “Named by Claude Morley 2 <italic>Rhogas carbonarius</italic> Giraud. NEW TO BRIT. CM V.22”; 1 ♂ (<named-content xmlns:xlink="http://www.w3.org/1999/xlink" content-type="dwc:institutional_code" xlink:type="simple">ZJUH</named-content>) “[England], Totternhoe, [Bedfordshire], 30.v.[19]64 [V.H. Chambers]”. Sporadic in western Europe.</p></tp:treatment-sec><tp:treatment-sec sec-type="Molecular data" id="SECID0EIVDK"><title>Molecular data.</title><p>None.</p></tp:treatment-sec><tp:treatment-sec sec-type="biology" id="SECID0ENVDK"><title>Biology.</title><p>Adults of this lowland species have been collected in April and May. The two paratypes from Suffolk were swept from Breck grassland (Morley, 1937, misidentified as <italic><tp:taxon-name><tp:taxon-name-part taxon-name-part-type="genus" reg="Aleiodes">A.</tp:taxon-name-part> <tp:taxon-name-part taxon-name-part-type="species" reg="carbonarius">carbonarius</tp:taxon-name-part></tp:taxon-name></italic>). Reared from the grass-feeding noctuid <italic><tp:taxon-name><tp:taxon-name-part taxon-name-part-type="genus" reg="Cerapteryx">Cerapteryx</tp:taxon-name-part> <tp:taxon-name-part taxon-name-part-type="species" reg="graminis">graminis</tp:taxon-name-part></tp:taxon-name></italic> (Linnaeus) (6 [2 are <abbrev xmlns:xlink="http://www.w3.org/1999/xlink" content-type="institution" xlink:title="Naturalis Biodiversity Center, Leiden" id="ABBRID0EJWDK" xlink:type="simple">RMNH</abbrev>]; K.P. Carl/Netherlands). If it is a specialist, it is presumably univoltine and overwinters in the mummy (the univoltine known host overwinters in the egg stage). Mummy similar to that of the closely related <italic><tp:taxon-name><tp:taxon-name-part taxon-name-part-type="genus" reg="Aleiodes">A.</tp:taxon-name-part> <tp:taxon-name-part taxon-name-part-type="species" reg="carbonarius">carbonarius</tp:taxon-name-part></tp:taxon-name></italic> and <italic><tp:taxon-name><tp:taxon-name-part taxon-name-part-type="genus" reg="Aleiodes">A.</tp:taxon-name-part> <tp:taxon-name-part taxon-name-part-type="species" reg="grassator">grassator</tp:taxon-name-part></tp:taxon-name></italic>, but slightly smaller.</p></tp:treatment-sec><tp:treatment-sec sec-type="diagnosis" id="SECID0EEXDK"><title>Diagnosis.</title><p>Maximum width of hypoclypeal depression 0.4–0.5 × minimum width of face (Fig. <xref ref-type="fig" rid="F25">149</xref>); OOL of ♀ 1.8–2.0 × as long as diameter of posterior ocellus (Fig. <xref ref-type="fig" rid="F25">150</xref>) and distinctly rugose or rugulose; length of 4<sup>th</sup> antennal segment of ♀ 0.7–0.9 × its width (Fig. <xref ref-type="fig" rid="F25">152</xref>; in ♂ up to 1.0 times); clypeus thick apically and not protruding anteriorly (Fig. <xref ref-type="fig" rid="F25">151</xref>); lobes of mesoscutum punctate, interspaces largely coriaceous and superficially coriaceous; precoxal area coarsely vermiculate-rugose medially; marginal cell of fore wing of ♀ ending rather removed from wing apex (Fig. <xref ref-type="fig" rid="F25">142</xref>); vein 1-CU1 of fore wing 0.5–0.6 × as long as vein 2-CU1 (Fig. <xref ref-type="fig" rid="F25">142</xref>); 2<sup>nd</sup> submarginal cell of fore wing medium-sized (Fig. <xref ref-type="fig" rid="F25">142</xref>); hind tarsal claws slender and yellowish or brownish bristly setose; hind femur at least apico-dorsally dark brown or black; inner side of hind tibia of ♀ yellowish; head and mesoscutum of ♀ reddish; palpi and tegulae of ♀ brownish yellow; males entirely black, with palpi, tegulae and antenna dark brown or blackish.</p></tp:treatment-sec><tp:treatment-sec sec-type="description" id="SECID0EKYDK"><title>Description.</title><p>Holotype, ♀, length of fore wing 4.2 mm, of body 7.1 mm.</p><p><bold><italic>Head.</italic></bold> Antennal segments of ♀ 45, 4<sup>th</sup> segment 0.9 × longer than wide (Fig. <xref ref-type="fig" rid="F25">152</xref>); length of antenna 1.1 × fore wing, its subapical segments robust (Fig. <xref ref-type="fig" rid="F25">153</xref>) and scapus oblique apically; frons with coarse curved rugae and shiny; OOL 1.8 × diameter of posterior ocellus and rugulose; vertex rugose and shiny; clypeus coarsely punctate; ventral margin of clypeus thick and not protruding forwards (Fig. <xref ref-type="fig" rid="F25">151</xref>); width of hypoclypeal depression 0.4 × minimum width of face (Fig. <xref ref-type="fig" rid="F25">149</xref>); length of eye 1.2 × temple in dorsal view (Fig. <xref ref-type="fig" rid="F25">150</xref>); vertex behind stemmaticum rugose; clypeus below lower level of eyes; length of malar space 0.6 × length of eye in lateral view.</p><p><bold><italic>Mesosoma.</italic></bold> Mesoscutal lobes moderately punctate, interspaces superficially granulate-coriaceous and with satin sheen; precoxal area of mesopleuron coarsely rugose medially, but largely smooth posteriorly; remainder of mesopleuron mainly punctate; scutellum flat, sparsely finely punctate and with irregular lateral carina; propodeum coarsely rugose, medio-longitudinal carina complete, rounded posteriorly and dorsal part approx. as long as posterior part.</p><p><bold><italic>Wings.</italic></bold> Fore wing: r 0.4 × 3-SR (Fig. <xref ref-type="fig" rid="F25">142</xref>); marginal cell ends basad of level of apex of 3-M; 1-CU1 horizontal, 0.5 × 2-CU1; r-m 0.5 × 3-SR; 2<sup>nd</sup> submarginal cell robust (Fig. <xref ref-type="fig" rid="F25">142</xref>), 3-SR 1.4 × as long as 2-SR; cu-a vertical, straight; 1-M slightly curved posteriorly; 1-SR similar to 1-M and medium-sized; surroundings of M+CU1, 1-M and 1-CU1 setose. Hind wing: marginal cell linearly widened, its apical width 1.7 × width at level of hamuli (Fig. <xref ref-type="fig" rid="F25">143</xref>); 2-SC+R subquadrate; m-cu short; M+CU:1-M = 27:15; 1r-m 0.7 × 1-M.</p><p><bold><italic>Legs.</italic></bold> Tarsal claws robust and with only brownish bristly setae (Fig. <xref ref-type="fig" rid="F24">140</xref>); hind coxa largely rugulose dorsally; hind trochantellus robust; length of hind femur and basitarsus 3.2 and 4.6 × their width, respectively; length of inner hind spur 0.4 × hind basitarsus.</p><p><bold><italic>Metasoma.</italic></bold> First tergite rather flattened, 0.7 × as long as wide apically; 1<sup>st</sup> and 2<sup>nd</sup> tergites with medio-longitudinal carina and coarsely longitudinally rugose, but posterior quarter of 2<sup>nd</sup> tergite without medio-longitudinal carina; medio-basal area of 2<sup>nd</sup> tergite triangular and short; 2<sup>nd</sup> suture deep and crenulate; basal half of 3<sup>rd</sup> tergite finely longitudinally rugose, remainder of metasoma superficially micro-sculptured; 4<sup>th</sup> and apical third of 3<sup>rd</sup> tergite without sharp lateral crease; ovipositor sheath wide, with long setae and apically truncate (Fig. <xref ref-type="fig" rid="F24">139</xref>).</p><p><bold><italic>Colour.</italic></bold> Dark orange brown; apical half of antenna, patch on hind femur dorso-apically, and telotarsi apically, dark brown; mesosternum, mesopleuron (except dorsally and postero-ventrally), metapleuron (except medio-dorsally), propodeum (except pair of posterior patches), 3<sup>rd</sup>–7<sup>th</sup> tergites (except antero-lateral corners of 3<sup>rd</sup> tergite) black; palpi, basal half of antenna, tegulae and remainder of legs rather pale yellowish brown; veins and pterostigma dark brown; wings strongly infuscate but hind wing less than fore wing.</p><p><bold><italic>Variation.</italic></bold> Basal third or half of antenna of ♀ pale yellowish brown; vein 3-SR 1.4–1.6 × as long as vein 2-SR; hind femur of ♀ 3.2–3.5 × longer than wide; 1<sup>st</sup> metasomal tergite 0.7–0.8 × its apical width; temple and occiput ventrally, and malar space ventrally orange brown or black. Antennal segments: ♀ 43(1), 45(1); ♂ 48(1), 49(2), 51(1), 50(1), 53(2); males clearly have many more antennal segments than females. Males are much darker than females; body black with palpi and legs mainly dark brown or blackish (Fig. <xref ref-type="fig" rid="F26">154</xref>). Males have 2<sup>nd</sup> submarginal cell slightly smaller than females (Fig. <xref ref-type="fig" rid="F26">158</xref>), temple and face long setose, malar space 0.5–0.7 × length of eye in lateral view, and apical tergites type 1 and fringe not observed (Fig. <xref ref-type="fig" rid="F26">154</xref>); sometimes superficial granulosity of 3<sup>rd</sup> tergite and of mesoscutum are absent.</p></tp:treatment-sec><tp:treatment-sec sec-type="distribution" id="SECID0EU3DK"><title>Distribution.</title><p>Germany, Netherlands, U.K.</p></tp:treatment-sec><tp:treatment-sec sec-type="etymology" id="SECID0EZ3DK"><title>Etymology.</title><p>The suffix “-oides” indicates similar to; in this case the high similarity to <italic><tp:taxon-name><tp:taxon-name-part taxon-name-part-type="genus" reg="Aleiodes">A.</tp:taxon-name-part> <tp:taxon-name-part taxon-name-part-type="species" reg="carbonarius">carbonarius</tp:taxon-name-part></tp:taxon-name></italic> Giraud.</p><fig id="F24" position="float" orientation="portrait"><object-id xmlns:xlink="http://www.w3.org/1999/xlink" content-type="doi" xlink:type="simple">10.3897/zookeys.919.39642.figures138-141</object-id><object-id xmlns:xlink="http://www.w3.org/1999/xlink" content-type="arpha" xlink:type="simple">A0138053-F634-5848-AFE7-BB186A4EAA4F</object-id><label>Figures 138–141.</label><caption><p><italic><tp:taxon-name><tp:taxon-name-part taxon-name-part-type="genus" reg="Aleiodes">Aleiodes</tp:taxon-name-part> <tp:taxon-name-part taxon-name-part-type="species" reg="carbonaroides">carbonaroides</tp:taxon-name-part></tp:taxon-name></italic> sp. nov., ♀, holotype <bold>138</bold> habitus lateral <bold>139</bold> ovipositor sheath lateral <bold>140</bold> outer hind tarsal claw lateral <bold>141</bold> mummy of <italic><tp:taxon-name><tp:taxon-name-part taxon-name-part-type="genus" reg="Cerapteryx">Cerapteryx</tp:taxon-name-part> <tp:taxon-name-part taxon-name-part-type="species" reg="graminis">graminis</tp:taxon-name-part></tp:taxon-name></italic> (Linnaeus).</p></caption><graphic xmlns:xlink="http://www.w3.org/1999/xlink" xlink:href="zookeys-919-001-g024.jpg" position="float" orientation="portrait" xlink:type="simple" id="oo_390068.jpg"><uri content-type="original_file" xlink:type="simple">https://binary.pensoft.net/fig/390068</uri></graphic></fig><fig id="F25" position="float" orientation="portrait"><object-id xmlns:xlink="http://www.w3.org/1999/xlink" content-type="doi" xlink:type="simple">10.3897/zookeys.919.39642.figures142-153</object-id><object-id xmlns:xlink="http://www.w3.org/1999/xlink" content-type="arpha" xlink:type="simple">E65C2ACC-84B6-5071-AB21-E6A3AE3F6212</object-id><label>Figures 142–153.</label><caption><p><italic><tp:taxon-name><tp:taxon-name-part taxon-name-part-type="genus" reg="Aleiodes">Aleiodes</tp:taxon-name-part> <tp:taxon-name-part taxon-name-part-type="species" reg="carbonaroides">carbonaroides</tp:taxon-name-part></tp:taxon-name></italic> sp. nov., ♀, holotype <bold>142</bold> fore wing <bold>143</bold> hind wing <bold>144</bold> mesosoma lateral <bold>145</bold> mesosoma dorsal <bold>146</bold> metasoma dorsal <bold>147</bold> fore femur lateral <bold>148</bold> hind femur lateral <bold>149</bold> head anterior <bold>150</bold> head dorsal <bold>151</bold> head lateral <bold>152</bold> base of antenna <bold>153</bold> apex of antenna.</p></caption><graphic xmlns:xlink="http://www.w3.org/1999/xlink" xlink:href="zookeys-919-001-g025.jpg" position="float" orientation="portrait" xlink:type="simple" id="oo_390069.jpg"><uri content-type="original_file" xlink:type="simple">https://binary.pensoft.net/fig/390069</uri></graphic></fig><fig id="F26" position="float" orientation="portrait"><object-id xmlns:xlink="http://www.w3.org/1999/xlink" content-type="doi" xlink:type="simple">10.3897/zookeys.919.39642.figures154-160</object-id><object-id xmlns:xlink="http://www.w3.org/1999/xlink" content-type="arpha" xlink:type="simple">86D778D8-3817-5FEF-9743-028C28D1C1EC</object-id><label>Figures 154–160.</label><caption><p><italic><tp:taxon-name><tp:taxon-name-part taxon-name-part-type="genus" reg="Aleiodes">Aleiodes</tp:taxon-name-part> <tp:taxon-name-part taxon-name-part-type="species" reg="carbonaroides">carbonaroides</tp:taxon-name-part></tp:taxon-name></italic> sp. nov., ♂, paratype <bold>154</bold> habitus lateral <bold>155</bold> apex of antenna <bold>156</bold> antenna <bold>157</bold> base of antenna <bold>158</bold> wings lateral <bold>159</bold> head anterior <bold>160</bold> head dorsal.</p></caption><graphic xmlns:xlink="http://www.w3.org/1999/xlink" xlink:href="zookeys-919-001-g026.jpg" position="float" orientation="portrait" xlink:type="simple" id="oo_390070.jpg"><uri content-type="original_file" xlink:type="simple">https://binary.pensoft.net/fig/390070</uri></graphic></fig></tp:treatment-sec></tp:taxon-treatment>
