# Supplementary material for: Revision of the western Palaearctic species of Aleiodes Wesmael (Hymenoptera, Braconidae, Rogadinae). Part 2: Revision of the A. apicalis group
Source: Zookeys. 2020 Mar 16;919:1–259. doi: 10.3897/zookeys.919.39642 (PMC7197265; doi:10.3897/zookeys.919.39642)
Supplement: XML Treatment for Aleiodes caucasicus [file zookeys.919.39642-treatment10.xml]

<!DOCTYPE tp:taxon-treatment
  PUBLIC "-//TaxonX//DTD Taxonomic Treatment Publishing DTD v0 20100105//EN" "tax-treatment-NSO.dtd">
<tp:taxon-treatment xmlns:tp="http://www.plazi.org/taxpub"><tp:treatment-meta><kwd-group><label>Taxon classification</label><kwd><named-content xmlns:xlink="http://www.w3.org/1999/xlink" content-type="kingdom">Animalia</named-content></kwd><kwd><named-content xmlns:xlink="http://www.w3.org/1999/xlink" content-type="order">Hymenoptera</named-content></kwd><kwd><named-content xmlns:xlink="http://www.w3.org/1999/xlink" content-type="family">Braconidae</named-content></kwd></kwd-group><mixed-citation publication-type="journal"><person-group><name><surname>van Achterberg</surname><given-names>Cornelis</given-names></name><name><surname>Shaw</surname><given-names>Mark R.</given-names></name><name><surname>Quicke</surname><given-names>Donald L.J.</given-names></name></person-group><article-title>Revision of the western Palaearctic species of <italic><tp:taxon-name><tp:taxon-name-part taxon-name-part-type="genus" reg="Aleiodes">Aleiodes</tp:taxon-name-part></tp:taxon-name></italic> Wesmael (<tp:taxon-name><tp:taxon-name-part taxon-name-part-type="order">Hymenoptera</tp:taxon-name-part></tp:taxon-name>, <tp:taxon-name><tp:taxon-name-part taxon-name-part-type="family">Braconidae</tp:taxon-name-part></tp:taxon-name>, <tp:taxon-name><tp:taxon-name-part taxon-name-part-type="subfamily">Rogadinae</tp:taxon-name-part></tp:taxon-name>). Part 2: Revision of the <italic><tp:taxon-name><tp:taxon-name-part taxon-name-part-type="genus" reg="Aleiodes">A.</tp:taxon-name-part> <tp:taxon-name-part taxon-name-part-type="species" reg="apicalis">apicalis</tp:taxon-name-part></tp:taxon-name></italic> group</article-title><source>Zookeys</source><day>16</day><month>3</month><year>2020</year><volume>919</volume><fpage>1</fpage><lpage>259</lpage><pub-id pub-id-type="doi">10.3897/zookeys.919.39642</pub-id></mixed-citation></tp:treatment-meta><tp:nomenclature><tp:taxon-name><object-id xmlns:xlink="http://www.w3.org/1999/xlink" content-type="arpha" xlink:type="simple">F81E320E-FEC2-5292-ACFC-800C6F9C8DEE</object-id>
              <tp:taxon-name-part taxon-name-part-type="genus" reg="Aleiodes">Aleiodes</tp:taxon-name-part>
              <tp:taxon-name-part taxon-name-part-type="species" reg="caucasicus">caucasicus</tp:taxon-name-part>
            </tp:taxon-name><tp:taxon-authority>(Tobias, 1976)</tp:taxon-authority><xref ref-type="fig" rid="F27">Figs 161–163</xref><xref ref-type="fig" rid="F28">, 164–177</xref><tp:nomenclature-citation-list><tp:nomenclature-citation><tp:taxon-name>
                  <tp:taxon-name-part taxon-name-part-type="genus" reg="Rogas">Rogas</tp:taxon-name-part> (<tp:taxon-name-part taxon-name-part-type="subgenus" reg="Rogas">Rogas</tp:taxon-name-part>) <tp:taxon-name-part taxon-name-part-type="species" reg="caucasicus">caucasicus</tp:taxon-name-part></tp:taxon-name><comment>Tobias, 1976: 86, 222, 1986: 81 (transl.: 133) [examined].</comment></tp:nomenclature-citation><tp:nomenclature-citation><tp:taxon-name>
                  <tp:taxon-name-part taxon-name-part-type="genus" reg="Aleiodes">Aleiodes</tp:taxon-name-part> (<tp:taxon-name-part taxon-name-part-type="subgenus" reg="Neorhogas">Neorhogas</tp:taxon-name-part>) <tp:taxon-name-part taxon-name-part-type="species" reg="caucasicus">caucasicus</tp:taxon-name-part></tp:taxon-name><comment>; <xref ref-type="bibr" rid="B83">Papp 1985a</xref>: 152.</comment></tp:nomenclature-citation><tp:nomenclature-citation><tp:taxon-name>
                  <tp:taxon-name-part taxon-name-part-type="genus" reg="Aleiodes">Aleiodes</tp:taxon-name-part> <tp:taxon-name-part taxon-name-part-type="species" reg="caucasicus">caucasicus</tp:taxon-name-part></tp:taxon-name><comment>; <xref ref-type="bibr" rid="B88">Papp 1991a</xref>: 75 (as synonym of <tp:taxon-name><tp:taxon-name-part taxon-name-part-type="genus" reg="Aleiodes">A.</tp:taxon-name-part> <tp:taxon-name-part taxon-name-part-type="species" reg="fortipes">fortipes</tp:taxon-name-part></tp:taxon-name>), 2005: 176 (id.); <xref ref-type="bibr" rid="B43">Fortier and Shaw 1999</xref>: 227; <xref ref-type="bibr" rid="B157">Žikić et al. 2002</xref>: 108; <xref ref-type="bibr" rid="B3">Aydogdu and Beyarslan 2005</xref>: 191.</comment></tp:nomenclature-citation></tp:nomenclature-citation-list></tp:nomenclature><tp:treatment-sec sec-type="type material" id="SECID0EEFEK"><title>Type material.</title><p>Holotype, ♀ (<named-content xmlns:xlink="http://www.w3.org/1999/xlink" content-type="dwc:institutional_code" xlink:type="simple">ZISP</named-content>), “[<bold>Russia</bold>], Sotchi, Lazarevskoe [terras], 26.iv.[1]973, V. Tobias”, “Holotypus <italic>Rogas caucasicus</italic> Tobias”; 2 ♀, paratype (<named-content xmlns:xlink="http://www.w3.org/1999/xlink" content-type="dwc:institutional_code" xlink:type="simple">MTMA</named-content>), id., but 29.iv.1973.</p></tp:treatment-sec><tp:treatment-sec sec-type="material" id="SECID0E5FEK"><title>Additional material.</title><p>Figured ♀ (<named-content xmlns:xlink="http://www.w3.org/1999/xlink" content-type="dwc:institutional_code" xlink:type="simple">NMS</named-content>), “[<bold>Russia</bold>], Sotchi, Lazarevskoe terras. Sklony, les [= forest], 25.iv.1988, V. Tobias”, “<italic>Rogas caucasicus</italic> Tob.”, “<italic>Aleiodes caucasicus</italic> (Tobias), det. Belokobylskij, 2005. ♀ Ant. 40”; 2 ♀ (<abbrev xmlns:xlink="http://www.w3.org/1999/xlink" xlink:title="A. Lozan Collection, Institute of Entomology, České Budĕjovice" id="ABBRID0ESGEK" xlink:type="simple">ALC</abbrev>, <abbrev xmlns:xlink="http://www.w3.org/1999/xlink" content-type="institution" xlink:title="Naturalis Biodiversity Center, Leiden" id="ABBRID0EWGEK" xlink:type="simple">RMNH</abbrev>), id., but 7.v.1975; 1 ♀ (<named-content xmlns:xlink="http://www.w3.org/1999/xlink" content-type="dwc:institutional_code" xlink:type="simple">MTMA</named-content>), “<bold>Bulgaria</bold>”, “Rhodopi, St[ara] Zagora, 17.iv.1977, J. Kolarov”, “<italic>Rogas</italic> sp. n.?, det. Zaykov, 1983”, “<italic>Aleiodes fortipes</italic> Rh. ♀, det. Papp J., 1985”.</p></tp:treatment-sec><tp:treatment-sec sec-type="Molecular data" id="SECID0EJHEK"><title>Molecular data.</title><p>None.</p></tp:treatment-sec><tp:treatment-sec sec-type="biology" id="SECID0EOHEK"><title>Biology.</title><p>Unknown. Specimens collected in April-May and flight time probably April–May. We have not seen reared material. Probably, like <italic><tp:taxon-name><tp:taxon-name-part taxon-name-part-type="genus" reg="Aleiodes">A.</tp:taxon-name-part> <tp:taxon-name-part taxon-name-part-type="species" reg="fortipes">fortipes</tp:taxon-name-part></tp:taxon-name></italic>, it will be found to be univoltine, overwintering in the mummy, but direct evidence is lacking.</p></tp:treatment-sec><tp:treatment-sec sec-type="diagnosis" id="SECID0E6HEK"><title>Diagnosis.</title><p>Maximum width of hypoclypeal depression approx. 0.3 × minimum width of face (Fig. <xref ref-type="fig" rid="F28">171</xref>); antenna of ♀ with 38–41 segments and 2<sup>nd</sup> – 10<sup>th</sup> antennal segments yellowish, contrasting with remaining segments; OOL coarsely transversely striate; clypeus obtuse apically and not protruding in lateral view (Fig. <xref ref-type="fig" rid="F28">173</xref>); precoxal area finely striate (Fig. <xref ref-type="fig" rid="F28">166</xref>); tegulae yellow; lobes of mesoscutum finely coriaceous-granulate and rather dull, with satin sheen; vein 1-CU1 of fore wing much shorter than vein 2-CU1 (Fig. <xref ref-type="fig" rid="F28">164</xref>); posteriorly vein m-cu of fore wing diverging from anterior half of vein 1-M; length of hind femur 3.6–3.8 × its maximum width (Fig. <xref ref-type="fig" rid="F28">170</xref>); hind tarsal claws brownish setose (Fig. <xref ref-type="fig" rid="F28">177</xref>); length of fore wing 3.7–5.0 mm. Very similar to <italic><tp:taxon-name><tp:taxon-name-part taxon-name-part-type="genus" reg="Aleiodes">A.</tp:taxon-name-part> <tp:taxon-name-part taxon-name-part-type="species" reg="fortipes">fortipes</tp:taxon-name-part></tp:taxon-name></italic> (Reinhard) and differs mainly by its body colour and sculpture of mesopleuron.</p></tp:treatment-sec><tp:treatment-sec sec-type="description" id="SECID0EMJEK"><title>Description.</title><p>Holotype, ♀, length of fore wing 3.7 mm, of body 4.6 mm.</p><p><bold><italic>Head.</italic></bold> Antennal segments of ♀ 41, length of antenna 1.3 × fore wing, its subapical segments rather robust; frons largely finely rugulose medially; OOL 2.2 × diameter of posterior ocellus, and coarsely transversely striate; vertex transversely striate and rather shiny; clypeus rugulose, but ventrally depressed and smooth; ventral margin of clypeus thick and not protruding forwards (Fig. <xref ref-type="fig" rid="F28">173</xref>); width of hypoclypeal depression 0.3 × minimum width of face (Fig. <xref ref-type="fig" rid="F28">171</xref>); length of eye twice temple in dorsal view (Fig. <xref ref-type="fig" rid="F28">172</xref>); vertex behind stemmaticum rugulose; clypeus below lower level of eyes; length of malar space 0.6 × length of eye in lateral view; occipital carina largely absent dorsally and weakly developed ventrally.</p><p><bold><italic>Mesosoma.</italic></bold> Mesoscutal lobes largely rugulose-granulate, rather matt; precoxal area of mesopleuron transversely striate medially, distinctly rugose antero-dorsally and remainder largely punctulate; pleural sulcus moderately crenulate (Fig. <xref ref-type="fig" rid="F28">166</xref>); ventral half of metapleuron rugose; metanotum with nearly complete median carina; scutellum coriaceous; propodeum densely and finely granulate-rugose and medio-longitudinal carina medium-sized.</p><p><bold><italic>Wings.</italic></bold> Fore wing: r 0.6 × 3-SR; 1-CU1 horizontal, 0.5 × 2-CU1; r-m unsclerotized and 0.7 × 3-SR; 2<sup>nd</sup> submarginal cell medium-sized (Fig. <xref ref-type="fig" rid="F28">164</xref>); cu-a vertical, straight and rather short; 1-M slightly curved posteriorly; posteriorly vein m-cu diverging from anterior half of vein 1-M. Hind wing: marginal cell linearly widened, its apical width 2.0 × width at level of hamuli (Fig. <xref ref-type="fig" rid="F28">165</xref>); 2-SC+R subquadrate; m-cu absent; M+CU:1-M = 5:3; 1r-m 0.7 × 1-M.</p><p><bold><italic>Legs.</italic></bold> Tarsal claws robust and with brownish bristles (Fig. <xref ref-type="fig" rid="F28">177</xref>); hind coxa densely rugulose and rather dull; hind trochantellus robust; length of hind femur and basitarsus 3.6 and 5.0 × their width, respectively; length of inner hind spur 0.4 × hind basitarsus.</p><p><bold><italic>Metasoma.</italic></bold> First tergite evenly convex, 0.9 × longer than wide apically; 1<sup>st</sup> and 2<sup>nd</sup> tergites with indistinct medio-longitudinal carina and coarsely longitudinally rugose, but posterior quarter of 2<sup>nd</sup> tergite irregularly rugose and no median carina; medio-basal area of 2<sup>nd</sup> tergite triangular and rather distinct (Fig. <xref ref-type="fig" rid="F28">168</xref>); 2<sup>nd</sup> suture rather shallow and crenulate; medio-basally 3<sup>rd</sup> tergite striate, remainder of metasoma superficially micro-sculptured; 4<sup>th</sup> and apical half of 3<sup>rd</sup> tergite without sharp lateral crease; ovipositor sheath wide, with long setae and apically truncate (Fig. <xref ref-type="fig" rid="F27">162</xref>).</p><p><bold><italic>Colour.</italic></bold> Orange brown; head, 3<sup>rd</sup> tergite (except antero-laterally) and subsequent tergites black; scapus, pedicellus basally, 11<sup>th</sup> and following antennal segments, palpi, veins, parastigma, pterostigma and femora apico-dorsally, tibia and tarsal segments apically, ventral half of metasoma and ovipositor sheath dark brown; tegulae, 3<sup>rd</sup>–10<sup>th</sup> antennal segments brownish yellow; wing membrane subhyaline.</p><p><bold><italic>Variation.</italic></bold> Head black or mainly dark brown, specimen from Bulgaria also anterior half of mesosoma; antenna of ♀ with 38 or 41 segments according to the original description; 11<sup>th</sup> and 12<sup>th</sup> antennal segments of ♀ dark brown or brownish yellow; hind femur 3.6–3.8 × as long as wide. The male is unknown, or possibly has not been distinguished from that of <italic><tp:taxon-name><tp:taxon-name-part taxon-name-part-type="genus" reg="Aleiodes">A.</tp:taxon-name-part> <tp:taxon-name-part taxon-name-part-type="species" reg="fortipes">fortipes</tp:taxon-name-part></tp:taxon-name></italic>.</p></tp:treatment-sec><tp:treatment-sec sec-type="distribution" id="SECID0EPNEK"><title>Distribution.</title><p>*Bulgaria, Russia (SW).</p></tp:treatment-sec><tp:treatment-sec sec-type="notes" id="SECID0EUNEK"><title>Notes.</title><p>It remains unclear whether this predominantly rather yellowish orange species is distinct from <italic><tp:taxon-name><tp:taxon-name-part taxon-name-part-type="genus" reg="Aleiodes">A.</tp:taxon-name-part> <tp:taxon-name-part taxon-name-part-type="species" reg="fortipes">fortipes</tp:taxon-name-part></tp:taxon-name></italic>, which in its more western localities is a much darker insect. Females intermediate in colour (and included in <italic><tp:taxon-name><tp:taxon-name-part taxon-name-part-type="genus" reg="Aleiodes">A.</tp:taxon-name-part> <tp:taxon-name-part taxon-name-part-type="species" reg="fortipes">fortipes</tp:taxon-name-part></tp:taxon-name></italic>) seem to predominate in eastern Europe. More material (preferably with biological data) is needed to clarify the status of <italic><tp:taxon-name><tp:taxon-name-part taxon-name-part-type="genus" reg="Aleiodes">A.</tp:taxon-name-part> <tp:taxon-name-part taxon-name-part-type="species" reg="caucasicus">caucasicus</tp:taxon-name-part></tp:taxon-name></italic>.</p><fig id="F27" position="float" orientation="portrait"><object-id xmlns:xlink="http://www.w3.org/1999/xlink" content-type="doi" xlink:type="simple">10.3897/zookeys.919.39642.figures161-163</object-id><object-id xmlns:xlink="http://www.w3.org/1999/xlink" content-type="arpha" xlink:type="simple">3948DC74-1B56-5A6F-A324-8F80387803A4</object-id><label>Figures 161–163.</label><caption><p><italic><tp:taxon-name><tp:taxon-name-part taxon-name-part-type="genus" reg="Aleiodes">Aleiodes</tp:taxon-name-part> <tp:taxon-name-part taxon-name-part-type="species" reg="caucasicus">caucasicus</tp:taxon-name-part></tp:taxon-name></italic> (Tobias), ♀, Russia, Sotchi <bold>161</bold> habitus lateral <bold>162</bold> ovipositor sheath lateral <bold>163</bold> apex of antenna (of paratype).</p></caption><graphic xmlns:xlink="http://www.w3.org/1999/xlink" xlink:href="zookeys-919-001-g027.jpg" position="float" orientation="portrait" xlink:type="simple" id="oo_390071.jpg"><uri content-type="original_file" xlink:type="simple">https://binary.pensoft.net/fig/390071</uri></graphic></fig><fig id="F28" position="float" orientation="portrait"><object-id xmlns:xlink="http://www.w3.org/1999/xlink" content-type="doi" xlink:type="simple">10.3897/zookeys.919.39642.figures164-177</object-id><object-id xmlns:xlink="http://www.w3.org/1999/xlink" content-type="arpha" xlink:type="simple">26C7F91D-55A3-52EE-A04C-89C66E6AAC9F</object-id><label>Figures 164–177.</label><caption><p><italic><tp:taxon-name><tp:taxon-name-part taxon-name-part-type="genus" reg="Aleiodes">Aleiodes</tp:taxon-name-part> <tp:taxon-name-part taxon-name-part-type="species" reg="caucasicus">caucasicus</tp:taxon-name-part></tp:taxon-name></italic> (Tobias), ♀, Russia, Sotchi <bold>164</bold> fore wing <bold>165</bold> hind wing <bold>166</bold> mesosoma lateral <bold>167</bold> mesosoma dorsal <bold>168</bold> metasoma dorsal <bold>169</bold> fore femur lateral <bold>170</bold> hind femur lateral <bold>171</bold> head anterior <bold>172</bold> head dorsal <bold>173</bold> head lateral <bold>174</bold> base of antenna <bold>175</bold> antenna <bold>176</bold> hind tibia and tarsus lateral <bold>177</bold> outer hind tarsal claw.</p></caption><graphic xmlns:xlink="http://www.w3.org/1999/xlink" xlink:href="zookeys-919-001-g028.jpg" position="float" orientation="portrait" xlink:type="simple" id="oo_390072.jpg"><uri content-type="original_file" xlink:type="simple">https://binary.pensoft.net/fig/390072</uri></graphic></fig></tp:treatment-sec><ref-list><ref id="B83"><mixed-citation xmlns:xlink="http://www.w3.org/1999/xlink" xlink:type="simple"><person-group><name name-style="western"><surname>Papp</surname><given-names>J</given-names></name></person-group> (<year>1985a</year>) <article-title>Contributions to the Braconid fauna of Hungary, VII. <tp:taxon-name><tp:taxon-name-part taxon-name-part-type="subfamily">Rogadinae</tp:taxon-name-part></tp:taxon-name> (<tp:taxon-name><tp:taxon-name-part taxon-name-part-type="order">Hymenoptera</tp:taxon-name-part></tp:taxon-name>: <tp:taxon-name><tp:taxon-name-part taxon-name-part-type="family">Braconidae</tp:taxon-name-part></tp:taxon-name>).</article-title><source>Folia Entomologica Hungarica</source><volume>46</volume>: <fpage>143</fpage>–<lpage>164</lpage>.</mixed-citation></ref><ref id="B88"><mixed-citation xmlns:xlink="http://www.w3.org/1999/xlink" xlink:type="simple"><person-group><name name-style="western"><surname>Papp</surname><given-names>J</given-names></name></person-group> (<year>1991a</year>) <article-title>Parasitic wasps of the superfamily <tp:taxon-name><tp:taxon-name-part taxon-name-part-type="superfamily">Ichneumonoidea</tp:taxon-name-part></tp:taxon-name>. <tp:taxon-name><tp:taxon-name-part taxon-name-part-type="family">Braconidae</tp:taxon-name-part></tp:taxon-name>. 18. <tp:taxon-name><tp:taxon-name-part taxon-name-part-type="subfamily">Doryctinae</tp:taxon-name-part></tp:taxon-name>. 19. <tp:taxon-name><tp:taxon-name-part taxon-name-part-type="subfamily">Rogadinae</tp:taxon-name-part></tp:taxon-name>.</article-title><source>Magyarorszag Allatvilaga [Fauna Hungariae]</source><volume>167</volume>: <fpage>1</fpage>–<lpage>122</lpage>.</mixed-citation></ref><ref id="B43"><mixed-citation xmlns:xlink="http://www.w3.org/1999/xlink" xlink:type="simple"><person-group><name name-style="western"><surname>Fortier</surname><given-names>JC</given-names></name><name name-style="western"><surname>Shaw</surname><given-names>SR</given-names></name></person-group> (<year>1999</year>) <article-title>Cladistics of the <italic><tp:taxon-name><tp:taxon-name-part taxon-name-part-type="genus">Aleiodes</tp:taxon-name-part></tp:taxon-name></italic> lineage of the subfamily <tp:taxon-name><tp:taxon-name-part taxon-name-part-type="subfamily">Rogadinae</tp:taxon-name-part></tp:taxon-name> (<tp:taxon-name><tp:taxon-name-part taxon-name-part-type="order">Hymenoptera</tp:taxon-name-part></tp:taxon-name>: <tp:taxon-name><tp:taxon-name-part taxon-name-part-type="family">Braconidae</tp:taxon-name-part></tp:taxon-name>).</article-title><source>Journal of <tp:taxon-name><tp:taxon-name-part taxon-name-part-type="order">Hymenoptera</tp:taxon-name-part></tp:taxon-name> Research</source><volume>8</volume>(<issue>2</issue>): <fpage>204</fpage>–<lpage>237</lpage>.</mixed-citation></ref><ref id="B157"><mixed-citation xmlns:xlink="http://www.w3.org/1999/xlink" xlink:type="simple"><person-group><name name-style="western"><surname>Žikić</surname><given-names>V</given-names></name><name name-style="western"><surname>Brajković</surname><given-names>M</given-names></name><name name-style="western"><surname>Tomanović</surname><given-names>Z</given-names></name></person-group> (<year>2002</year>) Preliminary results of Braconid fauna research (<tp:taxon-name><tp:taxon-name-part taxon-name-part-type="order">Hymenoptera</tp:taxon-name-part></tp:taxon-name>: <tp:taxon-name><tp:taxon-name-part taxon-name-part-type="family">Braconidae</tp:taxon-name-part></tp:taxon-name>) found in Sicevo Gorge, Serbia. Acta Entomologica Serbica 5 (1–2) (2000): 95–110.</mixed-citation></ref><ref id="B3"><mixed-citation xmlns:xlink="http://www.w3.org/1999/xlink" xlink:type="simple"><person-group><name name-style="western"><surname>Aydogdu</surname><given-names>M</given-names></name><name name-style="western"><surname>Beyarslan</surname><given-names>A</given-names></name></person-group> (<year>2005</year>) The first records of <italic><tp:taxon-name><tp:taxon-name-part taxon-name-part-type="genus">Aleiodes</tp:taxon-name-part></tp:taxon-name></italic> Wesmael 1838 (<tp:taxon-name><tp:taxon-name-part taxon-name-part-type="order">Hymenoptera</tp:taxon-name-part></tp:taxon-name>: <tp:taxon-name><tp:taxon-name-part taxon-name-part-type="family">Braconidae</tp:taxon-name-part></tp:taxon-name>: <tp:taxon-name><tp:taxon-name-part taxon-name-part-type="subfamily">Rogadinae</tp:taxon-name-part></tp:taxon-name>). The fauna of Thrace region of Turkey. Linzer biologische Beiträge 37/1: 185–193.</mixed-citation></ref></ref-list></tp:taxon-treatment>
