# Supplementary material for: Revision of the western Palaearctic species of Aleiodes Wesmael (Hymenoptera, Braconidae, Rogadinae). Part 2: Revision of the A. apicalis group
Source: Zookeys. 2020 Mar 16;919:1–259. doi: 10.3897/zookeys.919.39642 (PMC7197265; doi:10.3897/zookeys.919.39642)
Supplement: XML Treatment for Aleiodes coriaceus [file zookeys.919.39642-treatment11.xml]

<!DOCTYPE tp:taxon-treatment
  PUBLIC "-//TaxonX//DTD Taxonomic Treatment Publishing DTD v0 20100105//EN" "tax-treatment-NSO.dtd">
<tp:taxon-treatment xmlns:tp="http://www.plazi.org/taxpub"><tp:treatment-meta><kwd-group><label>Taxon classification</label><kwd><named-content xmlns:xlink="http://www.w3.org/1999/xlink" content-type="kingdom">Animalia</named-content></kwd><kwd><named-content xmlns:xlink="http://www.w3.org/1999/xlink" content-type="order">Hymenoptera</named-content></kwd><kwd><named-content xmlns:xlink="http://www.w3.org/1999/xlink" content-type="family">Braconidae</named-content></kwd></kwd-group><mixed-citation publication-type="journal"><person-group><name><surname>van Achterberg</surname><given-names>Cornelis</given-names></name><name><surname>Shaw</surname><given-names>Mark R.</given-names></name><name><surname>Quicke</surname><given-names>Donald L.J.</given-names></name></person-group><article-title>Revision of the western Palaearctic species of <italic><tp:taxon-name><tp:taxon-name-part taxon-name-part-type="genus" reg="Aleiodes">Aleiodes</tp:taxon-name-part></tp:taxon-name></italic> Wesmael (<tp:taxon-name><tp:taxon-name-part taxon-name-part-type="order">Hymenoptera</tp:taxon-name-part></tp:taxon-name>, <tp:taxon-name><tp:taxon-name-part taxon-name-part-type="family">Braconidae</tp:taxon-name-part></tp:taxon-name>, <tp:taxon-name><tp:taxon-name-part taxon-name-part-type="subfamily">Rogadinae</tp:taxon-name-part></tp:taxon-name>). Part 2: Revision of the <italic><tp:taxon-name><tp:taxon-name-part taxon-name-part-type="genus" reg="Aleiodes">A.</tp:taxon-name-part> <tp:taxon-name-part taxon-name-part-type="species" reg="apicalis">apicalis</tp:taxon-name-part></tp:taxon-name></italic> group</article-title><source>Zookeys</source><day>16</day><month>3</month><year>2020</year><volume>919</volume><fpage>1</fpage><lpage>259</lpage><pub-id pub-id-type="doi">10.3897/zookeys.919.39642</pub-id></mixed-citation></tp:treatment-meta><tp:nomenclature><tp:taxon-name><object-id xmlns:xlink="http://www.w3.org/1999/xlink" content-type="arpha" xlink:type="simple">29D9CDFF-ED7A-537C-8452-99B316FC6122</object-id>
              <tp:taxon-name-part taxon-name-part-type="genus" reg="Aleiodes">Aleiodes</tp:taxon-name-part>
              <tp:taxon-name-part taxon-name-part-type="species" reg="coriaceus">coriaceus</tp:taxon-name-part>
              <object-id xmlns:xlink="http://www.w3.org/1999/xlink" content-type="zoobank" xlink:type="simple">http://zoobank.org/EA99A74A-AA7C-460F-85F5-AC7405FE67B9</object-id>
            </tp:taxon-name><tp:taxon-authority>van Achterberg &amp; Shaw</tp:taxon-authority><tp:taxon-status xmlns:xlink="http://www.w3.org/1999/xlink" xlink:type="simple">sp. nov.</tp:taxon-status><xref ref-type="fig" rid="F29">Figs 178–179</xref><xref ref-type="fig" rid="F30">, 180–191</xref><xref ref-type="fig" rid="F31">, 192–195</xref></tp:nomenclature><tp:treatment-sec sec-type="type material" id="SECID0ECTEK"><title>Type material.</title><p>Holotype, ♀ (<named-content xmlns:xlink="http://www.w3.org/1999/xlink" content-type="dwc:institutional_code" xlink:type="simple">NMS</named-content>), “<bold>Sweden</bold>: Hr, Sveg, Duybergshammaren, 17.vii.2004, N. Ryholm, NMSZ 2004.167”, “MRS <italic>Aleiodes</italic> DNA 377”, “COI worked”. Paratypes: 1 ♂ (<named-content xmlns:xlink="http://www.w3.org/1999/xlink" content-type="dwc:institutional_code" xlink:type="simple">NMS</named-content>), same label data as holotype; 1 ♀ (<abbrev xmlns:xlink="http://www.w3.org/1999/xlink" content-type="institution" xlink:title="Naturalis Biodiversity Center, Leiden" id="ABBRID0E3TEK" xlink:type="simple">RMNH</abbrev>), “Sweden: Ås. Lilla, Vammasj. Window trap on <italic><tp:taxon-name><tp:taxon-name-part taxon-name-part-type="genus" reg="Betula">Betula</tp:taxon-name-part></tp:taxon-name></italic> F2, 8, vii.2003, J. Hilszczanski”, “MRS <italic>Aleiodes</italic> DNA 311”, “COI worked”.</p></tp:treatment-sec><tp:treatment-sec sec-type="Molecular data" id="SECID0EKUEK"><title>Molecular data.</title><p>MRS311 (Sweden), MRS377 (Sweden).</p></tp:treatment-sec><tp:treatment-sec sec-type="biology" id="SECID0EPUEK"><title>Biology.</title><p>Unknown. The available specimens were collected in July, and it is almost certainly univoltine, but we have not seen reared material.</p></tp:treatment-sec><tp:treatment-sec sec-type="diagnosis" id="SECID0EUUEK"><title>Diagnosis.</title><p>Maximum width of hypoclypeal depression approx. 0.4 × minimum width of face (Fig. <xref ref-type="fig" rid="F30">186</xref>); OOL of ♀ 0.9–1.1 × as long as diameter of posterior ocellus (Fig. <xref ref-type="fig" rid="F30">187</xref>), and rugulose-coriaceous or only coriaceous; ventral margin of clypeus rather thin or blunt and not protruding forwards (Fig. <xref ref-type="fig" rid="F30">188</xref>); vertex mainly coriaceous and rather dull; mesoscutal lobes coriaceous and largely matt; scutellum remotely punctate; area of precoxal sulcus largely smooth, with some punctulation; length of vein 1-CU1 of fore wing 0.3–0.4 × vein 2-CU1 and 0.4–0.5 × vein m-cu; marginal and 2<sup>nd</sup> submarginal cells of fore wing elongate (Fig. <xref ref-type="fig" rid="F30">180</xref>); tarsal claws with robust apical tooth and with medium-sized dark brown pecten (Fig. <xref ref-type="fig" rid="F30">190</xref>); hind femur and basitarsus slender (Figs <xref ref-type="fig" rid="F29">178</xref>, <xref ref-type="fig" rid="F30">185</xref>); 1<sup>st</sup> metasomal tergite comparatively steep anteriorly (Fig. <xref ref-type="fig" rid="F29">178</xref>); basal half of 3<sup>rd</sup> tergite with posteriorly diverging rugulae; head black; dorsal half of hind femur largely black dorsally; basal half of hind tibia largely dark brown; fore and middle trochanters and trochantelli infuscate or dark brown; 2<sup>nd</sup> tergite yellowish or reddish and rather slender (Fig. <xref ref-type="fig" rid="F30">183</xref>); 5<sup>th</sup>–7<sup>th</sup> tergites of ♂ medially glabrous and convex, and laterally with long setae (Figs <xref ref-type="fig" rid="F31">194</xref>, <xref ref-type="fig" rid="F31">195</xref>). Closely related to <italic><tp:taxon-name><tp:taxon-name-part taxon-name-part-type="genus" reg="Aleiodes">A.</tp:taxon-name-part> <tp:taxon-name-part taxon-name-part-type="species" reg="rufipes">rufipes</tp:taxon-name-part></tp:taxon-name></italic> (Thomson) and differs mainly by the sculpture of the mesoscutum (matt instead of rather shiny), darker colour of legs, different COI and less robust 2<sup>nd</sup> and 3<sup>rd</sup> metasomal tergites.</p></tp:treatment-sec><tp:treatment-sec sec-type="description" id="SECID0EBXEK"><title>Description.</title><p>Holotype, ♀, length of fore wing 6.1 mm, of body 6.7 mm.</p><p><bold><italic>Head.</italic></bold> Antennal segments of ♀ 54, antenna 1.1 × as long as fore wing, its basal segments robust, subapical segments medium-sized and apical segment with spine; frons largely smooth, except for some micro-sculpture; OOL 0.9 × diameter of posterior ocellus, rugulose-coriaceous and rather dull, groove beside posterior ocellus deep and smooth; vertex coriaceous with some rugulae, rather dull; face transversely rugose; clypeus densely rugulose; ventral margin of clypeus thin and not protruding forwards (Fig. <xref ref-type="fig" rid="F30">188</xref>); width of hypoclypeal depression 0.4 × minimum width of face (Fig. <xref ref-type="fig" rid="F30">186</xref>); length of eye 2.1 × temple in dorsal view (Fig. <xref ref-type="fig" rid="F30">187</xref>); vertex behind stemmaticum coriaceous; clypeus partly above lower level of eyes; length of malar space 0.3 × length of eye in lateral view.</p><p><bold><italic>Mesosoma.</italic></bold> Mesoscutal lobes largely coriaceous and matt; precoxal area of mesopleuron partly remotely punctulate and superficially micro-sculptured; medio-longitudinal carina of metanotum distinct posteriorly; scutellum punctate and with lateral carina; propodeum convex and rugose, medio-longitudinal carina absent posteriorly, and without protruding carinae laterally.</p><p><bold><italic>Wings.</italic></bold> Fore wing: r 0.35 × 3-SR (Fig. <xref ref-type="fig" rid="F30">180</xref>); 1-CU1 slightly oblique, 0.35 × 2-CU1; r-m 0.4 × 3-SR; 2<sup>nd</sup> submarginal cell long (Fig. <xref ref-type="fig" rid="F30">180</xref>); cu-a slightly inclivous, straight but posteriorly slightly curved; 1-M nearly straight posteriorly; 1-SR widened; surroundings of M+CU1, 1-M and 1-CU1 densely setose. Hind wing: marginal cell linearly widened, its apical width 2.3 × width at level of hamuli (Fig. <xref ref-type="fig" rid="F30">180</xref>); 2-SC+R slightly longer than wide; m-cu absent; M+CU:1-M = 50:46; 1r-m 0.6 × 1-M.</p><p><bold><italic>Legs.</italic></bold> Tarsal claws with rather conspicuous and medium-sized dark brown pecten (Fig. <xref ref-type="fig" rid="F30">189</xref>); hind coxa (except depression) coriaceous and with some rugulae dorsally; hind trochantellus robust and with long setae; length of hind femur and basitarsus 4.5 and 5.8 × their width, respectively; length of inner hind spur 0.5 × hind basitarsus.</p><p><bold><italic>Metasoma.</italic></bold> First tergite convex and basally rather steep, as long as wide apically; 1<sup>st</sup> and 2<sup>nd</sup> tergites with medio-longitudinal carina and longitudinally rugose; maximum width of 2<sup>nd</sup> tergite 1.5 × its median length; medio-basal area of 2<sup>nd</sup> tergite medium-sized triangular and rather short (Fig. <xref ref-type="fig" rid="F30">183</xref>); 2<sup>nd</sup> suture distinct and moderately crenulate; basal half of 3<sup>rd</sup> tergite finely rugulose and rugulae diverging posteriorly, remainder of metasoma nearly smooth; 4<sup>th</sup> and apical half of 3<sup>rd</sup> tergite without sharp lateral crease; ovipositor sheath wide, with long setae and apically truncate (Fig. <xref ref-type="fig" rid="F29">179</xref>).</p><p><bold><italic>Colour.</italic></bold> Black; mesoscutum posteriorly, legs (but fore and middle telotarsi, fore and middle femora basally and apically, fore and middle trochanters and trochantelli, hind tarsus dark brown or infuscate, posterior half of hind femur dorsally and hind tibia largely blackish), propodeum and 1<sup>st</sup> –3<sup>rd</sup> metasomal tergites (but posterior half of 3<sup>rd</sup> tergite blackish posteriorly) reddish brown; tegulae brownish yellow, but humeral plate largely dark brown; palpi, pterostigma and veins dark brown; wing membrane slightly infuscate.</p><p><bold><italic>Variation.</italic></bold> Antennal segments: ♀ 52(1), 54(1); ♂ 53(1). Length of fore wing 5.3–6.1 mm. Male is very similar to female (Figs <xref ref-type="fig" rid="F31">195–195</xref>). Apical tergites of male type 1–2, and fringe scarcely visible in the single male seen.</p></tp:treatment-sec><tp:treatment-sec sec-type="distribution" id="SECID0EX1EK"><title>Distribution.</title><p>Sweden.</p></tp:treatment-sec><tp:treatment-sec sec-type="etymology" id="SECID0E31EK"><title>Etymology.</title><p><italic><tp:taxon-name><tp:taxon-name-part taxon-name-part-type="genus" reg="Coriaceus">Coriaceus</tp:taxon-name-part></tp:taxon-name></italic> is Latin for leathery, because of the coriaceous sculpture of vertex and mesoscutum.</p><fig id="F29" position="float" orientation="portrait"><object-id xmlns:xlink="http://www.w3.org/1999/xlink" content-type="doi" xlink:type="simple">10.3897/zookeys.919.39642.figures178-179</object-id><object-id xmlns:xlink="http://www.w3.org/1999/xlink" content-type="arpha" xlink:type="simple">A24DA8CB-1766-5059-A4FE-A315916CCE31</object-id><label>Figures 178, 179.</label><caption><p><italic><tp:taxon-name><tp:taxon-name-part taxon-name-part-type="genus" reg="Aleiodes">Aleiodes</tp:taxon-name-part> <tp:taxon-name-part taxon-name-part-type="species" reg="coriaceus">coriaceus</tp:taxon-name-part></tp:taxon-name></italic> sp. nov., ♀, holotype <bold>178</bold> habitus lateral <bold>179</bold> ovipositor sheath lateral.</p></caption><graphic xmlns:xlink="http://www.w3.org/1999/xlink" xlink:href="zookeys-919-001-g029.jpg" position="float" orientation="portrait" xlink:type="simple" id="oo_390073.jpg"><uri content-type="original_file" xlink:type="simple">https://binary.pensoft.net/fig/390073</uri></graphic></fig><fig id="F30" position="float" orientation="portrait"><object-id xmlns:xlink="http://www.w3.org/1999/xlink" content-type="doi" xlink:type="simple">10.3897/zookeys.919.39642.figures180-191</object-id><object-id xmlns:xlink="http://www.w3.org/1999/xlink" content-type="arpha" xlink:type="simple">5548F088-03BA-5D78-BB9B-82B3B3E62130</object-id><label>Figures 180–191.</label><caption><p><italic><tp:taxon-name><tp:taxon-name-part taxon-name-part-type="genus" reg="Aleiodes">Aleiodes</tp:taxon-name-part> <tp:taxon-name-part taxon-name-part-type="species" reg="coriaceus">coriaceus</tp:taxon-name-part></tp:taxon-name></italic> sp. nov., ♀, holotype <bold>180</bold> wings <bold>181</bold> mesosoma lateral <bold>182</bold> mesosoma dorsal <bold>183</bold> propodeum and 1<sup>st</sup>–3<sup>rd</sup> metasomal tergites dorsal <bold>184</bold> fore femur lateral <bold>185</bold> hind femur lateral <bold>186</bold> head anterior <bold>187</bold> head dorsal <bold>188</bold> head lateral <bold>189</bold> outer hind tarsal claw <bold>190</bold> base of antenna <bold>191</bold> apex of antenna.</p></caption><graphic xmlns:xlink="http://www.w3.org/1999/xlink" xlink:href="zookeys-919-001-g030.jpg" position="float" orientation="portrait" xlink:type="simple" id="oo_390074.jpg"><uri content-type="original_file" xlink:type="simple">https://binary.pensoft.net/fig/390074</uri></graphic></fig><fig id="F31" position="float" orientation="portrait"><object-id xmlns:xlink="http://www.w3.org/1999/xlink" content-type="doi" xlink:type="simple">10.3897/zookeys.919.39642.figures192-195</object-id><object-id xmlns:xlink="http://www.w3.org/1999/xlink" content-type="arpha" xlink:type="simple">212724B8-BD43-5195-A895-702B10123BAB</object-id><label>Figures 192–195.</label><caption><p><italic><tp:taxon-name><tp:taxon-name-part taxon-name-part-type="genus" reg="Aleiodes">Aleiodes</tp:taxon-name-part> <tp:taxon-name-part taxon-name-part-type="species" reg="coriaceus">coriaceus</tp:taxon-name-part></tp:taxon-name></italic> sp. nov., ♂, paratype <bold>192</bold> habitus lateral <bold>193</bold> inner hind claw lateral <bold>194</bold> 3<sup>rd</sup>–7<sup>th</sup> metasomal tergites dorsal <bold>195</bold> 3<sup>rd</sup> –7<sup>th</sup> metasomal tergites lateral.</p></caption><graphic xmlns:xlink="http://www.w3.org/1999/xlink" xlink:href="zookeys-919-001-g031.jpg" position="float" orientation="portrait" xlink:type="simple" id="oo_390075.jpg"><uri content-type="original_file" xlink:type="simple">https://binary.pensoft.net/fig/390075</uri></graphic></fig></tp:treatment-sec></tp:taxon-treatment>
