# Supplementary material for: Revision of the western Palaearctic species of Aleiodes Wesmael (Hymenoptera, Braconidae, Rogadinae). Part 2: Revision of the A. apicalis group
Source: Zookeys. 2020 Mar 16;919:1–259. doi: 10.3897/zookeys.919.39642 (PMC7197265; doi:10.3897/zookeys.919.39642)
Supplement: XML Treatment for Aleiodes cruentus [file zookeys.919.39642-treatment12.xml]

<!DOCTYPE tp:taxon-treatment
  PUBLIC "-//TaxonX//DTD Taxonomic Treatment Publishing DTD v0 20100105//EN" "tax-treatment-NSO.dtd">
<tp:taxon-treatment xmlns:tp="http://www.plazi.org/taxpub"><tp:treatment-meta><kwd-group><label>Taxon classification</label><kwd><named-content xmlns:xlink="http://www.w3.org/1999/xlink" content-type="kingdom">Animalia</named-content></kwd><kwd><named-content xmlns:xlink="http://www.w3.org/1999/xlink" content-type="order">Hymenoptera</named-content></kwd><kwd><named-content xmlns:xlink="http://www.w3.org/1999/xlink" content-type="family">Braconidae</named-content></kwd></kwd-group><mixed-citation publication-type="journal"><person-group><name><surname>van Achterberg</surname><given-names>Cornelis</given-names></name><name><surname>Shaw</surname><given-names>Mark R.</given-names></name><name><surname>Quicke</surname><given-names>Donald L.J.</given-names></name></person-group><article-title>Revision of the western Palaearctic species of <italic><tp:taxon-name><tp:taxon-name-part taxon-name-part-type="genus" reg="Aleiodes">Aleiodes</tp:taxon-name-part></tp:taxon-name></italic> Wesmael (<tp:taxon-name><tp:taxon-name-part taxon-name-part-type="order">Hymenoptera</tp:taxon-name-part></tp:taxon-name>, <tp:taxon-name><tp:taxon-name-part taxon-name-part-type="family">Braconidae</tp:taxon-name-part></tp:taxon-name>, <tp:taxon-name><tp:taxon-name-part taxon-name-part-type="subfamily">Rogadinae</tp:taxon-name-part></tp:taxon-name>). Part 2: Revision of the <italic><tp:taxon-name><tp:taxon-name-part taxon-name-part-type="genus" reg="Aleiodes">A.</tp:taxon-name-part> <tp:taxon-name-part taxon-name-part-type="species" reg="apicalis">apicalis</tp:taxon-name-part></tp:taxon-name></italic> group</article-title><source>Zookeys</source><day>16</day><month>3</month><year>2020</year><volume>919</volume><fpage>1</fpage><lpage>259</lpage><pub-id pub-id-type="doi">10.3897/zookeys.919.39642</pub-id></mixed-citation></tp:treatment-meta><tp:nomenclature><tp:taxon-name><object-id xmlns:xlink="http://www.w3.org/1999/xlink" content-type="arpha" xlink:type="simple">29199599-262E-5DC0-AB00-C26D2EC2466D</object-id>
              <tp:taxon-name-part taxon-name-part-type="genus" reg="Aleiodes">Aleiodes</tp:taxon-name-part>
              <tp:taxon-name-part taxon-name-part-type="species" reg="cruentus">cruentus</tp:taxon-name-part>
            </tp:taxon-name><tp:taxon-authority>(Nees, 1834)</tp:taxon-authority><xref ref-type="fig" rid="F32">Figs 196–198</xref><xref ref-type="fig" rid="F33">, 199–211</xref><xref ref-type="fig" rid="F34">, 212–216</xref><tp:nomenclature-citation-list><tp:nomenclature-citation><tp:taxon-name>
                  <tp:taxon-name-part taxon-name-part-type="genus" reg="Rogas">Rogas</tp:taxon-name-part> <tp:taxon-name-part taxon-name-part-type="species" reg="cruentus">cruentus</tp:taxon-name-part></tp:taxon-name><comment>Nees, 1834: 212; <xref ref-type="bibr" rid="B121">Shenefelt 1975</xref>: 1222; <xref ref-type="bibr" rid="B154">Zaykov 1980a</xref>: 112; <xref ref-type="bibr" rid="B62">Kotenko 1992</xref>: 96.</comment></tp:nomenclature-citation><tp:nomenclature-citation><tp:taxon-name>
                  <tp:taxon-name-part taxon-name-part-type="genus" reg="Rogas">Rogas</tp:taxon-name-part> (<tp:taxon-name-part taxon-name-part-type="subgenus" reg="Rogas">Rogas</tp:taxon-name-part>) <tp:taxon-name-part taxon-name-part-type="species" reg="cruentus">cruentus</tp:taxon-name-part></tp:taxon-name><comment>; <xref ref-type="bibr" rid="B137">Tobias 1976</xref>: 85, <xref ref-type="bibr" rid="B138">1986</xref>: 80 (transl.: 130).</comment></tp:nomenclature-citation><tp:nomenclature-citation><tp:taxon-name>
                  <tp:taxon-name-part taxon-name-part-type="genus" reg="Aleiodes">Aleiodes</tp:taxon-name-part> (<tp:taxon-name-part taxon-name-part-type="subgenus" reg="Neorhogas">Neorhogas</tp:taxon-name-part>) <tp:taxon-name-part taxon-name-part-type="species" reg="cruentus">cruentus</tp:taxon-name-part></tp:taxon-name><comment>; <xref ref-type="bibr" rid="B83">Papp 1985a</xref>: 156–157 (neotype designation), 1987b: 35, 1991a: 83; <xref ref-type="bibr" rid="B7">Belokobylskij 1996</xref>: 6; <xref ref-type="bibr" rid="B108">Riedel et al. 2002</xref>: 106.</comment></tp:nomenclature-citation><tp:nomenclature-citation><tp:taxon-name>
                  <tp:taxon-name-part taxon-name-part-type="genus" reg="Aleiodes">Aleiodes</tp:taxon-name-part> (<tp:taxon-name-part taxon-name-part-type="subgenus" reg="Chelonorhogas">Chelonorhogas</tp:taxon-name-part>) <tp:taxon-name-part taxon-name-part-type="species" reg="cruentus">cruentus</tp:taxon-name-part></tp:taxon-name><comment>; <xref ref-type="bibr" rid="B26">Chen and He 1997</xref>: 39; <xref ref-type="bibr" rid="B8">Belokobylskij 2000</xref>: 32.</comment></tp:nomenclature-citation><tp:nomenclature-citation><tp:taxon-name>
                  <tp:taxon-name-part taxon-name-part-type="genus" reg="Aleiodes">Aleiodes</tp:taxon-name-part> <tp:taxon-name-part taxon-name-part-type="species" reg="cruentus">cruentus</tp:taxon-name-part></tp:taxon-name><comment>; <xref ref-type="bibr" rid="B13">Bergamasco et al. 1995</xref>: 5; <xref ref-type="bibr" rid="B10">Belokobylskij et al. 2003</xref>: 398; <xref ref-type="bibr" rid="B97">Papp 2005</xref>: 176.</comment></tp:nomenclature-citation><tp:nomenclature-citation><tp:taxon-name>
                  <tp:taxon-name-part taxon-name-part-type="genus" reg="Rhogas">Rhogas</tp:taxon-name-part> <tp:taxon-name-part taxon-name-part-type="species" reg="cruentus">cruentus</tp:taxon-name-part> <tp:taxon-name-part taxon-name-part-type="infraspecific-rank">ab.</tp:taxon-name-part> <tp:taxon-name-part taxon-name-part-type="aberration" reg="nigricans">nigricans</tp:taxon-name-part></tp:taxon-name><comment>Fahringer, 1932: 238; <xref ref-type="bibr" rid="B88">Papp 1991a</xref>: 83 (invalid name).</comment></tp:nomenclature-citation><tp:nomenclature-citation><tp:taxon-name>
                  <tp:taxon-name-part taxon-name-part-type="genus" reg="Rhogas">Rhogas</tp:taxon-name-part> <tp:taxon-name-part taxon-name-part-type="species" reg="cruentus">cruentus</tp:taxon-name-part> <tp:taxon-name-part taxon-name-part-type="infraspecific-rank">ab.</tp:taxon-name-part> <tp:taxon-name-part taxon-name-part-type="aberration" reg="basalis">basalis</tp:taxon-name-part></tp:taxon-name><comment>Hellén, 1927: 22 (invalid name).</comment></tp:nomenclature-citation><tp:nomenclature-citation><tp:taxon-name>
                  <tp:taxon-name-part taxon-name-part-type="genus" reg="Rhogas">Rhogas</tp:taxon-name-part> <tp:taxon-name-part taxon-name-part-type="species" reg="cruentus">cruentus</tp:taxon-name-part> <tp:taxon-name-part taxon-name-part-type="infraspecific-rank">ab.</tp:taxon-name-part> <tp:taxon-name-part taxon-name-part-type="aberration" reg="nigromaculata">nigromaculata</tp:taxon-name-part></tp:taxon-name><comment>Hellén, 1927: 22 (invalid name).</comment></tp:nomenclature-citation><tp:nomenclature-citation><tp:taxon-name>
                  <tp:taxon-name-part taxon-name-part-type="genus" reg="Rhogas">Rhogas</tp:taxon-name-part> <tp:taxon-name-part taxon-name-part-type="species" reg="cruentus">cruentus</tp:taxon-name-part> <tp:taxon-name-part taxon-name-part-type="infraspecific-rank">ab.</tp:taxon-name-part> <tp:taxon-name-part taxon-name-part-type="aberration" reg="rufofasciata">rufofasciata</tp:taxon-name-part></tp:taxon-name><comment>Hellén, 1927: 22 (invalid name).</comment></tp:nomenclature-citation><tp:nomenclature-citation><tp:taxon-name>
                  <tp:taxon-name-part taxon-name-part-type="genus" reg="Rogas">Rogas</tp:taxon-name-part> <tp:taxon-name-part taxon-name-part-type="species" reg="dorsalis">dorsalis</tp:taxon-name-part></tp:taxon-name><comment>Herrich-Schäffer, 1838: 154; <xref ref-type="bibr" rid="B121">Shenefelt 1975</xref>: 1222 (as synonym of <tp:taxon-name><tp:taxon-name-part taxon-name-part-type="genus" reg="Aleiodes">A.</tp:taxon-name-part> <tp:taxon-name-part taxon-name-part-type="species" reg="cruentus">cruentus</tp:taxon-name-part></tp:taxon-name>); <xref ref-type="bibr" rid="B97">Papp 2005</xref>: 176 (id.).</comment></tp:nomenclature-citation><tp:nomenclature-citation><tp:taxon-name>
                  <tp:taxon-name-part taxon-name-part-type="genus" reg="Rogas">Rogas</tp:taxon-name-part> <tp:taxon-name-part taxon-name-part-type="species" reg="affinis">affinis</tp:taxon-name-part></tp:taxon-name><comment>Herrich-Schäffer, 1838: 124 (key only); <xref ref-type="bibr" rid="B121">Shenefelt 1975</xref>: 1174–1175 [neotype designated below]. Syn. nov.</comment></tp:nomenclature-citation><tp:nomenclature-citation><tp:taxon-name>
                  <tp:taxon-name-part taxon-name-part-type="genus" reg="Aleiodes">Aleiodes</tp:taxon-name-part> <tp:taxon-name-part taxon-name-part-type="species" reg="affinis">affinis</tp:taxon-name-part></tp:taxon-name><comment>; <xref ref-type="bibr" rid="B10">Belokobylskij et al. 2003</xref>: 398.</comment></tp:nomenclature-citation></tp:nomenclature-citation-list></tp:nomenclature><tp:treatment-sec sec-type="type material" id="SECID0EFJFK"><title>Type material.</title><p>Neotype of <italic><tp:taxon-name><tp:taxon-name-part taxon-name-part-type="genus" reg="Aleiodes">A.</tp:taxon-name-part> <tp:taxon-name-part taxon-name-part-type="species" reg="affinis">affinis</tp:taxon-name-part></tp:taxon-name></italic> here designated, ♀ (<abbrev xmlns:xlink="http://www.w3.org/1999/xlink" content-type="institution" xlink:title="Naturalis Biodiversity Center, Leiden" id="ABBRID0EWJFK" xlink:type="simple">RMNH</abbrev>), “Museum Leiden, <bold>Nederland</bold>, Melissant (ZH), [at light], 10.viii.1980, K.J. Huisman”. It is important for nomenclatorial stability to fix our interpretation of <italic><tp:taxon-name><tp:taxon-name-part taxon-name-part-type="genus" reg="Aleiodes">A.</tp:taxon-name-part> <tp:taxon-name-part taxon-name-part-type="species" reg="affinis">affinis</tp:taxon-name-part></tp:taxon-name></italic> because the types of <tp:taxon-name><tp:taxon-name-part taxon-name-part-type="family">Braconidae</tp:taxon-name-part></tp:taxon-name> described by Herrich-Schäffer are lost (Horn and Kahle 1935–37; the first author could not find any specimen in <named-content xmlns:xlink="http://www.w3.org/1999/xlink" content-type="dwc:institutional_code" xlink:type="simple">ZMB</named-content>), the original description is rudimentary and there are very similar species in Europe. The specimen from Netherlands is selected because it fits best the original description, Netherlands is relatively close to the probable German (but unknown) type location and it is in good condition. Another complication is that the neotype of <italic><tp:taxon-name><tp:taxon-name-part taxon-name-part-type="genus" reg="Aleiodes">A.</tp:taxon-name-part> <tp:taxon-name-part taxon-name-part-type="species" reg="cruentus">cruentus</tp:taxon-name-part></tp:taxon-name></italic> by Papp (1985) is an old male from uncertain origin in the Gravenhorst Collection (Wroclaw).</p></tp:treatment-sec><tp:treatment-sec sec-type="material" id="SECID0EALFK"><title>Additional material.</title><p>Austria, Bulgaria, Croatia, Czech Republic, Finland, France, Germany, Greece, Italy (including Sicily), Moldova, Netherlands (FR: Ried, GE: Beusichem; Heerde; Voorst (Twello), LI: Thorn, NB: Eindhoven; Tilburg (Kaaistoep), OV: Buurse; Hasselt, ZH: Lexmond; Melissant; Middelharnis; Oostvoorne, ZL: Oostkapelle), Norway, Romania, Slovakia, Slovenia, Spain, Sweden, Ukraine, [Mongolia]. Specimens in <named-content xmlns:xlink="http://www.w3.org/1999/xlink" content-type="dwc:institutional_code" xlink:type="simple">ZJUH</named-content>, <abbrev xmlns:xlink="http://www.w3.org/1999/xlink" content-type="institution" xlink:title="Oberösterreichisches Landesmuseum, Biologiezentrum, Linz" id="ABBRID0EOLFK" xlink:type="simple">BZL</abbrev>, <named-content xmlns:xlink="http://www.w3.org/1999/xlink" content-type="dwc:institutional_code" xlink:type="simple">FMNH</named-content>, <abbrev xmlns:xlink="http://www.w3.org/1999/xlink" xlink:title="H. Schnee Collection" id="ABBRID0E2LFK" xlink:type="simple">HSC</abbrev>, <abbrev xmlns:xlink="http://www.w3.org/1999/xlink" xlink:title="I. Kakko Collection" id="ABBRID0E6LFK" xlink:type="simple">IKC</abbrev>, <abbrev xmlns:xlink="http://www.w3.org/1999/xlink" xlink:title="M. Schwarz Collection, Linz" id="ABBRID0EDMFK" xlink:type="simple">MSC</abbrev>, <named-content xmlns:xlink="http://www.w3.org/1999/xlink" content-type="dwc:institutional_code" xlink:type="simple">MTMA</named-content>, <named-content xmlns:xlink="http://www.w3.org/1999/xlink" content-type="dwc:institutional_code" xlink:type="simple">NMS</named-content>, <named-content xmlns:xlink="http://www.w3.org/1999/xlink" content-type="dwc:institutional_code" xlink:type="simple">NRS</named-content>, <abbrev xmlns:xlink="http://www.w3.org/1999/xlink" content-type="institution" xlink:title="Naturalis Biodiversity Center, Leiden" id="ABBRID0E6MFK" xlink:type="simple">RMNH</abbrev>, <abbrev xmlns:xlink="http://www.w3.org/1999/xlink" content-type="institution" xlink:title="Senkenberg Deutches Entomologisches Institut, Müncheberg" id="ABBRID0EENFK" xlink:type="simple">SDEI</abbrev>, <named-content xmlns:xlink="http://www.w3.org/1999/xlink" content-type="dwc:institutional_code" xlink:type="simple">ZSSM</named-content>. Widespread in the region but rather sporadic. The specimen (<abbrev xmlns:xlink="http://www.w3.org/1999/xlink" xlink:title="C. Morley Collection, Ipswich Museum, Ipswich" id="ABBRID0ERNFK" xlink:type="simple">CMIM</abbrev>) from which Morley (1915) recorded this species as new to Britain has been examined and proves to be <italic><tp:taxon-name><tp:taxon-name-part taxon-name-part-type="genus" reg="Aleiodes">A.</tp:taxon-name-part> <tp:taxon-name-part taxon-name-part-type="species" reg="alternator">alternator</tp:taxon-name-part></tp:taxon-name></italic> (Nees). A further specimen in <abbrev xmlns:xlink="http://www.w3.org/1999/xlink" xlink:title="C. Morley Collection, Ipswich Museum, Ipswich" id="ABBRID0EAOFK" xlink:type="simple">CMIM</abbrev> recorded by <xref ref-type="bibr" rid="B67">Lyle (1919)</xref> as <italic><tp:taxon-name><tp:taxon-name-part taxon-name-part-type="genus" reg="Aleiodes">A.</tp:taxon-name-part> <tp:taxon-name-part taxon-name-part-type="species" reg="cruentus">cruentus</tp:taxon-name-part></tp:taxon-name></italic> has been examined and belongs to <italic><tp:taxon-name><tp:taxon-name-part taxon-name-part-type="genus" reg="Aleiodes">A.</tp:taxon-name-part> <tp:taxon-name-part taxon-name-part-type="species" reg="diversus">diversus</tp:taxon-name-part></tp:taxon-name></italic> (Szépligeti), q. v., as do another three British specimens in <named-content xmlns:xlink="http://www.w3.org/1999/xlink" content-type="dwc:institutional_code" xlink:type="simple">ZJUH</named-content> and one in <named-content xmlns:xlink="http://www.w3.org/1999/xlink" content-type="dwc:institutional_code" xlink:type="simple">NMS</named-content>, and there is no evidence that <italic><tp:taxon-name><tp:taxon-name-part taxon-name-part-type="genus" reg="Aleiodes">A.</tp:taxon-name-part> <tp:taxon-name-part taxon-name-part-type="species" reg="cruentus">cruentus</tp:taxon-name-part></tp:taxon-name></italic> has ever occurred in Britain.</p></tp:treatment-sec><tp:treatment-sec sec-type="biology" id="SECID0EZPFK"><title>Biology.</title><p>Probably univoltine, certainly overwintering as a mummy. Collected June-August, often at light and including around <italic><tp:taxon-name><tp:taxon-name-part taxon-name-part-type="genus" reg="Dianthus">Dianthus</tp:taxon-name-part> <tp:taxon-name-part taxon-name-part-type="species" reg="barbatus">barbatus</tp:taxon-name-part></tp:taxon-name></italic> harbouring larvae of the noctuid <italic><tp:taxon-name><tp:taxon-name-part taxon-name-part-type="genus" reg="Hadena">Hadena</tp:taxon-name-part> <tp:taxon-name-part taxon-name-part-type="species" reg="confusa">confusa</tp:taxon-name-part></tp:taxon-name></italic> (Hufnagel) (H. Schnee/Germany). In Austria it has been collected up to 2000 m. Only one reared specimen seen, from <italic><tp:taxon-name><tp:taxon-name-part taxon-name-part-type="genus" reg="Hadena">H.</tp:taxon-name-part> <tp:taxon-name-part taxon-name-part-type="species" reg="confusa">confusa</tp:taxon-name-part></tp:taxon-name></italic> [<named-content xmlns:xlink="http://www.w3.org/1999/xlink" content-type="dwc:institutional_code" xlink:type="simple">FMNH</named-content>], the adult emerging in June in the year following host mummification. Extensive rearings of this host in various parts of Britain in recent years by one of us (MRS) has not produced <italic><tp:taxon-name><tp:taxon-name-part taxon-name-part-type="genus" reg="Aleiodes">A.</tp:taxon-name-part> <tp:taxon-name-part taxon-name-part-type="species" reg="cruentus">cruentus</tp:taxon-name-part></tp:taxon-name></italic>, strengthening the view that it does not occur in Britain. The predominantly dark mummy seen (Fig. <xref ref-type="fig" rid="F32">198</xref>) is stout, rather short and weakly swollen dorsally, and has a paler and moderately strong lateral keel. The cocoon is substantially silk-lined and occupies most of the host’s abdomen (approx. 2<sup>nd</sup>–7<sup>th</sup> abdominal segments). The mummy probably forms underground, albeit from penultimate instar hosts, and the somewhat reflexed and sideways twisted head suggests that it is not or scarcely stuck down; the caudal segments are also somewhat recurved ventrally. Although oviposition has not been witnessed, the somewhat laterally compressed apex of the female’s metasoma appears to be an adaptation for attacking the host at rest or feeding within the seed capsules of its food plants (<italic><tp:taxon-name><tp:taxon-name-part taxon-name-part-type="genus" reg="Dianthus">Dianthus</tp:taxon-name-part></tp:taxon-name></italic>, <italic><tp:taxon-name><tp:taxon-name-part taxon-name-part-type="genus" reg="Silene">Silene</tp:taxon-name-part></tp:taxon-name></italic>, etc.).</p></tp:treatment-sec><tp:treatment-sec sec-type="Molecular data" id="SECID0EJSFK"><title>Molecular data.</title><p>MRS558 (France), MRS624 (Germany), MRS625 (Germany).</p></tp:treatment-sec><tp:treatment-sec sec-type="diagnosis" id="SECID0EOSFK"><title>Diagnosis.</title><p>Maximum width of hypoclypeal depression (0.5–)0.6–0.7 × minimum width of face (Fig. <xref ref-type="fig" rid="F33">206</xref>); OOL of ♀ coarsely punctate and 0.5–0.8(–1.0) × diameter of posterior ocellus; ventral margin of clypeus (rather) obtuse apically and not protruding (Fig. <xref ref-type="fig" rid="F33">208</xref>), but sometimes intermediate; length of eye 1.5–1.9 × temple in dorsal view; lobes of mesoscutum densely finely punctate, with interspaces approx. equal to diameter of punctures; precoxal area with some rugae medially; vein cu-a of fore wing vertical; surroundings of veins M+CU1 and 1-+2-CU1 largely glabrous; vein r of fore wing 0.3–0.4 × vein 3-SR (Fig. <xref ref-type="fig" rid="F33">199</xref>); vein 1-CU1 of fore wing 0.8–1.1 × vein 2-CU1 (Fig. <xref ref-type="fig" rid="F33">199</xref>), rarely shorter; hind tarsal claws with conspicuous dark brown pecten (Fig. <xref ref-type="fig" rid="F33">205</xref>); 1<sup>st</sup> tergite widened apically; 2<sup>nd</sup> tergite 0.7–0.9 × as long as wide (Fig. <xref ref-type="fig" rid="F33">202</xref>), its colour variable, often reddish; head black; vein 1-M of fore wing brownish; wing membrane subhyaline; 4<sup>th</sup>–6<sup>th</sup> tergites of ♂ with long setae, but flattened and narrowly glabrous medially.</p></tp:treatment-sec><tp:treatment-sec sec-type="description" id="SECID0EUTFK"><title>Description.</title><p>Neotype of <italic><tp:taxon-name><tp:taxon-name-part taxon-name-part-type="genus" reg="Aleiodes">A.</tp:taxon-name-part> <tp:taxon-name-part taxon-name-part-type="species" reg="affinis">affinis</tp:taxon-name-part></tp:taxon-name></italic>, ♀, length of fore wing 7.3 mm, of body 10.2 mm.</p><p><bold><italic>Head.</italic></bold> Antennal segments of ♀ 61, length of antenna 1.2 × fore wing, its subapical segments rather robust; frons largely smooth and shiny, but rugulose near stemmaticum; OOL 0.6 × diameter of posterior ocellus, and coarsely punctate, interspaces approx. equal to diameter of punctures; vertex mainly densely punctate, shiny; clypeus coarsely punctate-rugose; ventral margin of clypeus thick and not protruding forwards (Fig. <xref ref-type="fig" rid="F33">208</xref>); width of hypoclypeal depression 0.6 × minimum width of face (Fig. <xref ref-type="fig" rid="F33">206</xref>); length of eye 1.9 × temple in dorsal view and temple rather long and densely setose (Fig. <xref ref-type="fig" rid="F33">207</xref>); vertex behind stemmaticum punctate-rugose; clypeus near lower level of eyes; length of malar space 0.2 × length of eye in lateral view (Fig. <xref ref-type="fig" rid="F33">208</xref>).</p><p><bold><italic>Mesosoma.</italic></bold> Mesoscutal lobes densely and finely punctate, with satin sheen; precoxal area of mesopleuron with some rugae medially, rather densely punctate anteriorly and posteriorly; metapleuron mainly sparsely punctate, shiny; scutellum rather weakly punctate and slightly convex; propodeum evenly convex and coarsely rugose, medio-longitudinal carina complete and straight.</p><p><bold><italic>Wings.</italic></bold> Fore wing: r 0.4 × 3-SR (Fig. <xref ref-type="fig" rid="F33">199</xref>); 1-CU1 horizontal, as long as 2-CU1; r-m 0.7 × 3-SR; 2<sup>nd</sup> submarginal cell rather short (Fig. <xref ref-type="fig" rid="F33">199</xref>); cu-a vertical, straight; 1-M slightly curved posteriorly; 1-SR wide; anterior half of subbasal and of subdiscal cells largely glabrous. Hind wing: basal half of marginal cell slightly widened, but apical half wide, apical width of cell 2.5 × width at level of hamuli (Fig. <xref ref-type="fig" rid="F33">199</xref>); 2-SC+R subquadrate; m-cu short and obsolescent; surroundings of M+CU and 1-M glabrous; M+CU:1-M = 75:47; 1r-m 0.8 × 1-M.</p><p><bold><italic>Legs.</italic></bold> Tarsal claws with conspicuous and robust dark brown pecten (Fig. <xref ref-type="fig" rid="F33">205</xref>); hind coxa largely punctate; hind trochantellus robust; length of hind femur and basitarsus 4.3 and 5.2 × their width, respectively; length of inner hind spur 0.5 × hind basitarsus.</p><p><bold><italic>Metasoma.</italic></bold> First tergite rather flattened, as long as wide apically; 1<sup>st</sup> and 2<sup>nd</sup> tergites with medio-longitudinal carina and largely coarsely longitudinally rugose, but posterior quarter of 2<sup>nd</sup> tergite irregularly rugose and no median carina; medio-basal area of 2<sup>nd</sup> tergite triangular and rather distinct (Fig. <xref ref-type="fig" rid="F33">202</xref>); 2<sup>nd</sup> suture deep medially, shallow laterally and crenulate; 2<sup>nd</sup> tergite 0.7 × as long as wide (Fig. <xref ref-type="fig" rid="F33">202</xref>); anterior 0.7 of 3<sup>rd</sup> tergite densely and finely punctate, remainder of metasoma largely smooth; 4<sup>th</sup> and apical half of 3<sup>rd</sup> tergite without sharp lateral crease; ovipositor sheath wide, with rather long setae and apically rather rounded (Fig. <xref ref-type="fig" rid="F32">197</xref>).</p><p><bold><italic>Colour.</italic></bold> Black; posterior half of mesoscutum, scutellum largely, apical rim of 1<sup>st</sup> tergite and basal rim of 2<sup>nd</sup> tergite reddish brown; fore coxa, bases of middle and hind coxae blackish; apex of hind tibia, telotarsi, hind tarsus, palpi, veins and pterostigma dark brown; tegulae and remainder of hind tibia pale yellowish; remainder of legs reddish brown; wing membrane subhyaline.</p><p><bold><italic>Variation.</italic></bold> Vein 1-CU1 of fore wing 0.8–1.1 × as long as 2-CU1; mesoscutum, scutellum, metanotum, 1<sup>st</sup> and 2<sup>nd</sup> metasomal tergites are most often entirely reddish or orange brown but variably partly blackish, in particular 1<sup>st</sup> tergite sometimes with dark medial patch; pronotum and mesopleuron black or reddish dorsally; parastigma narrowly dark brown or yellowish brown; coxae entirely reddish to entirely dark brown. Antennal segments: ♀ 53(1), 55(1), 56(3), 57(5), 58(9), 59(9), 60(10), 61(9), 62(3), 63(1), 65(2), 67(1). ♂ 60(6), 61(7), 62(2), 63(5), 64(3), 65(1), 66(1), 67(5), 69(1). The males have on average approx. three more antennal segments than females. Males are very similar but often darker than females, 2<sup>nd</sup> tergite 0.9–1.0 × as long as basal width of tergite and apical tergites type 1 and (usually) type 2, with fringe present in the latter (Fig. <xref ref-type="fig" rid="F34">215</xref>); hind femur at most apically blackish, and hind tibial spurs sometimes blunt.</p></tp:treatment-sec><tp:treatment-sec sec-type="distribution" id="SECID0EGYFK"><title>Distribution.</title><p>*Austria, Bulgaria, Croatia, Czech Republic, Finland, France, Germany, *Greece, Italy, *Moldova, Mongolia, *Netherlands, Norway, *Romania, Slovakia, *Slovenia, Spain, Sweden, Ukraine.</p></tp:treatment-sec><tp:treatment-sec sec-type="notes" id="SECID0ELYFK"><title>Notes.</title><p>An examined female (<named-content xmlns:xlink="http://www.w3.org/1999/xlink" content-type="dwc:institutional_code" xlink:type="simple">NMS</named-content>) from Albania (Mt Mali me Gropa, above Shengiergi, 1400 m, 13.viii.2019, MV light, C.W. Plant) has a <abbrev xmlns:xlink="http://www.w3.org/1999/xlink" xlink:title="cytochrome oxidase c subunit 1" id="ABBRID0EZYFK" xlink:type="simple">CO1</abbrev> sequence (MRS940) 3 % different from <italic><tp:taxon-name><tp:taxon-name-part taxon-name-part-type="genus" reg="Aleiodes">A.</tp:taxon-name-part> <tp:taxon-name-part taxon-name-part-type="species" reg="cruentus">cruentus</tp:taxon-name-part></tp:taxon-name></italic> (19 differences in 626 bp of overlap) and although superficially similar in colour is clearly distinct in having OOL shorter (0.5 × lateral ocellus), a smaller hypoclypeal depression (0.5 × width of face), slenderer hind femur (5 × as long as wide), and several other differences. It may be <italic><tp:taxon-name><tp:taxon-name-part taxon-name-part-type="genus" reg="Aleiodes">A.</tp:taxon-name-part> <tp:taxon-name-part taxon-name-part-type="species" reg="parvicauda">parvicauda</tp:taxon-name-part></tp:taxon-name></italic> (Tobias, 1985) described from Afghanistan, but it has more (64; 58–60 in type series) and somewhat more elongate antennal segments than described for <italic><tp:taxon-name><tp:taxon-name-part taxon-name-part-type="genus" reg="Aleiodes">A.</tp:taxon-name-part> <tp:taxon-name-part taxon-name-part-type="species" reg="parvicauda">parvicauda</tp:taxon-name-part></tp:taxon-name></italic>, as well as other small deviations. Additional material as well as comparison with the type series of <italic><tp:taxon-name><tp:taxon-name-part taxon-name-part-type="genus" reg="Aleiodes">A.</tp:taxon-name-part> <tp:taxon-name-part taxon-name-part-type="species" reg="parvicauda">parvicauda</tp:taxon-name-part></tp:taxon-name></italic> are needed to settle the status of the Albanian species.</p><fig id="F32" position="float" orientation="portrait"><object-id xmlns:xlink="http://www.w3.org/1999/xlink" content-type="doi" xlink:type="simple">10.3897/zookeys.919.39642.figures196-198</object-id><object-id xmlns:xlink="http://www.w3.org/1999/xlink" content-type="arpha" xlink:type="simple">FD1C577A-699A-5351-9934-D041B273800A</object-id><label>Figures 196–198.</label><caption><p><italic><tp:taxon-name><tp:taxon-name-part taxon-name-part-type="genus" reg="Aleiodes">Aleiodes</tp:taxon-name-part> <tp:taxon-name-part taxon-name-part-type="species" reg="cruentus">cruentus</tp:taxon-name-part></tp:taxon-name></italic> (Nees), ♀, Germany, Markkleeberg, but 198 from Finland, Mäntyharju <bold>196</bold> habitus lateral <bold>197</bold> ovipositor sheath lateral <bold>198</bold> mummy of <italic><tp:taxon-name><tp:taxon-name-part taxon-name-part-type="genus" reg="Hadena">Hadena</tp:taxon-name-part> <tp:taxon-name-part taxon-name-part-type="species" reg="confusa">confusa</tp:taxon-name-part></tp:taxon-name></italic> (Hufnagel).</p></caption><graphic xmlns:xlink="http://www.w3.org/1999/xlink" xlink:href="zookeys-919-001-g032.jpg" position="float" orientation="portrait" xlink:type="simple" id="oo_390076.jpg"><uri content-type="original_file" xlink:type="simple">https://binary.pensoft.net/fig/390076</uri></graphic></fig><fig id="F33" position="float" orientation="portrait"><object-id xmlns:xlink="http://www.w3.org/1999/xlink" content-type="doi" xlink:type="simple">10.3897/zookeys.919.39642.figures199-211</object-id><object-id xmlns:xlink="http://www.w3.org/1999/xlink" content-type="arpha" xlink:type="simple">67A8AF3F-5959-56F5-96CE-E198218BF417</object-id><label>Figures 199–211.</label><caption><p><italic><tp:taxon-name><tp:taxon-name-part taxon-name-part-type="genus" reg="Aleiodes">Aleiodes</tp:taxon-name-part> <tp:taxon-name-part taxon-name-part-type="species" reg="cruentus">cruentus</tp:taxon-name-part></tp:taxon-name></italic> (Nees), ♀, Germany, Markkleeberg <bold>199</bold> wings <bold>200</bold> mesosoma lateral <bold>201</bold> mesosoma dorsal <bold>202</bold> metasoma dorsal <bold>203</bold> fore femur lateral <bold>204</bold> hind femur lateral <bold>205</bold> outer hind tarsal claw <bold>206</bold> head anterior <bold>207</bold> head dorsal <bold>208</bold> head lateral <bold>209</bold> base of antenna <bold>210</bold> apex of antenna <bold>211</bold> hind tarsus lateral.</p></caption><graphic xmlns:xlink="http://www.w3.org/1999/xlink" xlink:href="zookeys-919-001-g033.jpg" position="float" orientation="portrait" xlink:type="simple" id="oo_390077.jpg"><uri content-type="original_file" xlink:type="simple">https://binary.pensoft.net/fig/390077</uri></graphic></fig><fig id="F34" position="float" orientation="portrait"><object-id xmlns:xlink="http://www.w3.org/1999/xlink" content-type="doi" xlink:type="simple">10.3897/zookeys.919.39642.figures212-216</object-id><object-id xmlns:xlink="http://www.w3.org/1999/xlink" content-type="arpha" xlink:type="simple">0F129638-7BE6-5A59-9DF4-74DA62458E82</object-id><label>Figures 212–216.</label><caption><p><italic><tp:taxon-name><tp:taxon-name-part taxon-name-part-type="genus" reg="Aleiodes">Aleiodes</tp:taxon-name-part> <tp:taxon-name-part taxon-name-part-type="species" reg="cruentus">cruentus</tp:taxon-name-part></tp:taxon-name></italic> (Nees), ♂, Hungary, Hársbokorhegy, but 213–215 from Germany, Markkleeberg <bold>212</bold> habitus lateral <bold>213</bold> 1<sup>st</sup>–3<sup>rd</sup> metasomal tergites dorsal <bold>214</bold> 4<sup>th</sup>–7<sup>th</sup> metasomal tergites lateral <bold>215</bold> id. dorsal <bold>216</bold> basal antennal segments.</p></caption><graphic xmlns:xlink="http://www.w3.org/1999/xlink" xlink:href="zookeys-919-001-g034.jpg" position="float" orientation="portrait" xlink:type="simple" id="oo_390078.jpg"><uri content-type="original_file" xlink:type="simple">https://binary.pensoft.net/fig/390078</uri></graphic></fig></tp:treatment-sec><ref-list><ref id="B121"><mixed-citation xmlns:xlink="http://www.w3.org/1999/xlink" xlink:type="simple"><person-group><name name-style="western"><surname>Shenefelt</surname><given-names>RD</given-names></name></person-group> (<year>1975</year>) <article-title><tp:taxon-name><tp:taxon-name-part taxon-name-part-type="family">Braconidae</tp:taxon-name-part></tp:taxon-name> 8. <tp:taxon-name><tp:taxon-name-part taxon-name-part-type="subfamily">Exothecinae</tp:taxon-name-part></tp:taxon-name>, <tp:taxon-name><tp:taxon-name-part taxon-name-part-type="subfamily">Rogadinae</tp:taxon-name-part></tp:taxon-name>.</article-title><source>Hymenopterorum Catalogus (nova editio)</source><volume>12</volume>: <fpage>1115</fpage>–<lpage>1262</lpage>.</mixed-citation></ref><ref id="B154"><mixed-citation xmlns:xlink="http://www.w3.org/1999/xlink" xlink:type="simple"><person-group><name name-style="western"><surname>Zaykov</surname><given-names>AN</given-names></name></person-group> (<year>1980a</year>) Unknown genera and species of <tp:taxon-name><tp:taxon-name-part taxon-name-part-type="family">Braconidae</tp:taxon-name-part></tp:taxon-name> for the fauna of Bulgaria. Travaux scientifiques d’Université de Plovdiv “Paissi Hilendarski”, Biologie 15(4) [1977]: 111–115. [in Bulgarian]</mixed-citation></ref><ref id="B62"><mixed-citation xmlns:xlink="http://www.w3.org/1999/xlink" xlink:type="simple"><person-group><name name-style="western"><surname>Kotenko</surname><given-names>AG</given-names></name></person-group> (<year>1992</year>) <source>A contribution to the fauna of <tp:taxon-name><tp:taxon-name-part taxon-name-part-type="family">Braconidae</tp:taxon-name-part></tp:taxon-name> (<tp:taxon-name><tp:taxon-name-part taxon-name-part-type="order">Hymenoptera</tp:taxon-name-part></tp:taxon-name>) of Dauria. In: Amirkhanov AM (Ed.) Insects of Dauria and adjacent territories: 94–107.</source><publisher-name>Izdatelstvo Tsentralnoi Nauchno issledovatelskoi laboratorii okhotnichego khozyaistva i zapovednikov</publisher-name>, <publisher-loc>Moskva</publisher-loc>, <size units="page">141 pp</size>.</mixed-citation></ref><ref id="B137"><mixed-citation xmlns:xlink="http://www.w3.org/1999/xlink" xlink:type="simple"><person-group><name name-style="western"><surname>Tobias</surname><given-names>VI</given-names></name></person-group> (<year>1976</year>) <article-title>Braconids of the Caucasus (<tp:taxon-name><tp:taxon-name-part taxon-name-part-type="order">Hymenoptera</tp:taxon-name-part></tp:taxon-name>, <tp:taxon-name><tp:taxon-name-part taxon-name-part-type="family">Braconidae</tp:taxon-name-part></tp:taxon-name>).</article-title><source>Opredeliteli po Faune SSSR</source><volume>110</volume>: <fpage>1</fpage>–<lpage>286</lpage>. [in Russian]</mixed-citation></ref><ref id="B138"><mixed-citation xmlns:xlink="http://www.w3.org/1999/xlink" xlink:type="simple"><person-group><name name-style="western"><surname>Tobias</surname><given-names>VI</given-names></name></person-group> (<year>1986</year>) <article-title><tp:taxon-name><tp:taxon-name-part taxon-name-part-type="subfamily">Rogadinae</tp:taxon-name-part></tp:taxon-name>: 72–85.</article-title> In: <person-group><name name-style="western"><surname>Medvedev</surname><given-names>GS</given-names></name></person-group> (<role>Ed.</role>) <issue-title>Opredelitel Nasekomych Evrospeiskoi Tsasti SSSR 3, Peredpontdatokrylye 4.</issue-title><source>Opredeliteli po Faune SSSR</source><volume>145</volume>: <fpage>1</fpage>–<lpage>501</lpage>. [Translation (1995): 512–588. Lebanon, U.S.<tp:taxon-name><tp:taxon-name-part taxon-name-part-type="genus">A.</tp:taxon-name-part></tp:taxon-name>]</mixed-citation></ref><ref id="B83"><mixed-citation xmlns:xlink="http://www.w3.org/1999/xlink" xlink:type="simple"><person-group><name name-style="western"><surname>Papp</surname><given-names>J</given-names></name></person-group> (<year>1985a</year>) <article-title>Contributions to the Braconid fauna of Hungary, VII. <tp:taxon-name><tp:taxon-name-part taxon-name-part-type="subfamily">Rogadinae</tp:taxon-name-part></tp:taxon-name> (<tp:taxon-name><tp:taxon-name-part taxon-name-part-type="order">Hymenoptera</tp:taxon-name-part></tp:taxon-name>: <tp:taxon-name><tp:taxon-name-part taxon-name-part-type="family">Braconidae</tp:taxon-name-part></tp:taxon-name>).</article-title><source>Folia Entomologica Hungarica</source><volume>46</volume>: <fpage>143</fpage>–<lpage>164</lpage>.</mixed-citation></ref><ref id="B7"><mixed-citation xmlns:xlink="http://www.w3.org/1999/xlink" xlink:type="simple"><person-group><name name-style="western"><surname>Belokobylskij</surname><given-names>SA</given-names></name></person-group> (<year>1996</year>) Contribution to the knowledge of braconid fauna of the subfamily <tp:taxon-name><tp:taxon-name-part taxon-name-part-type="subfamily">Rogadinae</tp:taxon-name-part></tp:taxon-name> (<tp:taxon-name><tp:taxon-name-part taxon-name-part-type="order">Hymenoptera</tp:taxon-name-part></tp:taxon-name>, <tp:taxon-name><tp:taxon-name-part taxon-name-part-type="family">Braconidae</tp:taxon-name-part></tp:taxon-name>) of Russian Far East and Eastern Siberia. Part 1. Far Eastern Entomologist 27–28: 1–12.</mixed-citation></ref><ref id="B108"><mixed-citation xmlns:xlink="http://www.w3.org/1999/xlink" xlink:type="simple"><person-group><name name-style="western"><surname>Riedel</surname><given-names>M</given-names></name><name name-style="western"><surname>Hansen</surname><given-names>LO</given-names></name><name name-style="western"><surname>Berg</surname><given-names>Ø</given-names></name></person-group> (<year>2002</year>) <article-title><tp:taxon-name><tp:taxon-name-part taxon-name-part-type="family">Braconidae</tp:taxon-name-part></tp:taxon-name> (<tp:taxon-name><tp:taxon-name-part taxon-name-part-type="order">Hymenoptera</tp:taxon-name-part></tp:taxon-name>) of Norway, Part 1.</article-title><source>Norwegian Journal of Entomology</source><volume>49</volume>: <fpage>97</fpage>–<lpage>108</lpage>.</mixed-citation></ref><ref id="B26"><mixed-citation xmlns:xlink="http://www.w3.org/1999/xlink" xlink:type="simple"><person-group><name name-style="western"><surname>Chen</surname><given-names>X-X</given-names></name><name name-style="western"><surname>He</surname><given-names>J-H</given-names></name></person-group> (<year>1997</year>) <article-title>Revision of the subfamily <tp:taxon-name><tp:taxon-name-part taxon-name-part-type="subfamily">Rogadinae</tp:taxon-name-part></tp:taxon-name> (<tp:taxon-name><tp:taxon-name-part taxon-name-part-type="order">Hymenoptera</tp:taxon-name-part></tp:taxon-name>: <tp:taxon-name><tp:taxon-name-part taxon-name-part-type="family">Braconidae</tp:taxon-name-part></tp:taxon-name>) from China.</article-title><source>Zoologische Verhandelingen, Leiden</source><volume>308</volume>: <fpage>1</fpage>–<lpage>187</lpage>.</mixed-citation></ref><ref id="B8"><mixed-citation xmlns:xlink="http://www.w3.org/1999/xlink" xlink:type="simple"><person-group><name name-style="western"><surname>Belokobylskij</surname><given-names>SA</given-names></name></person-group> (<year>2000</year>) <article-title><tp:taxon-name><tp:taxon-name-part taxon-name-part-type="subfamily">Rogadinae</tp:taxon-name-part></tp:taxon-name>: 15–109.</article-title> In: <person-group><name name-style="western"><surname>Ler</surname><given-names>PA</given-names></name></person-group> (<role>Ed.</role>) <issue-title>Key to the insects of Russian Far East, vol. 4.</issue-title><source><tp:taxon-name><tp:taxon-name-part taxon-name-part-type="order">Neuropteroidea</tp:taxon-name-part></tp:taxon-name>, <tp:taxon-name><tp:taxon-name-part taxon-name-part-type="order">Mecoptera</tp:taxon-name-part></tp:taxon-name>, <tp:taxon-name><tp:taxon-name-part taxon-name-part-type="order">Hymenoptera</tp:taxon-name-part></tp:taxon-name>, pt</source><volume>4</volume>: <fpage>1</fpage>–<lpage>651</lpage>. Vladivostok.</mixed-citation></ref><ref id="B13"><mixed-citation xmlns:xlink="http://www.w3.org/1999/xlink" xlink:type="simple"><person-group><name name-style="western"><surname>Bergamasco</surname><given-names>P</given-names></name><name name-style="western"><surname>Pennacchio</surname><given-names>F</given-names></name><name name-style="western"><surname>Scaramozzino</surname><given-names>PL</given-names></name><name name-style="western"><surname>Tremblay</surname><given-names>E</given-names></name></person-group> (<year>1995</year>) <article-title><tp:taxon-name><tp:taxon-name-part taxon-name-part-type="order">Hymenoptera</tp:taxon-name-part></tp:taxon-name><tp:taxon-name><tp:taxon-name-part taxon-name-part-type="family">Braconidae</tp:taxon-name-part></tp:taxon-name>.</article-title><source>Checklist della Specie della Fauna Italiana</source><volume>95</volume>: <fpage>2</fpage>–<lpage>29</lpage>.</mixed-citation></ref><ref id="B10"><mixed-citation xmlns:xlink="http://www.w3.org/1999/xlink" xlink:type="simple"><person-group><name name-style="western"><surname>Belokobylskij</surname><given-names>SA</given-names></name><name name-style="western"><surname>Taeger</surname><given-names>A</given-names></name><name name-style="western"><surname>van Achterberg</surname><given-names>C</given-names></name><name name-style="western"><surname>Haeselbarth</surname><given-names>E</given-names></name><name name-style="western"><surname>Riedel</surname><given-names>M</given-names></name></person-group> (<year>2003</year>) <article-title>Checklist of the <tp:taxon-name><tp:taxon-name-part taxon-name-part-type="family">Braconidae</tp:taxon-name-part></tp:taxon-name> (<tp:taxon-name><tp:taxon-name-part taxon-name-part-type="order">Hymenoptera</tp:taxon-name-part></tp:taxon-name>) of Germany.</article-title><source>Beiträge zur Entomologie</source><volume>53</volume>(<issue>2</issue>): <fpage>341</fpage>–<lpage>435</lpage>.</mixed-citation></ref><ref id="B97"><mixed-citation xmlns:xlink="http://www.w3.org/1999/xlink" xlink:type="simple"><person-group><name name-style="western"><surname>Papp</surname><given-names>J</given-names></name></person-group> (<year>2005</year>) <article-title>A checklist of the <tp:taxon-name><tp:taxon-name-part taxon-name-part-type="family">Braconidae</tp:taxon-name-part></tp:taxon-name> of Hungary (<tp:taxon-name><tp:taxon-name-part taxon-name-part-type="order">Hymenoptera</tp:taxon-name-part></tp:taxon-name>). Folia Entomologica Hungarica.</article-title><volume>66</volume>: <fpage>137</fpage>–<lpage>194</lpage>.</mixed-citation></ref><ref id="B88"><mixed-citation xmlns:xlink="http://www.w3.org/1999/xlink" xlink:type="simple"><person-group><name name-style="western"><surname>Papp</surname><given-names>J</given-names></name></person-group> (<year>1991a</year>) <article-title>Parasitic wasps of the superfamily <tp:taxon-name><tp:taxon-name-part taxon-name-part-type="superfamily">Ichneumonoidea</tp:taxon-name-part></tp:taxon-name>. <tp:taxon-name><tp:taxon-name-part taxon-name-part-type="family">Braconidae</tp:taxon-name-part></tp:taxon-name>. 18. <tp:taxon-name><tp:taxon-name-part taxon-name-part-type="subfamily">Doryctinae</tp:taxon-name-part></tp:taxon-name>. 19. <tp:taxon-name><tp:taxon-name-part taxon-name-part-type="subfamily">Rogadinae</tp:taxon-name-part></tp:taxon-name>.</article-title><source>Magyarorszag Allatvilaga [Fauna Hungariae]</source><volume>167</volume>: <fpage>1</fpage>–<lpage>122</lpage>.</mixed-citation></ref><ref id="B67"><mixed-citation xmlns:xlink="http://www.w3.org/1999/xlink" xlink:type="simple"><person-group><name name-style="western"><surname>Lyle</surname><given-names>GT</given-names></name></person-group> (<year>1919</year>) Contributions to our knowledge of British <tp:taxon-name><tp:taxon-name-part taxon-name-part-type="family">Braconidae</tp:taxon-name-part></tp:taxon-name>. No. 4 – <tp:taxon-name><tp:taxon-name-part taxon-name-part-type="subfamily">Rhogadinae</tp:taxon-name-part></tp:taxon-name>. Entomologist 49: 134–136, 149–155, 178–181.</mixed-citation></ref></ref-list></tp:taxon-treatment>
