# Supplementary material for: Revision of the western Palaearctic species of Aleiodes Wesmael (Hymenoptera, Braconidae, Rogadinae). Part 2: Revision of the A. apicalis group
Source: Zookeys. 2020 Mar 16;919:1–259. doi: 10.3897/zookeys.919.39642 (PMC7197265; doi:10.3897/zookeys.919.39642)
Supplement: XML Treatment for Aleiodes desertus [file zookeys.919.39642-treatment13.xml]

<!DOCTYPE tp:taxon-treatment
  PUBLIC "-//TaxonX//DTD Taxonomic Treatment Publishing DTD v0 20100105//EN" "tax-treatment-NSO.dtd">
<tp:taxon-treatment xmlns:tp="http://www.plazi.org/taxpub"><tp:treatment-meta><kwd-group><label>Taxon classification</label><kwd><named-content xmlns:xlink="http://www.w3.org/1999/xlink" content-type="kingdom">Animalia</named-content></kwd><kwd><named-content xmlns:xlink="http://www.w3.org/1999/xlink" content-type="order">Hymenoptera</named-content></kwd><kwd><named-content xmlns:xlink="http://www.w3.org/1999/xlink" content-type="family">Braconidae</named-content></kwd></kwd-group><mixed-citation publication-type="journal"><person-group><name><surname>van Achterberg</surname><given-names>Cornelis</given-names></name><name><surname>Shaw</surname><given-names>Mark R.</given-names></name><name><surname>Quicke</surname><given-names>Donald L.J.</given-names></name></person-group><article-title>Revision of the western Palaearctic species of <italic><tp:taxon-name><tp:taxon-name-part taxon-name-part-type="genus" reg="Aleiodes">Aleiodes</tp:taxon-name-part></tp:taxon-name></italic> Wesmael (<tp:taxon-name><tp:taxon-name-part taxon-name-part-type="order">Hymenoptera</tp:taxon-name-part></tp:taxon-name>, <tp:taxon-name><tp:taxon-name-part taxon-name-part-type="family">Braconidae</tp:taxon-name-part></tp:taxon-name>, <tp:taxon-name><tp:taxon-name-part taxon-name-part-type="subfamily">Rogadinae</tp:taxon-name-part></tp:taxon-name>). Part 2: Revision of the <italic><tp:taxon-name><tp:taxon-name-part taxon-name-part-type="genus" reg="Aleiodes">A.</tp:taxon-name-part> <tp:taxon-name-part taxon-name-part-type="species" reg="apicalis">apicalis</tp:taxon-name-part></tp:taxon-name></italic> group</article-title><source>Zookeys</source><day>16</day><month>3</month><year>2020</year><volume>919</volume><fpage>1</fpage><lpage>259</lpage><pub-id pub-id-type="doi">10.3897/zookeys.919.39642</pub-id></mixed-citation></tp:treatment-meta><tp:nomenclature><tp:taxon-name><object-id xmlns:xlink="http://www.w3.org/1999/xlink" content-type="arpha" xlink:type="simple">737A772F-5088-5899-8105-03925C5ACB00</object-id>
              <tp:taxon-name-part taxon-name-part-type="genus" reg="Aleiodes">Aleiodes</tp:taxon-name-part>
              <tp:taxon-name-part taxon-name-part-type="species" reg="desertus">desertus</tp:taxon-name-part>
            </tp:taxon-name><tp:taxon-authority>(Telenga, 1941)</tp:taxon-authority><xref ref-type="fig" rid="F35">Figs 217–220</xref><xref ref-type="fig" rid="F36">, 221–233</xref><tp:nomenclature-citation-list><tp:nomenclature-citation><tp:taxon-name>
                  <tp:taxon-name-part taxon-name-part-type="genus" reg="Rhogas">Rhogas</tp:taxon-name-part> (<tp:taxon-name-part taxon-name-part-type="subgenus" reg="Rhogas">Rhogas</tp:taxon-name-part>) <tp:taxon-name-part taxon-name-part-type="species" reg="desertus">desertus</tp:taxon-name-part></tp:taxon-name><comment>Telenga, 1941: 184–185, 423 (not <tp:taxon-name><tp:taxon-name-part taxon-name-part-type="genus" reg="Rhogas">R.</tp:taxon-name-part> <tp:taxon-name-part taxon-name-part-type="species" reg="aestuosus">aestuosus</tp:taxon-name-part> <tp:taxon-name-part taxon-name-part-type="infraspecific-rank">var.</tp:taxon-name-part> <tp:taxon-name-part taxon-name-part-type="variety" reg="desertus">desertus</tp:taxon-name-part></tp:taxon-name> Telenga, 1941, from China) [examined].</comment></tp:nomenclature-citation><tp:nomenclature-citation><tp:taxon-name>
                  <tp:taxon-name-part taxon-name-part-type="genus" reg="Rogas">Rogas</tp:taxon-name-part> <tp:taxon-name-part taxon-name-part-type="species" reg="desertus">desertus</tp:taxon-name-part></tp:taxon-name><comment>; <xref ref-type="bibr" rid="B121">Shenefelt 1975</xref>: 1223.</comment></tp:nomenclature-citation><tp:nomenclature-citation><tp:taxon-name>
                  <tp:taxon-name-part taxon-name-part-type="genus" reg="Rogas">Rogas</tp:taxon-name-part> (<tp:taxon-name-part taxon-name-part-type="subgenus" reg="Rogas">Rogas</tp:taxon-name-part>) <tp:taxon-name-part taxon-name-part-type="species" reg="desertus">desertus</tp:taxon-name-part></tp:taxon-name><comment>; <xref ref-type="bibr" rid="B138">Tobias 1986</xref>: 76 (transl. 124) (lectotype designation).</comment></tp:nomenclature-citation><tp:nomenclature-citation><tp:taxon-name>
                  <tp:taxon-name-part taxon-name-part-type="genus" reg="Aleiodes">Aleiodes</tp:taxon-name-part> <tp:taxon-name-part taxon-name-part-type="species" reg="desertus">desertus</tp:taxon-name-part></tp:taxon-name><comment>; <xref ref-type="bibr" rid="B43">Fortier and Shaw 1999</xref>: 230.</comment></tp:nomenclature-citation></tp:nomenclature-citation-list></tp:nomenclature><tp:treatment-sec sec-type="type material" id="SECID0EUCGK"><title>Type material.</title><p>Lectotype, ♀ (<named-content xmlns:xlink="http://www.w3.org/1999/xlink" content-type="dwc:institutional_code" xlink:type="simple">ZISP</named-content>), “[<bold>Uzbekistan</bold>:] Khiva, 30.iv.[1]927, V. Gussakovskij/ S.Kh.Op.Ot., at light”, “Lectotypus <italic>Rogas desertus</italic> Tel., design. [V.I.] Tobias, 1980”. Paralectotypes: 1 ♀ (<named-content xmlns:xlink="http://www.w3.org/1999/xlink" content-type="dwc:institutional_code" xlink:type="simple">ZISP</named-content>), “[<bold>Turkmenistan</bold>:] Ashkhabad [= Ashgabat], 25.iii.[1]905, S. Ahnger”, “Paralectotypus <italic>Rogas desertus</italic> Tel., design. [V.I.] Tobias, 1980”; 1 ♀ (<named-content xmlns:xlink="http://www.w3.org/1999/xlink" content-type="dwc:institutional_code" xlink:type="simple">ZJUH</named-content>, figured), “Khiva, Rabat, 3.v.[1]927, V. Gussakovskij/collected at light”, “Paratypus <italic>Rogas desertus</italic> Telenga”, “Rec[eived] in exchange Academy of Science, Leningrad, B.M.1963-211”.</p></tp:treatment-sec><tp:treatment-sec sec-type="Molecular data" id="SECID0E3DGK"><title>Molecular data.</title><p>None.</p></tp:treatment-sec><tp:treatment-sec sec-type="biology" id="SECID0EBEGK"><title>Biology.</title><p>Unknown. It seems to fly in spring (March–May) and may be univoltine.</p></tp:treatment-sec><tp:treatment-sec sec-type="diagnosis" id="SECID0EGEGK"><title>Diagnosis.</title><p>Maximum width of hypoclypeal depression 0.9–1.0 × minimum width of face; anterior part of clypeus very narrow, most of clypeus depressed (Fig. <xref ref-type="fig" rid="F36">229</xref>); OOL approx. 0.9 × diameter of posterior ocellus and remotely punctate; mandible massive triangular, coarsely punctate and with thick ventral lamella (Figs <xref ref-type="fig" rid="F36">229</xref>, <xref ref-type="fig" rid="F36">231</xref>); face largely transversely rugose; malar space 0.15 × as long as height of eye and 0.27 × basal width of mandible; area of precoxal sulcus (but posteriorly superficially) and anteriorly area above it distinctly rugose; lateral lobes of mesoscutum largely smooth, strongly shiny and glabrous, middle lobe remotely punctulate and with satin sheen; basal half of wings (except anteriorly) largely glabrous and remainder of wing inconspicuously setose; vein r of fore wing 0.7–0.8 × vein 3-SR (Fig. <xref ref-type="fig" rid="F36">221</xref>) vein 1-CU1 0.1 × as long as 2-CU1, narrow and oblique; tarsal claws long, slender, hardly bent and simple (Fig. <xref ref-type="fig" rid="F36">232</xref>); tarsal segments (except telotarsus) with four apical spines; 1<sup>st</sup> and base of 2<sup>nd</sup> tergite aciculate-rugulose, 3<sup>rd</sup> tergite micro-sculptured and matt, remainder of metasoma shiny and rather smooth; head and mesosoma (except prothorax anteriorly and mesoscutum posteriorly) black; pterostigma dark brown; legs and palpi pale yellowish. According to original description antenna of ♀ with 50–52 segments, but <named-content xmlns:xlink="http://www.w3.org/1999/xlink" content-type="dwc:institutional_code" xlink:type="simple">ZJUH</named-content> paralectotype has 63 segments.</p></tp:treatment-sec><tp:treatment-sec sec-type="description" id="SECID0EOFGK"><title>Description.</title><p>Lectotype, ♀, length of fore wing 7.5 mm, of body 8.2 mm.</p><p><bold><italic>Head.</italic></bold> Antennal segments of ♀ more than 45, but apical segments missing, length of antenna of paralectotype 1.1 × body and its subapical segments moderately slender; frons rugose, shiny; OOL 0.9 × diameter of posterior ocellus; OOL and vertex remotely punctate, shiny; anterior part of clypeus 9 × wider than high, coarsely punctate and rather convex; clypeus above lower level of eyes; ventral margin of clypeus thick and not protruding forwards; width of hypoclypeal depression 0.9 × minimum width of face (Fig. <xref ref-type="fig" rid="F36">229</xref>); length of eye 1.7 × temple in dorsal view (Fig. <xref ref-type="fig" rid="F36">230</xref>); vertex behind stemmaticum convex and sparsely punctate; length of malar space 0.15 × length of eye in lateral view; mandible massive triangular, coarsely punctate and with thick ventral lamella (Figs <xref ref-type="fig" rid="F36">229</xref>, <xref ref-type="fig" rid="F36">231</xref>); occipital carina nearly complete, fine and ventrally strongly curved.</p><p><bold><italic>Mesosoma.</italic></bold> Lateral lobes of mesoscutum largely smooth, strongly shiny and glabrous, middle lobe remotely punctulate and with satin sheen; prepectal carina complete and lamelliform; precoxal area of mesopleuron widely rugose, but posterior 0.2 narrowly striate; mesopleuron above precoxal area anteriorly rugose and remainder weakly and sparsely punctate, shiny; axilla crenulate but posteriorly densely and coarsely rugose; scutellum largely smooth, with some punctures; propodeum evenly convex, finely rugose and with strong medio-longitudinal carina, without tubercles.</p><p><bold><italic>Wings.</italic></bold> Fore wing: basal half largely glabrous; r 0.7 × 3-SR (Fig. <xref ref-type="fig" rid="F35">219</xref>); 1-CU1 oblique, 0.1 × as long as 2-CU1; r-m nearly as long as 3-SR; 2<sup>nd</sup> submarginal cell comparatively short (Fig. <xref ref-type="fig" rid="F36">221</xref>); cu-a inclivous; 1-M nearly straight posteriorly. Hind wing: basal 0.4 of marginal cell slightly widened and distally strongly widened, its apical width 2.7 × width at level of hamuli (Fig. <xref ref-type="fig" rid="F36">222</xref>); 2-SC+R subquadrate; m-cu indistinct; M+CU:1-M = 3:2; 1r-m 0.8 × 1-M.</p><p><bold><italic>Legs.</italic></bold> Tarsal claws slender, slightly curved and only setose (Fig. <xref ref-type="fig" rid="F36">232</xref>); hind coxa partly obliquely striate dorsally; tarsi slender, segments (except telotarsus) with long apical spines; length of hind femur and basitarsus 5.0 and 6.8 × their width, respectively; length of inner hind spur 0.3 × hind basitarsus.</p><p><bold><italic>Metasoma.</italic></bold> First tergite robust, 0.9 × longer than wide apically, strongly narrowed anteriorly (Fig. <xref ref-type="fig" rid="F36">225</xref>) and rather flat posteriorly; 1<sup>st</sup> and 2<sup>nd</sup> tergites finely longitudinally striate-rugulose; medio-longitudinal carina of 1<sup>st</sup> and 2<sup>nd</sup> tergites indistinct; 2<sup>nd</sup> tergite 0.6 × longer than its basal width; medio-basal area of 2<sup>nd</sup> tergite wide triangular, rather short; 2<sup>nd</sup> suture shallow and narrow; 3<sup>rd</sup> tergite matt and micro-sculptured, anteriorly finely striate; 4<sup>th</sup> and apical half of 3<sup>rd</sup> tergite without sharp lateral crease; ovipositor sheath with rather short setae and apically truncate (Fig. <xref ref-type="fig" rid="F35">220</xref>).</p><p><bold><italic>Colour.</italic></bold> Black; mesoscutum posteriorly partly chestnut brown; antenna, clypeus, malar space ventrally, mandible, pronotum and propleuron anteriorly and metasoma, brownish yellow; tegulae, legs and palpi pale yellowish; pterostigma and ovipositor sheath dark brown; veins of fore wing (but pale in basal 0.3 of fore wing) brown; wing membrane hyaline.</p><p><bold><italic>Variation.</italic></bold> Length of body 7.0–8.2 mm, of fore wing 7.5–7.9 mm; temple punctate to smooth; precoxal sulcus area finely to rather coarsely rugose; pronotal side largely black (except ventrally) black or brownish yellow; lateral lobes of mesoscutum entirely dark chestnut brown or only posteriorly so, or mesoscutum largely yellowish brown posteriorly and prolonged to base of notauli; first tergite usually entirely brownish yellow, but sometimes dark brown and only posteriorly and laterally yellowish; pterostigma dark brown or brown. Antennal segments: ♀ 63(1).</p></tp:treatment-sec><tp:treatment-sec sec-type="distribution" id="SECID0ECJGK"><title>Distribution.</title><p>Turkmenistan, Uzbekistan.</p></tp:treatment-sec><tp:treatment-sec sec-type="notes" id="SECID0EHJGK"><title>Notes.</title><p>We have included this extralimital species from Central Asia because we suspect it may occur in Turkey. It should not be confused with <tp:taxon-name><tp:taxon-name-part taxon-name-part-type="genus" reg="Rogas">Rogas</tp:taxon-name-part> <tp:taxon-name-part taxon-name-part-type="species" reg="aestuosus">aestuosus</tp:taxon-name-part> <tp:taxon-name-part taxon-name-part-type="infraspecific-rank">var.</tp:taxon-name-part> <tp:taxon-name-part taxon-name-part-type="variety" reg="desertus">desertus</tp:taxon-name-part></tp:taxon-name> Telenga, 1941, described from China in the same paper. The latter is an unavailable name (a primary homonym) and most likely a colour variety of <italic><tp:taxon-name><tp:taxon-name-part taxon-name-part-type="genus" reg="Rhogas">R.</tp:taxon-name-part> <tp:taxon-name-part taxon-name-part-type="species" reg="aestuosus">aestuosus</tp:taxon-name-part></tp:taxon-name></italic>.</p><fig id="F35" position="float" orientation="portrait"><object-id xmlns:xlink="http://www.w3.org/1999/xlink" content-type="doi" xlink:type="simple">10.3897/zookeys.919.39642.figures217-220</object-id><object-id xmlns:xlink="http://www.w3.org/1999/xlink" content-type="arpha" xlink:type="simple">A9F2DD8D-79C8-55F9-BFD6-3977FBCC6C38</object-id><label>Figures 217–220.</label><caption><p><italic><tp:taxon-name><tp:taxon-name-part taxon-name-part-type="genus" reg="Aleiodes">Aleiodes</tp:taxon-name-part> <tp:taxon-name-part taxon-name-part-type="species" reg="desertus">desertus</tp:taxon-name-part></tp:taxon-name></italic> (Telenga), ♀, paralectotype <bold>217</bold> habitus lateral <bold>218</bold> antenna lateral <bold>219</bold> detail of fore wing <bold>220</bold> ovipositor sheath lateral.</p></caption><graphic xmlns:xlink="http://www.w3.org/1999/xlink" xlink:href="zookeys-919-001-g035.jpg" position="float" orientation="portrait" xlink:type="simple" id="oo_390079.jpg"><uri content-type="original_file" xlink:type="simple">https://binary.pensoft.net/fig/390079</uri></graphic></fig><fig id="F36" position="float" orientation="portrait"><object-id xmlns:xlink="http://www.w3.org/1999/xlink" content-type="doi" xlink:type="simple">10.3897/zookeys.919.39642.figures221-233</object-id><object-id xmlns:xlink="http://www.w3.org/1999/xlink" content-type="arpha" xlink:type="simple">50B12841-BF88-5E90-B1DE-4330FDF445C8</object-id><label>Figures 221–233.</label><caption><p><italic><tp:taxon-name><tp:taxon-name-part taxon-name-part-type="genus" reg="Aleiodes">Aleiodes</tp:taxon-name-part> <tp:taxon-name-part taxon-name-part-type="species" reg="desertus">desertus</tp:taxon-name-part></tp:taxon-name></italic> (Telenga), ♀, paralectotype, but 224 and 230 of lectotype <bold>221</bold> fore wing <bold>222</bold> hind wing <bold>223</bold> mesosoma lateral <bold>224</bold> mesosoma dorsal <bold>225</bold> metasoma dorsal <bold>226</bold> fore femur lateral <bold>227</bold> hind femur lateral <bold>228</bold> apex of antenna <bold>229</bold> head anterior <bold>230</bold> head dorsal <bold>231</bold> head lateral <bold>232</bold> outer hind tarsal claw <bold>233</bold> base of antenna.</p></caption><graphic xmlns:xlink="http://www.w3.org/1999/xlink" xlink:href="zookeys-919-001-g036.jpg" position="float" orientation="portrait" xlink:type="simple" id="oo_390080.jpg"><uri content-type="original_file" xlink:type="simple">https://binary.pensoft.net/fig/390080</uri></graphic></fig></tp:treatment-sec><ref-list><ref id="B121"><mixed-citation xmlns:xlink="http://www.w3.org/1999/xlink" xlink:type="simple"><person-group><name name-style="western"><surname>Shenefelt</surname><given-names>RD</given-names></name></person-group> (<year>1975</year>) <article-title><tp:taxon-name><tp:taxon-name-part taxon-name-part-type="family">Braconidae</tp:taxon-name-part></tp:taxon-name> 8. <tp:taxon-name><tp:taxon-name-part taxon-name-part-type="subfamily">Exothecinae</tp:taxon-name-part></tp:taxon-name>, <tp:taxon-name><tp:taxon-name-part taxon-name-part-type="subfamily">Rogadinae</tp:taxon-name-part></tp:taxon-name>.</article-title><source>Hymenopterorum Catalogus (nova editio)</source><volume>12</volume>: <fpage>1115</fpage>–<lpage>1262</lpage>.</mixed-citation></ref><ref id="B138"><mixed-citation xmlns:xlink="http://www.w3.org/1999/xlink" xlink:type="simple"><person-group><name name-style="western"><surname>Tobias</surname><given-names>VI</given-names></name></person-group> (<year>1986</year>) <article-title><tp:taxon-name><tp:taxon-name-part taxon-name-part-type="subfamily">Rogadinae</tp:taxon-name-part></tp:taxon-name>: 72–85.</article-title> In: <person-group><name name-style="western"><surname>Medvedev</surname><given-names>GS</given-names></name></person-group> (<role>Ed.</role>) <issue-title>Opredelitel Nasekomych Evrospeiskoi Tsasti SSSR 3, Peredpontdatokrylye 4.</issue-title><source>Opredeliteli po Faune SSSR</source><volume>145</volume>: <fpage>1</fpage>–<lpage>501</lpage>. [Translation (1995): 512–588. Lebanon, U.S.<tp:taxon-name><tp:taxon-name-part taxon-name-part-type="genus">A.</tp:taxon-name-part></tp:taxon-name>]</mixed-citation></ref><ref id="B43"><mixed-citation xmlns:xlink="http://www.w3.org/1999/xlink" xlink:type="simple"><person-group><name name-style="western"><surname>Fortier</surname><given-names>JC</given-names></name><name name-style="western"><surname>Shaw</surname><given-names>SR</given-names></name></person-group> (<year>1999</year>) <article-title>Cladistics of the <italic><tp:taxon-name><tp:taxon-name-part taxon-name-part-type="genus">Aleiodes</tp:taxon-name-part></tp:taxon-name></italic> lineage of the subfamily <tp:taxon-name><tp:taxon-name-part taxon-name-part-type="subfamily">Rogadinae</tp:taxon-name-part></tp:taxon-name> (<tp:taxon-name><tp:taxon-name-part taxon-name-part-type="order">Hymenoptera</tp:taxon-name-part></tp:taxon-name>: <tp:taxon-name><tp:taxon-name-part taxon-name-part-type="family">Braconidae</tp:taxon-name-part></tp:taxon-name>).</article-title><source>Journal of <tp:taxon-name><tp:taxon-name-part taxon-name-part-type="order">Hymenoptera</tp:taxon-name-part></tp:taxon-name> Research</source><volume>8</volume>(<issue>2</issue>): <fpage>204</fpage>–<lpage>237</lpage>.</mixed-citation></ref></ref-list></tp:taxon-treatment>
