# Supplementary material for: Revision of the western Palaearctic species of Aleiodes Wesmael (Hymenoptera, Braconidae, Rogadinae). Part 2: Revision of the A. apicalis group
Source: Zookeys. 2020 Mar 16;919:1–259. doi: 10.3897/zookeys.919.39642 (PMC7197265; doi:10.3897/zookeys.919.39642)
Supplement: XML Treatment for Aleiodes dissector [file zookeys.919.39642-treatment14.xml]

<!DOCTYPE tp:taxon-treatment
  PUBLIC "-//TaxonX//DTD Taxonomic Treatment Publishing DTD v0 20100105//EN" "tax-treatment-NSO.dtd">
<tp:taxon-treatment xmlns:tp="http://www.plazi.org/taxpub"><tp:treatment-meta><kwd-group><label>Taxon classification</label><kwd><named-content xmlns:xlink="http://www.w3.org/1999/xlink" content-type="kingdom">Animalia</named-content></kwd><kwd><named-content xmlns:xlink="http://www.w3.org/1999/xlink" content-type="order">Hymenoptera</named-content></kwd><kwd><named-content xmlns:xlink="http://www.w3.org/1999/xlink" content-type="family">Braconidae</named-content></kwd></kwd-group><mixed-citation publication-type="journal"><person-group><name><surname>van Achterberg</surname><given-names>Cornelis</given-names></name><name><surname>Shaw</surname><given-names>Mark R.</given-names></name><name><surname>Quicke</surname><given-names>Donald L.J.</given-names></name></person-group><article-title>Revision of the western Palaearctic species of <italic><tp:taxon-name><tp:taxon-name-part taxon-name-part-type="genus" reg="Aleiodes">Aleiodes</tp:taxon-name-part></tp:taxon-name></italic> Wesmael (<tp:taxon-name><tp:taxon-name-part taxon-name-part-type="order">Hymenoptera</tp:taxon-name-part></tp:taxon-name>, <tp:taxon-name><tp:taxon-name-part taxon-name-part-type="family">Braconidae</tp:taxon-name-part></tp:taxon-name>, <tp:taxon-name><tp:taxon-name-part taxon-name-part-type="subfamily">Rogadinae</tp:taxon-name-part></tp:taxon-name>). Part 2: Revision of the <italic><tp:taxon-name><tp:taxon-name-part taxon-name-part-type="genus" reg="Aleiodes">A.</tp:taxon-name-part> <tp:taxon-name-part taxon-name-part-type="species" reg="apicalis">apicalis</tp:taxon-name-part></tp:taxon-name></italic> group</article-title><source>Zookeys</source><day>16</day><month>3</month><year>2020</year><volume>919</volume><fpage>1</fpage><lpage>259</lpage><pub-id pub-id-type="doi">10.3897/zookeys.919.39642</pub-id></mixed-citation></tp:treatment-meta><tp:nomenclature><tp:taxon-name><object-id xmlns:xlink="http://www.w3.org/1999/xlink" content-type="arpha" xlink:type="simple">446B0A23-445D-52A8-905F-648AEDEF5326</object-id>
              <tp:taxon-name-part taxon-name-part-type="genus" reg="Aleiodes">Aleiodes</tp:taxon-name-part>
              <tp:taxon-name-part taxon-name-part-type="species" reg="dissector">dissector</tp:taxon-name-part>
            </tp:taxon-name><tp:taxon-authority>(Nees, 1834)</tp:taxon-authority><xref ref-type="fig" rid="F37">Figs 234–239</xref><xref ref-type="fig" rid="F38">, 240–242</xref><xref ref-type="fig" rid="F39">, 243–255</xref><xref ref-type="fig" rid="F40">, 256–263</xref><tp:nomenclature-citation-list><tp:nomenclature-citation><tp:taxon-name>
                  <tp:taxon-name-part taxon-name-part-type="genus" reg="Rogas">Rogas</tp:taxon-name-part> <tp:taxon-name-part taxon-name-part-type="species" reg="dissector">dissector</tp:taxon-name-part></tp:taxon-name><comment>Nees, 1834: 208; <xref ref-type="bibr" rid="B121">Shenefelt 1975</xref>: 1225–1226; <xref ref-type="bibr" rid="B80">Papp 1977a</xref>: 110.</comment></tp:nomenclature-citation><tp:nomenclature-citation><tp:taxon-name>
                  <tp:taxon-name-part taxon-name-part-type="genus" reg="Rogas">Rogas</tp:taxon-name-part> (<tp:taxon-name-part taxon-name-part-type="subgenus" reg="Rogas">Rogas</tp:taxon-name-part>) <tp:taxon-name-part taxon-name-part-type="species" reg="dissector">dissector</tp:taxon-name-part></tp:taxon-name><comment>; <xref ref-type="bibr" rid="B137">Tobias 1976</xref>: 81, <xref ref-type="bibr" rid="B138">1986</xref>: 75 (transl.: 121).</comment></tp:nomenclature-citation><tp:nomenclature-citation><tp:taxon-name>
                  <tp:taxon-name-part taxon-name-part-type="genus" reg="Aleiodes">Aleiodes</tp:taxon-name-part> (<tp:taxon-name-part taxon-name-part-type="subgenus" reg="Neorhogas">Neorhogas</tp:taxon-name-part>) <tp:taxon-name-part taxon-name-part-type="species" reg="dissector">dissector</tp:taxon-name-part></tp:taxon-name><comment>; Papp, 1985a: 145, 1987b: 35, 1991a: 74, 1991d: 5, 1999: 550; Belokobylskij, 1996: 9; <xref ref-type="bibr" rid="B108">Riedel et al., 2002</xref>: 106.</comment></tp:nomenclature-citation><tp:nomenclature-citation><tp:taxon-name>
                  <tp:taxon-name-part taxon-name-part-type="genus" reg="Aleiodes">Aleiodes</tp:taxon-name-part> (<tp:taxon-name-part taxon-name-part-type="subgenus" reg="Chelonorhogas">Chelonorhogas</tp:taxon-name-part>) <tp:taxon-name-part taxon-name-part-type="species" reg="dissector">dissector</tp:taxon-name-part></tp:taxon-name><comment>; <xref ref-type="bibr" rid="B8">Belokobylskij 2000</xref>: 34; <xref ref-type="bibr" rid="B63">Ku et al. 2001</xref>: 234, 235.</comment></tp:nomenclature-citation><tp:nomenclature-citation><tp:taxon-name>
                  <tp:taxon-name-part taxon-name-part-type="genus" reg="Aleiodes">Aleiodes</tp:taxon-name-part> <tp:taxon-name-part taxon-name-part-type="species" reg="dissector">dissector</tp:taxon-name-part></tp:taxon-name><comment>; <xref ref-type="bibr" rid="B43">Fortier and Shaw 1999</xref>: 230; <xref ref-type="bibr" rid="B10">Belokobylskij et al. 2003</xref>: 398; <xref ref-type="bibr" rid="B152">Zaldívar-Riverón et al. 2004</xref>: 234, <xref ref-type="bibr" rid="B153">2008</xref>: 392; <xref ref-type="bibr" rid="B97">Papp 2005</xref>: 176; <xref ref-type="bibr" rid="B11">Belokobylskij et al. 2008</xref>: 136–137.</comment></tp:nomenclature-citation><tp:nomenclature-citation><tp:taxon-name>
                  <tp:taxon-name-part taxon-name-part-type="genus" reg="Phylax">Phylax</tp:taxon-name-part> <tp:taxon-name-part taxon-name-part-type="species" reg="aestivalis">aestivalis</tp:taxon-name-part></tp:taxon-name><comment>Snellen van Vollenhoven, 1858: 282; Shenefelt, 1975: 1226 (as synonym of <tp:taxon-name><tp:taxon-name-part taxon-name-part-type="genus" reg="Aleiodes">A.</tp:taxon-name-part> <tp:taxon-name-part taxon-name-part-type="species" reg="dissector">dissector</tp:taxon-name-part></tp:taxon-name>); <xref ref-type="bibr" rid="B142">van Achterberg 1992</xref>: 363 (id.); <xref ref-type="bibr" rid="B97">Papp 2005</xref>: 176 (id.) [examined].</comment></tp:nomenclature-citation></tp:nomenclature-citation-list></tp:nomenclature><tp:treatment-sec sec-type="type material" id="SECID0EQTGK"><title>Type material.</title><p>Holotype of <italic><tp:taxon-name><tp:taxon-name-part taxon-name-part-type="genus" reg="Aleiodes">A.</tp:taxon-name-part> <tp:taxon-name-part taxon-name-part-type="species" reg="aestivalis">aestivalis</tp:taxon-name-part></tp:taxon-name></italic>, ♀ (<abbrev xmlns:xlink="http://www.w3.org/1999/xlink" content-type="institution" xlink:title="Naturalis Biodiversity Center, Leiden" id="ABBRID0EBUGK" xlink:type="simple">RMNH</abbrev>), “[<bold>Netherlands</bold>], Haag [= near The Hague], 6 [= June], v.Voll.”. According to the original description the ♂ holotype of <italic><tp:taxon-name><tp:taxon-name-part taxon-name-part-type="genus" reg="Rogas">R.</tp:taxon-name-part> <tp:taxon-name-part taxon-name-part-type="species" reg="dissector">dissector</tp:taxon-name-part></tp:taxon-name></italic> from Germany should be in the Gravenhorst collection (Museum of Natural History, University of Wrocław, Wrocław), but so far it has not been found.</p></tp:treatment-sec><tp:treatment-sec sec-type="material" id="SECID0ETUGK"><title>Additional material.</title><p>Austria, British Isles (England: V.C.s 15, 17, 20, 22, 23, 24, 30, 31, 34, 37, 58; Scotland: V.C.s 73, 88, 89, 95, 96, 97, 107), Croatia, Czech Republic, Finland, France, Germany, Greece, Hungary, Montenegro, Italy, Netherlands (FL: Lelystad, GE: Barneveld, OV: Raalte (Heino), ZH: Wassenaar), Norway, Russia, Serbia, Slovakia, Switzerland, Ukraine, [Armenia]. Specimens in <named-content xmlns:xlink="http://www.w3.org/1999/xlink" content-type="dwc:institutional_code" xlink:type="simple">ZJUH</named-content>, <abbrev xmlns:xlink="http://www.w3.org/1999/xlink" content-type="institution" xlink:title="Oberösterreichisches Landesmuseum, Biologiezentrum, Linz" id="ABBRID0EBVGK" xlink:type="simple">BZL</abbrev>, <named-content xmlns:xlink="http://www.w3.org/1999/xlink" content-type="dwc:institutional_code" xlink:type="simple">CNC</named-content>, <abbrev xmlns:xlink="http://www.w3.org/1999/xlink" xlink:title="I. Kakko Collection" id="ABBRID0EOVGK" xlink:type="simple">IKC</abbrev>, <abbrev xmlns:xlink="http://www.w3.org/1999/xlink" xlink:title="M. Riedel Collection" id="ABBRID0ESVGK" xlink:type="simple">MRC</abbrev>, <abbrev xmlns:xlink="http://www.w3.org/1999/xlink" xlink:title="M. Schwarz Collection, Linz" id="ABBRID0EWVGK" xlink:type="simple">MSC</abbrev>, <abbrev xmlns:xlink="http://www.w3.org/1999/xlink" xlink:title="Museo de Storia Naturale, Venice" id="ABBRID0E1VGK" xlink:type="simple">MSNV</abbrev>, <named-content xmlns:xlink="http://www.w3.org/1999/xlink" content-type="dwc:institutional_code" xlink:type="simple">MTMA</named-content>, <named-content xmlns:xlink="http://www.w3.org/1999/xlink" content-type="dwc:institutional_code" xlink:type="simple">NMS</named-content>, <named-content xmlns:xlink="http://www.w3.org/1999/xlink" content-type="dwc:institutional_code" xlink:type="simple">OUM</named-content>, <abbrev xmlns:xlink="http://www.w3.org/1999/xlink" content-type="institution" xlink:title="Naturalis Biodiversity Center, Leiden" id="ABBRID0EWWGK" xlink:type="simple">RMNH</abbrev>, <abbrev xmlns:xlink="http://www.w3.org/1999/xlink" content-type="institution" xlink:title="Senkenberg Deutches Entomologisches Institut, Müncheberg" id="ABBRID0E2WGK" xlink:type="simple">SDEI</abbrev>, <abbrev xmlns:xlink="http://www.w3.org/1999/xlink" content-type="institution" xlink:title="Department of Biology and Ecology, University of Niš, Serbia" id="ABBRID0EAXGK" xlink:type="simple">UNS</abbrev>, <named-content xmlns:xlink="http://www.w3.org/1999/xlink" content-type="dwc:institutional_code" xlink:type="simple">UWIM</named-content>, <named-content xmlns:xlink="http://www.w3.org/1999/xlink" content-type="dwc:institutional_code" xlink:type="simple">ZSSM</named-content>.</p></tp:treatment-sec><tp:treatment-sec sec-type="Molecular data" id="SECID0EVXGK"><title>Molecular data.</title><p>MRS007 (Turkey), MRS025 (Turkey), MRS145 (UK), MRS146 (UK).</p></tp:treatment-sec><tp:treatment-sec sec-type="biology" id="SECID0E1XGK"><title>Biology.</title><p>Univoltine, collected in May and June in deciduous scrub and woodland. In Britain it is widespread but particularly common in birch-dominated woodland in upland Scotland. Reared from the noctuids <italic><tp:taxon-name><tp:taxon-name-part taxon-name-part-type="genus" reg="Orthosia">Orthosia</tp:taxon-name-part> <tp:taxon-name-part taxon-name-part-type="species" reg="incerta">incerta</tp:taxon-name-part></tp:taxon-name></italic> (Hufnagel) (17, M.R. Shaw), <italic><tp:taxon-name><tp:taxon-name-part taxon-name-part-type="genus" reg="Orthosia">O.</tp:taxon-name-part> <tp:taxon-name-part taxon-name-part-type="species" reg="gothica">gothica</tp:taxon-name-part></tp:taxon-name></italic> (Linnaeus) (1, J.L. Yela) and <italic><tp:taxon-name><tp:taxon-name-part taxon-name-part-type="genus" reg="Orthosia">Orthosia</tp:taxon-name-part></tp:taxon-name></italic> sp. (3), overwintering in the concealed mummy. An additional specimen, lacking a mummy but labelled as reared doubtfully from the sesiid <italic><tp:taxon-name><tp:taxon-name-part taxon-name-part-type="genus" reg="Paranthrene">Paranthrene</tp:taxon-name-part> <tp:taxon-name-part taxon-name-part-type="species" reg="tabaniformis">tabaniformis</tp:taxon-name-part></tp:taxon-name></italic> (Rottemburg) (<abbrev xmlns:xlink="http://www.w3.org/1999/xlink" content-type="institution" xlink:title="Naturalis Biodiversity Center, Leiden" id="ABBRID0EIZGK" xlink:type="simple">RMNH</abbrev>), which normally feeds under <italic><tp:taxon-name><tp:taxon-name-part taxon-name-part-type="genus" reg="Populus">Populus</tp:taxon-name-part></tp:taxon-name></italic> bark at ground level or below, can be discounted as a probable substrate rearing in which the mummy of the true host was overlooked. Parasitised host larvae in their penultimate instar leave their feeding sites and enter the soil or other site of moderate concealment (including below loose bark), where they prepare a chamber as though to pupate. At this time the parasitoid larva within the strongly retarded host (Fig. <xref ref-type="fig" rid="F37">234</xref>) is around half its final length, and the host lies quiescent for approx. a week until the parasitoid has completed its feeding (Fig. <xref ref-type="fig" rid="F37">235</xref>). During mummification (Figs <xref ref-type="fig" rid="F37">236</xref>, <xref ref-type="fig" rid="F37">237</xref>) the caudal end of the host recurves ventrally as the host’s body becomes weakly retracted. A ventral opening at the head end is made, but the head (as with the caudal segments) is usually tucked downwards rather than becoming raised, and so the resulting expelled fluid (Fig. <xref ref-type="fig" rid="F37">237</xref>) usually dries without the mummy becoming stuck down. The eventual outcome is a rather distinctive (Fig. <xref ref-type="fig" rid="F37">238</xref>) elongate and curved dark brown structure with a paler and weakly raised lateral keel. The parasitoid’s pupation chamber occupies ca 2<sup>nd</sup>–8<sup>th</sup> abdominal segments of the host, which are moderately strongly lined with silk (Fig. <xref ref-type="fig" rid="F37">239</xref>).</p><p>The moderately large hypoclypeal opening and protruding sharp-rimmed clypeus of <italic><tp:taxon-name><tp:taxon-name-part taxon-name-part-type="genus" reg="Aleiodes">A.</tp:taxon-name-part> <tp:taxon-name-part taxon-name-part-type="species" reg="dissector">dissector</tp:taxon-name-part></tp:taxon-name></italic> is seen in some other species (e.g., <italic><tp:taxon-name><tp:taxon-name-part taxon-name-part-type="genus" reg="Aleiodes">A.</tp:taxon-name-part> <tp:taxon-name-part taxon-name-part-type="species" reg="modestus">modestus</tp:taxon-name-part></tp:taxon-name></italic> (Reinhard), treated in part 1 of this work) whose hosts also pupate in shallow soil. In culture experiments <italic><tp:taxon-name><tp:taxon-name-part taxon-name-part-type="genus" reg="Aleiodes">A.</tp:taxon-name-part> <tp:taxon-name-part taxon-name-part-type="species" reg="dissector">dissector</tp:taxon-name-part></tp:taxon-name></italic> was found to prefer hosts in the early to middle part of the 3<sup>rd</sup> instar, although late 2<sup>nd</sup> instar host were often also acceptable. Oviposition into suitable hosts was rapid (1–2 seconds) and accomplished with a single insertion of the ovipositor, following only brief antennation and no use of the legs. There was no clear temporary paralysis. Experimental rearings from <italic><tp:taxon-name><tp:taxon-name-part taxon-name-part-type="genus" reg="Orthosia">O.</tp:taxon-name-part> <tp:taxon-name-part taxon-name-part-type="species" reg="incerta">incerta</tp:taxon-name-part></tp:taxon-name></italic> (6:107\85\\75+10) and <italic><tp:taxon-name><tp:taxon-name-part taxon-name-part-type="genus" reg="Orthosia">O.</tp:taxon-name-part> <tp:taxon-name-part taxon-name-part-type="species" reg="gothica">gothica</tp:taxon-name-part></tp:taxon-name></italic> (6:61\49\\34+15) were comparable (given that some insertions of less than a full second might have been scored as ovipositions incorrectly; and furthermore that some failures to oviposit into these hosts might be ascribed to temporary egg depletion, as the protocol of normally ceasing to offer hosts to a particular female after four apparent ovipositions on the day had not been developed until after the experiments were undertaken), and clearly demonstrated the suitability of both species as hosts. In contrast, no parasitoids developed (and indeed possibly no ovipositions occurred) in the other species of <italic><tp:taxon-name><tp:taxon-name-part taxon-name-part-type="genus" reg="Orthosia">Orthosia</tp:taxon-name-part></tp:taxon-name></italic> tested, which were all found to be clearly outside the host range: <italic><tp:taxon-name><tp:taxon-name-part taxon-name-part-type="genus" reg="Orthosia">O.</tp:taxon-name-part> <tp:taxon-name-part taxon-name-part-type="species" reg="cerasi">cerasi</tp:taxon-name-part></tp:taxon-name></italic> (Fabricius) (3:32\?3\\0+3); <italic><tp:taxon-name><tp:taxon-name-part taxon-name-part-type="genus" reg="Orthosia">O.</tp:taxon-name-part> <tp:taxon-name-part taxon-name-part-type="species" reg="cruda">cruda</tp:taxon-name-part></tp:taxon-name></italic> (Denis &amp; Schiffermüller) (2:12\0\\-); <italic><tp:taxon-name><tp:taxon-name-part taxon-name-part-type="genus" reg="Orthosia">O.</tp:taxon-name-part> <tp:taxon-name-part taxon-name-part-type="species" reg="munda">munda</tp:taxon-name-part></tp:taxon-name></italic> (Denis &amp; Schiffermüller) (3:10\0\\-); <italic><tp:taxon-name><tp:taxon-name-part taxon-name-part-type="genus" reg="Orthosia">O.</tp:taxon-name-part> <tp:taxon-name-part taxon-name-part-type="species" reg="gracilis">gracilis</tp:taxon-name-part></tp:taxon-name></italic> (Denis &amp; Schiffermüller) (2:11\?1\\0+1). Of these four, only <italic><tp:taxon-name><tp:taxon-name-part taxon-name-part-type="genus" reg="Orthosia">O.</tp:taxon-name-part> <tp:taxon-name-part taxon-name-part-type="species" reg="gracilis">gracilis</tp:taxon-name-part></tp:taxon-name></italic> is not fully arboreal. There is no adverse venom effect on host development.</p></tp:treatment-sec><tp:treatment-sec sec-type="diagnosis" id="SECID0EP5GK"><title>Diagnosis.</title><p>Maximum width of hypoclypeal depression 0.6–0.7 × minimum width of face (Fig. <xref ref-type="fig" rid="F39">251</xref>); OOL of ♀ 0.6–0.7 × diameter of posterior ocellus (Fig. <xref ref-type="fig" rid="F39">252</xref>) and sparsely punctate; ventral margin of anterior part of clypeus comparatively sharp and more or less protruding outwards (Fig. <xref ref-type="fig" rid="F39">253</xref>); length of malar space 0.2 × length of eye in lateral view (Fig. <xref ref-type="fig" rid="F39">253</xref>); head transverse in dorsal view and eye 1.5–2.0 × as long as temple in dorsal view (Fig. <xref ref-type="fig" rid="F39">252</xref>); lobes of mesoscutum punctulate, with interspaces smooth to superficially micro-sculptured; precoxal area completely smooth or nearly so; vein 1-CU1 of fore wing 0.2–0.3 × vein 2-CU1 and horizontal (Fig. <xref ref-type="fig" rid="F39">243</xref>); hind tarsal claws with conspicuous dark brown pecten close to apical tooth (Fig. <xref ref-type="fig" rid="F39">250</xref>); 1<sup>st</sup> tergite rounded antero-laterally and 1.0–1.1 × as long as wide apically; basal half of metasoma black and weakly sculptured; 3<sup>rd</sup> tergite smooth; head black; palpi yellowish; basal half of hind tibia pale yellowish, but in some males almost uniformly dark; 4<sup>th</sup>–6<sup>th</sup> tergites of males depressed medially and conspicuously setose (Fig. <xref ref-type="fig" rid="F40">258</xref>).</p></tp:treatment-sec><tp:treatment-sec sec-type="description" id="SECID0E46GK"><title>Description.</title><p>Redescribed ♀ (<abbrev xmlns:xlink="http://www.w3.org/1999/xlink" content-type="institution" xlink:title="Naturalis Biodiversity Center, Leiden" id="ABBRID0EDAHK" xlink:type="simple">RMNH</abbrev>) from Austria (Burgenland, Winden am See). Length of fore wing 8.5 mm, of body 9.0 mm.</p><p><bold><italic>Head.</italic></bold> Antennal segments of ♀ 60, antenna as long as fore wing, its subapical segments rather slender, slightly longer than wide; frons largely smooth; OOL 0.7× diameter of posterior ocellus, sparsely punctate, shiny and with deep groove near posterior ocellus (Fig. <xref ref-type="fig" rid="F39">252</xref>); vertex sparsely punctate, rather shiny; clypeus coarsely punctate; ventral margin of clypeus rather thin and forward protruding (Fig. <xref ref-type="fig" rid="F39">253</xref>); width of hypoclypeal depression 0.7 × minimum width of face (Fig. <xref ref-type="fig" rid="F39">251</xref>); length of eye 1.5 × temple in dorsal view (Fig. <xref ref-type="fig" rid="F39">252</xref>); vertex behind stemmaticum superficially rugose-punctate; clypeus near lower level of eyes; length of malar space 0.2 × length of eye in lateral view.</p><p><bold><italic>Mesosoma.</italic></bold> Mesoscutal lobes punctulate with interspaces superficially micro-sculptured and shiny; precoxal area of mesopleuron smooth except some punctulation, mesopleuron punctulate anteriorly and posteriorly; metapleuron densely punctate; metanotum with nearly complete median carina; scutellum flat (but with rugulose depression medio-posteriorly), remainder punctulate and with weak lateral carinae; propodeum evenly convex and coarsely rugose, and medio-longitudinal carina absent posteriorly.</p><p><bold><italic>Wings.</italic></bold> Fore wing: r 0.4 × 3-SR; 1-CU1 horizontal, 0.3 × 2-CU1; r-m 0.3 × 3-SR; 2<sup>nd</sup> submarginal cell medium-sized (Fig. <xref ref-type="fig" rid="F39">243</xref>); cu-a inclivous, straight; 1-M straight posteriorly; 1-SR medium-sized; surroundings of M+CU1, 1-M and 1-CU1 largely setose. Hind wing: marginal cell rather narrow basally, apical half gradually widened, its apical width 3.1 × width at level of hamuli (Fig. <xref ref-type="fig" rid="F39">244</xref>); 2-SC+R subquadrate; m-cu absent; M+CU:1-M = 35:33; 1r-m 0.7 × 1-M.</p><p><bold><italic>Legs.</italic></bold> Tarsal claws with conspicuous and robust dark brown pecten (Fig. <xref ref-type="fig" rid="F39">250</xref>); hind coxa distinctly punctate and with some oblique striae postero-dorsally; hind trochantellus robust; length of hind femur and basitarsus 3.8 and 5.3 × their width, respectively; length of inner hind spur 0.45 × hind basitarsus.</p><p><bold><italic>Metasoma.</italic></bold> First tergite flattened, basally narrowed, as long as wide apically; 1<sup>st</sup> and 2<sup>nd</sup> tergites with medio-longitudinal carina and largely finely punctate-rugose, but posterior quarter of 2<sup>nd</sup> tergite irregularly rugose and no median carina; medio-basal area of 2<sup>nd</sup> tergite wide and triangular, distinct (Fig. <xref ref-type="fig" rid="F39">247</xref>); 2<sup>nd</sup> suture rather deep and micro-sculptured; 3<sup>rd</sup> and subsequent tergites largely smooth; apical half of 3<sup>rd</sup> and 4<sup>th</sup> tergites without sharp lateral crease; ovipositor sheath wide, with long and medium-sized setae and apically truncate (Fig. <xref ref-type="fig" rid="F38">241</xref>).</p><p><bold><italic>Colour.</italic></bold> Black; apical half of hind tibia and hind tarsus blackish; basal half of hind tibia pale yellowish; remainder of legs, palpi and tegulae yellowish brown; most veins and pterostigma dark brown; wing membrane slightly yellowish basally and remainder slightly infuscate.</p><p><bold><italic>Variation.</italic></bold> Interspaces between punctulation of mesoscutum smooth to superficially micro-sculptured; medio-longitudinal carina of propodeum complete or absent posteriorly; 3<sup>rd</sup> metasomal tergite largely finely sculptured (except posteriorly) to largely smooth; mesopleuron black or with brownish longitudinal stripe; hind tibia usually ivory or pale yellowish basally. Antennal segments: ♀ 51(2), 55(2), 56(7), 57(4), 58(7), 59(12), 60(14), 61(18), 62(6), 63(4); ♂ 51(1), 53(2), 54(2), 55(4), 56(8), 57(29), 58(29), 59(27), 60(15), 61(4), 62(4), 63(2), 64(2). Females have on average ca one to two more antennal segments than males. Males are very similar but hind femur more or less blackish and, in some males, hind tibia almost uniformly dark, OOL approx. as long as diameter of posterior ocellus (Fig. <xref ref-type="fig" rid="F40">257</xref>) and apical tergites type 3–4 with fringe long and strong (Figs <xref ref-type="fig" rid="F40">258</xref>, <xref ref-type="fig" rid="F40">260</xref>).</p></tp:treatment-sec><tp:treatment-sec sec-type="distribution" id="SECID0E4DHK"><title>Distribution.</title><p>*Armenia, *Austria, British Isles (England, Scotland), Croatia, Czech Republic, Finland, France, Germany, *Greece, Hungary, *Montenegro, *Italy, Netherlands, Norway, Russia, *Serbia, Switzerland, Ukraine.</p><fig id="F37" position="float" orientation="portrait"><object-id xmlns:xlink="http://www.w3.org/1999/xlink" content-type="doi" xlink:type="simple">10.3897/zookeys.919.39642.figures234-239</object-id><object-id xmlns:xlink="http://www.w3.org/1999/xlink" content-type="arpha" xlink:type="simple">FCCA41AD-56CD-5956-81E0-E2E97F9A43E4</object-id><label>Figures 234–239.</label><caption><p><italic><tp:taxon-name><tp:taxon-name-part taxon-name-part-type="genus" reg="Aleiodes">Aleiodes</tp:taxon-name-part> <tp:taxon-name-part taxon-name-part-type="species" reg="dissector">dissector</tp:taxon-name-part></tp:taxon-name></italic> (Nees), U.K., Scotland (in culture) parasitising <italic><tp:taxon-name><tp:taxon-name-part taxon-name-part-type="genus" reg="Orthosia">Orthosia</tp:taxon-name-part> <tp:taxon-name-part taxon-name-part-type="species" reg="incerta">incerta</tp:taxon-name-part></tp:taxon-name></italic> (Hufnagel) <bold>234</bold> pre-mummy, removed from its hideaway, with unparasitised control from the same egg batch (below) <bold>235</bold> pre-mummy <bold>236</bold> early mummification <bold>237</bold> mummy with ventral ooze <bold>238</bold> three fully hard mummies <bold>239</bold> emerged mummy, cut open to expose silken lining.</p></caption><graphic xmlns:xlink="http://www.w3.org/1999/xlink" xlink:href="zookeys-919-001-g037.jpg" position="float" orientation="portrait" xlink:type="simple" id="oo_390081.jpg"><uri content-type="original_file" xlink:type="simple">https://binary.pensoft.net/fig/390081</uri></graphic></fig><fig id="F38" position="float" orientation="portrait"><object-id xmlns:xlink="http://www.w3.org/1999/xlink" content-type="doi" xlink:type="simple">10.3897/zookeys.919.39642.figures240-242</object-id><object-id xmlns:xlink="http://www.w3.org/1999/xlink" content-type="arpha" xlink:type="simple">A06B8684-5499-5502-94C4-7783632397FD</object-id><label>Figures 240–242.</label><caption><p><italic><tp:taxon-name><tp:taxon-name-part taxon-name-part-type="genus" reg="Aleiodes">Aleiodes</tp:taxon-name-part> <tp:taxon-name-part taxon-name-part-type="species" reg="dissector">dissector</tp:taxon-name-part></tp:taxon-name></italic> (Nees), ♀, Switzerland, Tessin, but 242 from Scotland (culture) <bold>240</bold> habitus lateral <bold>241</bold> ovipositor sheath lateral <bold>242</bold> mummy of <italic><tp:taxon-name><tp:taxon-name-part taxon-name-part-type="genus" reg="Orthosia">Orthosia</tp:taxon-name-part> <tp:taxon-name-part taxon-name-part-type="species" reg="incerta">incerta</tp:taxon-name-part></tp:taxon-name></italic> (Hufnagel).</p></caption><graphic xmlns:xlink="http://www.w3.org/1999/xlink" xlink:href="zookeys-919-001-g038.jpg" position="float" orientation="portrait" xlink:type="simple" id="oo_390082.jpg"><uri content-type="original_file" xlink:type="simple">https://binary.pensoft.net/fig/390082</uri></graphic></fig><fig id="F39" position="float" orientation="portrait"><object-id xmlns:xlink="http://www.w3.org/1999/xlink" content-type="doi" xlink:type="simple">10.3897/zookeys.919.39642.figures243-255</object-id><object-id xmlns:xlink="http://www.w3.org/1999/xlink" content-type="arpha" xlink:type="simple">96EDCBD0-E897-5243-9ED2-DB847C7BA91B</object-id><label>Figures 243–255.</label><caption><p><italic><tp:taxon-name><tp:taxon-name-part taxon-name-part-type="genus" reg="Aleiodes">Aleiodes</tp:taxon-name-part> <tp:taxon-name-part taxon-name-part-type="species" reg="dissector">dissector</tp:taxon-name-part></tp:taxon-name></italic> (Nees), ♀, Switzerland, Tessin <bold>243</bold> fore wing <bold>244</bold> hind wing <bold>245</bold> mesosoma lateral <bold>246</bold> mesosoma dorsal <bold>247</bold> propodeum and 1<sup>st</sup> –4<sup>th</sup> metasomal tergites dorsal <bold>248</bold> fore femur lateral <bold>249</bold> hind femur lateral <bold>250</bold> outer hind tarsal claw <bold>251</bold> head anterior <bold>252</bold> head dorsal <bold>253</bold> head lateral <bold>254</bold> base of antenna <bold>255</bold> apex of antenna.</p></caption><graphic xmlns:xlink="http://www.w3.org/1999/xlink" xlink:href="zookeys-919-001-g039.jpg" position="float" orientation="portrait" xlink:type="simple" id="oo_390083.jpg"><uri content-type="original_file" xlink:type="simple">https://binary.pensoft.net/fig/390083</uri></graphic></fig><fig id="F40" position="float" orientation="portrait"><object-id xmlns:xlink="http://www.w3.org/1999/xlink" content-type="doi" xlink:type="simple">10.3897/zookeys.919.39642.figures256-263</object-id><object-id xmlns:xlink="http://www.w3.org/1999/xlink" content-type="arpha" xlink:type="simple">0C522D70-D508-53F0-9482-B9A05895953E</object-id><label>Figures 256–263.</label><caption><p><italic><tp:taxon-name><tp:taxon-name-part taxon-name-part-type="genus" reg="Aleiodes">Aleiodes</tp:taxon-name-part> <tp:taxon-name-part taxon-name-part-type="species" reg="dissector">dissector</tp:taxon-name-part></tp:taxon-name></italic> (Nees), ♂, Austria, Kärnten <bold>256</bold> habitus lateral <bold>257</bold> head dorsal <bold>258</bold> 3<sup>rd</sup>–7<sup>th</sup> tergites lateral <bold>259</bold> mesosoma dorsal <bold>260</bold> 1<sup>st</sup>–6<sup>th</sup> metasomal tergites dorsal <bold>261</bold> fore femur lateral <bold>262</bold> head anterior <bold>263</bold> hind femur lateral.</p></caption><graphic xmlns:xlink="http://www.w3.org/1999/xlink" xlink:href="zookeys-919-001-g040.jpg" position="float" orientation="portrait" xlink:type="simple" id="oo_390084.jpg"><uri content-type="original_file" xlink:type="simple">https://binary.pensoft.net/fig/390084</uri></graphic></fig></tp:treatment-sec><ref-list><ref id="B121"><mixed-citation xmlns:xlink="http://www.w3.org/1999/xlink" xlink:type="simple"><person-group><name name-style="western"><surname>Shenefelt</surname><given-names>RD</given-names></name></person-group> (<year>1975</year>) <article-title><tp:taxon-name><tp:taxon-name-part taxon-name-part-type="family">Braconidae</tp:taxon-name-part></tp:taxon-name> 8. <tp:taxon-name><tp:taxon-name-part taxon-name-part-type="subfamily">Exothecinae</tp:taxon-name-part></tp:taxon-name>, <tp:taxon-name><tp:taxon-name-part taxon-name-part-type="subfamily">Rogadinae</tp:taxon-name-part></tp:taxon-name>.</article-title><source>Hymenopterorum Catalogus (nova editio)</source><volume>12</volume>: <fpage>1115</fpage>–<lpage>1262</lpage>.</mixed-citation></ref><ref id="B80"><mixed-citation xmlns:xlink="http://www.w3.org/1999/xlink" xlink:type="simple"><person-group><name name-style="western"><surname>Papp</surname><given-names>J</given-names></name></person-group> (<year>1977a</year>) <article-title>Contributions to the Braconid fauna of Yugoslavia. III.</article-title><source>Folia Entomologica Hungarica</source><volume>30</volume>: <fpage>105</fpage>–<lpage>117</lpage>.</mixed-citation></ref><ref id="B137"><mixed-citation xmlns:xlink="http://www.w3.org/1999/xlink" xlink:type="simple"><person-group><name name-style="western"><surname>Tobias</surname><given-names>VI</given-names></name></person-group> (<year>1976</year>) <article-title>Braconids of the Caucasus (<tp:taxon-name><tp:taxon-name-part taxon-name-part-type="order">Hymenoptera</tp:taxon-name-part></tp:taxon-name>, <tp:taxon-name><tp:taxon-name-part taxon-name-part-type="family">Braconidae</tp:taxon-name-part></tp:taxon-name>).</article-title><source>Opredeliteli po Faune SSSR</source><volume>110</volume>: <fpage>1</fpage>–<lpage>286</lpage>. [in Russian]</mixed-citation></ref><ref id="B138"><mixed-citation xmlns:xlink="http://www.w3.org/1999/xlink" xlink:type="simple"><person-group><name name-style="western"><surname>Tobias</surname><given-names>VI</given-names></name></person-group> (<year>1986</year>) <article-title><tp:taxon-name><tp:taxon-name-part taxon-name-part-type="subfamily">Rogadinae</tp:taxon-name-part></tp:taxon-name>: 72–85.</article-title> In: <person-group><name name-style="western"><surname>Medvedev</surname><given-names>GS</given-names></name></person-group> (<role>Ed.</role>) <issue-title>Opredelitel Nasekomych Evrospeiskoi Tsasti SSSR 3, Peredpontdatokrylye 4.</issue-title><source>Opredeliteli po Faune SSSR</source><volume>145</volume>: <fpage>1</fpage>–<lpage>501</lpage>. [Translation (1995): 512–588. Lebanon, U.S.<tp:taxon-name><tp:taxon-name-part taxon-name-part-type="genus">A.</tp:taxon-name-part></tp:taxon-name>]</mixed-citation></ref><ref id="B108"><mixed-citation xmlns:xlink="http://www.w3.org/1999/xlink" xlink:type="simple"><person-group><name name-style="western"><surname>Riedel</surname><given-names>M</given-names></name><name name-style="western"><surname>Hansen</surname><given-names>LO</given-names></name><name name-style="western"><surname>Berg</surname><given-names>Ø</given-names></name></person-group> (<year>2002</year>) <article-title><tp:taxon-name><tp:taxon-name-part taxon-name-part-type="family">Braconidae</tp:taxon-name-part></tp:taxon-name> (<tp:taxon-name><tp:taxon-name-part taxon-name-part-type="order">Hymenoptera</tp:taxon-name-part></tp:taxon-name>) of Norway, Part 1.</article-title><source>Norwegian Journal of Entomology</source><volume>49</volume>: <fpage>97</fpage>–<lpage>108</lpage>.</mixed-citation></ref><ref id="B8"><mixed-citation xmlns:xlink="http://www.w3.org/1999/xlink" xlink:type="simple"><person-group><name name-style="western"><surname>Belokobylskij</surname><given-names>SA</given-names></name></person-group> (<year>2000</year>) <article-title><tp:taxon-name><tp:taxon-name-part taxon-name-part-type="subfamily">Rogadinae</tp:taxon-name-part></tp:taxon-name>: 15–109.</article-title> In: <person-group><name name-style="western"><surname>Ler</surname><given-names>PA</given-names></name></person-group> (<role>Ed.</role>) <issue-title>Key to the insects of Russian Far East, vol. 4.</issue-title><source><tp:taxon-name><tp:taxon-name-part taxon-name-part-type="order">Neuropteroidea</tp:taxon-name-part></tp:taxon-name>, <tp:taxon-name><tp:taxon-name-part taxon-name-part-type="order">Mecoptera</tp:taxon-name-part></tp:taxon-name>, <tp:taxon-name><tp:taxon-name-part taxon-name-part-type="order">Hymenoptera</tp:taxon-name-part></tp:taxon-name>, pt</source><volume>4</volume>: <fpage>1</fpage>–<lpage>651</lpage>. Vladivostok.</mixed-citation></ref><ref id="B63"><mixed-citation xmlns:xlink="http://www.w3.org/1999/xlink" xlink:type="simple"><person-group><name name-style="western"><surname>Ku</surname><given-names>DS</given-names></name><name name-style="western"><surname>Belokobylskij</surname><given-names>SA</given-names></name><name name-style="western"><surname>Cha</surname><given-names>JY</given-names></name></person-group> (<year>2001</year>) <article-title><tp:taxon-name><tp:taxon-name-part taxon-name-part-type="order">Hymenoptera</tp:taxon-name-part></tp:taxon-name> (<tp:taxon-name><tp:taxon-name-part taxon-name-part-type="family">Braconidae</tp:taxon-name-part></tp:taxon-name>). Economic Insects of Korea 16. <tp:taxon-name><tp:taxon-name-part taxon-name-part-type="class">Insecta</tp:taxon-name-part></tp:taxon-name> Koreana, Suppl.</article-title><volume>23</volume>: <fpage>1</fpage>–<lpage>283</lpage>.</mixed-citation></ref><ref id="B43"><mixed-citation xmlns:xlink="http://www.w3.org/1999/xlink" xlink:type="simple"><person-group><name name-style="western"><surname>Fortier</surname><given-names>JC</given-names></name><name name-style="western"><surname>Shaw</surname><given-names>SR</given-names></name></person-group> (<year>1999</year>) <article-title>Cladistics of the <italic><tp:taxon-name><tp:taxon-name-part taxon-name-part-type="genus">Aleiodes</tp:taxon-name-part></tp:taxon-name></italic> lineage of the subfamily <tp:taxon-name><tp:taxon-name-part taxon-name-part-type="subfamily">Rogadinae</tp:taxon-name-part></tp:taxon-name> (<tp:taxon-name><tp:taxon-name-part taxon-name-part-type="order">Hymenoptera</tp:taxon-name-part></tp:taxon-name>: <tp:taxon-name><tp:taxon-name-part taxon-name-part-type="family">Braconidae</tp:taxon-name-part></tp:taxon-name>).</article-title><source>Journal of <tp:taxon-name><tp:taxon-name-part taxon-name-part-type="order">Hymenoptera</tp:taxon-name-part></tp:taxon-name> Research</source><volume>8</volume>(<issue>2</issue>): <fpage>204</fpage>–<lpage>237</lpage>.</mixed-citation></ref><ref id="B10"><mixed-citation xmlns:xlink="http://www.w3.org/1999/xlink" xlink:type="simple"><person-group><name name-style="western"><surname>Belokobylskij</surname><given-names>SA</given-names></name><name name-style="western"><surname>Taeger</surname><given-names>A</given-names></name><name name-style="western"><surname>van Achterberg</surname><given-names>C</given-names></name><name name-style="western"><surname>Haeselbarth</surname><given-names>E</given-names></name><name name-style="western"><surname>Riedel</surname><given-names>M</given-names></name></person-group> (<year>2003</year>) <article-title>Checklist of the <tp:taxon-name><tp:taxon-name-part taxon-name-part-type="family">Braconidae</tp:taxon-name-part></tp:taxon-name> (<tp:taxon-name><tp:taxon-name-part taxon-name-part-type="order">Hymenoptera</tp:taxon-name-part></tp:taxon-name>) of Germany.</article-title><source>Beiträge zur Entomologie</source><volume>53</volume>(<issue>2</issue>): <fpage>341</fpage>–<lpage>435</lpage>.</mixed-citation></ref><ref id="B152"><mixed-citation xmlns:xlink="http://www.w3.org/1999/xlink" xlink:type="simple"><person-group><name name-style="western"><surname>Zaldívar-Riverón</surname><given-names>A</given-names></name><name name-style="western"><surname>Butcher</surname><given-names>BA</given-names></name><name name-style="western"><surname>Shaw</surname><given-names>MR</given-names></name><name name-style="western"><surname>Quicke</surname><given-names>DLJ</given-names></name></person-group> (<year>2004</year>) <article-title>Comparative morphology of the venom apparatus in the braconid wasp subfamily <tp:taxon-name><tp:taxon-name-part taxon-name-part-type="subfamily">Rogadinae</tp:taxon-name-part></tp:taxon-name> (<tp:taxon-name><tp:taxon-name-part taxon-name-part-type="class">Insecta</tp:taxon-name-part></tp:taxon-name>, <tp:taxon-name><tp:taxon-name-part taxon-name-part-type="order">Hymenoptera</tp:taxon-name-part></tp:taxon-name>, <tp:taxon-name><tp:taxon-name-part taxon-name-part-type="family">Braconidae</tp:taxon-name-part></tp:taxon-name>) and related taxa.</article-title><source>Zoologica Scripta</source><volume>33</volume>(<issue>3</issue>): <fpage>223</fpage>–<lpage>237</lpage>. <ext-link xlink:type="simple" ext-link-type="doi" xlink:href="10.1111/j.0300-3256.2004.00144.x">https://doi.org/10.1111/j.0300-3256.2004.00144.x</ext-link></mixed-citation></ref><ref id="B153"><mixed-citation xmlns:xlink="http://www.w3.org/1999/xlink" xlink:type="simple"><person-group><name name-style="western"><surname>Zaldívar-Riverón</surname><given-names>A</given-names></name><name name-style="western"><surname>Shaw</surname><given-names>MR</given-names></name><name name-style="western"><surname>Sáez</surname><given-names>AG</given-names></name><name name-style="western"><surname>Mori</surname><given-names>M</given-names></name><name name-style="western"><surname>Belokobylskij</surname><given-names>SA</given-names></name><name name-style="western"><surname>Shaw</surname><given-names>SR</given-names></name><name name-style="western"><surname>Quicke</surname><given-names>DLJ</given-names></name></person-group> (<year>2008</year>) Evolution of the parasitic wasp subfamily <tp:taxon-name><tp:taxon-name-part taxon-name-part-type="subfamily">Rogadinae</tp:taxon-name-part></tp:taxon-name> (<tp:taxon-name><tp:taxon-name-part taxon-name-part-type="family">Braconidae</tp:taxon-name-part></tp:taxon-name>): phylogeny and evolution of lepidopteran host ranges and mummy characteristics. BMC Evolutionary Biology 8: 329. <ext-link xlink:type="simple" ext-link-type="doi" xlink:href="10.1186/1471-2148-8-329">https://doi.org/10.1186/1471-2148-8-329</ext-link></mixed-citation></ref><ref id="B97"><mixed-citation xmlns:xlink="http://www.w3.org/1999/xlink" xlink:type="simple"><person-group><name name-style="western"><surname>Papp</surname><given-names>J</given-names></name></person-group> (<year>2005</year>) <article-title>A checklist of the <tp:taxon-name><tp:taxon-name-part taxon-name-part-type="family">Braconidae</tp:taxon-name-part></tp:taxon-name> of Hungary (<tp:taxon-name><tp:taxon-name-part taxon-name-part-type="order">Hymenoptera</tp:taxon-name-part></tp:taxon-name>). Folia Entomologica Hungarica.</article-title><volume>66</volume>: <fpage>137</fpage>–<lpage>194</lpage>.</mixed-citation></ref><ref id="B11"><mixed-citation xmlns:xlink="http://www.w3.org/1999/xlink" xlink:type="simple"><person-group><name name-style="western"><surname>Belokobylskij</surname><given-names>SA</given-names></name><name name-style="western"><surname>Zaldívar-Riverón</surname><given-names>A</given-names></name><name name-style="western"><surname>Maetô</surname><given-names>K</given-names></name><name name-style="western"><surname>Saez</surname><given-names>AG</given-names></name></person-group> (<year>2008</year>) <article-title>Asian <tp:taxon-name><tp:taxon-name-part taxon-name-part-type="subfamily">Betylobraconinae</tp:taxon-name-part></tp:taxon-name> (<tp:taxon-name><tp:taxon-name-part taxon-name-part-type="order">Hymenoptera</tp:taxon-name-part></tp:taxon-name>, <tp:taxon-name><tp:taxon-name-part taxon-name-part-type="family">Braconidae</tp:taxon-name-part></tp:taxon-name>), with description of a new genus and phylogenetic affinities of the tribe <tp:taxon-name><tp:taxon-name-part taxon-name-part-type="tribe">Facitorini</tp:taxon-name-part></tp:taxon-name>.</article-title><source>Insect Systematics and Evolution</source><volume>39</volume>(<issue>2</issue>): <fpage>133</fpage>–<lpage>154</lpage>. <ext-link xlink:type="simple" ext-link-type="doi" xlink:href="10.1163/187631208788784110">https://doi.org/10.1163/187631208788784110</ext-link></mixed-citation></ref><ref id="B142"><mixed-citation xmlns:xlink="http://www.w3.org/1999/xlink" xlink:type="simple"><person-group><name name-style="western"><surname>van Achterberg</surname><given-names>C</given-names></name></person-group> (<year>1992</year>) <article-title>Revisionary notes on the subfamily <tp:taxon-name><tp:taxon-name-part taxon-name-part-type="subfamily">Homolobinae</tp:taxon-name-part></tp:taxon-name> (<tp:taxon-name><tp:taxon-name-part taxon-name-part-type="order">Hymenoptera</tp:taxon-name-part></tp:taxon-name>: <tp:taxon-name><tp:taxon-name-part taxon-name-part-type="family">Braconidae</tp:taxon-name-part></tp:taxon-name>).</article-title><source>Zoologische Mededelingen, Leiden</source><volume>66</volume>(<issue>25</issue>): <fpage>359</fpage>–<lpage>368</lpage>.</mixed-citation></ref></ref-list></tp:taxon-treatment>
