# Supplementary material for: Revision of the western Palaearctic species of Aleiodes Wesmael (Hymenoptera, Braconidae, Rogadinae). Part 2: Revision of the A. apicalis group
Source: Zookeys. 2020 Mar 16;919:1–259. doi: 10.3897/zookeys.919.39642 (PMC7197265; doi:10.3897/zookeys.919.39642)
Supplement: XML Treatment for Aleiodes diversus [file zookeys.919.39642-treatment15.xml]

<!DOCTYPE tp:taxon-treatment
  PUBLIC "-//TaxonX//DTD Taxonomic Treatment Publishing DTD v0 20100105//EN" "tax-treatment-NSO.dtd">
<tp:taxon-treatment xmlns:tp="http://www.plazi.org/taxpub"><tp:treatment-meta><kwd-group><label>Taxon classification</label><kwd><named-content xmlns:xlink="http://www.w3.org/1999/xlink" content-type="kingdom">Animalia</named-content></kwd><kwd><named-content xmlns:xlink="http://www.w3.org/1999/xlink" content-type="order">Hymenoptera</named-content></kwd><kwd><named-content xmlns:xlink="http://www.w3.org/1999/xlink" content-type="family">Braconidae</named-content></kwd></kwd-group><mixed-citation publication-type="journal"><person-group><name><surname>van Achterberg</surname><given-names>Cornelis</given-names></name><name><surname>Shaw</surname><given-names>Mark R.</given-names></name><name><surname>Quicke</surname><given-names>Donald L.J.</given-names></name></person-group><article-title>Revision of the western Palaearctic species of <italic><tp:taxon-name><tp:taxon-name-part taxon-name-part-type="genus" reg="Aleiodes">Aleiodes</tp:taxon-name-part></tp:taxon-name></italic> Wesmael (<tp:taxon-name><tp:taxon-name-part taxon-name-part-type="order">Hymenoptera</tp:taxon-name-part></tp:taxon-name>, <tp:taxon-name><tp:taxon-name-part taxon-name-part-type="family">Braconidae</tp:taxon-name-part></tp:taxon-name>, <tp:taxon-name><tp:taxon-name-part taxon-name-part-type="subfamily">Rogadinae</tp:taxon-name-part></tp:taxon-name>). Part 2: Revision of the <italic><tp:taxon-name><tp:taxon-name-part taxon-name-part-type="genus" reg="Aleiodes">A.</tp:taxon-name-part> <tp:taxon-name-part taxon-name-part-type="species" reg="apicalis">apicalis</tp:taxon-name-part></tp:taxon-name></italic> group</article-title><source>Zookeys</source><day>16</day><month>3</month><year>2020</year><volume>919</volume><fpage>1</fpage><lpage>259</lpage><pub-id pub-id-type="doi">10.3897/zookeys.919.39642</pub-id></mixed-citation></tp:treatment-meta><tp:nomenclature><tp:taxon-name><object-id xmlns:xlink="http://www.w3.org/1999/xlink" content-type="arpha" xlink:type="simple">CF7B3762-3684-53C6-8D8C-C0F3B0486369</object-id>
              <tp:taxon-name-part taxon-name-part-type="genus" reg="Aleiodes">Aleiodes</tp:taxon-name-part>
              <tp:taxon-name-part taxon-name-part-type="species" reg="diversus">diversus</tp:taxon-name-part>
            </tp:taxon-name><tp:taxon-authority>(Szépligeti, 1903)</tp:taxon-authority><xref ref-type="fig" rid="F41">Figs 264–265</xref><xref ref-type="fig" rid="F42">, 266–277</xref><xref ref-type="fig" rid="F43">, 278–288</xref><tp:nomenclature-citation-list><tp:nomenclature-citation><tp:taxon-name>
                  <tp:taxon-name-part taxon-name-part-type="genus" reg="Rhogas">Rhogas</tp:taxon-name-part> <tp:taxon-name-part taxon-name-part-type="species" reg="diversus">diversus</tp:taxon-name-part></tp:taxon-name><comment>Szépligeti, 1903: 114; <xref ref-type="bibr" rid="B96">Papp 2004</xref>: 216 (as synonym of <tp:taxon-name><tp:taxon-name-part taxon-name-part-type="genus" reg="Aleiodes">A.</tp:taxon-name-part> <tp:taxon-name-part taxon-name-part-type="species" reg="dissector">dissector</tp:taxon-name-part></tp:taxon-name>) [examined].</comment></tp:nomenclature-citation><tp:nomenclature-citation><tp:taxon-name>
                  <tp:taxon-name-part taxon-name-part-type="genus" reg="Rogas">Rogas</tp:taxon-name-part> <tp:taxon-name-part taxon-name-part-type="species" reg="dissector">dissector</tp:taxon-name-part> <tp:taxon-name-part taxon-name-part-type="infraspecific-rank">var.</tp:taxon-name-part> <tp:taxon-name-part taxon-name-part-type="variety" reg="diversus">diversus</tp:taxon-name-part></tp:taxon-name><comment>; <xref ref-type="bibr" rid="B121">Shenefelt 1975</xref>: 1226 (lectotype designation).</comment></tp:nomenclature-citation><tp:nomenclature-citation><tp:taxon-name>
                  <tp:taxon-name-part taxon-name-part-type="genus" reg="Aleiodes">Aleiodes</tp:taxon-name-part> (<tp:taxon-name-part taxon-name-part-type="subgenus" reg="Neorhogas">Neorhogas</tp:taxon-name-part>) <tp:taxon-name-part taxon-name-part-type="species" reg="diversus">diversus</tp:taxon-name-part></tp:taxon-name><comment>; <xref ref-type="bibr" rid="B80">Papp 1977a</xref>: 110–112 (re-instated), 1985: 145, 1991a: 81.</comment></tp:nomenclature-citation><tp:nomenclature-citation><tp:taxon-name>
                  <tp:taxon-name-part taxon-name-part-type="genus" reg="Aleiodes">Aleiodes</tp:taxon-name-part> <tp:taxon-name-part taxon-name-part-type="species" reg="diversus">diversus</tp:taxon-name-part></tp:taxon-name><comment>; <xref ref-type="bibr" rid="B10">Belokobylskij et al., 2003</xref>: 398 (as synonym of <tp:taxon-name><tp:taxon-name-part taxon-name-part-type="genus" reg="Aleiodes">A.</tp:taxon-name-part> <tp:taxon-name-part taxon-name-part-type="species" reg="dissector">dissector</tp:taxon-name-part></tp:taxon-name>); <xref ref-type="bibr" rid="B97">Papp 2005</xref>: 176; <xref ref-type="bibr" rid="B72">Merz and Pasche 2012</xref>: 244; <xref ref-type="bibr" rid="B145">van Achterberg 2014</xref>: 209.</comment></tp:nomenclature-citation></tp:nomenclature-citation-list></tp:nomenclature><tp:treatment-sec sec-type="type material" id="SECID0EAPHK"><title>Type material.</title><p>Lectotype, ♀ (<named-content xmlns:xlink="http://www.w3.org/1999/xlink" content-type="dwc:institutional_code" xlink:type="simple">MTMA</named-content>), “<bold>Croatia</bold>, Buccari [= Bakar], 1893, Pavel”, “Lectotypus, ♀”, <tp:taxon-name><tp:taxon-name-part taxon-name-part-type="genus" reg="Rogas">Rogas</tp:taxon-name-part> <tp:taxon-name-part taxon-name-part-type="sensu">(s. str.)</tp:taxon-name-part> <tp:taxon-name-part taxon-name-part-type="species" reg="diversus">diversus</tp:taxon-name-part></tp:taxon-name> Szépligeti, 1906 [sic!], Papp, 1968”, “Hym. Typ. No. 1011, Mus. Budapest”.</p></tp:treatment-sec><tp:treatment-sec sec-type="material" id="SECID0E4PHK"><title>Additional material.</title><p>Austria, British Isles (England: V.C.s 8, 25, 70), Bulgaria, Croatia, Hungary, Italy (Sicily), Norway, Switzerland. Specimens in <named-content xmlns:xlink="http://www.w3.org/1999/xlink" content-type="dwc:institutional_code" xlink:type="simple">ZJUH</named-content>, <abbrev xmlns:xlink="http://www.w3.org/1999/xlink" content-type="institution" xlink:title="Oberösterreichisches Landesmuseum, Biologiezentrum, Linz" id="ABBRID0ELQHK" xlink:type="simple">BZL</abbrev>, <abbrev xmlns:xlink="http://www.w3.org/1999/xlink" xlink:title="C. Morley Collection, Ipswich Museum, Ipswich" id="ABBRID0EQQHK" xlink:type="simple">CMIM</abbrev>, MHNG, <abbrev xmlns:xlink="http://www.w3.org/1999/xlink" xlink:title="M. Riedel Collection" id="ABBRID0EUQHK" xlink:type="simple">MRC</abbrev>, <named-content xmlns:xlink="http://www.w3.org/1999/xlink" content-type="dwc:institutional_code" xlink:type="simple">MTMA</named-content>, <named-content xmlns:xlink="http://www.w3.org/1999/xlink" content-type="dwc:institutional_code" xlink:type="simple">NMS</named-content>, <abbrev xmlns:xlink="http://www.w3.org/1999/xlink" content-type="institution" xlink:title="Naturalis Biodiversity Center, Leiden" id="ABBRID0EIRHK" xlink:type="simple">RMNH</abbrev>, <abbrev xmlns:xlink="http://www.w3.org/1999/xlink" content-type="institution" xlink:title="Senkenberg Deutches Entomologisches Institut, Müncheberg" id="ABBRID0ENRHK" xlink:type="simple">SDEI</abbrev>, <named-content xmlns:xlink="http://www.w3.org/1999/xlink" content-type="dwc:institutional_code" xlink:type="simple">ZSSM</named-content>. The most recent of the five English specimens seen is dated 1931, and it seems likely that this rather large and showy insect is extinct in Britain.</p></tp:treatment-sec><tp:treatment-sec sec-type="Molecular data" id="SECID0E1RHK"><title>Molecular data.</title><p>None.</p></tp:treatment-sec><tp:treatment-sec sec-type="biology" id="SECID0E6RHK"><title>Biology.</title><p>Unknown. Female specimens have been collected in (May–)June, and also September, suggesting that it may be plurivoltine. This is reinforced by the date of capture of the two available males (which would not have hibernated as an adult) in Sicily on 30.iv.1965 (<named-content xmlns:xlink="http://www.w3.org/1999/xlink" content-type="dwc:institutional_code" xlink:type="simple">ZJUH</named-content>) and 1.v.1994 (<abbrev xmlns:xlink="http://www.w3.org/1999/xlink" content-type="institution" xlink:title="Naturalis Biodiversity Center, Leiden" id="ABBRID0ENSHK" xlink:type="simple">RMNH</abbrev>). There is no indication of habitat on data labels and we have not seen reared material.</p></tp:treatment-sec><tp:treatment-sec sec-type="diagnosis" id="SECID0ESSHK"><title>Diagnosis.</title><p>Maximum width of hypoclypeal depression 0.5–0.6 × minimum width of face (Fig. <xref ref-type="fig" rid="F42">273</xref>); OOL of ♀ coarsely punctate and 1.0–1.2 × diameter of posterior ocellus; ventral margin of clypeus (rather) obtuse apically and clypeus not protruding outwards (Fig. <xref ref-type="fig" rid="F42">275</xref>), but sometimes intermediate; length of eye 1.0–1.2 × temple in dorsal view; lobes of mesoscutum densely finely punctate, with interspaces approx. equal to diameter of punctures, shiny and smooth; precoxal area with some rugae medially; vein cu-a of fore wing vertical; surroundings of veins M+CU1 and 1-+2-CU1 largely glabrous; vein 1-CU1 of fore wing 0.7–1.1 × vein 2-CU1 and approx. as long as vein m-cu (Fig. <xref ref-type="fig" rid="F42">266</xref>), rarely shorter; hind femur 3.0–3.3 × longer than wide; hind tarsal claws with medium-sized dark brownish pecten up to apical tooth (Fig. <xref ref-type="fig" rid="F42">272</xref>); 1<sup>st</sup> tergite widened apically and moderately wide basally (Fig. <xref ref-type="fig" rid="F42">269</xref>); 2<sup>nd</sup> tergite 0.7–0.8 × as long as wide (Fig. <xref ref-type="fig" rid="F42">269</xref>) and black; 4<sup>th</sup>–7<sup>th</sup> tergites of males flat and with long yellowish setae (Figs <xref ref-type="fig" rid="F43">279</xref>, <xref ref-type="fig" rid="F43">282</xref>); head black; vein 1-M of fore wing brownish; wing membrane subhyaline.</p></tp:treatment-sec><tp:treatment-sec sec-type="description" id="SECID0EAUHK"><title>Description.</title><p>Lectotype, ♀, length of fore wing 7.0 mm, of body 10.0 mm.</p><p><bold><italic>Head.</italic></bold> Antennal segments of ♀ 56, antenna as long as fore wing, its subapical segments robust; frons largely smooth behind antennal sockets; OOL 1.2 × diameter of posterior ocellus, and coarsely punctate, interspaces less than diameter of puncture; vertex coarsely punctate; clypeus rugose; ventral margin of clypeus thick and not protruding forwards (Fig. <xref ref-type="fig" rid="F42">275</xref>); width of hypoclypeal depression 0.6 × minimum width of face (Fig. <xref ref-type="fig" rid="F42">273</xref>); length of eye 1.2 × temple in dorsal view (Fig. <xref ref-type="fig" rid="F42">274</xref>); vertex behind stemmaticum superficially punctate-rugose; clypeus near lower level of eyes; length of malar space 0.3 × length of eye in lateral view.</p><p><bold><italic>Mesosoma.</italic></bold> Mesoscutal lobes densely and finely punctate, interspaces largely smooth, shiny; precoxal area of mesopleuron coarsely punctate and without rugae medially, mesopleuron coarsely punctate anteriorly and posteriorly; metapleuron moderately punctate; scutellum remotely punctate; propodeum rather convex and coarsely rugose.</p><p><bold><italic>Wings.</italic></bold> Fore wing: r 0.5 × 3-SR (Fig. <xref ref-type="fig" rid="F42">266</xref>); 1-CU1 horizontal, 0.7 × 2-CU1; r-m 0.5 × 3-SR; 2<sup>nd</sup> submarginal cell rather long (Fig. <xref ref-type="fig" rid="F42">266</xref>); cu-a vertical, straight; 1-M rather curved posteriorly; surroundings of M+CU1, 1-M and 1-CU1 largely glabrous. Hind wing: marginal cell gradually widened, its apical width 2.3 × width at level of hamuli (Fig. <xref ref-type="fig" rid="F42">266</xref>); 2-SC+R transverse; m-cu largely absent, only as short antefurcal remnant (Fig. <xref ref-type="fig" rid="F42">266</xref>); M+CU:1-M = 35:23; 1r-m 0.7 × 1-M.</p><p><bold><italic>Legs.</italic></bold> Tarsal claws with rather conspicuous, medium-sized dark brown pecten up to apical tooth (Fig. <xref ref-type="fig" rid="F42">272</xref>); hind coxa largely punctate; hind trochantellus robust; length of hind femur and basitarsus 3.1 and 4.4 × their width, respectively; length of inner hind spur 0.5 × hind basitarsus.</p><p><bold><italic>Metasoma.</italic></bold> First tergite rather flattened, as long as wide apically; 1<sup>st</sup> and 2<sup>nd</sup> tergites with medio-longitudinal carina and coarsely vermiculate-rugose; medio-basal area of 2<sup>nd</sup> tergite triangular and distinct (Fig. <xref ref-type="fig" rid="F42">269</xref>); 2<sup>nd</sup> suture deep; 2<sup>nd</sup> tergite 0.7–0.8 × as long as wide (Fig. <xref ref-type="fig" rid="F42">269</xref>); 3<sup>rd</sup> tergite densely punctate and interspaces largely smooth, remainder of metasoma largely smooth; 4<sup>th</sup> and apical half of 3<sup>rd</sup> tergite without sharp lateral crease; apical third of metasoma rather compressed; ovipositor sheath wide, with rather short setae and apically truncate (Fig. <xref ref-type="fig" rid="F41">265</xref>).</p><p><bold><italic>Colour.</italic></bold> Black; mesoscutum (except anterior third), scutellum, clypeus ventrally, mandible, tegulae and legs largely brownish red; palpi, fore coxa largely, telotarsi, hind tarsus and apex of hind tibia (excluding spurs) dark brown; pterostigma blackish brown; veins dark brown, but near wing base yellowish; wing membrane slightly infuscate.</p><p><bold><italic>Variation.</italic></bold> OOL 1.0–1.2 × diameter of posterior ocellus; mesoscutum of ♀ entirely brownish red or yellowish brown, or anteriorly black; 1<sup>st</sup> tergite 1.0–1.1 × longer than wide apically; metasoma rarely partly obscurely reddish dark brown; mesopleuron may be just punctate or may have some rugae in lower half. Antennal segments ♀: 55(3), 56(3), 57(3), 58(1), 59(1); ♂ 58(1). Males have mesosoma black (Fig. <xref ref-type="fig" rid="F43">278</xref>), 2<sup>nd</sup> tergite 0.8–0.9 × as long as basal width of tergite (Fig. <xref ref-type="fig" rid="F43">282</xref>) and apical tergites type 2, setae rather long, fringe long and strong (Fig. <xref ref-type="fig" rid="F43">279</xref>).</p></tp:treatment-sec><tp:treatment-sec sec-type="distribution" id="SECID0EEYHK"><title>Distribution.</title><p>*Austria, *British Isles (England; probably extinct), *Bulgaria, Croatia, Hungary, *Italy (Sicily), *Norway, *Switzerland.</p></tp:treatment-sec><tp:treatment-sec sec-type="notes" id="SECID0EJYHK"><title>Notes.</title><p>Close to <italic><tp:taxon-name><tp:taxon-name-part taxon-name-part-type="genus" reg="Aleiodes">A.</tp:taxon-name-part> <tp:taxon-name-part taxon-name-part-type="species" reg="cruentus">cruentus</tp:taxon-name-part></tp:taxon-name></italic> which, however, almost always has much or all of 1<sup>st</sup> and 2<sup>nd</sup> metasomal tergites orange-red (usually wholly black or dark brown in <italic><tp:taxon-name><tp:taxon-name-part taxon-name-part-type="genus" reg="Aleiodes">A.</tp:taxon-name-part> <tp:taxon-name-part taxon-name-part-type="species" reg="diversus">diversus</tp:taxon-name-part></tp:taxon-name></italic>). In addition to characters given in the key <italic><tp:taxon-name><tp:taxon-name-part taxon-name-part-type="genus" reg="Aleiodes">A.</tp:taxon-name-part> <tp:taxon-name-part taxon-name-part-type="species" reg="diversus">diversus</tp:taxon-name-part></tp:taxon-name></italic> is a more robust insect, and females have broader antennal segments (distinctly transverse near middle of flagellum) and on average they are fewer in number (although with overlap).</p><fig id="F41" position="float" orientation="portrait"><object-id xmlns:xlink="http://www.w3.org/1999/xlink" content-type="doi" xlink:type="simple">10.3897/zookeys.919.39642.figures264-265</object-id><object-id xmlns:xlink="http://www.w3.org/1999/xlink" content-type="arpha" xlink:type="simple">0DB13A2A-D8B1-5BE7-9F86-A455F19B96C4</object-id><label>Figures 264, 265.</label><caption><p><italic><tp:taxon-name><tp:taxon-name-part taxon-name-part-type="genus" reg="Aleiodes">Aleiodes</tp:taxon-name-part> <tp:taxon-name-part taxon-name-part-type="species" reg="diversus">diversus</tp:taxon-name-part></tp:taxon-name></italic> (Szépligeti), ♀, Italy, Sicily <bold>264</bold> habitus lateral <bold>265</bold> ovipositor sheath lateral.</p></caption><graphic xmlns:xlink="http://www.w3.org/1999/xlink" xlink:href="zookeys-919-001-g041.jpg" position="float" orientation="portrait" xlink:type="simple" id="oo_390085.jpg"><uri content-type="original_file" xlink:type="simple">https://binary.pensoft.net/fig/390085</uri></graphic></fig><fig id="F42" position="float" orientation="portrait"><object-id xmlns:xlink="http://www.w3.org/1999/xlink" content-type="doi" xlink:type="simple">10.3897/zookeys.919.39642.figures266-277</object-id><object-id xmlns:xlink="http://www.w3.org/1999/xlink" content-type="arpha" xlink:type="simple">5C60A2CD-BA74-5F54-B86B-AAEDBEB6D781</object-id><label>Figures 266–277.</label><caption><p><italic><tp:taxon-name><tp:taxon-name-part taxon-name-part-type="genus" reg="Aleiodes">Aleiodes</tp:taxon-name-part> <tp:taxon-name-part taxon-name-part-type="species" reg="diversus">diversus</tp:taxon-name-part></tp:taxon-name></italic> (Szépligeti), ♀, Italy, Sicily <bold>266</bold> wings <bold>267</bold> mesosoma lateral <bold>268</bold> mesosoma dorsal <bold>269</bold> propodeum and metasoma dorsal <bold>270</bold> fore femur lateral <bold>271</bold> hind femur lateral <bold>272</bold> outer hind tarsal claw <bold>273</bold> head anterior <bold>274</bold> head dorsal <bold>275</bold> head lateral <bold>276</bold> base of antenna <bold>277</bold> apex of antenna.</p></caption><graphic xmlns:xlink="http://www.w3.org/1999/xlink" xlink:href="zookeys-919-001-g042.jpg" position="float" orientation="portrait" xlink:type="simple" id="oo_390086.jpg"><uri content-type="original_file" xlink:type="simple">https://binary.pensoft.net/fig/390086</uri></graphic></fig><fig id="F43" position="float" orientation="portrait"><object-id xmlns:xlink="http://www.w3.org/1999/xlink" content-type="doi" xlink:type="simple">10.3897/zookeys.919.39642.figures278-288</object-id><object-id xmlns:xlink="http://www.w3.org/1999/xlink" content-type="arpha" xlink:type="simple">447739B7-76B9-5CD8-89E5-715011AEF82A</object-id><label>Figures 278–288.</label><caption><p><italic><tp:taxon-name><tp:taxon-name-part taxon-name-part-type="genus" reg="Aleiodes">Aleiodes</tp:taxon-name-part> <tp:taxon-name-part taxon-name-part-type="species" reg="diversus">diversus</tp:taxon-name-part></tp:taxon-name></italic> (Szépligeti), ♂, Italy, Sicily <bold>278</bold> habitus lateral <bold>279</bold> 3<sup>rd</sup>–7<sup>th</sup> tergites lateral <bold>280</bold> wings <bold>281</bold> mesosoma lateral <bold>282</bold> metasoma dorsal <bold>283</bold> outer hind claw <bold>284</bold> hind tibial spurs lateral <bold>285</bold> head anterior <bold>286</bold> head dorsal <bold>287</bold> base of antenna <bold>288</bold> apex of antenna.</p></caption><graphic xmlns:xlink="http://www.w3.org/1999/xlink" xlink:href="zookeys-919-001-g043.jpg" position="float" orientation="portrait" xlink:type="simple" id="oo_390087.jpg"><uri content-type="original_file" xlink:type="simple">https://binary.pensoft.net/fig/390087</uri></graphic></fig></tp:treatment-sec><ref-list><ref id="B96"><mixed-citation xmlns:xlink="http://www.w3.org/1999/xlink" xlink:type="simple"><person-group><name name-style="western"><surname>Papp</surname><given-names>J</given-names></name></person-group> (<year>2004</year>) <article-title>Type specimens of the braconid species by Gy. Szépligeti deposited in the Hungarian Natural History Museum (<tp:taxon-name><tp:taxon-name-part taxon-name-part-type="order">Hymenoptera</tp:taxon-name-part></tp:taxon-name>: <tp:taxon-name><tp:taxon-name-part taxon-name-part-type="family">Braconidae</tp:taxon-name-part></tp:taxon-name>).</article-title><source>Annales Historico-Naturales Musei Nationalis Hungarici</source><volume>96</volume>: <fpage>153</fpage>–<lpage>223</lpage>.</mixed-citation></ref><ref id="B121"><mixed-citation xmlns:xlink="http://www.w3.org/1999/xlink" xlink:type="simple"><person-group><name name-style="western"><surname>Shenefelt</surname><given-names>RD</given-names></name></person-group> (<year>1975</year>) <article-title><tp:taxon-name><tp:taxon-name-part taxon-name-part-type="family">Braconidae</tp:taxon-name-part></tp:taxon-name> 8. <tp:taxon-name><tp:taxon-name-part taxon-name-part-type="subfamily">Exothecinae</tp:taxon-name-part></tp:taxon-name>, <tp:taxon-name><tp:taxon-name-part taxon-name-part-type="subfamily">Rogadinae</tp:taxon-name-part></tp:taxon-name>.</article-title><source>Hymenopterorum Catalogus (nova editio)</source><volume>12</volume>: <fpage>1115</fpage>–<lpage>1262</lpage>.</mixed-citation></ref><ref id="B80"><mixed-citation xmlns:xlink="http://www.w3.org/1999/xlink" xlink:type="simple"><person-group><name name-style="western"><surname>Papp</surname><given-names>J</given-names></name></person-group> (<year>1977a</year>) <article-title>Contributions to the Braconid fauna of Yugoslavia. III.</article-title><source>Folia Entomologica Hungarica</source><volume>30</volume>: <fpage>105</fpage>–<lpage>117</lpage>.</mixed-citation></ref><ref id="B10"><mixed-citation xmlns:xlink="http://www.w3.org/1999/xlink" xlink:type="simple"><person-group><name name-style="western"><surname>Belokobylskij</surname><given-names>SA</given-names></name><name name-style="western"><surname>Taeger</surname><given-names>A</given-names></name><name name-style="western"><surname>van Achterberg</surname><given-names>C</given-names></name><name name-style="western"><surname>Haeselbarth</surname><given-names>E</given-names></name><name name-style="western"><surname>Riedel</surname><given-names>M</given-names></name></person-group> (<year>2003</year>) <article-title>Checklist of the <tp:taxon-name><tp:taxon-name-part taxon-name-part-type="family">Braconidae</tp:taxon-name-part></tp:taxon-name> (<tp:taxon-name><tp:taxon-name-part taxon-name-part-type="order">Hymenoptera</tp:taxon-name-part></tp:taxon-name>) of Germany.</article-title><source>Beiträge zur Entomologie</source><volume>53</volume>(<issue>2</issue>): <fpage>341</fpage>–<lpage>435</lpage>.</mixed-citation></ref><ref id="B97"><mixed-citation xmlns:xlink="http://www.w3.org/1999/xlink" xlink:type="simple"><person-group><name name-style="western"><surname>Papp</surname><given-names>J</given-names></name></person-group> (<year>2005</year>) <article-title>A checklist of the <tp:taxon-name><tp:taxon-name-part taxon-name-part-type="family">Braconidae</tp:taxon-name-part></tp:taxon-name> of Hungary (<tp:taxon-name><tp:taxon-name-part taxon-name-part-type="order">Hymenoptera</tp:taxon-name-part></tp:taxon-name>). Folia Entomologica Hungarica.</article-title><volume>66</volume>: <fpage>137</fpage>–<lpage>194</lpage>.</mixed-citation></ref><ref id="B72"><mixed-citation xmlns:xlink="http://www.w3.org/1999/xlink" xlink:type="simple"><person-group><name name-style="western"><surname>Merz</surname><given-names>B</given-names></name><name name-style="western"><surname>Pasche</surname><given-names>A</given-names></name></person-group> (<year>2012</year>) <article-title>8.31.10. Superfamily <tp:taxon-name><tp:taxon-name-part taxon-name-part-type="superfamily">Ichneumonoidea</tp:taxon-name-part></tp:taxon-name> (<tp:taxon-name><tp:taxon-name-part taxon-name-part-type="family">Braconidae</tp:taxon-name-part></tp:taxon-name>): 241–244.</article-title> In: <person-group><name name-style="western"><surname>Merz</surname><given-names>B</given-names></name></person-group> (<role>Ed.</role>) <issue-title>Liste annotée des insectes (Insecta) du canton de Genève.</issue-title><source>Instrumenta Biodiversitatis</source><volume>8</volume>: <fpage>1</fpage>–<lpage>532</lpage>. Genève.</mixed-citation></ref><ref id="B145"><mixed-citation xmlns:xlink="http://www.w3.org/1999/xlink" xlink:type="simple"><person-group><name name-style="western"><surname>van Achterberg</surname><given-names>C</given-names></name></person-group> (<year>2014</year>) <article-title>Notes on the checklist of <tp:taxon-name><tp:taxon-name-part taxon-name-part-type="family">Braconidae</tp:taxon-name-part></tp:taxon-name> (<tp:taxon-name><tp:taxon-name-part taxon-name-part-type="order">Hymenoptera</tp:taxon-name-part></tp:taxon-name>) from Switzerland.</article-title><source>Mitteilungen der Schweizerischen Entomologischen Gesellschaft</source><volume>87</volume>: <fpage>191</fpage>–<lpage>213</lpage>.</mixed-citation></ref></ref-list></tp:taxon-treatment>
