# Supplementary material for: Revision of the western Palaearctic species of Aleiodes Wesmael (Hymenoptera, Braconidae, Rogadinae). Part 2: Revision of the A. apicalis group
Source: Zookeys. 2020 Mar 16;919:1–259. doi: 10.3897/zookeys.919.39642 (PMC7197265; doi:10.3897/zookeys.919.39642)
Supplement: XML Treatment for Aleiodes eurinus [file zookeys.919.39642-treatment16.xml]

<!DOCTYPE tp:taxon-treatment
  PUBLIC "-//TaxonX//DTD Taxonomic Treatment Publishing DTD v0 20100105//EN" "tax-treatment-NSO.dtd">
<tp:taxon-treatment xmlns:tp="http://www.plazi.org/taxpub"><tp:treatment-meta><kwd-group><label>Taxon classification</label><kwd><named-content xmlns:xlink="http://www.w3.org/1999/xlink" content-type="kingdom">Animalia</named-content></kwd><kwd><named-content xmlns:xlink="http://www.w3.org/1999/xlink" content-type="order">Hymenoptera</named-content></kwd><kwd><named-content xmlns:xlink="http://www.w3.org/1999/xlink" content-type="family">Braconidae</named-content></kwd></kwd-group><mixed-citation publication-type="journal"><person-group><name><surname>van Achterberg</surname><given-names>Cornelis</given-names></name><name><surname>Shaw</surname><given-names>Mark R.</given-names></name><name><surname>Quicke</surname><given-names>Donald L.J.</given-names></name></person-group><article-title>Revision of the western Palaearctic species of <italic><tp:taxon-name><tp:taxon-name-part taxon-name-part-type="genus" reg="Aleiodes">Aleiodes</tp:taxon-name-part></tp:taxon-name></italic> Wesmael (<tp:taxon-name><tp:taxon-name-part taxon-name-part-type="order">Hymenoptera</tp:taxon-name-part></tp:taxon-name>, <tp:taxon-name><tp:taxon-name-part taxon-name-part-type="family">Braconidae</tp:taxon-name-part></tp:taxon-name>, <tp:taxon-name><tp:taxon-name-part taxon-name-part-type="subfamily">Rogadinae</tp:taxon-name-part></tp:taxon-name>). Part 2: Revision of the <italic><tp:taxon-name><tp:taxon-name-part taxon-name-part-type="genus" reg="Aleiodes">A.</tp:taxon-name-part> <tp:taxon-name-part taxon-name-part-type="species" reg="apicalis">apicalis</tp:taxon-name-part></tp:taxon-name></italic> group</article-title><source>Zookeys</source><day>16</day><month>3</month><year>2020</year><volume>919</volume><fpage>1</fpage><lpage>259</lpage><pub-id pub-id-type="doi">10.3897/zookeys.919.39642</pub-id></mixed-citation></tp:treatment-meta><tp:nomenclature><tp:taxon-name><object-id xmlns:xlink="http://www.w3.org/1999/xlink" content-type="arpha" xlink:type="simple">596C7289-B8C1-5E50-AA27-7E3F46A5D296</object-id>
              <tp:taxon-name-part taxon-name-part-type="genus" reg="Aleiodes">Aleiodes</tp:taxon-name-part>
              <tp:taxon-name-part taxon-name-part-type="species" reg="eurinus">eurinus</tp:taxon-name-part>
            </tp:taxon-name><tp:taxon-authority>(Telenga, 1941)</tp:taxon-authority><xref ref-type="fig" rid="F44">Figs 289–291</xref><xref ref-type="fig" rid="F45">, 292–302</xref><xref ref-type="fig" rid="F46">, 303–306</xref><tp:nomenclature-citation-list><tp:nomenclature-citation><tp:taxon-name>
                  <tp:taxon-name-part taxon-name-part-type="genus" reg="Rhogas">Rhogas</tp:taxon-name-part> (<tp:taxon-name-part taxon-name-part-type="subgenus" reg="Rhogas">Rhogas</tp:taxon-name-part>) <tp:taxon-name-part taxon-name-part-type="species" reg="eurinus">eurinus</tp:taxon-name-part></tp:taxon-name><comment>Telenga, 1941: 422.</comment></tp:nomenclature-citation><tp:nomenclature-citation><tp:taxon-name>
                  <tp:taxon-name-part taxon-name-part-type="genus" reg="Rogas">Rogas</tp:taxon-name-part> <tp:taxon-name-part taxon-name-part-type="species" reg="eurinus">eurinus</tp:taxon-name-part></tp:taxon-name><comment>; <xref ref-type="bibr" rid="B121">Shenefelt 1975</xref>: 1228; <xref ref-type="bibr" rid="B79">Papp 1971</xref>: 359.</comment></tp:nomenclature-citation><tp:nomenclature-citation><tp:taxon-name>
                  <tp:taxon-name-part taxon-name-part-type="genus" reg="Rogas">Rogas</tp:taxon-name-part> (<tp:taxon-name-part taxon-name-part-type="subgenus" reg="Rogas">Rogas</tp:taxon-name-part>) <tp:taxon-name-part taxon-name-part-type="species" reg="eurinus">eurinus</tp:taxon-name-part></tp:taxon-name><comment>; <xref ref-type="bibr" rid="B137">Tobias 1976</xref>: 85, <xref ref-type="bibr" rid="B138">1986</xref>: 80 (transl.: 130; lectotype designation).</comment></tp:nomenclature-citation><tp:nomenclature-citation><tp:taxon-name>
                  <tp:taxon-name-part taxon-name-part-type="genus" reg="Aleiodes">Aleiodes</tp:taxon-name-part> (<tp:taxon-name-part taxon-name-part-type="subgenus" reg="Neorhogas">Neorhogas</tp:taxon-name-part>) <tp:taxon-name-part taxon-name-part-type="species" reg="eurinus">eurinus</tp:taxon-name-part></tp:taxon-name><comment>; <xref ref-type="bibr" rid="B83">Papp 1985a</xref>: 145; <xref ref-type="bibr" rid="B88">1991a</xref>: 94.</comment></tp:nomenclature-citation><tp:nomenclature-citation><tp:taxon-name>
                  <tp:taxon-name-part taxon-name-part-type="genus" reg="Aleiodes">Aleiodes</tp:taxon-name-part> (<tp:taxon-name-part taxon-name-part-type="subgenus" reg="Chelonorhogas">Chelonorhogas</tp:taxon-name-part>) <tp:taxon-name-part taxon-name-part-type="species" reg="eurinus">eurinus</tp:taxon-name-part></tp:taxon-name><comment>; Chen and He, 1997: 39; <xref ref-type="bibr" rid="B49">He et al. 2000</xref>: 667; <xref ref-type="bibr" rid="B8">Belokobylskij 2000</xref>: 49; <xref ref-type="bibr" rid="B63">Ku et al. 2001</xref>: 235; <xref ref-type="bibr" rid="B41">Farahani et al. 2015</xref>: 242–243; <xref ref-type="bibr" rid="B14">Beyarslan et al. 2017</xref>: 330.</comment></tp:nomenclature-citation><tp:nomenclature-citation><tp:taxon-name>
                  <tp:taxon-name-part taxon-name-part-type="genus" reg="Aleiodes">Aleiodes</tp:taxon-name-part> <tp:taxon-name-part taxon-name-part-type="species" reg="eurinus">eurinus</tp:taxon-name-part></tp:taxon-name><comment>; <xref ref-type="bibr" rid="B43">Fortier and Shaw 1999</xref>: 223, 230; <xref ref-type="bibr" rid="B10">Belokobylskij et al. 2003</xref>: 398; <xref ref-type="bibr" rid="B97">Papp 2005</xref>: 176.</comment></tp:nomenclature-citation><tp:nomenclature-citation><tp:taxon-name>
                  <tp:taxon-name-part taxon-name-part-type="genus" reg="Rogas">Rogas</tp:taxon-name-part> <tp:taxon-name-part taxon-name-part-type="species" reg="eurinus">eurinus</tp:taxon-name-part> <tp:taxon-name-part taxon-name-part-type="infraspecific-rank">ab.</tp:taxon-name-part> <tp:taxon-name-part taxon-name-part-type="aberration" reg="nigratus">nigratus</tp:taxon-name-part></tp:taxon-name><comment>Papp, 1967: 223 (invalid name).</comment></tp:nomenclature-citation><tp:nomenclature-citation><tp:taxon-name>
                  <tp:taxon-name-part taxon-name-part-type="genus" reg="Rogas">Rogas</tp:taxon-name-part> <tp:taxon-name-part taxon-name-part-type="species" reg="eurinus">eurinus</tp:taxon-name-part> <tp:taxon-name-part taxon-name-part-type="infraspecific-rank">ab.</tp:taxon-name-part> <tp:taxon-name-part taxon-name-part-type="aberration" reg="nigrimaculatus">nigrimaculatus</tp:taxon-name-part></tp:taxon-name><comment>Papp, 1967: 223 (invalid name).</comment></tp:nomenclature-citation><tp:nomenclature-citation><tp:taxon-name>
                  <tp:taxon-name-part taxon-name-part-type="genus" reg="Rogas">Rogas</tp:taxon-name-part> <tp:taxon-name-part taxon-name-part-type="species" reg="eurinus">eurinus</tp:taxon-name-part> <tp:taxon-name-part taxon-name-part-type="infraspecific-rank">ab.</tp:taxon-name-part> <tp:taxon-name-part taxon-name-part-type="aberration" reg="nigripes">nigripes</tp:taxon-name-part></tp:taxon-name><comment>Papp, 1967: 223 (invalid name).</comment></tp:nomenclature-citation></tp:nomenclature-citation-list></tp:nomenclature><tp:treatment-sec sec-type="type material" id="SECID0ESFAM"><title>Type material.</title><p>None seen.</p></tp:treatment-sec><tp:treatment-sec sec-type="material" id="SECID0EXFAM"><title>Additional material.</title><p>Italy, Russia (Siberia and Far East), Spain, Turkey, [China, Mongolia]. Specimens in <named-content xmlns:xlink="http://www.w3.org/1999/xlink" content-type="dwc:institutional_code" xlink:type="simple">ZJUH</named-content>, <abbrev xmlns:xlink="http://www.w3.org/1999/xlink" content-type="institution" xlink:title="Oberösterreichisches Landesmuseum, Biologiezentrum, Linz" id="ABBRID0EFGAM" xlink:type="simple">BZL</abbrev>, <abbrev xmlns:xlink="http://www.w3.org/1999/xlink" xlink:title="M. Riedel Collection" id="ABBRID0EKGAM" xlink:type="simple">MRC</abbrev>, <abbrev xmlns:xlink="http://www.w3.org/1999/xlink" xlink:title="Museo de Storia Naturale, Venice" id="ABBRID0EOGAM" xlink:type="simple">MSNV</abbrev>, <named-content xmlns:xlink="http://www.w3.org/1999/xlink" content-type="dwc:institutional_code" xlink:type="simple">MTMA</named-content>, <named-content xmlns:xlink="http://www.w3.org/1999/xlink" content-type="dwc:institutional_code" xlink:type="simple">NMS</named-content>, <abbrev xmlns:xlink="http://www.w3.org/1999/xlink" content-type="institution" xlink:title="Naturalis Biodiversity Center, Leiden" id="ABBRID0ECHAM" xlink:type="simple">RMNH</abbrev>, <abbrev xmlns:xlink="http://www.w3.org/1999/xlink" content-type="institution" xlink:title="Senkenberg Deutches Entomologisches Institut, Müncheberg" id="ABBRID0EHHAM" xlink:type="simple">SDEI</abbrev>, <named-content xmlns:xlink="http://www.w3.org/1999/xlink" content-type="dwc:institutional_code" xlink:type="simple">ZISP</named-content>.</p></tp:treatment-sec><tp:treatment-sec sec-type="Molecular data" id="SECID0EUHAM"><title>Molecular data.</title><p>None.</p></tp:treatment-sec><tp:treatment-sec sec-type="biology" id="SECID0EZHAM"><title>Biology.</title><p>Specimens have been collected from April to August, and the presence of males in both April and July clearly demonstrates that it is plurivoltine and overwinters in the mummy. We have not seen reared material, but specimen labelling indicates that it occurs among <italic><tp:taxon-name><tp:taxon-name-part taxon-name-part-type="genus" reg="Ammophila">Ammophila</tp:taxon-name-part></tp:taxon-name></italic> and <italic><tp:taxon-name><tp:taxon-name-part taxon-name-part-type="genus" reg="Schoenus">Schoenus</tp:taxon-name-part></tp:taxon-name></italic> in the Venice Lido and <italic><tp:taxon-name><tp:taxon-name-part taxon-name-part-type="genus" reg="Triticum">Triticum</tp:taxon-name-part></tp:taxon-name></italic> (presumably cultivated wheat) in Turkey, suggesting that its hosts will occur in open grassland habitats.</p></tp:treatment-sec><tp:treatment-sec sec-type="diagnosis" id="SECID0EUIAM"><title>Diagnosis.</title><p>Maximum width of hypoclypeal depression 0.5–0.6 × minimum width of face (Fig. <xref ref-type="fig" rid="F45">298</xref>); OOL of ♀ approx. as long as diameter of posterior ocellus (Fig. <xref ref-type="fig" rid="F45">299</xref>) and densely rugose; clypeus rather thin apically and rather protruding anteriorly (Fig. <xref ref-type="fig" rid="F45">300</xref>); eyes prominent (Fig. <xref ref-type="fig" rid="F45">299</xref>); lobes of mesoscutum distinctly punctate-granulate and rather matt; precoxal area more or less rugose and comparatively wide medially, and posteriorly punctate; vein 1-CU1 of fore wing 0.3 × vein 2-CU1 (Fig. <xref ref-type="fig" rid="F45">292</xref>); hind tarsal claws slender, brownish setose and without pecten (Fig. <xref ref-type="fig" rid="F45">302</xref>); basal half of 3<sup>rd</sup> tergite striate; 3<sup>rd</sup> antennal segment of ♀ dark brown; basal half of hind tibia pale yellowish or ivory, at least inner side contrasting with reddish or dark brown colour of basal half of hind femur (usually less pronounced in ♂).</p></tp:treatment-sec><tp:treatment-sec sec-type="description" id="SECID0EWJAM"><title>Description.</title><p>Redescribed ♀ (<abbrev xmlns:xlink="http://www.w3.org/1999/xlink" content-type="institution" xlink:title="Naturalis Biodiversity Center, Leiden" id="ABBRID0E3JAM" xlink:type="simple">RMNH</abbrev>) from Turkey (Ankara). Length of fore wing 7.0 mm, of body 8.0 mm.</p><p><bold><italic>Head.</italic></bold> Antennal segments of ♀ 51 remaining, but apical segments missing, length of antenna 1.2 × fore wing; frons with coarse curved rugae and dorsally coarsely rugose; OOL equal to diameter of posterior ocellus, and densely rugose; vertex spaced rugose, rather dull; clypeus medium-sized and coarsely rugose (as face); ventral margin of clypeus rather thin and rather protruding forwards (Fig. <xref ref-type="fig" rid="F45">300</xref>); width of hypoclypeal depression 0.5 × minimum width of face (Fig. <xref ref-type="fig" rid="F45">298</xref>); length of malar space in anterior view 0.7–1.0 × maximum width of hypoclypeal depression (Fig. <xref ref-type="fig" rid="F45">298</xref>); head in anterior view trapezoid; length of eye 1.3 × temple in dorsal view and temples directly narrowed behind eyes (Fig. <xref ref-type="fig" rid="F45">299</xref>); vertex behind stemmaticum densely rugose; clypeus near lower level of eyes; length of malar space 0.4 × length of eye in lateral view.</p><p><bold><italic>Mesosoma.</italic></bold> Mesoscutal lobes distinctly punctate-granulate, and with satin sheen; precoxal area of mesopleuron coarsely rugose, rather wide medially and posteriorly coarsely punctate and some short rugae, densely punctate; remainder of mesopleuron mainly sparsely and finely punctate; metapleuron densely punctate; metanotum with nearly complete median carina; scutellum punctulate and weakly granulate; propodeum coarsely vermiculate-rugose, medio-longitudinal carina irregular.</p><p><bold><italic>Wings.</italic></bold> Fore wing: r 0.4 × 3-SR (Fig. <xref ref-type="fig" rid="F45">292</xref>); m-cu far antefurcal; 1-CU1 horizontal, slightly widened, 0.3 × 2-CU1; r-m 0.7 × 3-SR; 2<sup>nd</sup> submarginal cell medium-sized (Fig. <xref ref-type="fig" rid="F45">292</xref>); cu-a inclivous, somewhat curved posteriorly; 1-M rather curved posteriorly; 1-SR wide; surroundings of M+CU1, 1-M and 1-CU1 largely glabrous. Hind wing: marginal cell gradually widened, its apical width 2.6 × width at level of hamuli (Fig. <xref ref-type="fig" rid="F45">292</xref>); 2-SC+R subquadrate; m-cu medium-sized and only pigmented; M+CU:1-M = 50:43; 1r-m 0.7 × 1-M.</p><p><bold><italic>Legs.</italic></bold> Tarsal claws slender and brownish setose (Fig. <xref ref-type="fig" rid="F45">302</xref>); hind coxa rather finely and densely punctate; hind trochantellus robust; length of hind femur and basitarsus 5.0 and 6.5 × their width, respectively; length of inner hind spur 0.45 × hind basitarsus.</p><p><bold><italic>Metasoma.</italic></bold> First tergite rather flattened, 1.1 × longer than wide apically; 1<sup>st</sup> and 2<sup>nd</sup> tergites with medio-longitudinal carina and rather regularly longitudinally rugose; medio-basal area of 2<sup>nd</sup> tergite narrow triangular (Fig. <xref ref-type="fig" rid="F45">295</xref>); 2<sup>nd</sup> suture deep and crenulate; basal half of 3<sup>rd</sup> tergite longitudinally striate, remainder of metasoma smooth; 4<sup>th</sup> and apical half of 3<sup>rd</sup> tergite without sharp lateral crease; ovipositor sheath wide, with medium-sized setae and apically truncate (Fig. <xref ref-type="fig" rid="F44">290</xref>).</p><p><bold><italic>Colour.</italic></bold> Black; palpi and basal half of antenna (except scapus and pedicellus) brown; scapus, pedicellus, clypeus largely, apex of hind femur (but ventrally reddish), apex of hind tibia, hind tarsus, all telotarsi, pterostigma (but basally narrowly pale) and veins (except yellowish veins of basal quarter of wings) dark brown; remainder of legs and 1<sup>st</sup>–3<sup>rd</sup> tergites orange brown; tegulae and hind tibia (except apically) pale yellowish; wing membrane subhyaline.</p><p><bold><italic>Variation.</italic></bold> Coxae and hind femur (except its basal third) largely dark brown, black or orange brown; apical half of hind tibia dark brown or only apically so; 1<sup>st</sup> tergite largely dark brown (except posteriorly), with pair of dark brown spots or entirely orange or reddish brown; apical half of 3<sup>rd</sup> tergite orange brown or largely black. Antennal segments: ♀ 54(1), 55(2), 57(2), 58(3), 59(1), 60(2); ♂ 52(1), 60(1). Male is very similar and has apical tergites type 1–2, setae moderately dense, glabrous stripe only rarely evident and fringe very short, negligible (Figs <xref ref-type="fig" rid="F46">303</xref>, <xref ref-type="fig" rid="F46">305</xref>).</p></tp:treatment-sec><tp:treatment-sec sec-type="distribution" id="SECID0E1NAM"><title>Distribution.</title><p>China, *Italy, Mongolia, Russia (Siberia and Far East), Spain, *Turkey.</p><fig id="F44" position="float" orientation="portrait"><object-id xmlns:xlink="http://www.w3.org/1999/xlink" content-type="doi" xlink:type="simple">10.3897/zookeys.919.39642.figures289-291</object-id><object-id xmlns:xlink="http://www.w3.org/1999/xlink" content-type="arpha" xlink:type="simple">B35C50E5-1C72-516F-87E7-1AF88006BC52</object-id><label>Figures 289–291.</label><caption><p><italic><tp:taxon-name><tp:taxon-name-part taxon-name-part-type="genus" reg="Aleiodes">Aleiodes</tp:taxon-name-part> <tp:taxon-name-part taxon-name-part-type="species" reg="eurinus">eurinus</tp:taxon-name-part></tp:taxon-name></italic> (Telenga), ♀, Mongolia, but 291 Russia, Chelyabinskoi Obl. <bold>289</bold> habitus lateral <bold>290</bold> ovipositor sheath lateral <bold>291</bold> apex of antenna.</p></caption><graphic xmlns:xlink="http://www.w3.org/1999/xlink" xlink:href="zookeys-919-001-g044.jpg" position="float" orientation="portrait" xlink:type="simple" id="oo_390088.jpg"><uri content-type="original_file" xlink:type="simple">https://binary.pensoft.net/fig/390088</uri></graphic></fig><fig id="F45" position="float" orientation="portrait"><object-id xmlns:xlink="http://www.w3.org/1999/xlink" content-type="doi" xlink:type="simple">10.3897/zookeys.919.39642.figures292-302</object-id><object-id xmlns:xlink="http://www.w3.org/1999/xlink" content-type="arpha" xlink:type="simple">14384170-9C0F-50F2-AEC9-1635D7CEC291</object-id><label>Figures 292–302.</label><caption><p><italic><tp:taxon-name><tp:taxon-name-part taxon-name-part-type="genus" reg="Aleiodes">Aleiodes</tp:taxon-name-part> <tp:taxon-name-part taxon-name-part-type="species" reg="eurinus">eurinus</tp:taxon-name-part></tp:taxon-name></italic> (Telenga), ♀, Mongolia <bold>292</bold> wings <bold>293</bold> mesosoma lateral <bold>294</bold> mesosoma dorsal <bold>295</bold> 1<sup>st</sup>–3<sup>rd</sup> metasomal tergite dorsal <bold>296</bold> fore femur lateral <bold>297</bold> hind femur lateral <bold>298</bold> head anterior <bold>299</bold> head dorsal <bold>300</bold> head lateral <bold>301</bold> base of antenna <bold>302</bold> outer hind tarsal claw.</p></caption><graphic xmlns:xlink="http://www.w3.org/1999/xlink" xlink:href="zookeys-919-001-g045.jpg" position="float" orientation="portrait" xlink:type="simple" id="oo_390089.jpg"><uri content-type="original_file" xlink:type="simple">https://binary.pensoft.net/fig/390089</uri></graphic></fig><fig id="F46" position="float" orientation="portrait"><object-id xmlns:xlink="http://www.w3.org/1999/xlink" content-type="doi" xlink:type="simple">10.3897/zookeys.919.39642.figures303-306</object-id><object-id xmlns:xlink="http://www.w3.org/1999/xlink" content-type="arpha" xlink:type="simple">0C5A40D0-4F60-53E8-B8A9-05C48B115355</object-id><label>Figures 303–306.</label><caption><p><italic><tp:taxon-name><tp:taxon-name-part taxon-name-part-type="genus" reg="Aleiodes">Aleiodes</tp:taxon-name-part> <tp:taxon-name-part taxon-name-part-type="species" reg="eurinus">eurinus</tp:taxon-name-part></tp:taxon-name></italic> (Telenga), ♂, Mongolia <bold>303</bold> habitus lateral <bold>304</bold> head anterior <bold>305</bold> apical half of metasoma lateral <bold>306</bold> head dorsal.</p></caption><graphic xmlns:xlink="http://www.w3.org/1999/xlink" xlink:href="zookeys-919-001-g046.jpg" position="float" orientation="portrait" xlink:type="simple" id="oo_390090.jpg"><uri content-type="original_file" xlink:type="simple">https://binary.pensoft.net/fig/390090</uri></graphic></fig></tp:treatment-sec><ref-list><ref id="B121"><mixed-citation xmlns:xlink="http://www.w3.org/1999/xlink" xlink:type="simple"><person-group><name name-style="western"><surname>Shenefelt</surname><given-names>RD</given-names></name></person-group> (<year>1975</year>) <article-title><tp:taxon-name><tp:taxon-name-part taxon-name-part-type="family">Braconidae</tp:taxon-name-part></tp:taxon-name> 8. <tp:taxon-name><tp:taxon-name-part taxon-name-part-type="subfamily">Exothecinae</tp:taxon-name-part></tp:taxon-name>, <tp:taxon-name><tp:taxon-name-part taxon-name-part-type="subfamily">Rogadinae</tp:taxon-name-part></tp:taxon-name>.</article-title><source>Hymenopterorum Catalogus (nova editio)</source><volume>12</volume>: <fpage>1115</fpage>–<lpage>1262</lpage>.</mixed-citation></ref><ref id="B79"><mixed-citation xmlns:xlink="http://www.w3.org/1999/xlink" xlink:type="simple"><person-group><name name-style="western"><surname>Papp</surname><given-names>J</given-names></name></person-group> (<year>1971</year>) <article-title>Ergebnisse der zoologischen Forschungen von Dr. Z. Kaszab in der Mongolei. 215. <tp:taxon-name><tp:taxon-name-part taxon-name-part-type="family">Braconidae</tp:taxon-name-part></tp:taxon-name> (Hym.) 3.</article-title><source>Annales Historico-Naturales Musei Nationalis Hungarici</source><volume>63</volume>: <fpage>307</fpage>–<lpage>363</lpage>.</mixed-citation></ref><ref id="B137"><mixed-citation xmlns:xlink="http://www.w3.org/1999/xlink" xlink:type="simple"><person-group><name name-style="western"><surname>Tobias</surname><given-names>VI</given-names></name></person-group> (<year>1976</year>) <article-title>Braconids of the Caucasus (<tp:taxon-name><tp:taxon-name-part taxon-name-part-type="order">Hymenoptera</tp:taxon-name-part></tp:taxon-name>, <tp:taxon-name><tp:taxon-name-part taxon-name-part-type="family">Braconidae</tp:taxon-name-part></tp:taxon-name>).</article-title><source>Opredeliteli po Faune SSSR</source><volume>110</volume>: <fpage>1</fpage>–<lpage>286</lpage>. [in Russian]</mixed-citation></ref><ref id="B138"><mixed-citation xmlns:xlink="http://www.w3.org/1999/xlink" xlink:type="simple"><person-group><name name-style="western"><surname>Tobias</surname><given-names>VI</given-names></name></person-group> (<year>1986</year>) <article-title><tp:taxon-name><tp:taxon-name-part taxon-name-part-type="subfamily">Rogadinae</tp:taxon-name-part></tp:taxon-name>: 72–85.</article-title> In: <person-group><name name-style="western"><surname>Medvedev</surname><given-names>GS</given-names></name></person-group> (<role>Ed.</role>) <issue-title>Opredelitel Nasekomych Evrospeiskoi Tsasti SSSR 3, Peredpontdatokrylye 4.</issue-title><source>Opredeliteli po Faune SSSR</source><volume>145</volume>: <fpage>1</fpage>–<lpage>501</lpage>. [Translation (1995): 512–588. Lebanon, U.S.<tp:taxon-name><tp:taxon-name-part taxon-name-part-type="genus">A.</tp:taxon-name-part></tp:taxon-name>]</mixed-citation></ref><ref id="B83"><mixed-citation xmlns:xlink="http://www.w3.org/1999/xlink" xlink:type="simple"><person-group><name name-style="western"><surname>Papp</surname><given-names>J</given-names></name></person-group> (<year>1985a</year>) <article-title>Contributions to the Braconid fauna of Hungary, VII. <tp:taxon-name><tp:taxon-name-part taxon-name-part-type="subfamily">Rogadinae</tp:taxon-name-part></tp:taxon-name> (<tp:taxon-name><tp:taxon-name-part taxon-name-part-type="order">Hymenoptera</tp:taxon-name-part></tp:taxon-name>: <tp:taxon-name><tp:taxon-name-part taxon-name-part-type="family">Braconidae</tp:taxon-name-part></tp:taxon-name>).</article-title><source>Folia Entomologica Hungarica</source><volume>46</volume>: <fpage>143</fpage>–<lpage>164</lpage>.</mixed-citation></ref><ref id="B88"><mixed-citation xmlns:xlink="http://www.w3.org/1999/xlink" xlink:type="simple"><person-group><name name-style="western"><surname>Papp</surname><given-names>J</given-names></name></person-group> (<year>1991a</year>) <article-title>Parasitic wasps of the superfamily <tp:taxon-name><tp:taxon-name-part taxon-name-part-type="superfamily">Ichneumonoidea</tp:taxon-name-part></tp:taxon-name>. <tp:taxon-name><tp:taxon-name-part taxon-name-part-type="family">Braconidae</tp:taxon-name-part></tp:taxon-name>. 18. <tp:taxon-name><tp:taxon-name-part taxon-name-part-type="subfamily">Doryctinae</tp:taxon-name-part></tp:taxon-name>. 19. <tp:taxon-name><tp:taxon-name-part taxon-name-part-type="subfamily">Rogadinae</tp:taxon-name-part></tp:taxon-name>.</article-title><source>Magyarorszag Allatvilaga [Fauna Hungariae]</source><volume>167</volume>: <fpage>1</fpage>–<lpage>122</lpage>.</mixed-citation></ref><ref id="B49"><mixed-citation xmlns:xlink="http://www.w3.org/1999/xlink" xlink:type="simple"><person-group><name name-style="western"><surname>He</surname><given-names>J-H</given-names></name><name name-style="western"><surname>Chen</surname><given-names>X-X</given-names></name><name name-style="western"><surname>Ma</surname><given-names>Y</given-names></name></person-group> (<year>2000</year>) <tp:taxon-name><tp:taxon-name-part taxon-name-part-type="order">Hymenoptera</tp:taxon-name-part></tp:taxon-name><tp:taxon-name><tp:taxon-name-part taxon-name-part-type="family">Braconidae</tp:taxon-name-part></tp:taxon-name>. Fauna Sinica. <tp:taxon-name><tp:taxon-name-part taxon-name-part-type="class">Insecta</tp:taxon-name-part></tp:taxon-name> 18: 1–757. Science Press, Beijing.</mixed-citation></ref><ref id="B8"><mixed-citation xmlns:xlink="http://www.w3.org/1999/xlink" xlink:type="simple"><person-group><name name-style="western"><surname>Belokobylskij</surname><given-names>SA</given-names></name></person-group> (<year>2000</year>) <article-title><tp:taxon-name><tp:taxon-name-part taxon-name-part-type="subfamily">Rogadinae</tp:taxon-name-part></tp:taxon-name>: 15–109.</article-title> In: <person-group><name name-style="western"><surname>Ler</surname><given-names>PA</given-names></name></person-group> (<role>Ed.</role>) <issue-title>Key to the insects of Russian Far East, vol. 4.</issue-title><source><tp:taxon-name><tp:taxon-name-part taxon-name-part-type="order">Neuropteroidea</tp:taxon-name-part></tp:taxon-name>, <tp:taxon-name><tp:taxon-name-part taxon-name-part-type="order">Mecoptera</tp:taxon-name-part></tp:taxon-name>, <tp:taxon-name><tp:taxon-name-part taxon-name-part-type="order">Hymenoptera</tp:taxon-name-part></tp:taxon-name>, pt</source><volume>4</volume>: <fpage>1</fpage>–<lpage>651</lpage>. Vladivostok.</mixed-citation></ref><ref id="B63"><mixed-citation xmlns:xlink="http://www.w3.org/1999/xlink" xlink:type="simple"><person-group><name name-style="western"><surname>Ku</surname><given-names>DS</given-names></name><name name-style="western"><surname>Belokobylskij</surname><given-names>SA</given-names></name><name name-style="western"><surname>Cha</surname><given-names>JY</given-names></name></person-group> (<year>2001</year>) <article-title><tp:taxon-name><tp:taxon-name-part taxon-name-part-type="order">Hymenoptera</tp:taxon-name-part></tp:taxon-name> (<tp:taxon-name><tp:taxon-name-part taxon-name-part-type="family">Braconidae</tp:taxon-name-part></tp:taxon-name>). Economic Insects of Korea 16. <tp:taxon-name><tp:taxon-name-part taxon-name-part-type="class">Insecta</tp:taxon-name-part></tp:taxon-name> Koreana, Suppl.</article-title><volume>23</volume>: <fpage>1</fpage>–<lpage>283</lpage>.</mixed-citation></ref><ref id="B41"><mixed-citation xmlns:xlink="http://www.w3.org/1999/xlink" xlink:type="simple"><person-group><name name-style="western"><surname>Farahani</surname><given-names>S</given-names></name><name name-style="western"><surname>Talebi</surname><given-names>AA</given-names></name><name name-style="western"><surname>van Achterberg</surname><given-names>C</given-names></name><name name-style="western"><surname>Rakhshani</surname><given-names>E</given-names></name></person-group> (<year>2015</year>) <article-title>A review of the subfamily <tp:taxon-name><tp:taxon-name-part taxon-name-part-type="subfamily">Rogadinae</tp:taxon-name-part></tp:taxon-name> (<tp:taxon-name><tp:taxon-name-part taxon-name-part-type="order">Hymenoptera</tp:taxon-name-part></tp:taxon-name>: <tp:taxon-name><tp:taxon-name-part taxon-name-part-type="family">Braconidae</tp:taxon-name-part></tp:taxon-name>) from Iran.</article-title><source>Zootaxa</source><volume>3973</volume>(<issue>2</issue>): <fpage>227</fpage>–<lpage>250</lpage>. <ext-link xlink:type="simple" ext-link-type="doi" xlink:href="10.11646/zootaxa.3973.2.2">https://doi.org/10.11646/zootaxa.3973.2.2</ext-link></mixed-citation></ref><ref id="B14"><mixed-citation xmlns:xlink="http://www.w3.org/1999/xlink" xlink:type="simple"><person-group><name name-style="western"><surname>Beyarslan</surname><given-names>A</given-names></name><name name-style="western"><surname>Gözüaçik</surname><given-names>C</given-names></name><name name-style="western"><surname>Güllü</surname><given-names>M</given-names></name><name name-style="western"><surname>Konuksal</surname><given-names>A</given-names></name></person-group> (<year>2017</year>) <article-title>Taxonomical investigation on <tp:taxon-name><tp:taxon-name-part taxon-name-part-type="family">Braconidae</tp:taxon-name-part></tp:taxon-name> (<tp:taxon-name><tp:taxon-name-part taxon-name-part-type="order">Hymenoptera</tp:taxon-name-part></tp:taxon-name>: <tp:taxon-name><tp:taxon-name-part taxon-name-part-type="superfamily">Ichneumonoidea</tp:taxon-name-part></tp:taxon-name>) fauna in northern Cyprus, with twenty six new records for the country.</article-title><source>Journal of Insect Biodiversity and Systematics</source><volume>3</volume>(<issue>4</issue>): <fpage>319</fpage>–<lpage>334</lpage>.</mixed-citation></ref><ref id="B43"><mixed-citation xmlns:xlink="http://www.w3.org/1999/xlink" xlink:type="simple"><person-group><name name-style="western"><surname>Fortier</surname><given-names>JC</given-names></name><name name-style="western"><surname>Shaw</surname><given-names>SR</given-names></name></person-group> (<year>1999</year>) <article-title>Cladistics of the <italic><tp:taxon-name><tp:taxon-name-part taxon-name-part-type="genus">Aleiodes</tp:taxon-name-part></tp:taxon-name></italic> lineage of the subfamily <tp:taxon-name><tp:taxon-name-part taxon-name-part-type="subfamily">Rogadinae</tp:taxon-name-part></tp:taxon-name> (<tp:taxon-name><tp:taxon-name-part taxon-name-part-type="order">Hymenoptera</tp:taxon-name-part></tp:taxon-name>: <tp:taxon-name><tp:taxon-name-part taxon-name-part-type="family">Braconidae</tp:taxon-name-part></tp:taxon-name>).</article-title><source>Journal of <tp:taxon-name><tp:taxon-name-part taxon-name-part-type="order">Hymenoptera</tp:taxon-name-part></tp:taxon-name> Research</source><volume>8</volume>(<issue>2</issue>): <fpage>204</fpage>–<lpage>237</lpage>.</mixed-citation></ref><ref id="B10"><mixed-citation xmlns:xlink="http://www.w3.org/1999/xlink" xlink:type="simple"><person-group><name name-style="western"><surname>Belokobylskij</surname><given-names>SA</given-names></name><name name-style="western"><surname>Taeger</surname><given-names>A</given-names></name><name name-style="western"><surname>van Achterberg</surname><given-names>C</given-names></name><name name-style="western"><surname>Haeselbarth</surname><given-names>E</given-names></name><name name-style="western"><surname>Riedel</surname><given-names>M</given-names></name></person-group> (<year>2003</year>) <article-title>Checklist of the <tp:taxon-name><tp:taxon-name-part taxon-name-part-type="family">Braconidae</tp:taxon-name-part></tp:taxon-name> (<tp:taxon-name><tp:taxon-name-part taxon-name-part-type="order">Hymenoptera</tp:taxon-name-part></tp:taxon-name>) of Germany.</article-title><source>Beiträge zur Entomologie</source><volume>53</volume>(<issue>2</issue>): <fpage>341</fpage>–<lpage>435</lpage>.</mixed-citation></ref><ref id="B97"><mixed-citation xmlns:xlink="http://www.w3.org/1999/xlink" xlink:type="simple"><person-group><name name-style="western"><surname>Papp</surname><given-names>J</given-names></name></person-group> (<year>2005</year>) <article-title>A checklist of the <tp:taxon-name><tp:taxon-name-part taxon-name-part-type="family">Braconidae</tp:taxon-name-part></tp:taxon-name> of Hungary (<tp:taxon-name><tp:taxon-name-part taxon-name-part-type="order">Hymenoptera</tp:taxon-name-part></tp:taxon-name>). Folia Entomologica Hungarica.</article-title><volume>66</volume>: <fpage>137</fpage>–<lpage>194</lpage>.</mixed-citation></ref></ref-list></tp:taxon-treatment>
