# Supplementary material for: Revision of the western Palaearctic species of Aleiodes Wesmael (Hymenoptera, Braconidae, Rogadinae). Part 2: Revision of the A. apicalis group
Source: Zookeys. 2020 Mar 16;919:1–259. doi: 10.3897/zookeys.919.39642 (PMC7197265; doi:10.3897/zookeys.919.39642)
Supplement: XML Treatment for Aleiodes fahringeri [file zookeys.919.39642-treatment17.xml]

<!DOCTYPE tp:taxon-treatment
  PUBLIC "-//TaxonX//DTD Taxonomic Treatment Publishing DTD v0 20100105//EN" "tax-treatment-NSO.dtd">
<tp:taxon-treatment xmlns:tp="http://www.plazi.org/taxpub"><tp:treatment-meta><kwd-group><label>Taxon classification</label><kwd><named-content xmlns:xlink="http://www.w3.org/1999/xlink" content-type="kingdom">Animalia</named-content></kwd><kwd><named-content xmlns:xlink="http://www.w3.org/1999/xlink" content-type="order">Hymenoptera</named-content></kwd><kwd><named-content xmlns:xlink="http://www.w3.org/1999/xlink" content-type="family">Braconidae</named-content></kwd></kwd-group><mixed-citation publication-type="journal"><person-group><name><surname>van Achterberg</surname><given-names>Cornelis</given-names></name><name><surname>Shaw</surname><given-names>Mark R.</given-names></name><name><surname>Quicke</surname><given-names>Donald L.J.</given-names></name></person-group><article-title>Revision of the western Palaearctic species of <italic><tp:taxon-name><tp:taxon-name-part taxon-name-part-type="genus" reg="Aleiodes">Aleiodes</tp:taxon-name-part></tp:taxon-name></italic> Wesmael (<tp:taxon-name><tp:taxon-name-part taxon-name-part-type="order">Hymenoptera</tp:taxon-name-part></tp:taxon-name>, <tp:taxon-name><tp:taxon-name-part taxon-name-part-type="family">Braconidae</tp:taxon-name-part></tp:taxon-name>, <tp:taxon-name><tp:taxon-name-part taxon-name-part-type="subfamily">Rogadinae</tp:taxon-name-part></tp:taxon-name>). Part 2: Revision of the <italic><tp:taxon-name><tp:taxon-name-part taxon-name-part-type="genus" reg="Aleiodes">A.</tp:taxon-name-part> <tp:taxon-name-part taxon-name-part-type="species" reg="apicalis">apicalis</tp:taxon-name-part></tp:taxon-name></italic> group</article-title><source>Zookeys</source><day>16</day><month>3</month><year>2020</year><volume>919</volume><fpage>1</fpage><lpage>259</lpage><pub-id pub-id-type="doi">10.3897/zookeys.919.39642</pub-id></mixed-citation></tp:treatment-meta><tp:nomenclature><tp:taxon-name><object-id xmlns:xlink="http://www.w3.org/1999/xlink" content-type="arpha" xlink:type="simple">69C3C3F4-C019-54A9-BCE3-C4C0073CBB92</object-id>
              <tp:taxon-name-part taxon-name-part-type="genus" reg="Aleiodes">Aleiodes</tp:taxon-name-part>
              <tp:taxon-name-part taxon-name-part-type="species" reg="fahringeri">fahringeri</tp:taxon-name-part>
            </tp:taxon-name><tp:taxon-authority>(Telenga, 1941)</tp:taxon-authority><xref ref-type="fig" rid="F47">Figs 307–309</xref><xref ref-type="fig" rid="F48">, 310–321</xref><tp:nomenclature-citation-list><tp:nomenclature-citation><tp:taxon-name>
                  <tp:taxon-name-part taxon-name-part-type="genus" reg="Rhogas">Rhogas</tp:taxon-name-part> (<tp:taxon-name-part taxon-name-part-type="subgenus" reg="Rhogas">Rhogas</tp:taxon-name-part>) <tp:taxon-name-part taxon-name-part-type="species" reg="fahringeri">fahringeri</tp:taxon-name-part></tp:taxon-name><comment>Telenga, 1941: 173.</comment></tp:nomenclature-citation><tp:nomenclature-citation><tp:taxon-name>
                  <tp:taxon-name-part taxon-name-part-type="genus" reg="Rogas">Rogas</tp:taxon-name-part> <tp:taxon-name-part taxon-name-part-type="species" reg="fahringeri">fahringeri</tp:taxon-name-part></tp:taxon-name><comment>; <xref ref-type="bibr" rid="B121">Shenefelt 1975</xref>: 1228.</comment></tp:nomenclature-citation><tp:nomenclature-citation><tp:taxon-name>
                  <tp:taxon-name-part taxon-name-part-type="genus" reg="Rogas">Rogas</tp:taxon-name-part> (<tp:taxon-name-part taxon-name-part-type="subgenus" reg="Rogas">Rogas</tp:taxon-name-part>) <tp:taxon-name-part taxon-name-part-type="species" reg="fahringeri">fahringeri</tp:taxon-name-part></tp:taxon-name><comment>; <xref ref-type="bibr" rid="B81">Papp 1977b</xref>: 113.</comment></tp:nomenclature-citation><tp:nomenclature-citation><tp:taxon-name>
                  <tp:taxon-name-part taxon-name-part-type="genus" reg="Aleiodes">Aleiodes</tp:taxon-name-part> (<tp:taxon-name-part taxon-name-part-type="subgenus" reg="Chelonorhogas">Chelonorhogas</tp:taxon-name-part>) <tp:taxon-name-part taxon-name-part-type="species" reg="fahringeri">fahringeri</tp:taxon-name-part></tp:taxon-name><comment>; <xref ref-type="bibr" rid="B26">Chen and He 1997</xref>: 40; <xref ref-type="bibr" rid="B49">He et al. 2000</xref>: 666; <xref ref-type="bibr" rid="B8">Belokobylskij 2000</xref>: 39 (lectotype designation); <xref ref-type="bibr" rid="B98">Papp 2009</xref>: 149.</comment></tp:nomenclature-citation><tp:nomenclature-citation><tp:taxon-name>
                  <tp:taxon-name-part taxon-name-part-type="genus" reg="Aleiodes">Aleiodes</tp:taxon-name-part> <tp:taxon-name-part taxon-name-part-type="species" reg="fahringeri">fahringeri</tp:taxon-name-part></tp:taxon-name><comment>; Chen and He, 1992: 125; <xref ref-type="bibr" rid="B43">Fortier and Shaw 1999</xref>: 230.</comment></tp:nomenclature-citation><tp:nomenclature-citation><tp:taxon-name>
                  <tp:taxon-name-part taxon-name-part-type="genus" reg="Rhogas">Rhogas</tp:taxon-name-part> (<tp:taxon-name-part taxon-name-part-type="subgenus" reg="Rhogas">Rhogas</tp:taxon-name-part>) <tp:taxon-name-part taxon-name-part-type="species" reg="flavipennis">flavipennis</tp:taxon-name-part></tp:taxon-name><comment>Telenga, 1941: 174, 419.</comment></tp:nomenclature-citation><tp:nomenclature-citation><tp:taxon-name>
                  <tp:taxon-name-part taxon-name-part-type="genus" reg="Rogas">Rogas</tp:taxon-name-part> <tp:taxon-name-part taxon-name-part-type="species" reg="flavipennis">flavipennis</tp:taxon-name-part></tp:taxon-name><comment>; <xref ref-type="bibr" rid="B121">Shenefelt 1975</xref>: 1229.</comment></tp:nomenclature-citation><tp:nomenclature-citation><tp:taxon-name>
                  <tp:taxon-name-part taxon-name-part-type="genus" reg="Aleiodes">Aleiodes</tp:taxon-name-part> (<tp:taxon-name-part taxon-name-part-type="subgenus" reg="Chelonorhogas">Chelonorhogas</tp:taxon-name-part>) <tp:taxon-name-part taxon-name-part-type="species" reg="flavipennis">flavipennis</tp:taxon-name-part></tp:taxon-name><comment>; <xref ref-type="bibr" rid="B8">Belokobylskij 2000</xref>: 39 (lectotype designation and synonymised with <tp:taxon-name><tp:taxon-name-part taxon-name-part-type="genus" reg="Aleiodes">A.</tp:taxon-name-part> <tp:taxon-name-part taxon-name-part-type="species" reg="fahringeri">fahringeri</tp:taxon-name-part></tp:taxon-name> (Telenga, 1941)).</comment></tp:nomenclature-citation></tp:nomenclature-citation-list></tp:nomenclature><tp:treatment-sec sec-type="type material" id="SECID0EEYAM"><title>Type material.</title><p>None examined.</p></tp:treatment-sec><tp:treatment-sec sec-type="material" id="SECID0EJYAM"><title>Additional material.</title><p>3 ♀ (<named-content xmlns:xlink="http://www.w3.org/1999/xlink" content-type="dwc:institutional_code" xlink:type="simple">MTMA</named-content>, <named-content xmlns:xlink="http://www.w3.org/1999/xlink" content-type="dwc:institutional_code" xlink:type="simple">NMS</named-content>, <abbrev xmlns:xlink="http://www.w3.org/1999/xlink" content-type="institution" xlink:title="Naturalis Biodiversity Center, Leiden" id="ABBRID0E6YAM" xlink:type="simple">RMNH</abbrev>), “<bold>Mongolia</bold>: Südgobi aimak, Somon Bulgan, Talyn bulag, 1350 m, Exp. Dr. Z. Kaszab, 1967”, “Nr. 889, 5.vii.1967”, “<italic>Rogas fahringeri</italic> Tel., ♀, det. Papp, 1976”; 1 ♀ (<abbrev xmlns:xlink="http://www.w3.org/1999/xlink" content-type="institution" xlink:title="Naturalis Biodiversity Center, Leiden" id="ABBRID0EIZAM" xlink:type="simple">RMNH</abbrev>, <named-content xmlns:xlink="http://www.w3.org/1999/xlink" content-type="dwc:institutional_code" xlink:type="simple">ZJUH</named-content>), “<bold>China</bold>: Ningxia, Yinchuan, 6.vii.1983, no. 840994, Xu Wenzhong, <abbrev xmlns:xlink="http://www.w3.org/1999/xlink" content-type="institution" xlink:title="Naturalis Biodiversity Center, Leiden" id="ABBRID0EXZAM" xlink:type="simple">RMNH</abbrev>’99”.</p></tp:treatment-sec><tp:treatment-sec sec-type="Molecular data" id="SECID0E3ZAM"><title>Molecular data.</title><p>None.</p></tp:treatment-sec><tp:treatment-sec sec-type="biology" id="SECID0EB1AM"><title>Biology.</title><p>Unknown. Specimens have been collected in June–August. Presumed to be univoltine, but we have not seen reared material and the means of overwintering is unclear.</p></tp:treatment-sec><tp:treatment-sec sec-type="diagnosis" id="SECID0EG1AM"><title>Diagnosis.</title><p>Maximum width of hypoclypeal depression 0.6–0.7 × minimum width of face; OOL 0.9 × diameter of posterior ocellus, largely smooth with spaced punctures; ventral margin of clypeus thin, anterior part shiny and distinctly protruding anteriorly (Fig. <xref ref-type="fig" rid="F48">320</xref>); mesoscutum shiny and moderately punctulate; precoxal area with only some rugulae medially; vein r of fore wing 0.5–0.6 × as long as vein 3-SR; tarsal claws rather slender and with yellowish or brown pecten, pecten remains removed from apical tooth (Fig. <xref ref-type="fig" rid="F48">321</xref>); hind tarsus fairly elongate and segment with medium-sized apical spines (Figs <xref ref-type="fig" rid="F47">307</xref>, <xref ref-type="fig" rid="F48">321</xref>); pterostigma brownish yellow; wings subhyaline; head and mesosoma laterally and dorsally (except more or less dark brown propodeum) yellowish brown; fore wing longer than 5 mm.</p></tp:treatment-sec><tp:treatment-sec sec-type="description" id="SECID0E31AM"><title>Description.</title><p>Redescribed ♀ (<abbrev xmlns:xlink="http://www.w3.org/1999/xlink" content-type="institution" xlink:title="Naturalis Biodiversity Center, Leiden" id="ABBRID0EC2AM" xlink:type="simple">RMNH</abbrev>) from Mongolia (Somon Bulgan). Length of fore wing 6.9 mm, of body 7.7 mm.</p><p><bold><italic>Head.</italic></bold> Antennal segments of ♀ 58, length of antenna 1.1 × fore wing, its basal and subapical segments slender (Figs <xref ref-type="fig" rid="F48">316</xref>, <xref ref-type="fig" rid="F48">317</xref>); frons largely smooth anteriorly and rugulose posteriorly; OOL 0.9 × diameter of posterior ocellus, largely smooth with spaced punctures, (but superficially coriaceous near eye) and with satin sheen; vertex largely smooth, but superficially rugulose behind ocelli; anterior part of clypeus nearly 5 × wider than long, medially distinctly wider than laterally, largely smooth, punctulate, its ventral margin thin and protruding forwards (Fig. <xref ref-type="fig" rid="F48">320</xref>); width of hypoclypeal depression 0.7 × minimum width of face (Fig. <xref ref-type="fig" rid="F48">318</xref>); length of eye 1.6 × temple in dorsal view (Fig. <xref ref-type="fig" rid="F48">319</xref>); clypeus near lower level of eyes; length of malar space 0.2 × length of eye in lateral view.</p><p><bold><italic>Mesosoma.</italic></bold> Pronotum medio-dorsally flat, shiny and largely smooth; mesoscutal lobes largely smooth except for punctulation, shiny and densely setose; precoxal area of mesopleuron largely smooth medially, with only some superficial rugulae; remainder of mesopleuron finely punctate and antero-dorsally rugose; metapleuron remotely punctate and largely smooth medially; scutellum remotely punctulate; metanotum with fine complete median carina; propodeum weakly convex and densely rugose, its medio-longitudinal carina complete and fine.</p><p><bold><italic>Wings.</italic></bold> Fore wing: r 0.5 × 3-SR (Fig. <xref ref-type="fig" rid="F48">310</xref>); 1-CU1 horizontal, 0.3 × 2-CU1; r-m 0.7 × 3-SR; 2<sup>nd</sup> submarginal cell medium-sized (Fig. <xref ref-type="fig" rid="F48">310</xref>); cu-a inclivous, straight; 1-M nearly straight posteriorly; 1-SR somewhat widened; surroundings of M+CU1, 1-M and 1-CU1 evenly setose but setae pale and easily overlooked. Hind wing: marginal cell linearly widened, its apical width 2.4 × width at level of hamuli (Fig. <xref ref-type="fig" rid="F48">310</xref>); 2-SC+R short and longitudinal; m-cu vaguely indicated; M+CU:1-M = 10:7; 1r-m 0.8 × 1-M.</p><p><bold><italic>Legs.</italic></bold> Tarsal claws with rather inconspicuous and pale brownish pecten remaining far removed from apical tooth (Fig. <xref ref-type="fig" rid="F48">321</xref>); hind coxa largely superficially finely punctate, but dorso-anteriorly densely punctate; hind trochantellus rather robust; length of hind femur and basitarsus 4.4 and 6.0 × their width, respectively; length of inner hind spur 0.5 × hind basitarsus.</p><p><bold><italic>Metasoma.</italic></bold> First tergite rather flat, 1.1 × as long as wide apically; 1<sup>st</sup> and 2<sup>nd</sup> tergites with fine medio-longitudinal carina and finely longitudinally (1<sup>st</sup>) or irregularly (2<sup>nd</sup>) densely rugose; medio-basal area of 2<sup>nd</sup> tergite triangular and medium-sized (Fig. <xref ref-type="fig" rid="F48">313</xref>); 2<sup>nd</sup> suture rather deep, finely crenulate and narrow; basal half of 3<sup>rd</sup> tergite finely rugulose, remainder of metasoma superficially micro-sculptured or nearly smooth; 4<sup>th</sup> and apical half of 3<sup>rd</sup> tergite without sharp lateral crease; ovipositor sheath wide, with medium-sized setae and apically truncate (Fig. <xref ref-type="fig" rid="F47">308</xref>).</p><p><bold><italic>Colour.</italic></bold> Yellowish brown; antenna (except dark brown scapus and pedicellus), stemmaticum and ovipositor sheath black; tarsi, medio-posterior patch of propodeum, basal patch of 1<sup>st</sup> tergite and apex of hind tibia dark brown; veins rather dark brown at medial third of fore wing, remainder of veins pale brown or yellowish; pterostigma brownish yellow; wing membrane subhyaline.</p><p><bold><italic>Variation.</italic></bold> Scapus entirely dark brown or largely yellowish brown; dark patches of propodeum and 1<sup>st</sup> tergite sometimes absent (♀ <abbrev xmlns:xlink="http://www.w3.org/1999/xlink" content-type="institution" xlink:title="Naturalis Biodiversity Center, Leiden" id="ABBRID0E35AM" xlink:type="simple">RMNH</abbrev> from Ningxia). Antennal segments: ♀ 56(2), 58(2), 59(1); ♂ 57(1), 59(1). Male is very similar with apical tergites type ?1–2, setae short, sparse and hard to see, with fringe very short and negligible.</p></tp:treatment-sec><tp:treatment-sec sec-type="distribution" id="SECID0EB6AM"><title>Distribution.</title><p>China (Ningxia), Mongolia.</p></tp:treatment-sec><tp:treatment-sec sec-type="notes" id="SECID0EG6AM"><title>Notes.</title><p>This Asian species is included here because it was reported from Poland (Huflejt, 1997). The record needs confirmation to rule out confusion with a similar European species.</p><fig id="F47" position="float" orientation="portrait"><object-id xmlns:xlink="http://www.w3.org/1999/xlink" content-type="doi" xlink:type="simple">10.3897/zookeys.919.39642.figures307-309</object-id><object-id xmlns:xlink="http://www.w3.org/1999/xlink" content-type="arpha" xlink:type="simple">675D22D4-B1D5-5BD6-99A3-5BF8C3947159</object-id><label>Figures 307–309.</label><caption><p><italic><tp:taxon-name><tp:taxon-name-part taxon-name-part-type="genus" reg="Aleiodes">Aleiodes</tp:taxon-name-part> <tp:taxon-name-part taxon-name-part-type="species" reg="fahringeri">fahringeri</tp:taxon-name-part></tp:taxon-name></italic> (Telenga), ♀, Mongolia, Somon Bulgan <bold>307</bold> habitus lateral <bold>308</bold> ovipositor sheath lateral <bold>309</bold> detail of fore wing.</p></caption><graphic xmlns:xlink="http://www.w3.org/1999/xlink" xlink:href="zookeys-919-001-g047.jpg" position="float" orientation="portrait" xlink:type="simple" id="oo_390091.jpg"><uri content-type="original_file" xlink:type="simple">https://binary.pensoft.net/fig/390091</uri></graphic></fig><fig id="F48" position="float" orientation="portrait"><object-id xmlns:xlink="http://www.w3.org/1999/xlink" content-type="doi" xlink:type="simple">10.3897/zookeys.919.39642.figures310-321</object-id><object-id xmlns:xlink="http://www.w3.org/1999/xlink" content-type="arpha" xlink:type="simple">0B4B9462-8FF1-5305-969A-53AB1B89A7CB</object-id><label>Figures 310–321.</label><caption><p><italic><tp:taxon-name><tp:taxon-name-part taxon-name-part-type="genus" reg="Aleiodes">Aleiodes</tp:taxon-name-part> <tp:taxon-name-part taxon-name-part-type="species" reg="fahringeri">fahringeri</tp:taxon-name-part></tp:taxon-name></italic> (Telenga), ♀, Mongolia, Somon Bulgan <bold>310</bold> wings <bold>311</bold> mesosoma lateral <bold>312</bold> mesosoma dorsal <bold>313</bold> propodeum and 1<sup>st</sup>–3<sup>rd</sup> metasomal tergites dorsal <bold>314</bold> fore femur lateral <bold>315</bold> hind femur lateral <bold>316</bold> base of antenna <bold>317</bold> apex of antenna <bold>318</bold> head anterior <bold>319</bold> head dorsal <bold>320</bold> head lateral <bold>321</bold> inner hind tarsal claw</p></caption><graphic xmlns:xlink="http://www.w3.org/1999/xlink" xlink:href="zookeys-919-001-g048.jpg" position="float" orientation="portrait" xlink:type="simple" id="oo_390092.jpg"><uri content-type="original_file" xlink:type="simple">https://binary.pensoft.net/fig/390092</uri></graphic></fig></tp:treatment-sec><ref-list><ref id="B121"><mixed-citation xmlns:xlink="http://www.w3.org/1999/xlink" xlink:type="simple"><person-group><name name-style="western"><surname>Shenefelt</surname><given-names>RD</given-names></name></person-group> (<year>1975</year>) <article-title><tp:taxon-name><tp:taxon-name-part taxon-name-part-type="family">Braconidae</tp:taxon-name-part></tp:taxon-name> 8. <tp:taxon-name><tp:taxon-name-part taxon-name-part-type="subfamily">Exothecinae</tp:taxon-name-part></tp:taxon-name>, <tp:taxon-name><tp:taxon-name-part taxon-name-part-type="subfamily">Rogadinae</tp:taxon-name-part></tp:taxon-name>.</article-title><source>Hymenopterorum Catalogus (nova editio)</source><volume>12</volume>: <fpage>1115</fpage>–<lpage>1262</lpage>.</mixed-citation></ref><ref id="B81"><mixed-citation xmlns:xlink="http://www.w3.org/1999/xlink" xlink:type="simple"><person-group><name name-style="western"><surname>Papp</surname><given-names>J</given-names></name></person-group> (<year>1977b</year>) <article-title><tp:taxon-name><tp:taxon-name-part taxon-name-part-type="family">Braconidae</tp:taxon-name-part></tp:taxon-name> (<tp:taxon-name><tp:taxon-name-part taxon-name-part-type="order">Hymenoptera</tp:taxon-name-part></tp:taxon-name>) from Mongolia, VI.</article-title><source>Folia Entomologica Hungarica</source><volume>30</volume>(<issue>1</issue>): <fpage>109</fpage>–<lpage>118</lpage>.</mixed-citation></ref><ref id="B26"><mixed-citation xmlns:xlink="http://www.w3.org/1999/xlink" xlink:type="simple"><person-group><name name-style="western"><surname>Chen</surname><given-names>X-X</given-names></name><name name-style="western"><surname>He</surname><given-names>J-H</given-names></name></person-group> (<year>1997</year>) <article-title>Revision of the subfamily <tp:taxon-name><tp:taxon-name-part taxon-name-part-type="subfamily">Rogadinae</tp:taxon-name-part></tp:taxon-name> (<tp:taxon-name><tp:taxon-name-part taxon-name-part-type="order">Hymenoptera</tp:taxon-name-part></tp:taxon-name>: <tp:taxon-name><tp:taxon-name-part taxon-name-part-type="family">Braconidae</tp:taxon-name-part></tp:taxon-name>) from China.</article-title><source>Zoologische Verhandelingen, Leiden</source><volume>308</volume>: <fpage>1</fpage>–<lpage>187</lpage>.</mixed-citation></ref><ref id="B49"><mixed-citation xmlns:xlink="http://www.w3.org/1999/xlink" xlink:type="simple"><person-group><name name-style="western"><surname>He</surname><given-names>J-H</given-names></name><name name-style="western"><surname>Chen</surname><given-names>X-X</given-names></name><name name-style="western"><surname>Ma</surname><given-names>Y</given-names></name></person-group> (<year>2000</year>) <tp:taxon-name><tp:taxon-name-part taxon-name-part-type="order">Hymenoptera</tp:taxon-name-part></tp:taxon-name><tp:taxon-name><tp:taxon-name-part taxon-name-part-type="family">Braconidae</tp:taxon-name-part></tp:taxon-name>. Fauna Sinica. <tp:taxon-name><tp:taxon-name-part taxon-name-part-type="class">Insecta</tp:taxon-name-part></tp:taxon-name> 18: 1–757. Science Press, Beijing.</mixed-citation></ref><ref id="B8"><mixed-citation xmlns:xlink="http://www.w3.org/1999/xlink" xlink:type="simple"><person-group><name name-style="western"><surname>Belokobylskij</surname><given-names>SA</given-names></name></person-group> (<year>2000</year>) <article-title><tp:taxon-name><tp:taxon-name-part taxon-name-part-type="subfamily">Rogadinae</tp:taxon-name-part></tp:taxon-name>: 15–109.</article-title> In: <person-group><name name-style="western"><surname>Ler</surname><given-names>PA</given-names></name></person-group> (<role>Ed.</role>) <issue-title>Key to the insects of Russian Far East, vol. 4.</issue-title><source><tp:taxon-name><tp:taxon-name-part taxon-name-part-type="order">Neuropteroidea</tp:taxon-name-part></tp:taxon-name>, <tp:taxon-name><tp:taxon-name-part taxon-name-part-type="order">Mecoptera</tp:taxon-name-part></tp:taxon-name>, <tp:taxon-name><tp:taxon-name-part taxon-name-part-type="order">Hymenoptera</tp:taxon-name-part></tp:taxon-name>, pt</source><volume>4</volume>: <fpage>1</fpage>–<lpage>651</lpage>. Vladivostok.</mixed-citation></ref><ref id="B98"><mixed-citation xmlns:xlink="http://www.w3.org/1999/xlink" xlink:type="simple"><person-group><name name-style="western"><surname>Papp</surname><given-names>J</given-names></name></person-group> (<year>2009</year>) <article-title><tp:taxon-name><tp:taxon-name-part taxon-name-part-type="family">Braconidae</tp:taxon-name-part></tp:taxon-name> (<tp:taxon-name><tp:taxon-name-part taxon-name-part-type="order">Hymenoptera</tp:taxon-name-part></tp:taxon-name>) from Mongolia, XVII. Eleven subfamilies.</article-title><source>Acta Zoologica Academiae Scientiarum Hungaricae</source><volume>55</volume>(<issue>2</issue>): <fpage>139</fpage>–<lpage>173</lpage>.</mixed-citation></ref><ref id="B43"><mixed-citation xmlns:xlink="http://www.w3.org/1999/xlink" xlink:type="simple"><person-group><name name-style="western"><surname>Fortier</surname><given-names>JC</given-names></name><name name-style="western"><surname>Shaw</surname><given-names>SR</given-names></name></person-group> (<year>1999</year>) <article-title>Cladistics of the <italic><tp:taxon-name><tp:taxon-name-part taxon-name-part-type="genus">Aleiodes</tp:taxon-name-part></tp:taxon-name></italic> lineage of the subfamily <tp:taxon-name><tp:taxon-name-part taxon-name-part-type="subfamily">Rogadinae</tp:taxon-name-part></tp:taxon-name> (<tp:taxon-name><tp:taxon-name-part taxon-name-part-type="order">Hymenoptera</tp:taxon-name-part></tp:taxon-name>: <tp:taxon-name><tp:taxon-name-part taxon-name-part-type="family">Braconidae</tp:taxon-name-part></tp:taxon-name>).</article-title><source>Journal of <tp:taxon-name><tp:taxon-name-part taxon-name-part-type="order">Hymenoptera</tp:taxon-name-part></tp:taxon-name> Research</source><volume>8</volume>(<issue>2</issue>): <fpage>204</fpage>–<lpage>237</lpage>.</mixed-citation></ref></ref-list></tp:taxon-treatment>
