# Supplementary material for: Revision of the western Palaearctic species of Aleiodes Wesmael (Hymenoptera, Braconidae, Rogadinae). Part 2: Revision of the A. apicalis group
Source: Zookeys. 2020 Mar 16;919:1–259. doi: 10.3897/zookeys.919.39642 (PMC7197265; doi:10.3897/zookeys.919.39642)
Supplement: XML Treatment for Aleiodes fortipes [file zookeys.919.39642-treatment18.xml]

<!DOCTYPE tp:taxon-treatment
  PUBLIC "-//TaxonX//DTD Taxonomic Treatment Publishing DTD v0 20100105//EN" "tax-treatment-NSO.dtd">
<tp:taxon-treatment xmlns:tp="http://www.plazi.org/taxpub"><tp:treatment-meta><kwd-group><label>Taxon classification</label><kwd><named-content xmlns:xlink="http://www.w3.org/1999/xlink" content-type="kingdom">Animalia</named-content></kwd><kwd><named-content xmlns:xlink="http://www.w3.org/1999/xlink" content-type="order">Hymenoptera</named-content></kwd><kwd><named-content xmlns:xlink="http://www.w3.org/1999/xlink" content-type="family">Braconidae</named-content></kwd></kwd-group><mixed-citation publication-type="journal"><person-group><name><surname>van Achterberg</surname><given-names>Cornelis</given-names></name><name><surname>Shaw</surname><given-names>Mark R.</given-names></name><name><surname>Quicke</surname><given-names>Donald L.J.</given-names></name></person-group><article-title>Revision of the western Palaearctic species of <italic><tp:taxon-name><tp:taxon-name-part taxon-name-part-type="genus" reg="Aleiodes">Aleiodes</tp:taxon-name-part></tp:taxon-name></italic> Wesmael (<tp:taxon-name><tp:taxon-name-part taxon-name-part-type="order">Hymenoptera</tp:taxon-name-part></tp:taxon-name>, <tp:taxon-name><tp:taxon-name-part taxon-name-part-type="family">Braconidae</tp:taxon-name-part></tp:taxon-name>, <tp:taxon-name><tp:taxon-name-part taxon-name-part-type="subfamily">Rogadinae</tp:taxon-name-part></tp:taxon-name>). Part 2: Revision of the <italic><tp:taxon-name><tp:taxon-name-part taxon-name-part-type="genus" reg="Aleiodes">A.</tp:taxon-name-part> <tp:taxon-name-part taxon-name-part-type="species" reg="apicalis">apicalis</tp:taxon-name-part></tp:taxon-name></italic> group</article-title><source>Zookeys</source><day>16</day><month>3</month><year>2020</year><volume>919</volume><fpage>1</fpage><lpage>259</lpage><pub-id pub-id-type="doi">10.3897/zookeys.919.39642</pub-id></mixed-citation></tp:treatment-meta><tp:nomenclature><tp:taxon-name><object-id xmlns:xlink="http://www.w3.org/1999/xlink" content-type="arpha" xlink:type="simple">543DE8ED-DC0F-5A62-8241-D34B299DFD30</object-id>
              <tp:taxon-name-part taxon-name-part-type="genus" reg="Aleiodes">Aleiodes</tp:taxon-name-part>
              <tp:taxon-name-part taxon-name-part-type="species" reg="fortipes">fortipes</tp:taxon-name-part>
            </tp:taxon-name><tp:taxon-authority>(Reinhard, 1863)</tp:taxon-authority><xref ref-type="fig" rid="F49">Figs 322–324</xref><xref ref-type="fig" rid="F50">, 325–338</xref><xref ref-type="fig" rid="F51">, 339–342</xref><tp:nomenclature-citation-list><tp:nomenclature-citation><tp:taxon-name>
                  <tp:taxon-name-part taxon-name-part-type="genus" reg="Rogas">Rogas</tp:taxon-name-part> <tp:taxon-name-part taxon-name-part-type="species" reg="fortipes">fortipes</tp:taxon-name-part></tp:taxon-name><comment>Reinhard, 1863: 272; <xref ref-type="bibr" rid="B121">Shenefelt 1975</xref>: 1229 [examined].</comment></tp:nomenclature-citation><tp:nomenclature-citation><tp:taxon-name>
                  <tp:taxon-name-part taxon-name-part-type="genus" reg="Aleiodes">Aleiodes</tp:taxon-name-part> (<tp:taxon-name-part taxon-name-part-type="subgenus" reg="Neorhogas">Neorhogas</tp:taxon-name-part>) <tp:taxon-name-part taxon-name-part-type="species" reg="fortipes">fortipes</tp:taxon-name-part></tp:taxon-name><comment>; <xref ref-type="bibr" rid="B83">Papp 1985a</xref>: 158, <xref ref-type="bibr" rid="B85">1987a</xref>: 333, <xref ref-type="bibr" rid="B86">1987b</xref>: 35, <xref ref-type="bibr" rid="B88">1991a</xref>: 75.</comment></tp:nomenclature-citation><tp:nomenclature-citation><tp:taxon-name>
                  <tp:taxon-name-part taxon-name-part-type="genus" reg="Aleiodes">Aleiodes</tp:taxon-name-part> <tp:taxon-name-part taxon-name-part-type="species" reg="fortipes">fortipes</tp:taxon-name-part></tp:taxon-name><comment>; <xref ref-type="bibr" rid="B97">Papp 2005</xref>: 176; <xref ref-type="bibr" rid="B65">Lozan et al. 2010</xref>: 17; <xref ref-type="bibr" rid="B19">Butcher et al. 2012</xref>: 14.</comment></tp:nomenclature-citation><tp:nomenclature-citation><tp:taxon-name>
                  <tp:taxon-name-part taxon-name-part-type="genus" reg="Rhogas">Rhogas</tp:taxon-name-part> <tp:taxon-name-part taxon-name-part-type="species" reg="freyi">freyi</tp:taxon-name-part></tp:taxon-name><comment>Hellén, 1927: 25–26; <xref ref-type="bibr" rid="B83">Papp 1985a</xref>: 158 (unnecessary lectotype designation and as synonym of <tp:taxon-name><tp:taxon-name-part taxon-name-part-type="genus" reg="Aleiodes">A.</tp:taxon-name-part> <tp:taxon-name-part taxon-name-part-type="species" reg="fortipes">fortipes</tp:taxon-name-part></tp:taxon-name>), 2005: 176 [examined].</comment></tp:nomenclature-citation><tp:nomenclature-citation><tp:taxon-name>
                  <tp:taxon-name-part taxon-name-part-type="genus" reg="Rogas">Rogas</tp:taxon-name-part> <tp:taxon-name-part taxon-name-part-type="species" reg="freyi">freyi</tp:taxon-name-part></tp:taxon-name><comment>; <xref ref-type="bibr" rid="B121">Shenefelt 1975</xref>: 1229–1230; <xref ref-type="bibr" rid="B138">Tobias 1986</xref>: 75 (transl.: 121).</comment></tp:nomenclature-citation></tp:nomenclature-citation-list></tp:nomenclature><tp:treatment-sec sec-type="type material" id="SECID0EJHBM"><title>Type material.</title><p>Holotype of <italic><tp:taxon-name><tp:taxon-name-part taxon-name-part-type="genus" reg="Aleiodes">A.</tp:taxon-name-part> <tp:taxon-name-part taxon-name-part-type="species" reg="fortipes">fortipes</tp:taxon-name-part></tp:taxon-name></italic>, ♂ (<named-content xmlns:xlink="http://www.w3.org/1999/xlink" content-type="dwc:institutional_code" xlink:type="simple">ZMB</named-content>), “Gallia [<bold>France</bold>]”, “Type”, “Coll. H. Rhd.”, “26723”, “<italic>fortipes</italic> Rhd.”, “Holotypus”, “<italic>Rogas fortipes</italic> Reinh., 1863, ♂, Papp, 1983.”. Holotype of <italic><tp:taxon-name><tp:taxon-name-part taxon-name-part-type="genus" reg="Aleiodes">A.</tp:taxon-name-part> <tp:taxon-name-part taxon-name-part-type="species" reg="freyi">freyi</tp:taxon-name-part></tp:taxon-name></italic>, ♂ (ZMH), “[<bold>Finland</bold>], Nagu”, “R. Frey”, “<italic>Freyi</italic> n. sp., Hellén det.”, “Mus. Zool. H:fors, sp. typ. No. 5363, <italic>Rhogas Freyi</italic> Hellén”, “Lectotypus <italic>Rogas freyi</italic> Hellén, design. Tobias”, “<italic>Aleiodes</italic> % ♂ <italic>fortipes</italic> Rh., det. Papp J., 1983/ compared with ♂ holotype of <italic>A. fortipes</italic>”. The lectotype designation is superfluous because it is evident from the description that the author had only one male.</p></tp:treatment-sec><tp:treatment-sec sec-type="material" id="SECID0EBJBM"><title>Additional material.</title><p>Austria, British Isles (England: V.C.s 16, 26, 28), Bulgaria, Czech Republic, Finland, France, Germany, Hungary, Netherlands (GE: ‘t Harde, Nunspeet), Poland, Spain, Sweden, Turkey. Specimens in <named-content xmlns:xlink="http://www.w3.org/1999/xlink" content-type="dwc:institutional_code" xlink:type="simple">ZJUH</named-content>, <abbrev xmlns:xlink="http://www.w3.org/1999/xlink" content-type="institution" xlink:title="Oberösterreichisches Landesmuseum, Biologiezentrum, Linz" id="ABBRID0EPJBM" xlink:type="simple">BZL</abbrev>, <abbrev xmlns:xlink="http://www.w3.org/1999/xlink" xlink:title="C. Morley Collection, Ipswich Museum, Ipswich" id="ABBRID0EUJBM" xlink:type="simple">CMIM</abbrev>, <abbrev xmlns:xlink="http://www.w3.org/1999/xlink" xlink:title="J.V. Falcó Collection, Valencia" id="ABBRID0EYJBM" xlink:type="simple">FC</abbrev>, <named-content xmlns:xlink="http://www.w3.org/1999/xlink" content-type="dwc:institutional_code" xlink:type="simple">MTMA</named-content>, <named-content xmlns:xlink="http://www.w3.org/1999/xlink" content-type="dwc:institutional_code" xlink:type="simple">NMS</named-content>, <abbrev xmlns:xlink="http://www.w3.org/1999/xlink" content-type="institution" xlink:title="Naturalis Biodiversity Center, Leiden" id="ABBRID0EMKBM" xlink:type="simple">RMNH</abbrev>, <abbrev xmlns:xlink="http://www.w3.org/1999/xlink" content-type="institution" xlink:title="Senkenberg Deutches Entomologisches Institut, Müncheberg" id="ABBRID0ERKBM" xlink:type="simple">SDEI</abbrev>. It has been collected in open or understory habitats, including (but not exclusively) growths dominated by <italic><tp:taxon-name><tp:taxon-name-part taxon-name-part-type="genus" reg="Vaccinium">Vaccinium</tp:taxon-name-part></tp:taxon-name></italic> and/or <italic><tp:taxon-name><tp:taxon-name-part taxon-name-part-type="genus" reg="Calluna">Calluna</tp:taxon-name-part></tp:taxon-name></italic> below sparse conifers. Generally, found on sandy well-drained soils in England (Breck heaths of East Anglia) and the Netherlands (Veluwe).</p></tp:treatment-sec><tp:treatment-sec sec-type="Molecular data" id="SECID0EELBM"><title>Molecular data.</title><p>MRS650 (France), MRS807 (Poland).</p></tp:treatment-sec><tp:treatment-sec sec-type="biology" id="SECID0EJLBM"><title>Biology.</title><p>The flight time of this univoltine species is (April)May–June, and ca 10 months of the year is spent as an exposed mummy. The only mummy seen (Fig. <xref ref-type="fig" rid="F49">324</xref>) formed in captivity firmly attached beneath a thin stem and would have been positioned low down in the vegetation, but probably aerially. It is light brown, moderately slender, and the parasitoid occupied approximately abdominal segments 3–8. The host was <italic><tp:taxon-name><tp:taxon-name-part taxon-name-part-type="genus" reg="Idaea">Idaea</tp:taxon-name-part></tp:taxon-name></italic> sp. (<tp:taxon-name><tp:taxon-name-part taxon-name-part-type="family">Geometridae</tp:taxon-name-part></tp:taxon-name>), either <italic><tp:taxon-name><tp:taxon-name-part taxon-name-part-type="genus" reg="Idaea">I.</tp:taxon-name-part> <tp:taxon-name-part taxon-name-part-type="species" reg="aversata">aversata</tp:taxon-name-part></tp:taxon-name></italic> (Linnaeus) or <italic><tp:taxon-name><tp:taxon-name-part taxon-name-part-type="genus" reg="Idaea">I.</tp:taxon-name-part> <tp:taxon-name-part taxon-name-part-type="species" reg="straminata">straminata</tp:taxon-name-part></tp:taxon-name></italic> (Borkhausen), and the rearing arose when a few larvae of the foregoing were collected (MRS) along with an adult female of <italic><tp:taxon-name><tp:taxon-name-part taxon-name-part-type="genus" reg="Aleiodes">A.</tp:taxon-name-part> <tp:taxon-name-part taxon-name-part-type="species" reg="fortipes">fortipes</tp:taxon-name-part></tp:taxon-name></italic> at the same site in Poland (22.v.2016) and offered to the parasitoid, which had been fed honey water, on 24.v.2016. Although two of the caterpillars were well-grown, in their final instars and at least twice as long as the parasitoid, one was accepted avidly. This host was first pricked several times, at intervals. Paralysis was rather slow to take effect and not complete until after the host was revisited for oviposition: a single insertion of ca 30 seconds duration, with no post-oviposition association (the parasitoid simply walked away after oviposition). The host mummified on 9.vi.2016 and an adult female emerged on 22.v.2017. The other host was rejected after being pricked just once, and later died. A penultimate instar caterpillar of the same host aggregate was also parasitised but died after an ecdysis. Subsequent barcoding (through the kindness of Axel Hausmann, <named-content xmlns:xlink="http://www.w3.org/1999/xlink" content-type="dwc:institutional_code" xlink:type="simple">ZSSM</named-content>) of the dead caterpillars revealed one specimen each of <italic><tp:taxon-name><tp:taxon-name-part taxon-name-part-type="genus" reg="Idaea">I.</tp:taxon-name-part> <tp:taxon-name-part taxon-name-part-type="species" reg="aversata">aversata</tp:taxon-name-part></tp:taxon-name></italic> and <italic><tp:taxon-name><tp:taxon-name-part taxon-name-part-type="genus" reg="Idaea">I.</tp:taxon-name-part> <tp:taxon-name-part taxon-name-part-type="species" reg="straminata">straminata</tp:taxon-name-part></tp:taxon-name></italic>, leaving the precise determination of the successful host unclear. It is possible that the parasitised host had already been attacked before it was collected, but the rather long time before mummification occurred suggests not. In any case, at least one <italic><tp:taxon-name><tp:taxon-name-part taxon-name-part-type="genus" reg="Idaea">Idaea</tp:taxon-name-part></tp:taxon-name></italic> species in the <italic><tp:taxon-name><tp:taxon-name-part taxon-name-part-type="genus" reg="Idaea"/><tp:taxon-name-part taxon-name-part-type="species" reg="aversata">aversata</tp:taxon-name-part></tp:taxon-name></italic>/ <italic><tp:taxon-name><tp:taxon-name-part taxon-name-part-type="genus" reg="Idaea"/><tp:taxon-name-part taxon-name-part-type="species" reg="straminata">straminata</tp:taxon-name-part></tp:taxon-name></italic> group clearly serves as host. Some individuals of the long and slender, morphologically very different, larvae of <italic><tp:taxon-name><tp:taxon-name-part taxon-name-part-type="genus" reg="Idaea">Idaea</tp:taxon-name-part> <tp:taxon-name-part taxon-name-part-type="species" reg="muricata">muricata</tp:taxon-name-part></tp:taxon-name></italic> (Hufnagel) were also offered. Although possibly of less interest to the parasitoid, one penultimate instar larva (1.7 times the length of the female parasitoid) was immediately parasitised (a single prick for eventual paralysis, followed after an interval by a single insertion for oviposition lasting just more than a minute), but this larva later produced a moth. Final instars of this very elongate species of caterpillar were generally ignored, but one did elicit a downwards curl of the metasoma without, however, being stung.</p><p>There are two particularly significant aspects to the successful rearing. The first is that these <italic><tp:taxon-name><tp:taxon-name-part taxon-name-part-type="genus" reg="Idaea">Idaea</tp:taxon-name-part></tp:taxon-name></italic> species overwinter as quite well-grown larvae, so during the flight period of the parasitoid they are in late instars, and attacking hosts at this stage is an unusual strategy for <italic><tp:taxon-name><tp:taxon-name-part taxon-name-part-type="genus" reg="Aleiodes">Aleiodes</tp:taxon-name-part></tp:taxon-name></italic> (but see <italic><tp:taxon-name><tp:taxon-name-part taxon-name-part-type="genus" reg="Aleiodes">A.</tp:taxon-name-part> <tp:taxon-name-part taxon-name-part-type="species" reg="aterrimus">aterrimus</tp:taxon-name-part></tp:taxon-name></italic> and <italic><tp:taxon-name><tp:taxon-name-part taxon-name-part-type="genus" reg="Aleiodes">A.</tp:taxon-name-part> <tp:taxon-name-part taxon-name-part-type="species" reg="sibiricus">sibiricus</tp:taxon-name-part></tp:taxon-name></italic>). The second is that we know of no other <italic><tp:taxon-name><tp:taxon-name-part taxon-name-part-type="genus" reg="Aleiodes">Aleiodes</tp:taxon-name-part></tp:taxon-name></italic> species apart from <italic><tp:taxon-name><tp:taxon-name-part taxon-name-part-type="genus" reg="Aleiodes">A.</tp:taxon-name-part> <tp:taxon-name-part taxon-name-part-type="species" reg="sibiricus">sibiricus</tp:taxon-name-part></tp:taxon-name></italic> (q. v.) among those whose host overwinters as a larva that fails to take advantage of that to overwinter as an early instar larva within it. The apparently riskier strategy taken by <italic><tp:taxon-name><tp:taxon-name-part taxon-name-part-type="genus" reg="Aleiodes">A.</tp:taxon-name-part> <tp:taxon-name-part taxon-name-part-type="species" reg="fortipes">fortipes</tp:taxon-name-part></tp:taxon-name></italic>, in both respects, may be plesiomorphic.</p><p><italic><tp:taxon-name><tp:taxon-name-part taxon-name-part-type="genus" reg="Aleiodes">Aleiodes</tp:taxon-name-part> <tp:taxon-name-part taxon-name-part-type="species" reg="fortipes">fortipes</tp:taxon-name-part></tp:taxon-name></italic> is the only known West Palaearctic species in which males have small, subapical setose pore (probably associated with pheromone release) situated mid-dorsally on each of the 4<sup>th</sup>–6<sup>th</sup> metasomal tergites (Fig. <xref ref-type="fig" rid="F51">340</xref>). We also expect these pores to be present in <italic><tp:taxon-name><tp:taxon-name-part taxon-name-part-type="genus" reg="Aleiodes">A.</tp:taxon-name-part> <tp:taxon-name-part taxon-name-part-type="species" reg="caucasicus">caucasicus</tp:taxon-name-part></tp:taxon-name></italic>, which is only doubtfully distinct from <italic><tp:taxon-name><tp:taxon-name-part taxon-name-part-type="genus" reg="Aleiodes">A.</tp:taxon-name-part> <tp:taxon-name-part taxon-name-part-type="species" reg="fortipes">fortipes</tp:taxon-name-part></tp:taxon-name></italic>, but we have not seen the male of <italic><tp:taxon-name><tp:taxon-name-part taxon-name-part-type="genus" reg="Aleiodes">A.</tp:taxon-name-part> <tp:taxon-name-part taxon-name-part-type="species" reg="caucasicus">caucasicus</tp:taxon-name-part></tp:taxon-name></italic>. Similar, probably homologous, pores are also a feature of males of <tp:taxon-name><tp:taxon-name-part taxon-name-part-type="genus" reg="Aleiodes">Aleiodes</tp:taxon-name-part> (<tp:taxon-name-part taxon-name-part-type="subgenus" reg="Hemigyroneuron">Hemigyroneuron</tp:taxon-name-part>)</tp:taxon-name> species which are found in the near East, Oriental and Afrotropical regions (Butcher &amp; Quicke, 2015). Outside of <italic><tp:taxon-name><tp:taxon-name-part taxon-name-part-type="genus" reg="Hemigyroneuron">Hemigyroneuron</tp:taxon-name-part></tp:taxon-name></italic>, metasomal pores are also found the New World <italic><tp:taxon-name><tp:taxon-name-part taxon-name-part-type="genus" reg="Aleiodes">Aleiodes</tp:taxon-name-part> <tp:taxon-name-part taxon-name-part-type="species" reg="cameronii">cameronii</tp:taxon-name-part></tp:taxon-name></italic> (Dalla Torre) species complex and in a number of undescribed Madagascan <italic><tp:taxon-name><tp:taxon-name-part taxon-name-part-type="genus" reg="Aleiodes">Aleiodes</tp:taxon-name-part></tp:taxon-name></italic>. In <italic><tp:taxon-name><tp:taxon-name-part taxon-name-part-type="genus" reg="Hemigyroneuron">Hemigyroneuron</tp:taxon-name-part></tp:taxon-name></italic> the pores have been shown to connect with large sub-tergal glands (Butcher &amp; Quicke, 2011). Collectively these taxa form a basal clade in our molecular phylogeny (Fig. <xref ref-type="fig" rid="F1">1</xref>).</p><p><italic><tp:taxon-name><tp:taxon-name-part taxon-name-part-type="genus" reg="Aleiodes">Aleiodes</tp:taxon-name-part> <tp:taxon-name-part taxon-name-part-type="species" reg="fortipes">fortipes</tp:taxon-name-part></tp:taxon-name></italic> is the only species among those treated in this part of our revision with known hosts outside the <tp:taxon-name><tp:taxon-name-part taxon-name-part-type="family">Noctuidae</tp:taxon-name-part></tp:taxon-name> and, although no host is known for rather a lot of these species, the apparently basal position of <italic><tp:taxon-name><tp:taxon-name-part taxon-name-part-type="genus" reg="Aleiodes">A.</tp:taxon-name-part> <tp:taxon-name-part taxon-name-part-type="species" reg="fortipes">fortipes</tp:taxon-name-part></tp:taxon-name></italic> in the group is noteworthy and using geometrid hosts may also be plesiomorphic. The rather slender ovipositor sheath (Fig. <xref ref-type="fig" rid="F49">322</xref>) is another indication for its basal position. It is interesting that the known hosts of both <italic><tp:taxon-name><tp:taxon-name-part taxon-name-part-type="genus" reg="Aleiodes">A.</tp:taxon-name-part> <tp:taxon-name-part taxon-name-part-type="species" reg="fortipes">fortipes</tp:taxon-name-part></tp:taxon-name></italic> and of the subgenus <tp:taxon-name><tp:taxon-name-part taxon-name-part-type="genus" reg="Aleiodes"/><tp:taxon-name-part taxon-name-part-type="subgenus" reg="Hemigyroneuron">Hemigyroneuron</tp:taxon-name-part></tp:taxon-name> are all <tp:taxon-name><tp:taxon-name-part taxon-name-part-type="family">Geometridae</tp:taxon-name-part></tp:taxon-name> (two species of <italic><tp:taxon-name><tp:taxon-name-part taxon-name-part-type="genus" reg="Hemigyroneuron">Hemigyroneuron</tp:taxon-name-part></tp:taxon-name></italic> with examined mummies, India and S. Africa, cited by Butcher &amp; Quicke, 2011 [a label record indicating a pierid host of a 3<sup>rd</sup> species is also cited in that paper but is discounted here because no mummy was present]). An Australian species described under <italic><tp:taxon-name><tp:taxon-name-part taxon-name-part-type="genus" reg="Hemigyroneuron">Hemigyroneuron</tp:taxon-name-part></tp:taxon-name></italic> with examined mummy reported to be that of a geometrid by Butcher &amp; Quicke (2016) is probably (a) actually not a member of <tp:taxon-name><tp:taxon-name-part taxon-name-part-type="genus" reg="Aleiodes">A.</tp:taxon-name-part> (<tp:taxon-name-part taxon-name-part-type="subgenus" reg="Hemigyroneuron">Hemigyroneuron</tp:taxon-name-part>)</tp:taxon-name> and (b) may be from a lasiocampid (W. Moore in litt.). The hosts of members of the <italic><tp:taxon-name><tp:taxon-name-part taxon-name-part-type="genus" reg="Aleiodes">Aleiodes</tp:taxon-name-part> <tp:taxon-name-part taxon-name-part-type="species" reg="cameronii">cameronii</tp:taxon-name-part></tp:taxon-name></italic> complex, based on multiple rearings in both North America and Costa Rica include both <tp:taxon-name><tp:taxon-name-part taxon-name-part-type="family">Geometridae</tp:taxon-name-part></tp:taxon-name> and <tp:taxon-name><tp:taxon-name-part taxon-name-part-type="family">Erebidae</tp:taxon-name-part></tp:taxon-name> (Eiseman &amp; Charney, 2010; <ext-link xmlns:xlink="http://www.w3.org/1999/xlink" xlink:type="simple" ext-link-type="uri" xlink:href="http://v4.boldsystems.org">http://v4.boldsystems.org</ext-link>).</p></tp:treatment-sec><tp:treatment-sec sec-type="diagnosis" id="SECID0E2XBM"><title>Diagnosis.</title><p>Maximum width of hypoclypeal depression approx. 0.3 × minimum width of face (Fig. <xref ref-type="fig" rid="F50">332</xref>); 2<sup>nd</sup>–10<sup>th</sup> antennal segments yellowish, contrasting with remaining darker segments; clypeus obtuse apically and not protruding in lateral view (Fig. <xref ref-type="fig" rid="F50">334</xref>); precoxal area largely smooth, at most with some aciculae or punctures medially (Fig. <xref ref-type="fig" rid="F50">327</xref>); tegulae brown; lobes of mesoscutum finely coriaceous-granulate and rather dull, with satin sheen; vein 1-CU1 of fore wing 0.4–0.6 × vein 2-CU1 (Fig. <xref ref-type="fig" rid="F50">332</xref>); length of hind femur 3.5–3.8 × its maximum width (Fig. <xref ref-type="fig" rid="F50">331</xref>); hind tarsal claws small and only yellowish or brownish setose (Fig. <xref ref-type="fig" rid="F50">338</xref>); body of ♂ completely black, antenna completely blackish, dark brown or with some segments yellowish subbasally and 4<sup>th</sup>–6<sup>th</sup> tergites with a setose medio-dorsal depression; length of fore wing 3.7–5.0 mm.</p></tp:treatment-sec><tp:treatment-sec sec-type="description" id="SECID0EBZBM"><title>Description.</title><p>Holotype of <italic><tp:taxon-name><tp:taxon-name-part taxon-name-part-type="genus" reg="Aleiodes">A.</tp:taxon-name-part> <tp:taxon-name-part taxon-name-part-type="species" reg="freyi">freyi</tp:taxon-name-part></tp:taxon-name></italic>, ♂, length of fore wing 4.5 mm, of body 5.3 mm.</p><p><bold><italic>Head.</italic></bold> Antenna incomplete, (length of antenna of ♀ from Santon Downham 1.2 × fore wing, its subapical segments rather robust: Fig. <xref ref-type="fig" rid="F50">336</xref>); frons smooth anteriorly and with coarse curved striae posteriorly; OOL 2.7 × diameter of posterior ocellus, and rather regularly and rather coarsely striate; vertex transversely striate, rather shiny; clypeus narrow, strongly curved dorsal margin, rugulose; ventral margin of clypeus thick and not protruding forwards (Fig. <xref ref-type="fig" rid="F50">334</xref>); width of hypoclypeal depression 0.3 × minimum width of face (Fig. <xref ref-type="fig" rid="F50">332</xref>); length of eye 1.4 × temple in dorsal view (Fig. <xref ref-type="fig" rid="F50">333</xref>); vertex behind stemmaticum transversely rugose; clypeus near lower level of eyes; face coarsely transversely rugose; length of malar space 0.4 × length of eye in lateral view.</p><p><bold><italic>Mesosoma.</italic></bold> Mesoscutal lobes very densely coriaceous-granulate, with vague micro-reticulate sculpture, matt; precoxal area of mesopleuron largely smooth (except some micro-sculpture) medially, rather depressed; remainder of mesopleuron largely smooth, except some punctures and antero-dorsally coarsely rugose; scutellum superficially granulate and with some punctures; propodeum coarsely rugose-reticulate and medio-longitudinal carina nearly complete.</p><p><bold><italic>Wings.</italic></bold> Fore wing: r 0.6 × 3-SR (Fig. <xref ref-type="fig" rid="F50">325</xref>); 1-CU1 horizontal and somewhat widened, 0.45 × 2-CU1; r-m 0.65 × 3-SR; 2<sup>nd</sup> submarginal cell rather short (Fig. <xref ref-type="fig" rid="F50">325</xref>); cu-a vertical, straight; 1-M rather curved posteriorly; 1-SR short and narrow; surroundings of M+CU1, 1-M and 1-CU1 evenly setose; m-cu subvertical, slightly diverging from 1-M posteriorly. Hind wing: marginal cell linearly widened, its apical width 2.2 × width at level of hamuli (Fig. <xref ref-type="fig" rid="F50">326</xref>); 2-SC+R subquadrate; m-cu absent; M+CU:1-M = 80:57; 1r-m 0.6 × 1-M; 1-M straight.</p><p><bold><italic>Legs.</italic></bold> Tarsal claws small but robust and only yellowish setose (Fig. <xref ref-type="fig" rid="F50">338</xref>); hind coxa largely rugulose-granulate; hind trochantellus medium-sized; length of hind femur and basitarsus 3.8 and 7.6 × their width, respectively; length of inner hind spur 0.4 × hind basitarsus; fore femur 4.8 × as long as wide.</p><p><bold><italic>Metasoma.</italic></bold> First tergite evenly convex, 1.3 × as long as wide apically; 1<sup>st</sup> and 2<sup>nd</sup> tergites with weak medio-longitudinal carina and together with basal half of 3<sup>rd</sup> tergite densely and finely longitudinally rugose; medio-basal area of 2<sup>nd</sup> tergite narrow but rather distinct (Fig. <xref ref-type="fig" rid="F50">329</xref>); 2<sup>nd</sup> suture rather shallow; remainder of metasoma superficially micro-sculptured; 4<sup>th</sup> and apical half of 3<sup>rd</sup> tergite without sharp lateral crease; 4<sup>th</sup>–6<sup>th</sup> tergites with a setose medio-dorsal depression.</p><p><bold><italic>Colour.</italic></bold> Dark brown or blackish; palpi dark brown; mesopleuron with reddish brown streak; legs yellowish brown but tarsi, apex of hind femur (and indistinctly apices of fore and middle femora, and of tibiae) and base of hind coxa infuscate; tegulae and pterostigma brown; wing membrane slightly infuscate.</p><p><bold><italic>Variation.</italic></bold> Maximum width of marginal cell of hind wing 2.0–2.6 × its width near hamuli (Fig. <xref ref-type="fig" rid="F50">326</xref>); vein 1-CU1 of fore wing 0.4–0.6 × vein 2-CU1; length of hind femur 3.5–3.8 × its maximum width; length of 1<sup>st</sup> tergite 1.0 (♀)–1.3 (♂) × its apical width. Propodeum and metapleuron posteriorly, 1<sup>st</sup> and 2<sup>nd</sup> tergites and base of 3<sup>rd</sup> tergite of ♀ more or less brown, basal third of antenna (except scapus and base of pedicellus) brownish yellow or yellowish brown and ovipositor sheath rather slender, with long setae and apically narrowed (Fig. <xref ref-type="fig" rid="F49">323</xref>). Antennal segments: ♀ 38(1), 39(1), 41(1), 43(1), 44(1), 45(1); ♂ 36(1), 39(3), 40(6), 41(3), 42(7), 43(2), 44(2), 45(1). The number of antennal segments appear to be comparable between the sexes. Males have 1<sup>st</sup>–3<sup>rd</sup> metasomal tergites completely black, and basal third of antenna completely blackish, dark brown or with some subbasal segments yellowish. The male apical tergites (besides pores, see above) are type 1, setae rather dense, no fringe observed and probably absent (Fig. <xref ref-type="fig" rid="F51">341</xref>).</p></tp:treatment-sec><tp:treatment-sec sec-type="distribution" id="SECID0ET4BM"><title>Distribution.</title><p>*Austria, *British Isles (England), Bulgaria, Czech Republic, Finland, France, *Germany, Hungary, *Netherlands, *Poland, *Spain, *Sweden, *Turkey.</p><fig id="F49" position="float" orientation="portrait"><object-id xmlns:xlink="http://www.w3.org/1999/xlink" content-type="doi" xlink:type="simple">10.3897/zookeys.919.39642.figures322-324</object-id><object-id xmlns:xlink="http://www.w3.org/1999/xlink" content-type="arpha" xlink:type="simple">D4F8A347-2AA6-5BC0-8AE2-D3D499D8D54F</object-id><label>Figures 322–324.</label><caption><p><italic><tp:taxon-name><tp:taxon-name-part taxon-name-part-type="genus" reg="Aleiodes">Aleiodes</tp:taxon-name-part> <tp:taxon-name-part taxon-name-part-type="species" reg="fortipes">fortipes</tp:taxon-name-part></tp:taxon-name></italic> (Reinhard), ♀, England, Santon Downham <bold>322</bold> habitus lateral <bold>323</bold> ovipositor sheath lateral <bold>324</bold> mummy of <italic><tp:taxon-name><tp:taxon-name-part taxon-name-part-type="genus" reg="Idaea">Idaea</tp:taxon-name-part></tp:taxon-name></italic> sp. (either <italic><tp:taxon-name><tp:taxon-name-part taxon-name-part-type="genus" reg="Idaea">I.</tp:taxon-name-part> <tp:taxon-name-part taxon-name-part-type="species" reg="aversata">aversata</tp:taxon-name-part></tp:taxon-name></italic> (Linnaeus) or <italic><tp:taxon-name><tp:taxon-name-part taxon-name-part-type="genus" reg="Idaea">I.</tp:taxon-name-part> <tp:taxon-name-part taxon-name-part-type="species" reg="straminata">straminata</tp:taxon-name-part></tp:taxon-name></italic> (Borkhausen)), Poland, Dybki.</p></caption><graphic xmlns:xlink="http://www.w3.org/1999/xlink" xlink:href="zookeys-919-001-g049.jpg" position="float" orientation="portrait" xlink:type="simple" id="oo_390093.jpg"><uri content-type="original_file" xlink:type="simple">https://binary.pensoft.net/fig/390093</uri></graphic></fig><fig id="F50" position="float" orientation="portrait"><object-id xmlns:xlink="http://www.w3.org/1999/xlink" content-type="doi" xlink:type="simple">10.3897/zookeys.919.39642.figures325-338</object-id><object-id xmlns:xlink="http://www.w3.org/1999/xlink" content-type="arpha" xlink:type="simple">B8113AE8-13F9-5169-9489-132776F01013</object-id><label>Figures 325–338.</label><caption><p><italic><tp:taxon-name><tp:taxon-name-part taxon-name-part-type="genus" reg="Aleiodes">Aleiodes</tp:taxon-name-part> <tp:taxon-name-part taxon-name-part-type="species" reg="fortipes">fortipes</tp:taxon-name-part></tp:taxon-name></italic> (Reinhard), ♀, England, Santon Downham <bold>325</bold> fore wing <bold>326</bold> hind wing <bold>327</bold> mesosoma lateral <bold>328</bold> mesosoma dorsal <bold>329</bold> 1<sup>st</sup> –3<sup>rd</sup> metasomal tergites dorsal <bold>330</bold> fore femur lateral <bold>331</bold> hind femur lateral <bold>332</bold> head anterior <bold>333</bold> head dorsal <bold>334</bold> head lateral <bold>335</bold> base of antenna <bold>336</bold> apex of antenna <bold>337</bold> antenna <bold>338</bold> inner hind tarsal claw.</p></caption><graphic xmlns:xlink="http://www.w3.org/1999/xlink" xlink:href="zookeys-919-001-g050.jpg" position="float" orientation="portrait" xlink:type="simple" id="oo_390094.jpg"><uri content-type="original_file" xlink:type="simple">https://binary.pensoft.net/fig/390094</uri></graphic></fig><fig id="F51" position="float" orientation="portrait"><object-id xmlns:xlink="http://www.w3.org/1999/xlink" content-type="doi" xlink:type="simple">10.3897/zookeys.919.39642.figures339-342</object-id><object-id xmlns:xlink="http://www.w3.org/1999/xlink" content-type="arpha" xlink:type="simple">D9FBADDA-4F61-5BDC-80C2-8EC0C691093D</object-id><label>Figures 339–342.</label><caption><p><italic><tp:taxon-name><tp:taxon-name-part taxon-name-part-type="genus" reg="Aleiodes">Aleiodes</tp:taxon-name-part> <tp:taxon-name-part taxon-name-part-type="species" reg="fortipes">fortipes</tp:taxon-name-part></tp:taxon-name></italic> (Reinhard), ♂, England, Santon Downham <bold>339</bold> habitus lateral <bold>340</bold> 3<sup>rd</sup>–7<sup>th</sup> metasomal tergites dorsal <bold>341</bold> id. lateral <bold>342</bold> metasoma dorsal. Arrows indicating setose depressions or pores of 4<sup>th</sup>–6<sup>th</sup> tergites.</p></caption><graphic xmlns:xlink="http://www.w3.org/1999/xlink" xlink:href="zookeys-919-001-g051.jpg" position="float" orientation="portrait" xlink:type="simple" id="oo_390095.jpg"><uri content-type="original_file" xlink:type="simple">https://binary.pensoft.net/fig/390095</uri></graphic></fig></tp:treatment-sec><tp:treatment-sec><!--Section generated to contain objects referenced in tp:taxon-treatment.--><fig id="F1" position="float" orientation="portrait"><object-id xmlns:xlink="http://www.w3.org/1999/xlink" content-type="doi" xlink:type="simple">10.3897/zookeys.919.39642.figures1-6</object-id><object-id xmlns:xlink="http://www.w3.org/1999/xlink" content-type="arpha" xlink:type="simple">A5EF9B58-048B-5FD2-A778-8CC686DC3F21</object-id><label>Figures 1–6.</label><caption><p>Terminology and measurements used in this paper <bold>1</bold> wing venation: pa = parastigma, pt = pterostigma, 1 = marginal cell, 2a, b, c = 1<sup>st</sup>, 2<sup>nd</sup> and 3<sup>rd</sup> submarginal cell, respectively, 3a, b = 1<sup>st</sup> and 2<sup>nd</sup> discal cell, respectively, 4a = 1<sup>st</sup> subdiscal cell, 5 = basal cell, 6 = subbasal cell <bold>2</bold> head, dorsal aspect: a = length of eye, b = length of temple <bold>3</bold> head, lateral aspect: c = width of temple, d = width of eye, e = height of eye, f = width of malar space (measured as actual true distance in its own plane) <bold>4</bold> head, anterior aspect: g = width of face, h = width of hypoclypeal depression <bold>5</bold> fore femur, lateral aspect: i = length, j = width <bold>6</bold> 1<sup>st</sup> metasomal tergite, dorsal aspect: k = length of tergite (measured from adductor), l = apical width of tergite.</p></caption><graphic xmlns:xlink="http://www.w3.org/1999/xlink" xlink:href="zookeys-919-001-g001.jpg" position="float" orientation="portrait" xlink:type="simple" id="oo_390045.jpg"><uri content-type="original_file" xlink:type="simple">https://binary.pensoft.net/fig/390045</uri></graphic></fig></tp:treatment-sec><ref-list><ref id="B121"><mixed-citation xmlns:xlink="http://www.w3.org/1999/xlink" xlink:type="simple"><person-group><name name-style="western"><surname>Shenefelt</surname><given-names>RD</given-names></name></person-group> (<year>1975</year>) <article-title><tp:taxon-name><tp:taxon-name-part taxon-name-part-type="family">Braconidae</tp:taxon-name-part></tp:taxon-name> 8. <tp:taxon-name><tp:taxon-name-part taxon-name-part-type="subfamily">Exothecinae</tp:taxon-name-part></tp:taxon-name>, <tp:taxon-name><tp:taxon-name-part taxon-name-part-type="subfamily">Rogadinae</tp:taxon-name-part></tp:taxon-name>.</article-title><source>Hymenopterorum Catalogus (nova editio)</source><volume>12</volume>: <fpage>1115</fpage>–<lpage>1262</lpage>.</mixed-citation></ref><ref id="B83"><mixed-citation xmlns:xlink="http://www.w3.org/1999/xlink" xlink:type="simple"><person-group><name name-style="western"><surname>Papp</surname><given-names>J</given-names></name></person-group> (<year>1985a</year>) <article-title>Contributions to the Braconid fauna of Hungary, VII. <tp:taxon-name><tp:taxon-name-part taxon-name-part-type="subfamily">Rogadinae</tp:taxon-name-part></tp:taxon-name> (<tp:taxon-name><tp:taxon-name-part taxon-name-part-type="order">Hymenoptera</tp:taxon-name-part></tp:taxon-name>: <tp:taxon-name><tp:taxon-name-part taxon-name-part-type="family">Braconidae</tp:taxon-name-part></tp:taxon-name>).</article-title><source>Folia Entomologica Hungarica</source><volume>46</volume>: <fpage>143</fpage>–<lpage>164</lpage>.</mixed-citation></ref><ref id="B85"><mixed-citation xmlns:xlink="http://www.w3.org/1999/xlink" xlink:type="simple"><person-group><name name-style="western"><surname>Papp</surname><given-names>J</given-names></name></person-group> (<year>1987a</year>) <article-title>First survey of the braconid fauna of the Kiskunság National Park, Hungary (<tp:taxon-name><tp:taxon-name-part taxon-name-part-type="order">Hymenoptera</tp:taxon-name-part></tp:taxon-name>, <tp:taxon-name><tp:taxon-name-part taxon-name-part-type="family">Braconidae</tp:taxon-name-part></tp:taxon-name>).</article-title> In: <person-group><name name-style="western"><surname>Mahunka</surname><given-names>S</given-names></name></person-group> (<role>Ed.</role>) <issue-title>The Fauna of the Kiskunság National Park II.</issue-title><source>Akademiai Kiado, Budapest</source>, <fpage>314</fpage>–<lpage>334</lpage>.</mixed-citation></ref><ref id="B86"><mixed-citation xmlns:xlink="http://www.w3.org/1999/xlink" xlink:type="simple"><person-group><name name-style="western"><surname>Papp</surname><given-names>J</given-names></name></person-group> (<year>1987b</year>) First outline of the braconid fauna of Southern Transdanubia, Hungary (<tp:taxon-name><tp:taxon-name-part taxon-name-part-type="order">Hymenoptera</tp:taxon-name-part></tp:taxon-name>, <tp:taxon-name><tp:taxon-name-part taxon-name-part-type="family">Braconidae</tp:taxon-name-part></tp:taxon-name>), 3. <tp:taxon-name><tp:taxon-name-part taxon-name-part-type="subfamily">Helconinae</tp:taxon-name-part></tp:taxon-name>, <tp:taxon-name><tp:taxon-name-part taxon-name-part-type="subfamily">Homolobinae</tp:taxon-name-part></tp:taxon-name>, <tp:taxon-name><tp:taxon-name-part taxon-name-part-type="subfamily">Macrocentrinae</tp:taxon-name-part></tp:taxon-name>, <tp:taxon-name><tp:taxon-name-part taxon-name-part-type="subfamily">Blacinae</tp:taxon-name-part></tp:taxon-name>, <tp:taxon-name><tp:taxon-name-part taxon-name-part-type="subfamily">Doryctinae</tp:taxon-name-part></tp:taxon-name> and <tp:taxon-name><tp:taxon-name-part taxon-name-part-type="subfamily">Rogadinae</tp:taxon-name-part></tp:taxon-name>. A Janus Pannonius Muzeum Evkonyve 30–31 (1985–1986): 33–36.</mixed-citation></ref><ref id="B88"><mixed-citation xmlns:xlink="http://www.w3.org/1999/xlink" xlink:type="simple"><person-group><name name-style="western"><surname>Papp</surname><given-names>J</given-names></name></person-group> (<year>1991a</year>) <article-title>Parasitic wasps of the superfamily <tp:taxon-name><tp:taxon-name-part taxon-name-part-type="superfamily">Ichneumonoidea</tp:taxon-name-part></tp:taxon-name>. <tp:taxon-name><tp:taxon-name-part taxon-name-part-type="family">Braconidae</tp:taxon-name-part></tp:taxon-name>. 18. <tp:taxon-name><tp:taxon-name-part taxon-name-part-type="subfamily">Doryctinae</tp:taxon-name-part></tp:taxon-name>. 19. <tp:taxon-name><tp:taxon-name-part taxon-name-part-type="subfamily">Rogadinae</tp:taxon-name-part></tp:taxon-name>.</article-title><source>Magyarorszag Allatvilaga [Fauna Hungariae]</source><volume>167</volume>: <fpage>1</fpage>–<lpage>122</lpage>.</mixed-citation></ref><ref id="B97"><mixed-citation xmlns:xlink="http://www.w3.org/1999/xlink" xlink:type="simple"><person-group><name name-style="western"><surname>Papp</surname><given-names>J</given-names></name></person-group> (<year>2005</year>) <article-title>A checklist of the <tp:taxon-name><tp:taxon-name-part taxon-name-part-type="family">Braconidae</tp:taxon-name-part></tp:taxon-name> of Hungary (<tp:taxon-name><tp:taxon-name-part taxon-name-part-type="order">Hymenoptera</tp:taxon-name-part></tp:taxon-name>). Folia Entomologica Hungarica.</article-title><volume>66</volume>: <fpage>137</fpage>–<lpage>194</lpage>.</mixed-citation></ref><ref id="B65"><mixed-citation xmlns:xlink="http://www.w3.org/1999/xlink" xlink:type="simple"><person-group><name name-style="western"><surname>Lozan</surname><given-names>A</given-names></name><name name-style="western"><surname>Belokobylskij</surname><given-names>S</given-names></name><name name-style="western"><surname>van Achterberg</surname><given-names>C</given-names></name><name name-style="western"><surname>Monaghan</surname><given-names>M</given-names></name></person-group> (<year>2010</year>) Diversity and distribution of <tp:taxon-name><tp:taxon-name-part taxon-name-part-type="family">Braconidae</tp:taxon-name-part></tp:taxon-name>, a family of parasitoid wasps in the Central European peatbogs of South Bohemia, Czech Republic Journal of Insect Science 10: 16(1–21). <ext-link xlink:type="simple" ext-link-type="doi" xlink:href="10.1673/031.010.1601">https://doi.org/10.1673/031.010.1601</ext-link></mixed-citation></ref><ref id="B19"><mixed-citation xmlns:xlink="http://www.w3.org/1999/xlink" xlink:type="simple"><person-group><name name-style="western"><surname>Butcher</surname><given-names>BA</given-names></name><name name-style="western"><surname>Smith</surname><given-names>MA</given-names></name><name name-style="western"><surname>Sharkey</surname><given-names>MJ</given-names></name><name name-style="western"><surname>Quicke</surname><given-names>DLJ</given-names></name></person-group> (<year>2012</year>) <article-title>A turbo-taxonomic study of Thai <tp:taxon-name><tp:taxon-name-part taxon-name-part-type="genus">Aleiodes</tp:taxon-name-part> (<tp:taxon-name-part taxon-name-part-type="subgenus">Aleiodes</tp:taxon-name-part>)</tp:taxon-name> and <tp:taxon-name><tp:taxon-name-part taxon-name-part-type="genus">Aleiodes</tp:taxon-name-part> (<tp:taxon-name-part taxon-name-part-type="subgenus">Arcaleiodes</tp:taxon-name-part>)</tp:taxon-name> (<tp:taxon-name><tp:taxon-name-part taxon-name-part-type="order">Hymenoptera</tp:taxon-name-part></tp:taxon-name>: <tp:taxon-name><tp:taxon-name-part taxon-name-part-type="family">Braconidae</tp:taxon-name-part></tp:taxon-name>: <tp:taxon-name><tp:taxon-name-part taxon-name-part-type="subfamily">Rogadinae</tp:taxon-name-part></tp:taxon-name>) based largely on COI barcoded specimens, with rapid descriptions of 179 new species.</article-title><source>Zootaxa</source><volume>3457</volume>: <fpage>1</fpage>–<lpage>232</lpage>.</mixed-citation></ref><ref id="B138"><mixed-citation xmlns:xlink="http://www.w3.org/1999/xlink" xlink:type="simple"><person-group><name name-style="western"><surname>Tobias</surname><given-names>VI</given-names></name></person-group> (<year>1986</year>) <article-title><tp:taxon-name><tp:taxon-name-part taxon-name-part-type="subfamily">Rogadinae</tp:taxon-name-part></tp:taxon-name>: 72–85.</article-title> In: <person-group><name name-style="western"><surname>Medvedev</surname><given-names>GS</given-names></name></person-group> (<role>Ed.</role>) <issue-title>Opredelitel Nasekomych Evrospeiskoi Tsasti SSSR 3, Peredpontdatokrylye 4.</issue-title><source>Opredeliteli po Faune SSSR</source><volume>145</volume>: <fpage>1</fpage>–<lpage>501</lpage>. [Translation (1995): 512–588. Lebanon, U.S.<tp:taxon-name><tp:taxon-name-part taxon-name-part-type="genus">A.</tp:taxon-name-part></tp:taxon-name>]</mixed-citation></ref></ref-list></tp:taxon-treatment>
