# Supplementary material for: Revision of the western Palaearctic species of Aleiodes Wesmael (Hymenoptera, Braconidae, Rogadinae). Part 2: Revision of the A. apicalis group
Source: Zookeys. 2020 Mar 16;919:1–259. doi: 10.3897/zookeys.919.39642 (PMC7197265; doi:10.3897/zookeys.919.39642)
Supplement: XML Treatment for Aleiodes gasterator [file zookeys.919.39642-treatment19.xml]

<!DOCTYPE tp:taxon-treatment
  PUBLIC "-//TaxonX//DTD Taxonomic Treatment Publishing DTD v0 20100105//EN" "tax-treatment-NSO.dtd">
<tp:taxon-treatment xmlns:tp="http://www.plazi.org/taxpub"><tp:treatment-meta><kwd-group><label>Taxon classification</label><kwd><named-content xmlns:xlink="http://www.w3.org/1999/xlink" content-type="kingdom">Animalia</named-content></kwd><kwd><named-content xmlns:xlink="http://www.w3.org/1999/xlink" content-type="order">Hymenoptera</named-content></kwd><kwd><named-content xmlns:xlink="http://www.w3.org/1999/xlink" content-type="family">Braconidae</named-content></kwd></kwd-group><mixed-citation publication-type="journal"><person-group><name><surname>van Achterberg</surname><given-names>Cornelis</given-names></name><name><surname>Shaw</surname><given-names>Mark R.</given-names></name><name><surname>Quicke</surname><given-names>Donald L.J.</given-names></name></person-group><article-title>Revision of the western Palaearctic species of <italic><tp:taxon-name><tp:taxon-name-part taxon-name-part-type="genus" reg="Aleiodes">Aleiodes</tp:taxon-name-part></tp:taxon-name></italic> Wesmael (<tp:taxon-name><tp:taxon-name-part taxon-name-part-type="order">Hymenoptera</tp:taxon-name-part></tp:taxon-name>, <tp:taxon-name><tp:taxon-name-part taxon-name-part-type="family">Braconidae</tp:taxon-name-part></tp:taxon-name>, <tp:taxon-name><tp:taxon-name-part taxon-name-part-type="subfamily">Rogadinae</tp:taxon-name-part></tp:taxon-name>). Part 2: Revision of the <italic><tp:taxon-name><tp:taxon-name-part taxon-name-part-type="genus" reg="Aleiodes">A.</tp:taxon-name-part> <tp:taxon-name-part taxon-name-part-type="species" reg="apicalis">apicalis</tp:taxon-name-part></tp:taxon-name></italic> group</article-title><source>Zookeys</source><day>16</day><month>3</month><year>2020</year><volume>919</volume><fpage>1</fpage><lpage>259</lpage><pub-id pub-id-type="doi">10.3897/zookeys.919.39642</pub-id></mixed-citation></tp:treatment-meta><tp:nomenclature><tp:taxon-name><object-id xmlns:xlink="http://www.w3.org/1999/xlink" content-type="arpha" xlink:type="simple">0E8476B0-62DA-5838-80F9-B17814F7587A</object-id>
              <tp:taxon-name-part taxon-name-part-type="genus" reg="Aleiodes">Aleiodes</tp:taxon-name-part>
              <tp:taxon-name-part taxon-name-part-type="species" reg="gasterator">gasterator</tp:taxon-name-part>
            </tp:taxon-name><tp:taxon-authority>(Jurine, 1807)</tp:taxon-authority><xref ref-type="fig" rid="F52">Figs 343–346</xref><xref ref-type="fig" rid="F53">, 347–359</xref><xref ref-type="fig" rid="F54">, 360–364</xref><tp:nomenclature-citation-list><tp:nomenclature-citation><tp:taxon-name>
                  <tp:taxon-name-part taxon-name-part-type="genus" reg="Bracon">Bracon</tp:taxon-name-part> <tp:taxon-name-part taxon-name-part-type="species" reg="gasterator">gasterator</tp:taxon-name-part></tp:taxon-name><comment> Jurine, 1807: 118, pl. 8. [examined].</comment></tp:nomenclature-citation><tp:nomenclature-citation><tp:taxon-name>
                  <tp:taxon-name-part taxon-name-part-type="genus" reg="Rogas">Rogas</tp:taxon-name-part> <tp:taxon-name-part taxon-name-part-type="species" reg="gasterator">gasterator</tp:taxon-name-part></tp:taxon-name><comment>; <xref ref-type="bibr" rid="B121">Shenefelt 1975</xref>: 1230–1231; <xref ref-type="bibr" rid="B154">Zaykov 1980a</xref>: 112.</comment></tp:nomenclature-citation><tp:nomenclature-citation><tp:taxon-name>
                  <tp:taxon-name-part taxon-name-part-type="genus" reg="Rogas">Rogas</tp:taxon-name-part> (<tp:taxon-name-part taxon-name-part-type="subgenus" reg="Rogas">Rogas</tp:taxon-name-part>) <tp:taxon-name-part taxon-name-part-type="species" reg="gasterator">gasterator</tp:taxon-name-part></tp:taxon-name><comment>; <xref ref-type="bibr" rid="B137">Tobias 1976</xref>: 86, <xref ref-type="bibr" rid="B138">1986</xref>: 81 (transl.: 133) p.p.</comment></tp:nomenclature-citation><tp:nomenclature-citation><tp:taxon-name>
                  <tp:taxon-name-part taxon-name-part-type="genus" reg="Aleiodes">Aleiodes</tp:taxon-name-part> (<tp:taxon-name-part taxon-name-part-type="subgenus" reg="Neorhogas">Neorhogas</tp:taxon-name-part>) <tp:taxon-name-part taxon-name-part-type="species" reg="gasterator">gasterator</tp:taxon-name-part></tp:taxon-name><comment>; <xref ref-type="bibr" rid="B88">Papp 1991a</xref>: 91 p.p.</comment></tp:nomenclature-citation><tp:nomenclature-citation><tp:taxon-name>
                  <tp:taxon-name-part taxon-name-part-type="genus" reg="Aleiodes">Aleiodes</tp:taxon-name-part> (<tp:taxon-name-part taxon-name-part-type="subgenus" reg="Chelonorhogas">Chelonorhogas</tp:taxon-name-part>) <tp:taxon-name-part taxon-name-part-type="species" reg="gasterator">gasterator</tp:taxon-name-part></tp:taxon-name><comment>; Falco et al. 1997: 60; <xref ref-type="bibr" rid="B46">Ghahari et al. 2011</xref>: 267; <xref ref-type="bibr" rid="B105">Rastegar et al. 2012</xref>: 3; <xref ref-type="bibr" rid="B41">Farahani et al. 2015</xref>: 243.</comment></tp:nomenclature-citation><tp:nomenclature-citation><tp:taxon-name>
                  <tp:taxon-name-part taxon-name-part-type="genus" reg="Aleiodes">Aleiodes</tp:taxon-name-part> <tp:taxon-name-part taxon-name-part-type="species" reg="gasterator">gasterator</tp:taxon-name-part></tp:taxon-name><comment>; <xref ref-type="bibr" rid="B13">Bergamasco et al. 1995</xref>: 5; <xref ref-type="bibr" rid="B152">Zaldívar-Riverón et al. 2004</xref>: 234; <xref ref-type="bibr" rid="B97">Papp 2005</xref>: 176.</comment></tp:nomenclature-citation><tp:nomenclature-citation><tp:taxon-name>
                  <tp:taxon-name-part taxon-name-part-type="genus" reg="Bracon">Bracon</tp:taxon-name-part> <tp:taxon-name-part taxon-name-part-type="species" reg="dimidiatus">dimidiatus</tp:taxon-name-part></tp:taxon-name><comment><xref ref-type="bibr" rid="B127">Spinola 1808</xref>: 123–124. Syn. nov.</comment></tp:nomenclature-citation><tp:nomenclature-citation><tp:taxon-name>
                  <tp:taxon-name-part taxon-name-part-type="genus" reg="Aleiodes">Aleiodes</tp:taxon-name-part> <tp:taxon-name-part taxon-name-part-type="species" reg="dimidiatus">dimidiatus</tp:taxon-name-part></tp:taxon-name><comment>; <xref ref-type="bibr" rid="B13">Bergamasco et al. 1995</xref>: 5.</comment></tp:nomenclature-citation><tp:nomenclature-citation><tp:taxon-name>
                  <tp:taxon-name-part taxon-name-part-type="genus" reg="Rogas">Rogas</tp:taxon-name-part> (<tp:taxon-name-part taxon-name-part-type="subgenus" reg="Rogas">Rogas</tp:taxon-name-part>) <tp:taxon-name-part taxon-name-part-type="species" reg="dimidiatus">dimidiatus</tp:taxon-name-part></tp:taxon-name><comment>: <xref ref-type="bibr" rid="B137">Tobias 1976</xref>: 86; <xref ref-type="bibr" rid="B138">1986</xref>: 81 (transl.: 134) p.p.</comment></tp:nomenclature-citation><tp:nomenclature-citation><tp:taxon-name>
                  <tp:taxon-name-part taxon-name-part-type="genus" reg="Rogas">Rogas</tp:taxon-name-part> <tp:taxon-name-part taxon-name-part-type="species" reg="dimidiatus">dimidiatus</tp:taxon-name-part></tp:taxon-name><comment>; <xref ref-type="bibr" rid="B154">Zaykov 1980a</xref>: 112.</comment></tp:nomenclature-citation><tp:nomenclature-citation><tp:taxon-name>
                  <tp:taxon-name-part taxon-name-part-type="genus" reg="Aleiodes">Aleiodes</tp:taxon-name-part> (<tp:taxon-name-part taxon-name-part-type="subgenus" reg="Neorhogas">Neorhogas</tp:taxon-name-part>) <tp:taxon-name-part taxon-name-part-type="species" reg="dimidiatus">dimidiatus</tp:taxon-name-part></tp:taxon-name><comment>; <xref ref-type="bibr" rid="B88">Papp 1991a</xref>: 90 p.p.</comment></tp:nomenclature-citation><tp:nomenclature-citation><tp:taxon-name>
                  <tp:taxon-name-part taxon-name-part-type="genus" reg="Aleiodes">Aleiodes</tp:taxon-name-part> (<tp:taxon-name-part taxon-name-part-type="subgenus" reg="Chelonorhogas">Chelonorhogas</tp:taxon-name-part>) <tp:taxon-name-part taxon-name-part-type="species" reg="dimidiatus">dimidiatus</tp:taxon-name-part></tp:taxon-name><comment>; <xref ref-type="bibr" rid="B109">Samartsev and Belokobylskij 2013</xref>: 765; <xref ref-type="bibr" rid="B41">Farahani et al. 2015</xref>: 242.</comment></tp:nomenclature-citation><tp:nomenclature-citation><tp:taxon-name>
                  <tp:taxon-name-part taxon-name-part-type="genus" reg="Rhogas">Rhogas</tp:taxon-name-part> (<tp:taxon-name-part taxon-name-part-type="subgenus" reg="Rhogas">Rhogas</tp:taxon-name-part>) <tp:taxon-name-part taxon-name-part-type="species" reg="dimidiatus">dimidiatus</tp:taxon-name-part> <tp:taxon-name-part taxon-name-part-type="infraspecific-rank">var.</tp:taxon-name-part> <tp:taxon-name-part taxon-name-part-type="variety" reg="turkestanicus">turkestanicus</tp:taxon-name-part></tp:taxon-name><comment>Telenga, 1941: 184, 409; <xref ref-type="bibr" rid="B121">Shenefelt 1975</xref>: 1225 [examined]. Syn. nov.</comment></tp:nomenclature-citation></tp:nomenclature-citation-list></tp:nomenclature><tp:treatment-sec sec-type="type material" id="SECID0E5MCM"><title>Type material.</title><p>Holotype of <italic><tp:taxon-name><tp:taxon-name-part taxon-name-part-type="genus" reg="Aleiodes">A.</tp:taxon-name-part> <tp:taxon-name-part taxon-name-part-type="species" reg="gasterator">gasterator</tp:taxon-name-part></tp:taxon-name></italic>, ♀ (Museum Genève), “[? <bold>Switzerland</bold>], <italic>gasterator</italic> J.”, “Typus”, “<italic>Bracon gasterator</italic> Jur., Type”, “Type du g. <italic>Rogas</italic> [= incorrect]”, “vu par [R.D.] Shenefelt, U.S.A., 1967” (metasoma on separate card and pin). Lectotype of <italic><tp:taxon-name><tp:taxon-name-part taxon-name-part-type="genus" reg="Aleiodes">A.</tp:taxon-name-part> <tp:taxon-name-part taxon-name-part-type="species" reg="turkestanicus">turkestanicus</tp:taxon-name-part></tp:taxon-name></italic> here designated, ♀ (<named-content xmlns:xlink="http://www.w3.org/1999/xlink" content-type="dwc:institutional_code" xlink:type="simple">ZISP</named-content>), “[<bold>Turkmenistan</bold>], Transcaspia, Bajram-aly, 17.viii.1930, T. Boguj/311, i.s.”, “<italic>Rhogas dimidiatus</italic> Spin. var. <italic>turkestanica</italic> [sic!] nov., N. Telenga det.”.</p></tp:treatment-sec><tp:treatment-sec sec-type="material" id="SECID0EQOCM"><title>Additional material.</title><p>Albania, Cyprus, France (including Corsica), Greece (including Crete), Italy (including Sardinia, Sicily), North Macedonia, Portugal (including Madeira), Spain (including Mallorca, Menorca, Tenerife), Tunisia, Turkey, [Iraq, Jordan, Syria]. Specimens in <named-content xmlns:xlink="http://www.w3.org/1999/xlink" content-type="dwc:institutional_code" xlink:type="simple">ZJUH</named-content>, <abbrev xmlns:xlink="http://www.w3.org/1999/xlink" content-type="institution" xlink:title="Oberösterreichisches Landesmuseum, Biologiezentrum, Linz" id="ABBRID0E5OCM" xlink:type="simple">BZL</abbrev>, <named-content xmlns:xlink="http://www.w3.org/1999/xlink" content-type="dwc:institutional_code" xlink:type="simple">CNC</named-content>, <abbrev xmlns:xlink="http://www.w3.org/1999/xlink" xlink:title="M. Schwarz Collection, Linz" id="ABBRID0ELPCM" xlink:type="simple">MSC</abbrev>, <named-content xmlns:xlink="http://www.w3.org/1999/xlink" content-type="dwc:institutional_code" xlink:type="simple">MTMA</named-content>, <named-content xmlns:xlink="http://www.w3.org/1999/xlink" content-type="dwc:institutional_code" xlink:type="simple">NMS</named-content>, <abbrev xmlns:xlink="http://www.w3.org/1999/xlink" content-type="institution" xlink:title="Naturalis Biodiversity Center, Leiden" id="ABBRID0E6PCM" xlink:type="simple">RMNH</abbrev>, <named-content xmlns:xlink="http://www.w3.org/1999/xlink" content-type="dwc:institutional_code" xlink:type="simple">ZSSM</named-content>. Widespread in the Mediterranean region, where it tends to replace <italic><tp:taxon-name><tp:taxon-name-part taxon-name-part-type="genus" reg="Aleiodes">A.</tp:taxon-name-part> <tp:taxon-name-part taxon-name-part-type="species" reg="ruficornis">ruficornis</tp:taxon-name-part></tp:taxon-name></italic>.</p></tp:treatment-sec><tp:treatment-sec sec-type="Molecular data" id="SECID0EXQCM"><title>Molecular data.</title><p>MRS046 (France), MRS048 (France), MRS892 (Spain).</p></tp:treatment-sec><tp:treatment-sec sec-type="biology" id="SECID0E3QCM"><title>Biology.</title><p>Collected chiefly in May–July and September–November, but specimens have occurred in every month of the year. Plurivoltine; there is no indication of a unique overwintering mode in the material seen. Reared from low-feeding <tp:taxon-name><tp:taxon-name-part taxon-name-part-type="family">Noctuidae</tp:taxon-name-part></tp:taxon-name>: <italic><tp:taxon-name><tp:taxon-name-part taxon-name-part-type="genus" reg="Agrotis">Agrotis</tp:taxon-name-part> <tp:taxon-name-part taxon-name-part-type="species" reg="segetum">segetum</tp:taxon-name-part></tp:taxon-name></italic> (Denis &amp; Schiffermüller) (6 [6 <named-content xmlns:xlink="http://www.w3.org/1999/xlink" content-type="dwc:institutional_code" xlink:type="simple">ZJUH</named-content>], Spain), <italic><tp:taxon-name><tp:taxon-name-part taxon-name-part-type="genus" reg="Agrotis">Agrotis</tp:taxon-name-part></tp:taxon-name></italic> sp. (1 [<named-content xmlns:xlink="http://www.w3.org/1999/xlink" content-type="dwc:institutional_code" xlink:type="simple">ZJUH</named-content>], Cyprus; W.R. Ingram), mixed <italic><tp:taxon-name><tp:taxon-name-part taxon-name-part-type="genus" reg="Agrotis">Agrotis</tp:taxon-name-part></tp:taxon-name></italic> and <italic><tp:taxon-name><tp:taxon-name-part taxon-name-part-type="genus" reg="Spodoptera">Spodoptera</tp:taxon-name-part> <tp:taxon-name-part taxon-name-part-type="species" reg="littoralis">littoralis</tp:taxon-name-part></tp:taxon-name></italic> (Boisduval) (1 [<named-content xmlns:xlink="http://www.w3.org/1999/xlink" content-type="dwc:institutional_code" xlink:type="simple">ZJUH</named-content>], Cyprus; W.R. Ingram). The two mummies seen are rather different (Figs <xref ref-type="fig" rid="F52">345</xref>, <xref ref-type="fig" rid="F52">346</xref>), though it may be that neither overwintered; a small, pale and relatively slender one from <italic><tp:taxon-name><tp:taxon-name-part taxon-name-part-type="genus" reg="Agrotis">Agrotis</tp:taxon-name-part></tp:taxon-name></italic> sp. produced a small male, while a more normal sized individual emerged from the larger, dark and stout mummy whose host was (even) less certain. Even in the latter case, the mummy is less keeled, less lined with silk and much more in relation to the size of the emerging adult than is the situation with the overwintering mummies of the <italic><tp:taxon-name><tp:taxon-name-part taxon-name-part-type="genus" reg="Aleiodes">A.</tp:taxon-name-part> <tp:taxon-name-part taxon-name-part-type="species" reg="grassator">grassator</tp:taxon-name-part></tp:taxon-name></italic>/ <italic><tp:taxon-name><tp:taxon-name-part taxon-name-part-type="genus" reg="Aleiodes"/><tp:taxon-name-part taxon-name-part-type="species" reg="carbonarius">carbonarius</tp:taxon-name-part></tp:taxon-name></italic>/ <italic><tp:taxon-name><tp:taxon-name-part taxon-name-part-type="genus" reg="Aleiodes"/><tp:taxon-name-part taxon-name-part-type="species" reg="carbonaroides">carbonaroides</tp:taxon-name-part></tp:taxon-name></italic>/ <italic><tp:taxon-name><tp:taxon-name-part taxon-name-part-type="genus" reg="Aleiodes"/><tp:taxon-name-part taxon-name-part-type="species" reg="ruficornis">ruficornis</tp:taxon-name-part></tp:taxon-name></italic> complex. The appearance of both mummies suggest that they would normally form below ground.</p></tp:treatment-sec><tp:treatment-sec sec-type="diagnosis" id="SECID0E2UCM"><title>Diagnosis.</title><p>Maximum width of hypoclypeal depression 0.4–0.5 × minimum width of face (Fig. <xref ref-type="fig" rid="F53">355</xref>); OOL of ♀ 1.2–1.6 × as long as diameter of posterior ocellus (Fig. <xref ref-type="fig" rid="F53">356</xref>) and distinctly rugose or rugulose; antennal segments of ♀ 29–39, of ♂ 36–46(–51) (usually 39–43); antenna of ♀ 0.8–0.9 × fore wing; length of malar space of ♀ 0.5–0.6 × height of eye in lateral view (Fig. <xref ref-type="fig" rid="F53">357</xref>); clypeus thick apically and not protruding anteriorly (Fig. <xref ref-type="fig" rid="F53">357</xref>); lobes of mesoscutum densely punctate, interspaces largely smooth and shiny; posterior half of notauli deep; precoxal area coarsely vermiculate-rugose medially; marginal cell of fore wing of ♀ usually ending rather removed from wing apex (Fig. <xref ref-type="fig" rid="F53">347</xref>); vein 1-CU1 of fore wing 0.4–0.5 × as long as vein 2-CU1 (Fig. <xref ref-type="fig" rid="F53">347</xref>); hind tarsal claws yellowish or brownish bristly setose; third tergite with (faint) curved or antero-medially transverse rugulae or striae (Fig. <xref ref-type="fig" rid="F54">364</xref>) or largely smooth (sometimes with only longitudinal striae baso-laterally), often with distinct punctures laterally; hind femur at least apico-dorsally dark brown or black; inner and/or dorsal side of hind tibia (largely) yellowish or red; tegulae usually (partly) dark brown; pale males have nearly always frons medially and stemmaticum black; palpi usually brownish or yellowish, sometimes dark brown; 3<sup>rd</sup> metasomal tergite frequently partly or completely reddish or yellowish; 4<sup>th</sup> and 5<sup>th</sup> tergites black.</p></tp:treatment-sec><tp:treatment-sec sec-type="description" id="SECID0EDWCM"><title>Description.</title><p>Redescribed ♀ (<abbrev xmlns:xlink="http://www.w3.org/1999/xlink" content-type="institution" xlink:title="Naturalis Biodiversity Center, Leiden" id="ABBRID0EJWCM" xlink:type="simple">RMNH</abbrev>) from France (Isle sur le Sorque). Length of fore wing 4.9 mm, of body 6.1 mm.</p><p><bold><italic>Head.</italic></bold> Antennal segments of ♀ 35, length of antenna 0.9 × fore wing, its subapical segments robust (Fig. <xref ref-type="fig" rid="F53">359</xref>), 4<sup>th</sup> segment 1.2 × longer than wide; frons with coarse curved rugae; OOL 1.6 × diameter of posterior ocellus, and densely rugose or rugulose; vertex densely rugose, shiny; clypeus densely punctate; ventral margin of clypeus thick and not protruding forwards (Fig. <xref ref-type="fig" rid="F53">357</xref>); width of hypoclypeal depression 0.5 × minimum width of face (Fig. <xref ref-type="fig" rid="F53">355</xref>); length of eye 1.3 × temple in dorsal view (Fig. <xref ref-type="fig" rid="F53">356</xref>); vertex behind stemmaticum punctate-rugose; clypeus just below lower level of eyes; length of malar space 0.5 × length of eye in lateral view.</p><p><bold><italic>Mesosoma.</italic></bold> Mesoscutal lobes densely punctate, interspaces largely smooth with superficial granulation, shiny; precoxal area of mesopleuron evenly vermiculate-rugose medially, but only sparsely punctate posteriorly; metanotum without median carina; scutellum rather flat, sparsely punctate, but rugose laterally; propodeum coarsely vermiculate-rugose, medio-longitudinal carina nearly complete, and angulate latero-posteriorly.</p><p><bold><italic>Wings.</italic></bold> Fore wing: r 0.35 × 3-SR (Fig. <xref ref-type="fig" rid="F53">347</xref>); marginal cell distinctly ending basad of level of apex of vein 3-M; 1-CU1 horizontal, slender, 0.5 × 2-CU1; r-m 0.6 × 3-SR; 2<sup>nd</sup> submarginal cell medium-sized (Fig. <xref ref-type="fig" rid="F53">347</xref>); cu-a inclivous, posteriorly curved; 1-M rather curved posteriorly; 1-SR wide; surroundings of M+CU1, 1-M and 1-CU1 largely glabrous. Hind wing: marginal cell gradually widened, but slightly basally, its apical width 2.3 × width at level of hamuli (Fig. <xref ref-type="fig" rid="F53">348</xref>); 2-SC+R subquadrate; m-cu largely absent; M+CU:1-M = 28:19; 1r-m 0.6 × 1-M.</p><p><bold><italic>Legs.</italic></bold> Tarsal claws robust and with only bristly brownish setae (Fig. <xref ref-type="fig" rid="F53">358</xref>); hind coxa largely densely punctate; hind trochantellus robust; length of hind femur and basitarsus 4.2 and 5.8 × their width, respectively; length of inner hind spur 0.5 × hind basitarsus.</p><p><bold><italic>Metasoma.</italic></bold> First tergite convex medially and 0.9 × as long as wide apically; 1<sup>st</sup> and 2<sup>nd</sup> tergites with medio-longitudinal carina and coarsely longitudinally rugose; medio-basal area of 2<sup>nd</sup> tergite short and rather distinct (Fig. <xref ref-type="fig" rid="F53">351</xref>); 2<sup>nd</sup> suture deep; subbasally 3<sup>rd</sup> tergite with faint curved striae and medially transverse (Fig. <xref ref-type="fig" rid="F54">364</xref>); remainder of metasoma superficially micro-sculptured; 4<sup>th</sup> and apical half of 3<sup>rd</sup> tergite without sharp lateral crease; ovipositor sheath wide, with medium-sized setae and apically oblique, dorsally longer than ventrally (Fig. <xref ref-type="fig" rid="F52">344</xref>).</p><p><bold><italic>Colour.</italic></bold> Black; face (except medio-dorsally), malar space, dorsal half of temple, frons largely laterally, notauli, mesoscutum laterally, scutellum, pronotum postero-dorsally, mesopleuron dorsally and posteriorly, metapleuron largely, 1<sup>st</sup> and 2<sup>nd</sup> metasomal tergites and base of 3<sup>rd</sup> tergite orange brown; palpi and humeral plate and veins of hind wing yellowish brown; tegula rather dark brownish; ventral half of temple largely, dorso-apical patch of hind femur, pterostigma and veins of fore wing dark brown; fore wing membrane slightly infuscate, of hind wing subhyaline.</p><p><bold><italic>Variation.</italic></bold> A very colour-variable species; head and mesoscutum of female may be largely black (nominate form) or reddish (= “<italic>A. dimidiatus</italic> / var. <italic>turkestanicus</italic>”, but especially the mesoscutum may be intermediate). Especially males may have the hind coxa black and most of hind tibia dark brown, sometimes the entire leg is nearly completely black or dark brown. Antennal segments: ♀ 29(1), 31(2), 32(3), 33(13), 34(13), 35(15), 36(9), 37(9), 38(3), 39(2); ♂ 36(2), 37(3), 38(4), 39(8), 40(13), 41(9), 42(5), 43(11), 44(7), 45(2), 46(2). Additionally, an exceptionally large male with 50 segmented antennae from Cyprus (<named-content xmlns:xlink="http://www.w3.org/1999/xlink" content-type="dwc:institutional_code" xlink:type="simple">ZJUH</named-content>) appears to belong to this species, as does a female from Spain (<abbrev xmlns:xlink="http://www.w3.org/1999/xlink" content-type="institution" xlink:title="Naturalis Biodiversity Center, Leiden" id="ABBRID0EP1CM" xlink:type="simple">RMNH</abbrev>) with 41 antennal segments, basal half of 3<sup>rd</sup> tergite largely obliquely rugose and blackish scapus. On average males have ca 7 more antennal segments than females. Males are very similar with apical tergites type 1–2, setae rather sparse and with evident but short fringe (Fig. <xref ref-type="fig" rid="F54">360</xref>), hind tibial spurs often blunt apically and 3<sup>rd</sup> tergite remotely punctate basally.</p></tp:treatment-sec><tp:treatment-sec sec-type="distribution" id="SECID0E31CM"><title>Distribution.</title><p>*Albania, *Cyprus, France (including Corsica), Greece (including Crete), *Iraq, Italy (including Sardinia, Sicily), *Jordan, *North Macedonia, *Portugal (including Madeira), Spain (including Mallorca, Menorca and Tenerife), *Syria, *Tunisia, *Turkmenistan, Turkey.</p></tp:treatment-sec><tp:treatment-sec sec-type="New synonymy" id="SECID0EB2CM"><title>New synonymy.</title><p>The new synonymy of <tp:taxon-name><tp:taxon-name-part taxon-name-part-type="genus" reg="Rhogas">Rhogas</tp:taxon-name-part> <tp:taxon-name-part taxon-name-part-type="species" reg="dimidiatus">dimidiatus</tp:taxon-name-part> <tp:taxon-name-part taxon-name-part-type="infraspecific-rank">var.</tp:taxon-name-part> <tp:taxon-name-part taxon-name-part-type="variety" reg="turkestanicus">turkestanicus</tp:taxon-name-part></tp:taxon-name> Telenga, 1941, is based on direct comparison of the types of both taxa. The identity of <italic><tp:taxon-name><tp:taxon-name-part taxon-name-part-type="genus" reg="Bracon">Bracon</tp:taxon-name-part> <tp:taxon-name-part taxon-name-part-type="species" reg="dimidiatus">dimidiatus</tp:taxon-name-part></tp:taxon-name></italic> Spinola, 1808, is problematic because the holotype from Italy (Genoa) is lost and the original description is far too incomplete for an easy identification. Its colour pattern (head completely yellowish, hind tibia and 3<sup>rd</sup> tergite reddish) does not fit with <italic><tp:taxon-name><tp:taxon-name-part taxon-name-part-type="genus" reg="Aleiodes">A.</tp:taxon-name-part> <tp:taxon-name-part taxon-name-part-type="species" reg="ruficornis">ruficornis</tp:taxon-name-part></tp:taxon-name></italic> (Herrich-Schäffer); if the head is largely reddish brown then the temple ventrally and malar space remain blackish. This pattern agrees better with that of pale specimens of <italic><tp:taxon-name><tp:taxon-name-part taxon-name-part-type="genus" reg="Aleiodes">A.</tp:taxon-name-part> <tp:taxon-name-part taxon-name-part-type="species" reg="gasterator">gasterator</tp:taxon-name-part></tp:taxon-name></italic> (named as <tp:taxon-name><tp:taxon-name-part taxon-name-part-type="genus" reg="Aleiodes">A.</tp:taxon-name-part> <tp:taxon-name-part taxon-name-part-type="species" reg="dimidiatus">dimidiatus</tp:taxon-name-part> <tp:taxon-name-part taxon-name-part-type="infraspecific-rank">var.</tp:taxon-name-part> <tp:taxon-name-part taxon-name-part-type="variety" reg="turkestanicus">turkestanicus</tp:taxon-name-part></tp:taxon-name> Telenga, 1941). <italic><tp:taxon-name><tp:taxon-name-part taxon-name-part-type="genus" reg="Aleiodes">Aleiodes</tp:taxon-name-part> <tp:taxon-name-part taxon-name-part-type="species" reg="ruficornis">ruficornis</tp:taxon-name-part></tp:taxon-name></italic> occurs also in Italy, but its females have the head partly black ventrally, the apex of the hind tibia dark brown and most of the 3<sup>rd</sup> metasomal tergite black. Therefore, we synonymise <italic><tp:taxon-name><tp:taxon-name-part taxon-name-part-type="genus" reg="Bracon">Bracon</tp:taxon-name-part> <tp:taxon-name-part taxon-name-part-type="species" reg="dimidiatus">dimidiatus</tp:taxon-name-part></tp:taxon-name></italic> with <italic><tp:taxon-name><tp:taxon-name-part taxon-name-part-type="genus" reg="Aleiodes">A.</tp:taxon-name-part> <tp:taxon-name-part taxon-name-part-type="species" reg="gasterator">gasterator</tp:taxon-name-part></tp:taxon-name></italic> (syn. nov.). The holotype of <italic><tp:taxon-name><tp:taxon-name-part taxon-name-part-type="genus" reg="Bracon">Bracon</tp:taxon-name-part> <tp:taxon-name-part taxon-name-part-type="species" reg="gasterator">gasterator</tp:taxon-name-part></tp:taxon-name></italic> Jurine, 1807, has the 3<sup>rd</sup> metasomal tergite finely curved (nearly circular) aciculate or striate basally, palpi (as far as present) pale brownish, maximum with of hypoclypeal depression 0.45 × minimum width of face, vein 1-CU1 of fore wing half as long as vein 2-CU1 and 4<sup>th</sup> antennal segment 1.3 × as long as wide. <italic><tp:taxon-name><tp:taxon-name-part taxon-name-part-type="genus" reg="Aleiodes">Aleiodes</tp:taxon-name-part> <tp:taxon-name-part taxon-name-part-type="species" reg="arnoldii">arnoldii</tp:taxon-name-part></tp:taxon-name></italic><italic>sensu</italic><xref ref-type="bibr" rid="B41">Farahani et al. (2015)</xref> concerns a species closely related to <italic><tp:taxon-name><tp:taxon-name-part taxon-name-part-type="genus" reg="Aleiodes">A.</tp:taxon-name-part> <tp:taxon-name-part taxon-name-part-type="species" reg="gasterator">gasterator</tp:taxon-name-part></tp:taxon-name></italic> (Jurine) having basal half of 3<sup>rd</sup> tergite coarsely longitudinally rugose, antenna of ♀ with 30–35 segments (of ♂ 36), head linearly narrowed ventrally in anterior view and subbasal antennal segments of ♀ slightly slenderer.</p><fig id="F52" position="float" orientation="portrait"><object-id xmlns:xlink="http://www.w3.org/1999/xlink" content-type="doi" xlink:type="simple">10.3897/zookeys.919.39642.figures343-346</object-id><object-id xmlns:xlink="http://www.w3.org/1999/xlink" content-type="arpha" xlink:type="simple">12E3CF58-F8FC-5280-A93F-7BBCDC981CDC</object-id><label>Figures 343–346.</label><caption><p><italic><tp:taxon-name><tp:taxon-name-part taxon-name-part-type="genus" reg="Aleiodes">Aleiodes</tp:taxon-name-part> <tp:taxon-name-part taxon-name-part-type="species" reg="gasterator">gasterator</tp:taxon-name-part></tp:taxon-name></italic> (Jurine), ♀, France, Les Constants, but 345 and 346 from Cyprus <bold>343</bold> habitus lateral <bold>344</bold> ovipositor sheath lateral <bold>345</bold> mummy of <italic><tp:taxon-name><tp:taxon-name-part taxon-name-part-type="genus" reg="Agrotis">Agrotis</tp:taxon-name-part></tp:taxon-name></italic> sp. <bold>346</bold> mummy of <italic><tp:taxon-name><tp:taxon-name-part taxon-name-part-type="genus" reg="Agrotis">Agrotis</tp:taxon-name-part></tp:taxon-name></italic> sp. or <italic><tp:taxon-name><tp:taxon-name-part taxon-name-part-type="genus" reg="Spodoptera">Spodoptera</tp:taxon-name-part> <tp:taxon-name-part taxon-name-part-type="species" reg="littoralis">littoralis</tp:taxon-name-part></tp:taxon-name></italic> (Boisduval).</p></caption><graphic xmlns:xlink="http://www.w3.org/1999/xlink" xlink:href="zookeys-919-001-g052.jpg" position="float" orientation="portrait" xlink:type="simple" id="oo_390096.jpg"><uri content-type="original_file" xlink:type="simple">https://binary.pensoft.net/fig/390096</uri></graphic></fig><fig id="F53" position="float" orientation="portrait"><object-id xmlns:xlink="http://www.w3.org/1999/xlink" content-type="doi" xlink:type="simple">10.3897/zookeys.919.39642.figures347-359</object-id><object-id xmlns:xlink="http://www.w3.org/1999/xlink" content-type="arpha" xlink:type="simple">A0670B61-D775-580C-AFC1-0F049202709C</object-id><label>Figures 347–359.</label><caption><p><italic><tp:taxon-name><tp:taxon-name-part taxon-name-part-type="genus" reg="Aleiodes">Aleiodes</tp:taxon-name-part> <tp:taxon-name-part taxon-name-part-type="species" reg="gasterator">gasterator</tp:taxon-name-part></tp:taxon-name></italic> (Jurine), ♀, France, Les Constants <bold>347</bold> fore wing <bold>348</bold> hind wing <bold>349</bold> mesosoma lateral <bold>350</bold> mesosoma dorsal <bold>351</bold> metasoma dorsal <bold>352</bold> fore femur lateral <bold>353</bold> hind femur lateral <bold>354</bold> base of antenna <bold>355</bold> head anterior <bold>356</bold> head dorsal <bold>357</bold> head lateral <bold>358</bold> outer hind tarsal claw <bold>359</bold> apex of antenna.</p></caption><graphic xmlns:xlink="http://www.w3.org/1999/xlink" xlink:href="zookeys-919-001-g053.jpg" position="float" orientation="portrait" xlink:type="simple" id="oo_390097.jpg"><uri content-type="original_file" xlink:type="simple">https://binary.pensoft.net/fig/390097</uri></graphic></fig><fig id="F54" position="float" orientation="portrait"><object-id xmlns:xlink="http://www.w3.org/1999/xlink" content-type="doi" xlink:type="simple">10.3897/zookeys.919.39642.figures360-364</object-id><object-id xmlns:xlink="http://www.w3.org/1999/xlink" content-type="arpha" xlink:type="simple">5EE78E7B-70FF-5FBF-99FD-10AD78AE6098</object-id><label>Figures 360–364.</label><caption><p><italic><tp:taxon-name><tp:taxon-name-part taxon-name-part-type="genus" reg="Aleiodes">Aleiodes</tp:taxon-name-part> <tp:taxon-name-part taxon-name-part-type="species" reg="gasterator">gasterator</tp:taxon-name-part></tp:taxon-name></italic> (Jurine), ♂, Italy, Livorno, but 364 of ♀, France <bold>360</bold> habitus lateral <bold>361</bold> antenna <bold>362</bold> base of antenna <bold>363</bold> apex of antenna <bold>364</bold> 3<sup>rd</sup> metasomal tergite dorsal.</p></caption><graphic xmlns:xlink="http://www.w3.org/1999/xlink" xlink:href="zookeys-919-001-g054.jpg" position="float" orientation="portrait" xlink:type="simple" id="oo_390098.jpg"><uri content-type="original_file" xlink:type="simple">https://binary.pensoft.net/fig/390098</uri></graphic></fig></tp:treatment-sec><ref-list><ref id="B121"><mixed-citation xmlns:xlink="http://www.w3.org/1999/xlink" xlink:type="simple"><person-group><name name-style="western"><surname>Shenefelt</surname><given-names>RD</given-names></name></person-group> (<year>1975</year>) <article-title><tp:taxon-name><tp:taxon-name-part taxon-name-part-type="family">Braconidae</tp:taxon-name-part></tp:taxon-name> 8. <tp:taxon-name><tp:taxon-name-part taxon-name-part-type="subfamily">Exothecinae</tp:taxon-name-part></tp:taxon-name>, <tp:taxon-name><tp:taxon-name-part taxon-name-part-type="subfamily">Rogadinae</tp:taxon-name-part></tp:taxon-name>.</article-title><source>Hymenopterorum Catalogus (nova editio)</source><volume>12</volume>: <fpage>1115</fpage>–<lpage>1262</lpage>.</mixed-citation></ref><ref id="B154"><mixed-citation xmlns:xlink="http://www.w3.org/1999/xlink" xlink:type="simple"><person-group><name name-style="western"><surname>Zaykov</surname><given-names>AN</given-names></name></person-group> (<year>1980a</year>) Unknown genera and species of <tp:taxon-name><tp:taxon-name-part taxon-name-part-type="family">Braconidae</tp:taxon-name-part></tp:taxon-name> for the fauna of Bulgaria. Travaux scientifiques d’Université de Plovdiv “Paissi Hilendarski”, Biologie 15(4) [1977]: 111–115. [in Bulgarian]</mixed-citation></ref><ref id="B137"><mixed-citation xmlns:xlink="http://www.w3.org/1999/xlink" xlink:type="simple"><person-group><name name-style="western"><surname>Tobias</surname><given-names>VI</given-names></name></person-group> (<year>1976</year>) <article-title>Braconids of the Caucasus (<tp:taxon-name><tp:taxon-name-part taxon-name-part-type="order">Hymenoptera</tp:taxon-name-part></tp:taxon-name>, <tp:taxon-name><tp:taxon-name-part taxon-name-part-type="family">Braconidae</tp:taxon-name-part></tp:taxon-name>).</article-title><source>Opredeliteli po Faune SSSR</source><volume>110</volume>: <fpage>1</fpage>–<lpage>286</lpage>. [in Russian]</mixed-citation></ref><ref id="B138"><mixed-citation xmlns:xlink="http://www.w3.org/1999/xlink" xlink:type="simple"><person-group><name name-style="western"><surname>Tobias</surname><given-names>VI</given-names></name></person-group> (<year>1986</year>) <article-title><tp:taxon-name><tp:taxon-name-part taxon-name-part-type="subfamily">Rogadinae</tp:taxon-name-part></tp:taxon-name>: 72–85.</article-title> In: <person-group><name name-style="western"><surname>Medvedev</surname><given-names>GS</given-names></name></person-group> (<role>Ed.</role>) <issue-title>Opredelitel Nasekomych Evrospeiskoi Tsasti SSSR 3, Peredpontdatokrylye 4.</issue-title><source>Opredeliteli po Faune SSSR</source><volume>145</volume>: <fpage>1</fpage>–<lpage>501</lpage>. [Translation (1995): 512–588. Lebanon, U.S.<tp:taxon-name><tp:taxon-name-part taxon-name-part-type="genus">A.</tp:taxon-name-part></tp:taxon-name>]</mixed-citation></ref><ref id="B88"><mixed-citation xmlns:xlink="http://www.w3.org/1999/xlink" xlink:type="simple"><person-group><name name-style="western"><surname>Papp</surname><given-names>J</given-names></name></person-group> (<year>1991a</year>) <article-title>Parasitic wasps of the superfamily <tp:taxon-name><tp:taxon-name-part taxon-name-part-type="superfamily">Ichneumonoidea</tp:taxon-name-part></tp:taxon-name>. <tp:taxon-name><tp:taxon-name-part taxon-name-part-type="family">Braconidae</tp:taxon-name-part></tp:taxon-name>. 18. <tp:taxon-name><tp:taxon-name-part taxon-name-part-type="subfamily">Doryctinae</tp:taxon-name-part></tp:taxon-name>. 19. <tp:taxon-name><tp:taxon-name-part taxon-name-part-type="subfamily">Rogadinae</tp:taxon-name-part></tp:taxon-name>.</article-title><source>Magyarorszag Allatvilaga [Fauna Hungariae]</source><volume>167</volume>: <fpage>1</fpage>–<lpage>122</lpage>.</mixed-citation></ref><ref id="B46"><mixed-citation xmlns:xlink="http://www.w3.org/1999/xlink" xlink:type="simple"><person-group><name name-style="western"><surname>Ghahari</surname><given-names>H</given-names></name><name name-style="western"><surname>Fischer</surname><given-names>M</given-names></name><name name-style="western"><surname>Papp</surname><given-names>J</given-names></name></person-group> (<year>2011</year>) <article-title>A study on the <tp:taxon-name><tp:taxon-name-part taxon-name-part-type="family">Braconidae</tp:taxon-name-part></tp:taxon-name> (<tp:taxon-name><tp:taxon-name-part taxon-name-part-type="order">Hymenoptera</tp:taxon-name-part></tp:taxon-name>: <tp:taxon-name><tp:taxon-name-part taxon-name-part-type="superfamily">Ichneumonoidea</tp:taxon-name-part></tp:taxon-name>) from Ilam province, Iran.</article-title><source>Calodema</source><volume>160</volume>: <fpage>1</fpage>–<lpage>5</lpage>.</mixed-citation></ref><ref id="B105"><mixed-citation xmlns:xlink="http://www.w3.org/1999/xlink" xlink:type="simple"><person-group><name name-style="western"><surname>Rastegar</surname><given-names>J</given-names></name><name name-style="western"><surname>Sakenin</surname><given-names>H</given-names></name><name name-style="western"><surname>Khodaparast</surname><given-names>S</given-names></name><name name-style="western"><surname>Havaskary</surname><given-names>M</given-names></name></person-group> (<year>2012</year>) <article-title>On a collection of <tp:taxon-name><tp:taxon-name-part taxon-name-part-type="family">Braconidae</tp:taxon-name-part></tp:taxon-name> (<tp:taxon-name><tp:taxon-name-part taxon-name-part-type="order">Hymenoptera</tp:taxon-name-part></tp:taxon-name>) from East Azarbaijan and vicinity, Iran.</article-title><source>Calodema</source><volume>226</volume>: <fpage>1</fpage>–<lpage>4</lpage>.</mixed-citation></ref><ref id="B41"><mixed-citation xmlns:xlink="http://www.w3.org/1999/xlink" xlink:type="simple"><person-group><name name-style="western"><surname>Farahani</surname><given-names>S</given-names></name><name name-style="western"><surname>Talebi</surname><given-names>AA</given-names></name><name name-style="western"><surname>van Achterberg</surname><given-names>C</given-names></name><name name-style="western"><surname>Rakhshani</surname><given-names>E</given-names></name></person-group> (<year>2015</year>) <article-title>A review of the subfamily <tp:taxon-name><tp:taxon-name-part taxon-name-part-type="subfamily">Rogadinae</tp:taxon-name-part></tp:taxon-name> (<tp:taxon-name><tp:taxon-name-part taxon-name-part-type="order">Hymenoptera</tp:taxon-name-part></tp:taxon-name>: <tp:taxon-name><tp:taxon-name-part taxon-name-part-type="family">Braconidae</tp:taxon-name-part></tp:taxon-name>) from Iran.</article-title><source>Zootaxa</source><volume>3973</volume>(<issue>2</issue>): <fpage>227</fpage>–<lpage>250</lpage>. <ext-link xlink:type="simple" ext-link-type="doi" xlink:href="10.11646/zootaxa.3973.2.2">https://doi.org/10.11646/zootaxa.3973.2.2</ext-link></mixed-citation></ref><ref id="B13"><mixed-citation xmlns:xlink="http://www.w3.org/1999/xlink" xlink:type="simple"><person-group><name name-style="western"><surname>Bergamasco</surname><given-names>P</given-names></name><name name-style="western"><surname>Pennacchio</surname><given-names>F</given-names></name><name name-style="western"><surname>Scaramozzino</surname><given-names>PL</given-names></name><name name-style="western"><surname>Tremblay</surname><given-names>E</given-names></name></person-group> (<year>1995</year>) <article-title><tp:taxon-name><tp:taxon-name-part taxon-name-part-type="order">Hymenoptera</tp:taxon-name-part></tp:taxon-name><tp:taxon-name><tp:taxon-name-part taxon-name-part-type="family">Braconidae</tp:taxon-name-part></tp:taxon-name>.</article-title><source>Checklist della Specie della Fauna Italiana</source><volume>95</volume>: <fpage>2</fpage>–<lpage>29</lpage>.</mixed-citation></ref><ref id="B152"><mixed-citation xmlns:xlink="http://www.w3.org/1999/xlink" xlink:type="simple"><person-group><name name-style="western"><surname>Zaldívar-Riverón</surname><given-names>A</given-names></name><name name-style="western"><surname>Butcher</surname><given-names>BA</given-names></name><name name-style="western"><surname>Shaw</surname><given-names>MR</given-names></name><name name-style="western"><surname>Quicke</surname><given-names>DLJ</given-names></name></person-group> (<year>2004</year>) <article-title>Comparative morphology of the venom apparatus in the braconid wasp subfamily <tp:taxon-name><tp:taxon-name-part taxon-name-part-type="subfamily">Rogadinae</tp:taxon-name-part></tp:taxon-name> (<tp:taxon-name><tp:taxon-name-part taxon-name-part-type="class">Insecta</tp:taxon-name-part></tp:taxon-name>, <tp:taxon-name><tp:taxon-name-part taxon-name-part-type="order">Hymenoptera</tp:taxon-name-part></tp:taxon-name>, <tp:taxon-name><tp:taxon-name-part taxon-name-part-type="family">Braconidae</tp:taxon-name-part></tp:taxon-name>) and related taxa.</article-title><source>Zoologica Scripta</source><volume>33</volume>(<issue>3</issue>): <fpage>223</fpage>–<lpage>237</lpage>. <ext-link xlink:type="simple" ext-link-type="doi" xlink:href="10.1111/j.0300-3256.2004.00144.x">https://doi.org/10.1111/j.0300-3256.2004.00144.x</ext-link></mixed-citation></ref><ref id="B97"><mixed-citation xmlns:xlink="http://www.w3.org/1999/xlink" xlink:type="simple"><person-group><name name-style="western"><surname>Papp</surname><given-names>J</given-names></name></person-group> (<year>2005</year>) <article-title>A checklist of the <tp:taxon-name><tp:taxon-name-part taxon-name-part-type="family">Braconidae</tp:taxon-name-part></tp:taxon-name> of Hungary (<tp:taxon-name><tp:taxon-name-part taxon-name-part-type="order">Hymenoptera</tp:taxon-name-part></tp:taxon-name>). Folia Entomologica Hungarica.</article-title><volume>66</volume>: <fpage>137</fpage>–<lpage>194</lpage>.</mixed-citation></ref><ref id="B127"><mixed-citation xmlns:xlink="http://www.w3.org/1999/xlink" xlink:type="simple"><person-group><name name-style="western"><surname>Spinola</surname><given-names>M</given-names></name></person-group> (<year>1808</year>) Insectorum Liguriae species novae aut rariores, quas in agro Ligustico nuper detexit, descripsit, et iconibus illustravit (<tp:taxon-name><tp:taxon-name-part taxon-name-part-type="order">Hymenoptera</tp:taxon-name-part></tp:taxon-name>) 2: 1–262. Genua.</mixed-citation></ref><ref id="B109"><mixed-citation xmlns:xlink="http://www.w3.org/1999/xlink" xlink:type="simple"><person-group><name name-style="western"><surname>Samartsev</surname><given-names>KG</given-names></name><name name-style="western"><surname>Belokobylskij</surname><given-names>SA</given-names></name></person-group> (<year>2013</year>) <article-title>On the fauna of the true cyclostome braconid wasps (<tp:taxon-name><tp:taxon-name-part taxon-name-part-type="order">Hymenoptera</tp:taxon-name-part></tp:taxon-name>, <tp:taxon-name><tp:taxon-name-part taxon-name-part-type="family">Braconidae</tp:taxon-name-part></tp:taxon-name>) of Astrakhan Province. Entomologicheskoe Obozrenie 92(2): 319–341.</article-title><source>Entomological Review</source><volume>93</volume>(<issue>6</issue>): <fpage>755</fpage>–<lpage>774</lpage>.</mixed-citation></ref></ref-list></tp:taxon-treatment>
