# Supplementary material for: Revision of the western Palaearctic species of Aleiodes Wesmael (Hymenoptera, Braconidae, Rogadinae). Part 2: Revision of the A. apicalis group
Source: Zookeys. 2020 Mar 16;919:1–259. doi: 10.3897/zookeys.919.39642 (PMC7197265; doi:10.3897/zookeys.919.39642)
Supplement: XML Treatment for Aleiodes grassator [file zookeys.919.39642-treatment20.xml]

<!DOCTYPE tp:taxon-treatment
  PUBLIC "-//TaxonX//DTD Taxonomic Treatment Publishing DTD v0 20100105//EN" "tax-treatment-NSO.dtd">
<tp:taxon-treatment xmlns:tp="http://www.plazi.org/taxpub"><tp:treatment-meta><kwd-group><label>Taxon classification</label><kwd><named-content xmlns:xlink="http://www.w3.org/1999/xlink" content-type="kingdom">Animalia</named-content></kwd><kwd><named-content xmlns:xlink="http://www.w3.org/1999/xlink" content-type="order">Hymenoptera</named-content></kwd><kwd><named-content xmlns:xlink="http://www.w3.org/1999/xlink" content-type="family">Braconidae</named-content></kwd></kwd-group><mixed-citation publication-type="journal"><person-group><name><surname>van Achterberg</surname><given-names>Cornelis</given-names></name><name><surname>Shaw</surname><given-names>Mark R.</given-names></name><name><surname>Quicke</surname><given-names>Donald L.J.</given-names></name></person-group><article-title>Revision of the western Palaearctic species of <italic><tp:taxon-name><tp:taxon-name-part taxon-name-part-type="genus" reg="Aleiodes">Aleiodes</tp:taxon-name-part></tp:taxon-name></italic> Wesmael (<tp:taxon-name><tp:taxon-name-part taxon-name-part-type="order">Hymenoptera</tp:taxon-name-part></tp:taxon-name>, <tp:taxon-name><tp:taxon-name-part taxon-name-part-type="family">Braconidae</tp:taxon-name-part></tp:taxon-name>, <tp:taxon-name><tp:taxon-name-part taxon-name-part-type="subfamily">Rogadinae</tp:taxon-name-part></tp:taxon-name>). Part 2: Revision of the <italic><tp:taxon-name><tp:taxon-name-part taxon-name-part-type="genus" reg="Aleiodes">A.</tp:taxon-name-part> <tp:taxon-name-part taxon-name-part-type="species" reg="apicalis">apicalis</tp:taxon-name-part></tp:taxon-name></italic> group</article-title><source>Zookeys</source><day>16</day><month>3</month><year>2020</year><volume>919</volume><fpage>1</fpage><lpage>259</lpage><pub-id pub-id-type="doi">10.3897/zookeys.919.39642</pub-id></mixed-citation></tp:treatment-meta><tp:nomenclature><tp:taxon-name><object-id xmlns:xlink="http://www.w3.org/1999/xlink" content-type="arpha" xlink:type="simple">B81F3B1B-63AE-54A5-B6FB-EFC49244C7EC</object-id>
              <tp:taxon-name-part taxon-name-part-type="genus" reg="Aleiodes">Aleiodes</tp:taxon-name-part>
              <tp:taxon-name-part taxon-name-part-type="species" reg="grassator">grassator</tp:taxon-name-part>
            </tp:taxon-name><tp:taxon-authority>(Thunberg, 1822)</tp:taxon-authority><xref ref-type="fig" rid="F55">Figs 365–367</xref><xref ref-type="fig" rid="F56">, 368–380</xref><xref ref-type="fig" rid="F57">, 381–384</xref><tp:nomenclature-citation-list><tp:nomenclature-citation><tp:taxon-name>
                  <tp:taxon-name-part taxon-name-part-type="genus" reg="Ichneumon">Ichneumon</tp:taxon-name-part> <tp:taxon-name-part taxon-name-part-type="species" reg="grassator">grassator</tp:taxon-name-part></tp:taxon-name><comment>Thunberg, 1822: 256 [examined].</comment></tp:nomenclature-citation><tp:nomenclature-citation><tp:taxon-name>
                  <tp:taxon-name-part taxon-name-part-type="genus" reg="Rogas">Rogas</tp:taxon-name-part> <tp:taxon-name-part taxon-name-part-type="species" reg="grassator">grassator</tp:taxon-name-part></tp:taxon-name><comment>; <xref ref-type="bibr" rid="B121">Shenefelt 1975</xref>: 1232.</comment></tp:nomenclature-citation><tp:nomenclature-citation><tp:taxon-name>
                  <tp:taxon-name-part taxon-name-part-type="genus" reg="Aleiodes">Aleiodes</tp:taxon-name-part> (<tp:taxon-name-part taxon-name-part-type="subgenus" reg="Neorhogas">Neorhogas</tp:taxon-name-part>) <tp:taxon-name-part taxon-name-part-type="species" reg="grassator">grassator</tp:taxon-name-part></tp:taxon-name><comment>; <xref ref-type="bibr" rid="B88">Papp 1991a</xref>: 86.</comment></tp:nomenclature-citation><tp:nomenclature-citation><tp:taxon-name>
                  <tp:taxon-name-part taxon-name-part-type="genus" reg="Aleiodes">Aleiodes</tp:taxon-name-part> <tp:taxon-name-part taxon-name-part-type="species" reg="grassator">grassator</tp:taxon-name-part></tp:taxon-name><comment>; <xref ref-type="bibr" rid="B152">Zaldívar-Riverón et al. 2004</xref>: 234; <xref ref-type="bibr" rid="B103">Quicke et al. 2014</xref>: 240; <xref ref-type="bibr" rid="B20">Butcher et al. 2014</xref>: 458.</comment></tp:nomenclature-citation><tp:nomenclature-citation><tp:taxon-name>
                  <tp:taxon-name-part taxon-name-part-type="genus" reg="Rhogas">Rhogas</tp:taxon-name-part> <tp:taxon-name-part taxon-name-part-type="species" reg="grassator">grassator</tp:taxon-name-part> <tp:taxon-name-part taxon-name-part-type="infraspecific-rank">ab.</tp:taxon-name-part> <tp:taxon-name-part taxon-name-part-type="aberration" reg="thoracicus">thoracicus</tp:taxon-name-part></tp:taxon-name><comment>Hellén, 1927: 24; <xref ref-type="bibr" rid="B121">Shenefelt 1975</xref>: 1232 (unavailable name).</comment></tp:nomenclature-citation><tp:nomenclature-citation><tp:taxon-name>
                  <tp:taxon-name-part taxon-name-part-type="genus" reg="Rogas">Rogas</tp:taxon-name-part> (<tp:taxon-name-part taxon-name-part-type="subgenus" reg="Rogas">Rogas</tp:taxon-name-part>) <tp:taxon-name-part taxon-name-part-type="species" reg="flavipalpis">flavipalpis</tp:taxon-name-part></tp:taxon-name><comment>Thomson, 1892: 1672 [examined].</comment></tp:nomenclature-citation><tp:nomenclature-citation><tp:taxon-name>
                  <tp:taxon-name-part taxon-name-part-type="genus" reg="Aleiodes">Aleiodes</tp:taxon-name-part> <tp:taxon-name-part taxon-name-part-type="species" reg="flavipalpis">flavipalpis</tp:taxon-name-part></tp:taxon-name><comment>; <xref ref-type="bibr" rid="B88">Papp 1991a</xref>: 86 (as synonym of <tp:taxon-name><tp:taxon-name-part taxon-name-part-type="genus" reg="Aleiodes">A.</tp:taxon-name-part> <tp:taxon-name-part taxon-name-part-type="species" reg="grassator">grassator</tp:taxon-name-part></tp:taxon-name>).</comment></tp:nomenclature-citation><tp:nomenclature-citation><tp:taxon-name>
                  <tp:taxon-name-part taxon-name-part-type="genus" reg="Rogas">Rogas</tp:taxon-name-part> <tp:taxon-name-part taxon-name-part-type="species" reg="alpinus">alpinus</tp:taxon-name-part></tp:taxon-name><comment>Thomson, 1892: 1671; <xref ref-type="bibr" rid="B121">Shenefelt 1975</xref>: 1217 [examined]. Syn. nov.</comment></tp:nomenclature-citation><tp:nomenclature-citation><tp:taxon-name>
                  <tp:taxon-name-part taxon-name-part-type="genus" reg="Aleiodes">Aleiodes</tp:taxon-name-part> <tp:taxon-name-part taxon-name-part-type="species" reg="alpinus">alpinus</tp:taxon-name-part></tp:taxon-name><comment>; <xref ref-type="bibr" rid="B88">Papp 1991a</xref>: 90 (as synonym of <tp:taxon-name><tp:taxon-name-part taxon-name-part-type="genus" reg="Aleiodes">A.</tp:taxon-name-part> <tp:taxon-name-part taxon-name-part-type="species" reg="dimidiatus">dimidiatus</tp:taxon-name-part></tp:taxon-name>).</comment></tp:nomenclature-citation></tp:nomenclature-citation-list></tp:nomenclature><tp:treatment-sec sec-type="type material" id="SECID0EWLDM"><title>Type material.</title><p>Holotype of <italic><tp:taxon-name><tp:taxon-name-part taxon-name-part-type="genus" reg="Aleiodes">A.</tp:taxon-name-part> <tp:taxon-name-part taxon-name-part-type="species" reg="grassator">grassator</tp:taxon-name-part></tp:taxon-name></italic>, ♀ (<named-content xmlns:xlink="http://www.w3.org/1999/xlink" content-type="dwc:institutional_code" xlink:type="simple">ZMUU</named-content>), unlabelled. Lectotype of <italic><tp:taxon-name><tp:taxon-name-part taxon-name-part-type="genus" reg="Aleiodes">A.</tp:taxon-name-part> <tp:taxon-name-part taxon-name-part-type="species" reg="flavipalpis">flavipalpis</tp:taxon-name-part></tp:taxon-name></italic>, ♀ (<named-content xmlns:xlink="http://www.w3.org/1999/xlink" content-type="dwc:institutional_code" xlink:type="simple">ZIL</named-content>), “åre”, “<bold>Sverige</bold>, Ǻreskutan I Jemtland/teste Papp, 1983”, “Lectotypus <italic>Rogas flavipalpis</italic> Thomson, 1899 [sic!], Papp, 1983”, “<italic>Aleiodes grassator</italic> Thb., det. Papp J., 1983”. Lectotype of <italic>A. alpinus</italic>, ♀ (<named-content xmlns:xlink="http://www.w3.org/1999/xlink" content-type="dwc:institutional_code" xlink:type="simple">ZIL</named-content>), “[<bold>Norway</bold>:] Dovre”, “<italic>alpinus</italic> m.”, “Lectotypus <italic>Rogas alpinus</italic> Thoms., 1891, ♀. Papp, 1983”, “<italic>Aleiodes dimidiatus</italic> var. <italic>alpinus</italic> Th., ♀, det. Papp J., 1983”.</p></tp:treatment-sec><tp:treatment-sec sec-type="material" id="SECID0E3NDM"><title>Additional material.</title><p>Austria, British Isles (England: V.C. 70; Scotland: V.C.s 83, 85, 88, 89, 97, 103; Finland, France (both Alps and Pyrenees), Italy, Germany, Norway, Romania, Sweden, Switzerland. Specimens in <named-content xmlns:xlink="http://www.w3.org/1999/xlink" content-type="dwc:institutional_code" xlink:type="simple">ZJUH</named-content>, <abbrev xmlns:xlink="http://www.w3.org/1999/xlink" content-type="institution" xlink:title="Oberösterreichisches Landesmuseum, Biologiezentrum, Linz" id="ABBRID0EKODM" xlink:type="simple">BZL</abbrev>, <abbrev xmlns:xlink="http://www.w3.org/1999/xlink" xlink:title="M. Riedel Collection" id="ABBRID0EPODM" xlink:type="simple">MRC</abbrev>, <named-content xmlns:xlink="http://www.w3.org/1999/xlink" content-type="dwc:institutional_code" xlink:type="simple">MTMA</named-content>, <named-content xmlns:xlink="http://www.w3.org/1999/xlink" content-type="dwc:institutional_code" xlink:type="simple">NMS</named-content>, <abbrev xmlns:xlink="http://www.w3.org/1999/xlink" content-type="institution" xlink:title="Naturalis Biodiversity Center, Leiden" id="ABBRID0EDPDM" xlink:type="simple">RMNH</abbrev>, <abbrev xmlns:xlink="http://www.w3.org/1999/xlink" content-type="institution" xlink:title="Senkenberg Deutches Entomologisches Institut, Müncheberg" id="ABBRID0EIPDM" xlink:type="simple">SDEI</abbrev>, <named-content xmlns:xlink="http://www.w3.org/1999/xlink" content-type="dwc:institutional_code" xlink:type="simple">ZIL</named-content>, <named-content xmlns:xlink="http://www.w3.org/1999/xlink" content-type="dwc:institutional_code" xlink:type="simple">ZMUU</named-content>, <named-content xmlns:xlink="http://www.w3.org/1999/xlink" content-type="dwc:institutional_code" xlink:type="simple">ZSSM</named-content>. This is essentially a montane grassland species, though occurring at low altitudes in northern Europe.</p></tp:treatment-sec><tp:treatment-sec sec-type="Molecular data" id="SECID0EFQDM"><title>Molecular data.</title><p>MRS215 (UK), MRS721 (UK), MRS725 (UK).</p></tp:treatment-sec><tp:treatment-sec sec-type="biology" id="SECID0EKQDM"><title>Biology.</title><p>Collected in (April)May–July. Univoltine, overwintering in the mummy. Reared from the noctuid <italic><tp:taxon-name><tp:taxon-name-part taxon-name-part-type="genus" reg="Cerapteryx">Cerapteryx</tp:taxon-name-part> <tp:taxon-name-part taxon-name-part-type="species" reg="graminis">graminis</tp:taxon-name-part></tp:taxon-name></italic> (Linnaeus) (9: K.P. Bland, M.J.W. Cock, M.R. Shaw) and from mummies compatible with that (3), and it may be strictly monophagous. The known host overwinters in the egg stage, and feeds on <tp:taxon-name><tp:taxon-name-part taxon-name-part-type="family">Poaceae</tp:taxon-name-part></tp:taxon-name> near ground level. The tough dark brown mummy is formed on or below the soil surface and seems spectacularly too large for the adult that will emerge from it (Fig. <xref ref-type="fig" rid="F57">384</xref>). It is more or less cylindrical, though with a pronounced lateral keel, and well-lined with silk. The cocoon chamber occupies most of the abdominal segments.</p></tp:treatment-sec><tp:treatment-sec sec-type="diagnosis" id="SECID0EERDM"><title>Diagnosis.</title><p>Maximum width of hypoclypeal depression 0.4–0.5 × minimum width of face (Fig. <xref ref-type="fig" rid="F56">375</xref>); OOL of ♀ ca twice as long as diameter of posterior ocellus (Fig. <xref ref-type="fig" rid="F56">376</xref>) and distinctly rugose or rugulose; length of 4<sup>th</sup> antennal segment of ♀ 0.7–0.9 × its width (Fig. <xref ref-type="fig" rid="F56">378</xref>; in ♂ 0.9–1.0 ×); clypeus thick apically and not protruding anteriorly (Fig. <xref ref-type="fig" rid="F56">377</xref>); lobes of mesoscutum densely punctate, interspaces largely smooth and shiny; precoxal area coarsely vermiculate-rugose medially; marginal cell of fore wing of ♀ usually ending rather removed from wing apex (Fig. <xref ref-type="fig" rid="F56">368</xref>); vein 1-CU1 of fore wing 0.5–0.6 × as long as vein 2-CU1 (Fig. <xref ref-type="fig" rid="F56">368</xref>); hind tarsal claws robust (Fig. <xref ref-type="fig" rid="F56">380</xref>) and yellowish or brownish bristly setose; hind femur at least apico-dorsally dark brown or black; inner side of hind tibia of ♀ yellowish; pale males have whole frons and stemmaticum yellowish; palpi dark brown or blackish, rarely brown; 3<sup>rd</sup> metasomal tergite only antero-laterally reddish or yellowish; 4<sup>th</sup> and 5<sup>th</sup> tergites black.</p></tp:treatment-sec><tp:treatment-sec sec-type="description" id="SECID0EOSDM"><title>Description.</title><p>Redescribed ♀ (<abbrev xmlns:xlink="http://www.w3.org/1999/xlink" content-type="institution" xlink:title="Naturalis Biodiversity Center, Leiden" id="ABBRID0EUSDM" xlink:type="simple">RMNH</abbrev>) from Finland (Sb: Leppävirta). Length of fore wing 4.6 mm, of body 5.7 mm.</p><p><bold><italic>Head.</italic></bold> Antennal segments of ♀ 39, 4<sup>th</sup> segment 0.8 × longer than wide (Fig. <xref ref-type="fig" rid="F56">378</xref>); antenna as long as fore wing, its subapical segments robust (Fig. <xref ref-type="fig" rid="F56">379</xref>); frons with coarse curved rugae and shiny; OOL 1.9 × diameter of posterior ocellus and rugose; vertex rugose and shiny; face rugose-punctate; clypeus rugose; ventral margin of clypeus rather thick and not protruding forwards (Fig. <xref ref-type="fig" rid="F56">377</xref>); width of hypoclypeal depression 0.5 × minimum width of face (Fig. <xref ref-type="fig" rid="F56">375</xref>); length of eye 1.1 × temple in dorsal view (Fig. <xref ref-type="fig" rid="F56">376</xref>); vertex behind stemmaticum rugose; clypeus below lower level of eyes; length of malar space 0.6 × length of eye in lateral view.</p><p><bold><italic>Mesosoma.</italic></bold> Mesoscutal lobes moderately punctate, laterally interspaces mainly smooth, medially superficially granulate and rather shiny; precoxal area of mesopleuron coarsely rugose medially and largely smooth posteriorly; remainder of mesopleuron mainly punctate, but dorsally coarsely rugose; scutellum flat, sparsely finely punctate and only anteriorly with lateral carina; propodeum coarsely rugose, medio-longitudinal carina present on anterior half, rounded posteriorly and dorsal part approx. as long as posterior part.</p><p><bold><italic>Wings.</italic></bold> Fore wing: r 0.3 × 3-SR (Fig. <xref ref-type="fig" rid="F56">368</xref>); marginal cell ends basad of level of apex of 3-M; 1-CU1 horizontal, 0.5 × 2-CU1; r-m 0.6 × 3-SR; 2<sup>nd</sup> submarginal cell robust (Fig. <xref ref-type="fig" rid="F56">368</xref>), 3-SR 1.3 × as long as 2-SR; cu-a vertical, straight; 1-M slightly curved posteriorly; 1-SR similar to 1-M and medium-sized; surroundings of M+CU1, 1-M and 1-CU1 setose. Hind wing: marginal cell linearly widened, its apical width twice width at level of hamuli (Fig. <xref ref-type="fig" rid="F56">369</xref>); 2-SC+R subquadrate; m-cu short; M+CU:1-M = 27:18; 1r-m 0.7 × 1-M.</p><p><bold><italic>Legs.</italic></bold> Tarsal claws robust and with only brownish bristly setae (Fig. <xref ref-type="fig" rid="F56">380</xref>); hind coxa largely densely punctate, but dorsally with some rugae; hind trochantellus robust; length of hind femur and basitarsus 3.1 and 3.9 × their width, respectively; length of inner hind spur 0.45 × hind basitarsus.</p><p><bold><italic>Metasoma.</italic></bold> First tergite rather flattened, 0.8 × as long as wide apically; 1<sup>st</sup> and 2<sup>nd</sup> tergites with medio-longitudinal carina and coarsely longitudinally rugose; medio-basal area of 2<sup>nd</sup> tergite wide triangular and short (Fig. <xref ref-type="fig" rid="F56">372</xref>); 2<sup>nd</sup> suture deep and crenulate; basal half of 3<sup>rd</sup> tergite finely longitudinally rugose, remainder of metasoma superficially micro-sculptured; 4<sup>th</sup> tergite without sharp lateral crease; ovipositor sheath wide, with long setae and apically truncate (Fig. <xref ref-type="fig" rid="F55">367</xref>).</p><p><bold><italic>Colour.</italic></bold> Orange brown; apical two thirds of antenna, labial palp, patch on hind femur dorso-apically, posterior patch of 2<sup>nd</sup> tergite and telotarsi, dark brown; head, mesosoma (except side of pronotum postero-dorsally and pair of latero-posterior patches of propodeum), 3<sup>rd</sup>–7<sup>th</sup> tergites (except antero-lateral corners of 3<sup>rd</sup> tergite) black; maxillary palp, basal third of antenna, tegulae and remainder of legs rather pale yellowish brown; veins and pterostigma dark brown; wings distinctly infuscate but hind wing less than fore wing.</p><p><bold><italic>Variation.</italic></bold> Basal third or half of antenna of ♀ pale yellowish brown; head partly and mesosoma anteriorly of ♀ dark orange brown or both entirely black; 3<sup>rd</sup> tergite longitudinally striate or rugulose basally (sometimes narrowly so), without curved sculptural elements (Fig. <xref ref-type="fig" rid="F56">372</xref>), except sometimes some weak transverse striae occasionally present at extreme apex. Males are always darker than females; mainly black with legs mainly dark brown or blackish (Fig. <xref ref-type="fig" rid="F57">381</xref>). Antennal segments: ♀ 36(2), 37(4), 38(6), 39(10), 40(6), 41(1); ♂ 47(1), 48(2), 49(2), 50(3), 51(2), 52(4), 53(1), 60(1). On average males have ca 12 more antennal segments than females. Males have 2<sup>nd</sup> submarginal cell slightly shorter than of females, temple and face long setose, malar space 0.5–0.7 × length of eye in lateral view, apical tergite type 1, rarely type 2, setae rather dense, fringe not observed and probably absent (Fig. <xref ref-type="fig" rid="F57">381</xref>). The superficial granulosity of 3<sup>rd</sup> tergite and mesoscutum may be absent.</p></tp:treatment-sec><tp:treatment-sec sec-type="distribution" id="SECID0EAXDM"><title>Distribution.</title><p>*Austria, British Isles (England, Scotland), Finland, *France, *Ireland, *Italy, *Germany, Norway, *Romania, Sweden, *Switzerland.</p></tp:treatment-sec><tp:treatment-sec sec-type="New synonymy" id="SECID0EFXDM"><title>New synonymy.</title><p>The synonymy of <italic><tp:taxon-name><tp:taxon-name-part taxon-name-part-type="genus" reg="Rogas">Rogas</tp:taxon-name-part> <tp:taxon-name-part taxon-name-part-type="species" reg="alpinus">alpinus</tp:taxon-name-part></tp:taxon-name></italic> Thomson, 1892, with <italic><tp:taxon-name><tp:taxon-name-part taxon-name-part-type="genus" reg="Aleiodes">Aleiodes</tp:taxon-name-part> <tp:taxon-name-part taxon-name-part-type="species" reg="grassator">grassator</tp:taxon-name-part></tp:taxon-name></italic> (Thunberg, 1822) is based on direct comparison of the types listed above.</p></tp:treatment-sec><tp:treatment-sec sec-type="notes" id="SECID0EBYDM"><title>Notes.</title><p>Although males of <italic><tp:taxon-name><tp:taxon-name-part taxon-name-part-type="genus" reg="Aleiodes">A.</tp:taxon-name-part> <tp:taxon-name-part taxon-name-part-type="species" reg="carbonaroides">carbonaroides</tp:taxon-name-part></tp:taxon-name></italic> are generally easily distinguished from <italic><tp:taxon-name><tp:taxon-name-part taxon-name-part-type="genus" reg="Aleiodes">A.</tp:taxon-name-part> <tp:taxon-name-part taxon-name-part-type="species" reg="grassator">grassator</tp:taxon-name-part></tp:taxon-name></italic> through being black, it is possible that lighter forms occur which would be difficult to recognise. Also, females of <italic><tp:taxon-name><tp:taxon-name-part taxon-name-part-type="genus" reg="Aleiodes">A.</tp:taxon-name-part> <tp:taxon-name-part taxon-name-part-type="species" reg="carbonaroides">carbonaroides</tp:taxon-name-part></tp:taxon-name></italic> are similar in colour to those of <italic><tp:taxon-name><tp:taxon-name-part taxon-name-part-type="genus" reg="Aleiodes">A.</tp:taxon-name-part> <tp:taxon-name-part taxon-name-part-type="species" reg="grassator">grassator</tp:taxon-name-part></tp:taxon-name></italic>. Therefore, specimens collected at low altitude away from northern areas that appear, on other characters, to be <italic><tp:taxon-name><tp:taxon-name-part taxon-name-part-type="genus" reg="Aleiodes">A.</tp:taxon-name-part> <tp:taxon-name-part taxon-name-part-type="species" reg="grassator">grassator</tp:taxon-name-part></tp:taxon-name></italic> might well really be <italic><tp:taxon-name><tp:taxon-name-part taxon-name-part-type="genus" reg="Aleiodes">A.</tp:taxon-name-part> <tp:taxon-name-part taxon-name-part-type="species" reg="carbonariodes">carbonariodes</tp:taxon-name-part></tp:taxon-name></italic>. See also remarks under <italic><tp:taxon-name><tp:taxon-name-part taxon-name-part-type="genus" reg="Aleiodes">A.</tp:taxon-name-part> <tp:taxon-name-part taxon-name-part-type="species" reg="carbonarius">carbonarius</tp:taxon-name-part></tp:taxon-name></italic> and <italic><tp:taxon-name><tp:taxon-name-part taxon-name-part-type="genus" reg="Aleiodes">A.</tp:taxon-name-part> <tp:taxon-name-part taxon-name-part-type="species" reg="ruficornis">ruficornis</tp:taxon-name-part></tp:taxon-name></italic>.</p><fig id="F55" position="float" orientation="portrait"><object-id xmlns:xlink="http://www.w3.org/1999/xlink" content-type="doi" xlink:type="simple">10.3897/zookeys.919.39642.figures365-367</object-id><object-id xmlns:xlink="http://www.w3.org/1999/xlink" content-type="arpha" xlink:type="simple">63534165-56B5-5939-84DE-4D1E6D226929</object-id><label>Figures 365–367.</label><caption><p><italic><tp:taxon-name><tp:taxon-name-part taxon-name-part-type="genus" reg="Aleiodes">Aleiodes</tp:taxon-name-part> <tp:taxon-name-part taxon-name-part-type="species" reg="grassator">grassator</tp:taxon-name-part></tp:taxon-name></italic> (Thunberg), ♀, Scotland, Beinn Ghlas <bold>365</bold> habitus lateral <bold>366</bold> antenna <bold>367</bold> ovipositor sheath lateral.</p></caption><graphic xmlns:xlink="http://www.w3.org/1999/xlink" xlink:href="zookeys-919-001-g055.jpg" position="float" orientation="portrait" xlink:type="simple" id="oo_390099.jpg"><uri content-type="original_file" xlink:type="simple">https://binary.pensoft.net/fig/390099</uri></graphic></fig><fig id="F56" position="float" orientation="portrait"><object-id xmlns:xlink="http://www.w3.org/1999/xlink" content-type="doi" xlink:type="simple">10.3897/zookeys.919.39642.figures368-380</object-id><object-id xmlns:xlink="http://www.w3.org/1999/xlink" content-type="arpha" xlink:type="simple">5A59FEEF-114E-55DA-901F-68B72A70D581</object-id><label>Figures 368–380.</label><caption><p><italic><tp:taxon-name><tp:taxon-name-part taxon-name-part-type="genus" reg="Aleiodes">Aleiodes</tp:taxon-name-part> <tp:taxon-name-part taxon-name-part-type="species" reg="grassator">grassator</tp:taxon-name-part></tp:taxon-name></italic> (Thunberg), ♀, Scotland, Beinn Ghlas <bold>368</bold> fore wing <bold>369</bold> hind wing <bold>370</bold> mesosoma lateral <bold>371</bold> mesosoma dorsal <bold>372</bold> metasoma dorsal <bold>373</bold> fore femur lateral <bold>374</bold> hind femur lateral <bold>375</bold> head anterior <bold>376</bold> head dorsal <bold>377</bold> head lateral <bold>378</bold> base of antenna <bold>379</bold> apex of antenna <bold>380</bold> outer hind tarsal claw.</p></caption><graphic xmlns:xlink="http://www.w3.org/1999/xlink" xlink:href="zookeys-919-001-g056.jpg" position="float" orientation="portrait" xlink:type="simple" id="oo_390100.jpg"><uri content-type="original_file" xlink:type="simple">https://binary.pensoft.net/fig/390100</uri></graphic></fig><fig id="F57" position="float" orientation="portrait"><object-id xmlns:xlink="http://www.w3.org/1999/xlink" content-type="doi" xlink:type="simple">10.3897/zookeys.919.39642.figures381-384</object-id><object-id xmlns:xlink="http://www.w3.org/1999/xlink" content-type="arpha" xlink:type="simple">A320B5B1-162C-5A53-B93A-7EB6DB9C648C</object-id><label>Figures 381–384.</label><caption><p><italic><tp:taxon-name><tp:taxon-name-part taxon-name-part-type="genus" reg="Aleiodes">Aleiodes</tp:taxon-name-part> <tp:taxon-name-part taxon-name-part-type="species" reg="grassator">grassator</tp:taxon-name-part></tp:taxon-name></italic> (Thunberg), ♂, Scotland, Isle of Coll <bold>381</bold> habitus lateral <bold>382</bold> base of antenna <bold>383</bold> apex of antenna <bold>384</bold> mummy of ?<italic><tp:taxon-name><tp:taxon-name-part taxon-name-part-type="genus" reg="Cerapteryx">Cerapteryx</tp:taxon-name-part> <tp:taxon-name-part taxon-name-part-type="species" reg="graminis">graminis</tp:taxon-name-part></tp:taxon-name></italic> (Linnaeus).</p></caption><graphic xmlns:xlink="http://www.w3.org/1999/xlink" xlink:href="zookeys-919-001-g057.jpg" position="float" orientation="portrait" xlink:type="simple" id="oo_390101.jpg"><uri content-type="original_file" xlink:type="simple">https://binary.pensoft.net/fig/390101</uri></graphic></fig></tp:treatment-sec><ref-list><ref id="B121"><mixed-citation xmlns:xlink="http://www.w3.org/1999/xlink" xlink:type="simple"><person-group><name name-style="western"><surname>Shenefelt</surname><given-names>RD</given-names></name></person-group> (<year>1975</year>) <article-title><tp:taxon-name><tp:taxon-name-part taxon-name-part-type="family">Braconidae</tp:taxon-name-part></tp:taxon-name> 8. <tp:taxon-name><tp:taxon-name-part taxon-name-part-type="subfamily">Exothecinae</tp:taxon-name-part></tp:taxon-name>, <tp:taxon-name><tp:taxon-name-part taxon-name-part-type="subfamily">Rogadinae</tp:taxon-name-part></tp:taxon-name>.</article-title><source>Hymenopterorum Catalogus (nova editio)</source><volume>12</volume>: <fpage>1115</fpage>–<lpage>1262</lpage>.</mixed-citation></ref><ref id="B88"><mixed-citation xmlns:xlink="http://www.w3.org/1999/xlink" xlink:type="simple"><person-group><name name-style="western"><surname>Papp</surname><given-names>J</given-names></name></person-group> (<year>1991a</year>) <article-title>Parasitic wasps of the superfamily <tp:taxon-name><tp:taxon-name-part taxon-name-part-type="superfamily">Ichneumonoidea</tp:taxon-name-part></tp:taxon-name>. <tp:taxon-name><tp:taxon-name-part taxon-name-part-type="family">Braconidae</tp:taxon-name-part></tp:taxon-name>. 18. <tp:taxon-name><tp:taxon-name-part taxon-name-part-type="subfamily">Doryctinae</tp:taxon-name-part></tp:taxon-name>. 19. <tp:taxon-name><tp:taxon-name-part taxon-name-part-type="subfamily">Rogadinae</tp:taxon-name-part></tp:taxon-name>.</article-title><source>Magyarorszag Allatvilaga [Fauna Hungariae]</source><volume>167</volume>: <fpage>1</fpage>–<lpage>122</lpage>.</mixed-citation></ref><ref id="B152"><mixed-citation xmlns:xlink="http://www.w3.org/1999/xlink" xlink:type="simple"><person-group><name name-style="western"><surname>Zaldívar-Riverón</surname><given-names>A</given-names></name><name name-style="western"><surname>Butcher</surname><given-names>BA</given-names></name><name name-style="western"><surname>Shaw</surname><given-names>MR</given-names></name><name name-style="western"><surname>Quicke</surname><given-names>DLJ</given-names></name></person-group> (<year>2004</year>) <article-title>Comparative morphology of the venom apparatus in the braconid wasp subfamily <tp:taxon-name><tp:taxon-name-part taxon-name-part-type="subfamily">Rogadinae</tp:taxon-name-part></tp:taxon-name> (<tp:taxon-name><tp:taxon-name-part taxon-name-part-type="class">Insecta</tp:taxon-name-part></tp:taxon-name>, <tp:taxon-name><tp:taxon-name-part taxon-name-part-type="order">Hymenoptera</tp:taxon-name-part></tp:taxon-name>, <tp:taxon-name><tp:taxon-name-part taxon-name-part-type="family">Braconidae</tp:taxon-name-part></tp:taxon-name>) and related taxa.</article-title><source>Zoologica Scripta</source><volume>33</volume>(<issue>3</issue>): <fpage>223</fpage>–<lpage>237</lpage>. <ext-link xlink:type="simple" ext-link-type="doi" xlink:href="10.1111/j.0300-3256.2004.00144.x">https://doi.org/10.1111/j.0300-3256.2004.00144.x</ext-link></mixed-citation></ref><ref id="B103"><mixed-citation xmlns:xlink="http://www.w3.org/1999/xlink" xlink:type="simple"><person-group><name name-style="western"><surname>Quicke</surname><given-names>DLJ</given-names></name><name name-style="western"><surname>Shaw</surname><given-names>MR</given-names></name><name name-style="western"><surname>van Achterberg</surname><given-names>C</given-names></name><name name-style="western"><surname>Bland</surname><given-names>KP</given-names></name><name name-style="western"><surname>Butcher</surname><given-names>BA</given-names></name><name name-style="western"><surname>Lyszkowski</surname><given-names>R</given-names></name><name name-style="western"><surname>Zhang</surname><given-names>YM</given-names></name></person-group> (<year>2014</year>) <article-title>A new Australian genus and five new species of <tp:taxon-name><tp:taxon-name-part taxon-name-part-type="subfamily">Rogadinae</tp:taxon-name-part></tp:taxon-name> (<tp:taxon-name><tp:taxon-name-part taxon-name-part-type="order">Hymenoptera</tp:taxon-name-part></tp:taxon-name>: <tp:taxon-name><tp:taxon-name-part taxon-name-part-type="family">Braconidae</tp:taxon-name-part></tp:taxon-name>), one reared as a gregarious endoparasitoid of an unidentified limacodid (<tp:taxon-name><tp:taxon-name-part taxon-name-part-type="order">Lepidoptera</tp:taxon-name-part></tp:taxon-name>).</article-title><source>Zootaxa</source><volume>3881</volume>(<issue>3</issue>): <fpage>237</fpage>–<lpage>257</lpage>. <ext-link xlink:type="simple" ext-link-type="doi" xlink:href="10.11646/zootaxa.3881.3.3">https://doi.org/10.11646/zootaxa.3881.3.3</ext-link></mixed-citation></ref><ref id="B20"><mixed-citation xmlns:xlink="http://www.w3.org/1999/xlink" xlink:type="simple"><person-group><name name-style="western"><surname>Butcher</surname><given-names>BA</given-names></name><name name-style="western"><surname>Zaldívar-Riverón</surname><given-names>A</given-names></name><name name-style="western"><surname>van de Kamp</surname><given-names>T</given-names></name><name name-style="western"><surname>Rolo</surname><given-names>TDS</given-names></name><name name-style="western"><surname>Baumbach</surname><given-names>T</given-names></name><name name-style="western"><surname>Quicke</surname><given-names>DLJ</given-names></name></person-group> (<year>2014</year>) <article-title>Extension of historical range of <tp:taxon-name><tp:taxon-name-part taxon-name-part-type="subfamily">Betylobraconinae</tp:taxon-name-part></tp:taxon-name> (<tp:taxon-name><tp:taxon-name-part taxon-name-part-type="order">Hymenoptera</tp:taxon-name-part></tp:taxon-name>: <tp:taxon-name><tp:taxon-name-part taxon-name-part-type="family">Braconidae</tp:taxon-name-part></tp:taxon-name>) into Palaearctic Region based on a Baltic amber fossil, and description of a new species of <italic><tp:taxon-name><tp:taxon-name-part taxon-name-part-type="genus">Mesocentrus</tp:taxon-name-part></tp:taxon-name></italic> Szepligeti from Papua New Guinea.</article-title><source>Zootaxa</source><volume>3860</volume>(<issue>5</issue>): <fpage>449</fpage>–<lpage>463</lpage>. <ext-link xlink:type="simple" ext-link-type="doi" xlink:href="10.11646/zootaxa.3860.2">https://doi.org/10.11646/zootaxa.3860.2</ext-link></mixed-citation></ref></ref-list></tp:taxon-treatment>
