# Supplementary material for: Revision of the western Palaearctic species of Aleiodes Wesmael (Hymenoptera, Braconidae, Rogadinae). Part 2: Revision of the A. apicalis group
Source: Zookeys. 2020 Mar 16;919:1–259. doi: 10.3897/zookeys.919.39642 (PMC7197265; doi:10.3897/zookeys.919.39642)
Supplement: XML Treatment for Aleiodes hemipterus [file zookeys.919.39642-treatment21.xml]

<!DOCTYPE tp:taxon-treatment
  PUBLIC "-//TaxonX//DTD Taxonomic Treatment Publishing DTD v0 20100105//EN" "tax-treatment-NSO.dtd">
<tp:taxon-treatment xmlns:tp="http://www.plazi.org/taxpub"><tp:treatment-meta><kwd-group><label>Taxon classification</label><kwd><named-content xmlns:xlink="http://www.w3.org/1999/xlink" content-type="kingdom">Animalia</named-content></kwd><kwd><named-content xmlns:xlink="http://www.w3.org/1999/xlink" content-type="order">Hymenoptera</named-content></kwd><kwd><named-content xmlns:xlink="http://www.w3.org/1999/xlink" content-type="family">Braconidae</named-content></kwd></kwd-group><mixed-citation publication-type="journal"><person-group><name><surname>van Achterberg</surname><given-names>Cornelis</given-names></name><name><surname>Shaw</surname><given-names>Mark R.</given-names></name><name><surname>Quicke</surname><given-names>Donald L.J.</given-names></name></person-group><article-title>Revision of the western Palaearctic species of <italic><tp:taxon-name><tp:taxon-name-part taxon-name-part-type="genus" reg="Aleiodes">Aleiodes</tp:taxon-name-part></tp:taxon-name></italic> Wesmael (<tp:taxon-name><tp:taxon-name-part taxon-name-part-type="order">Hymenoptera</tp:taxon-name-part></tp:taxon-name>, <tp:taxon-name><tp:taxon-name-part taxon-name-part-type="family">Braconidae</tp:taxon-name-part></tp:taxon-name>, <tp:taxon-name><tp:taxon-name-part taxon-name-part-type="subfamily">Rogadinae</tp:taxon-name-part></tp:taxon-name>). Part 2: Revision of the <italic><tp:taxon-name><tp:taxon-name-part taxon-name-part-type="genus" reg="Aleiodes">A.</tp:taxon-name-part> <tp:taxon-name-part taxon-name-part-type="species" reg="apicalis">apicalis</tp:taxon-name-part></tp:taxon-name></italic> group</article-title><source>Zookeys</source><day>16</day><month>3</month><year>2020</year><volume>919</volume><fpage>1</fpage><lpage>259</lpage><pub-id pub-id-type="doi">10.3897/zookeys.919.39642</pub-id></mixed-citation></tp:treatment-meta><tp:nomenclature><tp:taxon-name><object-id xmlns:xlink="http://www.w3.org/1999/xlink" content-type="arpha" xlink:type="simple">72D68C85-7514-5203-B410-C4FFFB93F0DA</object-id>
              <tp:taxon-name-part taxon-name-part-type="genus" reg="Aleiodes">Aleiodes</tp:taxon-name-part>
              <tp:taxon-name-part taxon-name-part-type="species" reg="hemipterus">hemipterus</tp:taxon-name-part>
            </tp:taxon-name><tp:taxon-authority>(Marshall, 1897)</tp:taxon-authority><xref ref-type="fig" rid="F58">Figs 385–389</xref><xref ref-type="fig" rid="F59">, 390–399</xref><xref ref-type="fig" rid="F60">, 400–408</xref><tp:nomenclature-citation-list><tp:nomenclature-citation><tp:taxon-name>
                  <tp:taxon-name-part taxon-name-part-type="genus" reg="Rhogas">Rhogas</tp:taxon-name-part> <tp:taxon-name-part taxon-name-part-type="species" reg="hemipterus">hemipterus</tp:taxon-name-part></tp:taxon-name><comment>Marshall, 1897: 137.</comment></tp:nomenclature-citation><tp:nomenclature-citation><tp:taxon-name>
                  <tp:taxon-name-part taxon-name-part-type="genus" reg="Rogas">Rogas</tp:taxon-name-part> <tp:taxon-name-part taxon-name-part-type="species" reg="hemipterus">hemipterus</tp:taxon-name-part></tp:taxon-name><comment>; <xref ref-type="bibr" rid="B121">Shenefelt 1975</xref>: 1233.</comment></tp:nomenclature-citation><tp:nomenclature-citation><tp:taxon-name>
                  <tp:taxon-name-part taxon-name-part-type="genus" reg="Aleiodes">Aleiodes</tp:taxon-name-part> <tp:taxon-name-part taxon-name-part-type="species" reg="hemipterus">hemipterus</tp:taxon-name-part></tp:taxon-name><comment>; <xref ref-type="bibr" rid="B87">Papp 1990</xref>: 90, <xref ref-type="bibr" rid="B95">2003</xref>: 138 (lectotype listed).</comment></tp:nomenclature-citation><tp:nomenclature-citation><tp:taxon-name>
                  <tp:taxon-name-part taxon-name-part-type="genus" reg="Aleiodes">Aleiodes</tp:taxon-name-part> (<tp:taxon-name-part taxon-name-part-type="subgenus" reg="Chelonorhogas">Chelonorhogas</tp:taxon-name-part>) <tp:taxon-name-part taxon-name-part-type="species" reg="hemipterus">hemipterus</tp:taxon-name-part></tp:taxon-name><comment>; <xref ref-type="bibr" rid="B12">Belokobylskij and Kula 2012</xref>: 35–38.</comment></tp:nomenclature-citation></tp:nomenclature-citation-list></tp:nomenclature><tp:treatment-sec sec-type="type material" id="SECID0ESCEM"><title>Type material.</title><p>Lectotype here designated, ♀ (<named-content xmlns:xlink="http://www.w3.org/1999/xlink" content-type="dwc:institutional_code" xlink:type="simple">ZJUH</named-content>), “<bold>Tunisie</bold>, Sicard”, “Type, H.T.”, “B.M. Type Hym. 3.c.243”, “B.M. Type Hym., <italic>Rhogas hemipterus</italic> Marshall, 1896”, “<italic>hemipterus</italic> Marsh.”, “Marshall coll. 1904-120”. Paralectotype: 1 ♀ (<named-content xmlns:xlink="http://www.w3.org/1999/xlink" content-type="dwc:institutional_code" xlink:type="simple">MTMA</named-content>), “Tunisie”, “<italic>hemipterus</italic> M. coll. Marshall”, “Paratypus <italic>Rhogas hemipterus</italic><xref ref-type="bibr" rid="B71">Marshall 1897</xref> sp. n. % des Papp J. 1986”, “Hym. Type No 10582 Museum Budapest”, “<italic>Aleiodes</italic> ♀ <italic>hemipterus</italic> Mshl. Det. Papp J. 1991”.</p></tp:treatment-sec><tp:treatment-sec sec-type="material" id="SECID0E1DEM"><title>Additional material.</title><p>1 ♀ + 1 ♂ (<named-content xmlns:xlink="http://www.w3.org/1999/xlink" content-type="dwc:institutional_code" xlink:type="simple">MNHN</named-content>), “[<bold>N. Tunisia</bold>:] Teboursouk”, “<italic>Rhogas hemipterus</italic> Mrsh.”, “Muséum Paris, Coll. J. de Gaulle, 1919” [figured specimens]; 1 ♂ [but metasoma missing] (<named-content xmlns:xlink="http://www.w3.org/1999/xlink" content-type="dwc:institutional_code" xlink:type="simple">ZJUH</named-content>) “Rabat, Maroc [= <bold>Morocco</bold>], coll. Thery”.</p></tp:treatment-sec><tp:treatment-sec sec-type="Molecular data" id="SECID0EWEEM"><title>Molecular data.</title><p>None.</p><p><bold>Biology.</bold> Unknown. The specimens seen do not have phenological data, and we have not seen reared material. As the female is brachypterous it is likely that the host will be found near the ground.</p></tp:treatment-sec><tp:treatment-sec sec-type="diagnosis" id="SECID0E6EEM"><title>Diagnosis.</title><p>Maximum width of hypoclypeal depression approx. 0.6 × minimum width of face (Fig. <xref ref-type="fig" rid="F59">396</xref>); OOL of ♀ 1.2–1.3 × as long as diameter of posterior ocellus, of ♂ 0.9 × (Figs <xref ref-type="fig" rid="F59">397</xref>, <xref ref-type="fig" rid="F60">408</xref>) and finely reticulate-rugose; stemmaticum protruding dorsally; antennal segments of ♀ 46–50 (of ♂ unknown), penultimate segments approx. as long as wide and antenna 0.8 × as long as body; length of malar space 0.3–0.4 × height of eye; mesoscutal lobes densely rugose or rugulose and rather matt, middle lobe with medio-longitudinal ridge or carina, of ♀ surrounded by shallow grooves (Fig. <xref ref-type="fig" rid="F59">392</xref>); propodeum angulate posteriorly (Fig. <xref ref-type="fig" rid="F59">392</xref>); ♀ brachypterous and ♂ macropterous; marginal cell of hind wing of ♀ hardly widened (Fig. <xref ref-type="fig" rid="F59">390</xref>) and of ♂ distinctly widened apically (Fig. <xref ref-type="fig" rid="F60">403</xref>); hind tarsal claws with rather conspicuous pale brown pecten (Fig. <xref ref-type="fig" rid="F59">399</xref>); 1<sup>st</sup>–3<sup>rd</sup> metasomal tergites very densely and finely longitudinally rugose; 1<sup>st</sup> tergite of ♀ 1.0–1.1 × its apical width, of ♂ approx. 1.4 ×; 2<sup>nd</sup> metasomal suture of ♀ hardly impressed but densely costate, of ♂ medium-sized.</p></tp:treatment-sec><tp:treatment-sec sec-type="description" id="SECID0ENGEM"><title>Description.</title><p>Lectotype, ♀, length of hind wing 1.7 mm (fore wing missing, but in other specimens ca one-third longer than hind wing and 2.2 mm, brachypterous), of body 7.8 mm.</p><p><bold><italic>Head.</italic></bold> Antenna incomplete, segments robust; frons largely striate-rugose (but transversely costate in figured ♀); OOL 1.2 × diameter of posterior ocellus, (as vertex) rather finely and densely reticulate-rugose and rather dull; clypeus rugose; ventral margin of clypeus rather thick ventrally and rather forward protruding (Fig. <xref ref-type="fig" rid="F59">398</xref>); width of hypoclypeal depression 0.6 × minimum width of face and long (Fig. <xref ref-type="fig" rid="F59">396</xref>); length of eye 1.2 × temple in dorsal view (Fig. <xref ref-type="fig" rid="F59">397</xref>); vertex behind stemmaticum rather coarsely reticulate-rugose; clypeus near lower level of eyes; length of malar space 0.35 × length of eye in lateral view.</p><p><bold><italic>Mesosoma.</italic></bold> Antescutal depression distinct; mesoscutal lobes coarsely rugose-punctate (but superficial in figured ♀) and rather matt, middle lobe of pair of submedian grooves (Fig. <xref ref-type="fig" rid="F59">392</xref>); nearly entire mesopleuron (except minute smooth speculum) densely and coarsely reticulate-rugose; scutellum coarsely rugose and without lateral carinae; propodeum coarsely vermiculate-rugose, dorsal face long and rectangularly angulate postero-laterally (Fig. <xref ref-type="fig" rid="F59">392</xref>).</p><p><bold><italic>Wings.</italic></bold> Fore wing brachypterous, hardly surpassing propodeum (Marshall, 1897): (of ♀ from Tunisia r 0.2 × 3-SR; 1-CU1 distinctly widened and oblique, 0.4 × 2-CU1; r-m 0.8 × 3-SR; 2<sup>nd</sup> submarginal cell medium-sized (Fig. <xref ref-type="fig" rid="F59">390</xref>); cu-a short, vertical, straight; 1-M straight posteriorly; 1-SR widened; 1<sup>st</sup> subdiscal cell open apically and posteriorly; surroundings of M+CU1, 1-M and 1-CU1 setose; 2m-cu present as curved and only pigmented vein). Hind wing brachypterous: marginal cell reduced, sinuate and apically narrowed (Fig. <xref ref-type="fig" rid="F59">390</xref>); 2-SC+R quadrate and widened; m-cu absent; M+CU:1-M = 27:13; 1r-m 0.6 × 1-M.</p><p><bold><italic>Legs.</italic></bold> Tarsal claws with rather conspicuous pale brown pecten, remaining far from apical tooth and much shorter (Fig. <xref ref-type="fig" rid="F59">399</xref>); hind coxa finely and densely reticulate-rugose; hind trochantellus robust; length of hind femur and basitarsus 3.6 and 6.0 × their width, respectively; length of inner hind spur 0.4 × hind basitarsus.</p><p><bold><italic>Metasoma.</italic></bold> First tergite evenly convex, as long as wide apically; 1<sup>st</sup>–3<sup>rd</sup> tergites regularly finely and very densely longitudinally rugose, rather matt and medio-longitudinal carina rather weak; medio-basal area of 2<sup>nd</sup> tergite triangular and short (Fig. <xref ref-type="fig" rid="F59">393</xref>); 2<sup>nd</sup> suture shallow; 4<sup>th</sup> and subsequent tergites superficially punctulate; 4<sup>th</sup> and apical half of 3<sup>rd</sup> tergite without sharp lateral crease; ovipositor sheath wide, with medium-sized setae and apically truncate (Fig. <xref ref-type="fig" rid="F58">389</xref>).</p><p><bold><italic>Colour.</italic></bold> Brown; stemmaticum and ovipositor sheath black; frons, vertex medially, occiput, femora, propodeum, 1<sup>st</sup> and 2<sup>nd</sup> tergites somewhat infuscate; wing membrane subhyaline.</p><p><bold><italic>Variation.</italic></bold> Length of body 7.8–8.8 mm. Antennal segments: ♀ 46(1), 50(1); ♂ unknown. Male is normally winged (vein 3-SR of fore wing 1.5 × vein 2-SR, vein r 0.3 × 3-SR, vein cu-a oblique, vein 1-CU1 narrow and 0.3 × vein 2-CU1) and has marginal cell of hind wing 2.2 × wider than width at level of hamuli (with vein m-cu present anteriorly, 2-SC+R quadrate and M+CU:1-M:1r-m = 40:30:26). Apical metasomal segments of ♂ type 1 and sparsely setose.</p></tp:treatment-sec><tp:treatment-sec sec-type="distribution" id="SECID0EBKEM"><title>Distribution.</title><p>Morocco, Tunisia.</p></tp:treatment-sec><tp:treatment-sec sec-type="notes" id="SECID0EGKEM"><title>Notes.</title><p><xref ref-type="bibr" rid="B71">Marshall (1897)</xref> based his description on three females from Tunisia. <xref ref-type="bibr" rid="B95">Papp (2003)</xref> listed a female in <named-content xmlns:xlink="http://www.w3.org/1999/xlink" content-type="dwc:institutional_code" xlink:type="simple">ZJUH</named-content> as lectotype, but this was not accepted as a designation by Belokobylskij &amp; Kula (2012). Therefore, the redescribed female above is here designated formally as lectotype and is the same specimen intended to become lectotype by <xref ref-type="bibr" rid="B95">Papp (2003)</xref>.</p><fig id="F58" position="float" orientation="portrait"><object-id xmlns:xlink="http://www.w3.org/1999/xlink" content-type="doi" xlink:type="simple">10.3897/zookeys.919.39642.figures385-389</object-id><object-id xmlns:xlink="http://www.w3.org/1999/xlink" content-type="arpha" xlink:type="simple">5C964117-B7AE-5CEC-94EF-2B0AA8C8FB1B</object-id><label>Figures 385–389.</label><caption><p><italic><tp:taxon-name><tp:taxon-name-part taxon-name-part-type="genus" reg="Aleiodes">Aleiodes</tp:taxon-name-part> <tp:taxon-name-part taxon-name-part-type="species" reg="hemipterus">hemipterus</tp:taxon-name-part></tp:taxon-name></italic> (Marshall), ♀, Tunisia, Teboursouk <bold>385</bold> habitus lateral <bold>386</bold> antenna <bold>387</bold> apex of antenna <bold>388</bold> base of antenna <bold>389</bold> ovipositor sheath lateral.</p></caption><graphic xmlns:xlink="http://www.w3.org/1999/xlink" xlink:href="zookeys-919-001-g058.jpg" position="float" orientation="portrait" xlink:type="simple" id="oo_390102.jpg"><uri content-type="original_file" xlink:type="simple">https://binary.pensoft.net/fig/390102</uri></graphic></fig><fig id="F59" position="float" orientation="portrait"><object-id xmlns:xlink="http://www.w3.org/1999/xlink" content-type="doi" xlink:type="simple">10.3897/zookeys.919.39642.figures390-399</object-id><object-id xmlns:xlink="http://www.w3.org/1999/xlink" content-type="arpha" xlink:type="simple">6F7E68A7-8F39-543C-84C4-CAE338A06F69</object-id><label>Figures 390–399.</label><caption><p><italic><tp:taxon-name><tp:taxon-name-part taxon-name-part-type="genus" reg="Aleiodes">Aleiodes</tp:taxon-name-part> <tp:taxon-name-part taxon-name-part-type="species" reg="hemipterus">hemipterus</tp:taxon-name-part></tp:taxon-name></italic> (Marshall), ♀, Tunisia, Teboursouk <bold>390</bold> wings <bold>391</bold> mesosoma lateral <bold>392</bold> mesosoma dorsal <bold>393</bold> metasoma dorsal <bold>394</bold> fore femur lateral <bold>395</bold> hind femur lateral <bold>396</bold> head anterior <bold>397</bold> head dorsal <bold>398</bold> head lateral <bold>399</bold> outer hind tarsal claw.</p></caption><graphic xmlns:xlink="http://www.w3.org/1999/xlink" xlink:href="zookeys-919-001-g059.jpg" position="float" orientation="portrait" xlink:type="simple" id="oo_390103.jpg"><uri content-type="original_file" xlink:type="simple">https://binary.pensoft.net/fig/390103</uri></graphic></fig><fig id="F60" position="float" orientation="portrait"><object-id xmlns:xlink="http://www.w3.org/1999/xlink" content-type="doi" xlink:type="simple">10.3897/zookeys.919.39642.figures400-408</object-id><object-id xmlns:xlink="http://www.w3.org/1999/xlink" content-type="arpha" xlink:type="simple">D1B53275-75FE-54C4-BFF9-9020217DADA3</object-id><label>Figures 400–408.</label><caption><p><italic><tp:taxon-name><tp:taxon-name-part taxon-name-part-type="genus" reg="Aleiodes">Aleiodes</tp:taxon-name-part> <tp:taxon-name-part taxon-name-part-type="species" reg="hemipterus">hemipterus</tp:taxon-name-part></tp:taxon-name></italic> (Marshall), ♂, Tunisia, Teboursouk <bold>400</bold> habitus lateral <bold>401</bold> fore femur lateral <bold>402</bold> fore wing <bold>403</bold> hind wing <bold>404</bold> mesosoma dorsal <bold>405</bold> metasoma dorsal <bold>406</bold> hind femur lateral <bold>407</bold> head anterior <bold>408</bold> head dorsal.</p></caption><graphic xmlns:xlink="http://www.w3.org/1999/xlink" xlink:href="zookeys-919-001-g060.jpg" position="float" orientation="portrait" xlink:type="simple" id="oo_390104.jpg"><uri content-type="original_file" xlink:type="simple">https://binary.pensoft.net/fig/390104</uri></graphic></fig></tp:treatment-sec><ref-list><ref id="B121"><mixed-citation xmlns:xlink="http://www.w3.org/1999/xlink" xlink:type="simple"><person-group><name name-style="western"><surname>Shenefelt</surname><given-names>RD</given-names></name></person-group> (<year>1975</year>) <article-title><tp:taxon-name><tp:taxon-name-part taxon-name-part-type="family">Braconidae</tp:taxon-name-part></tp:taxon-name> 8. <tp:taxon-name><tp:taxon-name-part taxon-name-part-type="subfamily">Exothecinae</tp:taxon-name-part></tp:taxon-name>, <tp:taxon-name><tp:taxon-name-part taxon-name-part-type="subfamily">Rogadinae</tp:taxon-name-part></tp:taxon-name>.</article-title><source>Hymenopterorum Catalogus (nova editio)</source><volume>12</volume>: <fpage>1115</fpage>–<lpage>1262</lpage>.</mixed-citation></ref><ref id="B87"><mixed-citation xmlns:xlink="http://www.w3.org/1999/xlink" xlink:type="simple"><person-group><name name-style="western"><surname>Papp</surname><given-names>J</given-names></name></person-group> (<year>1990</year>) <article-title><tp:taxon-name><tp:taxon-name-part taxon-name-part-type="family">Braconidae</tp:taxon-name-part></tp:taxon-name> (<tp:taxon-name><tp:taxon-name-part taxon-name-part-type="order">Hymenoptera</tp:taxon-name-part></tp:taxon-name>) from Tunisia, 3.</article-title><source>Folia Entomologica Hungarica</source><volume>51</volume>: <fpage>89</fpage>–<lpage>96</lpage>.</mixed-citation></ref><ref id="B95"><mixed-citation xmlns:xlink="http://www.w3.org/1999/xlink" xlink:type="simple"><person-group><name name-style="western"><surname>Papp</surname><given-names>J</given-names></name></person-group> (<year>2003</year>) <article-title>Braconid wasps from the Cape Verde Islands (<tp:taxon-name><tp:taxon-name-part taxon-name-part-type="class">Insecta</tp:taxon-name-part></tp:taxon-name>: <tp:taxon-name><tp:taxon-name-part taxon-name-part-type="order">Hymenoptera</tp:taxon-name-part></tp:taxon-name>: <tp:taxon-name><tp:taxon-name-part taxon-name-part-type="family">Braconidae</tp:taxon-name-part></tp:taxon-name>) 2. <tp:taxon-name><tp:taxon-name-part taxon-name-part-type="subfamily">Doryctinae</tp:taxon-name-part></tp:taxon-name>, <tp:taxon-name><tp:taxon-name-part taxon-name-part-type="subfamily">Braconinae</tp:taxon-name-part></tp:taxon-name>, <tp:taxon-name><tp:taxon-name-part taxon-name-part-type="subfamily">Hormiinae</tp:taxon-name-part></tp:taxon-name>, <tp:taxon-name><tp:taxon-name-part taxon-name-part-type="subfamily">Rogadinae</tp:taxon-name-part></tp:taxon-name>, <tp:taxon-name><tp:taxon-name-part taxon-name-part-type="subfamily">Gnamptodontinae</tp:taxon-name-part></tp:taxon-name>, <tp:taxon-name><tp:taxon-name-part taxon-name-part-type="subfamily">Homolobinae</tp:taxon-name-part></tp:taxon-name>, <tp:taxon-name><tp:taxon-name-part taxon-name-part-type="subfamily">Opiinae</tp:taxon-name-part></tp:taxon-name>, <tp:taxon-name><tp:taxon-name-part taxon-name-part-type="subfamily">Alysiinae</tp:taxon-name-part></tp:taxon-name>, <tp:taxon-name><tp:taxon-name-part taxon-name-part-type="subfamily">Cheloninae</tp:taxon-name-part></tp:taxon-name>, <tp:taxon-name><tp:taxon-name-part taxon-name-part-type="subfamily">Adeliinae</tp:taxon-name-part></tp:taxon-name> and <tp:taxon-name><tp:taxon-name-part taxon-name-part-type="subfamily">Microgastrinae</tp:taxon-name-part></tp:taxon-name>.</article-title><source>Faunistische Abhandlungen (Dresden)</source><volume>24</volume>: <fpage>137</fpage>–<lpage>167</lpage>.</mixed-citation></ref><ref id="B12"><mixed-citation xmlns:xlink="http://www.w3.org/1999/xlink" xlink:type="simple"><person-group><name name-style="western"><surname>Belokobylskij</surname><given-names>SA</given-names></name><name name-style="western"><surname>Kula</surname><given-names>RR</given-names></name></person-group> (<year>2012</year>) <article-title>Review of the brachypterous, micropterous, and apterous <tp:taxon-name><tp:taxon-name-part taxon-name-part-type="family">Braconidae</tp:taxon-name-part></tp:taxon-name> of the cyclostome lineage (<tp:taxon-name><tp:taxon-name-part taxon-name-part-type="order">Hymenoptera</tp:taxon-name-part></tp:taxon-name>: <tp:taxon-name><tp:taxon-name-part taxon-name-part-type="superfamily">Ichneumonoidea</tp:taxon-name-part></tp:taxon-name>) from the Palearctic Region.</article-title><source>Zootaxa</source><volume>3240</volume>: <fpage>1</fpage>–<lpage>62</lpage>. <ext-link xlink:type="simple" ext-link-type="doi" xlink:href="10.11646/zootaxa.3240.1.1">https://doi.org/10.11646/zootaxa.3240.1.1</ext-link></mixed-citation></ref><ref id="B71"><mixed-citation xmlns:xlink="http://www.w3.org/1999/xlink" xlink:type="simple"><person-group><name name-style="western"><surname>Marshall</surname><given-names>TA</given-names></name></person-group> (<year>1897</year>) <article-title>Les Braconides (Supplément): 1–144.</article-title> In: <person-group><name name-style="western"><surname>André</surname><given-names>E</given-names></name></person-group> (<role>Ed.</role>) <issue-title>1897–1900.</issue-title><source>Species des Hyménoptères d’Europe et d’Algérie 5 bis</source>, <fpage>1</fpage>–<lpage>369</lpage>.</mixed-citation></ref></ref-list></tp:taxon-treatment>
