# Supplementary material for: Revision of the western Palaearctic species of Aleiodes Wesmael (Hymenoptera, Braconidae, Rogadinae). Part 2: Revision of the A. apicalis group
Source: Zookeys. 2020 Mar 16;919:1–259. doi: 10.3897/zookeys.919.39642 (PMC7197265; doi:10.3897/zookeys.919.39642)
Supplement: XML Treatment for Aleiodes hirtus [file zookeys.919.39642-treatment22.xml]

<!DOCTYPE tp:taxon-treatment
  PUBLIC "-//TaxonX//DTD Taxonomic Treatment Publishing DTD v0 20100105//EN" "tax-treatment-NSO.dtd">
<tp:taxon-treatment xmlns:tp="http://www.plazi.org/taxpub"><tp:treatment-meta><kwd-group><label>Taxon classification</label><kwd><named-content xmlns:xlink="http://www.w3.org/1999/xlink" content-type="kingdom">Animalia</named-content></kwd><kwd><named-content xmlns:xlink="http://www.w3.org/1999/xlink" content-type="order">Hymenoptera</named-content></kwd><kwd><named-content xmlns:xlink="http://www.w3.org/1999/xlink" content-type="family">Braconidae</named-content></kwd></kwd-group><mixed-citation publication-type="journal"><person-group><name><surname>van Achterberg</surname><given-names>Cornelis</given-names></name><name><surname>Shaw</surname><given-names>Mark R.</given-names></name><name><surname>Quicke</surname><given-names>Donald L.J.</given-names></name></person-group><article-title>Revision of the western Palaearctic species of <italic><tp:taxon-name><tp:taxon-name-part taxon-name-part-type="genus" reg="Aleiodes">Aleiodes</tp:taxon-name-part></tp:taxon-name></italic> Wesmael (<tp:taxon-name><tp:taxon-name-part taxon-name-part-type="order">Hymenoptera</tp:taxon-name-part></tp:taxon-name>, <tp:taxon-name><tp:taxon-name-part taxon-name-part-type="family">Braconidae</tp:taxon-name-part></tp:taxon-name>, <tp:taxon-name><tp:taxon-name-part taxon-name-part-type="subfamily">Rogadinae</tp:taxon-name-part></tp:taxon-name>). Part 2: Revision of the <italic><tp:taxon-name><tp:taxon-name-part taxon-name-part-type="genus" reg="Aleiodes">A.</tp:taxon-name-part> <tp:taxon-name-part taxon-name-part-type="species" reg="apicalis">apicalis</tp:taxon-name-part></tp:taxon-name></italic> group</article-title><source>Zookeys</source><day>16</day><month>3</month><year>2020</year><volume>919</volume><fpage>1</fpage><lpage>259</lpage><pub-id pub-id-type="doi">10.3897/zookeys.919.39642</pub-id></mixed-citation></tp:treatment-meta><tp:nomenclature><tp:taxon-name><object-id xmlns:xlink="http://www.w3.org/1999/xlink" content-type="arpha" xlink:type="simple">5B1094D6-D8D0-5EC9-9D98-A133001D9CD2</object-id>
              <tp:taxon-name-part taxon-name-part-type="genus" reg="Aleiodes">Aleiodes</tp:taxon-name-part>
              <tp:taxon-name-part taxon-name-part-type="species" reg="hirtus">hirtus</tp:taxon-name-part>
            </tp:taxon-name><tp:taxon-authority>(Thomson, 1892)</tp:taxon-authority><xref ref-type="fig" rid="F61">Figs 409–410</xref><xref ref-type="fig" rid="F62">, 411–424</xref><xref ref-type="fig" rid="F63">, 425–427</xref><tp:nomenclature-citation-list><tp:nomenclature-citation><tp:taxon-name>
                  <tp:taxon-name-part taxon-name-part-type="genus" reg="Rogas">Rogas</tp:taxon-name-part> <tp:taxon-name-part taxon-name-part-type="species" reg="hirtus">hirtus</tp:taxon-name-part></tp:taxon-name><comment>Thomson, 1892: 1672; <xref ref-type="bibr" rid="B121">Shenefelt 1975</xref>: 1233.</comment></tp:nomenclature-citation><tp:nomenclature-citation><tp:taxon-name>
                  <tp:taxon-name-part taxon-name-part-type="genus" reg="Aleiodes">Aleiodes</tp:taxon-name-part> (<tp:taxon-name-part taxon-name-part-type="subgenus" reg="Neorhogas">Neorhogas</tp:taxon-name-part>) <tp:taxon-name-part taxon-name-part-type="species" reg="hirtus">hirtus</tp:taxon-name-part></tp:taxon-name><comment>; <xref ref-type="bibr" rid="B83">Papp 1985a</xref>: 153, 155, 161 (lectotype designation and as synonym of <tp:taxon-name><tp:taxon-name-part taxon-name-part-type="genus" reg="Aleiodes">A.</tp:taxon-name-part> <tp:taxon-name-part taxon-name-part-type="species" reg="pallidicornis">pallidicornis</tp:taxon-name-part></tp:taxon-name>), 1991a: 75 (id.).</comment></tp:nomenclature-citation><tp:nomenclature-citation><tp:taxon-name>
                  <tp:taxon-name-part taxon-name-part-type="genus" reg="Aleiodes">Aleiodes</tp:taxon-name-part> <tp:taxon-name-part taxon-name-part-type="species" reg="hirtus">hirtus</tp:taxon-name-part></tp:taxon-name><comment>; <xref ref-type="bibr" rid="B97">Papp 2005</xref>: 177 (as synonym of <tp:taxon-name><tp:taxon-name-part taxon-name-part-type="genus" reg="Aleiodes">A.</tp:taxon-name-part> <tp:taxon-name-part taxon-name-part-type="species" reg="pallidicornis">pallidicornis</tp:taxon-name-part></tp:taxon-name>).</comment></tp:nomenclature-citation><tp:nomenclature-citation><tp:taxon-name>
                  <tp:taxon-name-part taxon-name-part-type="genus" reg="Rhogas">Rhogas</tp:taxon-name-part> <tp:taxon-name-part taxon-name-part-type="species" reg="hirtus">hirtus</tp:taxon-name-part> <tp:taxon-name-part taxon-name-part-type="infraspecific-rank">ab.</tp:taxon-name-part> <tp:taxon-name-part taxon-name-part-type="aberration" reg="coloratus">coloratus</tp:taxon-name-part></tp:taxon-name><comment>Hellén, 1927: 23; <xref ref-type="bibr" rid="B121">Shenefelt 1975</xref>: 1233; <xref ref-type="bibr" rid="B97">Papp 2005</xref>: 177 (as synonym of <tp:taxon-name><tp:taxon-name-part taxon-name-part-type="genus" reg="Aleiodes">A.</tp:taxon-name-part> <tp:taxon-name-part taxon-name-part-type="species" reg="pallidicornis">pallidicornis</tp:taxon-name-part></tp:taxon-name>) (unavailable name; not <tp:taxon-name><tp:taxon-name-part taxon-name-part-type="genus" reg="Rogas">Rogas</tp:taxon-name-part> <tp:taxon-name-part taxon-name-part-type="species" reg="coloratus">coloratus</tp:taxon-name-part></tp:taxon-name> Motschulsky, 1863).</comment></tp:nomenclature-citation></tp:nomenclature-citation-list></tp:nomenclature><tp:treatment-sec sec-type="type material" id="SECID0EEUEM"><title>Type material.</title><p>Lectotype of <italic><tp:taxon-name><tp:taxon-name-part taxon-name-part-type="genus" reg="Aleiodes">A.</tp:taxon-name-part> <tp:taxon-name-part taxon-name-part-type="species" reg="hirtus">hirtus</tp:taxon-name-part></tp:taxon-name></italic>, ♂ (<named-content xmlns:xlink="http://www.w3.org/1999/xlink" content-type="dwc:institutional_code" xlink:type="simple">ZIL</named-content>), “[<bold>Norway</bold>], Norl.”, “<italic>hirtus</italic> m.”, “Funne I Norrland, teste Papp J., 1983”, “Lectotypus”, “<italic>Rogas hirtus</italic> Thms. 1891, ♂, Papp J., 1983”, “<italic>Aleiodes pallidicornis</italic> HS ♂, det. Papp J., 1983”.</p></tp:treatment-sec><tp:treatment-sec sec-type="material" id="SECID0EFVEM"><title>Additional material.</title><p>Austria, Belgium, British Isles (England: V.C.s 26, 29, 32, 62; Scotland: V.C. 78; Ireland: V.C. H12), Bulgaria, Czech Republic, Finland, France, Germany, Hungary, Netherlands (DR: Borger), Norway, Romania, Russia, Serbia, Slovakia, Switzerland, Ukraine, [? Mongolia]. Specimens in <named-content xmlns:xlink="http://www.w3.org/1999/xlink" content-type="dwc:institutional_code" xlink:type="simple">ZJUH</named-content>, <abbrev xmlns:xlink="http://www.w3.org/1999/xlink" content-type="institution" xlink:title="Oberösterreichisches Landesmuseum, Biologiezentrum, Linz" id="ABBRID0ETVEM" xlink:type="simple">BZL</abbrev>, <abbrev xmlns:xlink="http://www.w3.org/1999/xlink" xlink:title="C. Morley Collection, Ipswich Museum, Ipswich" id="ABBRID0EYVEM" xlink:type="simple">CMIM</abbrev>, <named-content xmlns:xlink="http://www.w3.org/1999/xlink" content-type="dwc:institutional_code" xlink:type="simple">CNC</named-content>, <named-content xmlns:xlink="http://www.w3.org/1999/xlink" content-type="dwc:institutional_code" xlink:type="simple">FMNH</named-content>, <abbrev xmlns:xlink="http://www.w3.org/1999/xlink" xlink:title="M. Riedel Collection" id="ABBRID0EMWEM" xlink:type="simple">MRC</abbrev>, <abbrev xmlns:xlink="http://www.w3.org/1999/xlink" xlink:title="M. Schwarz Collection, Linz" id="ABBRID0EQWEM" xlink:type="simple">MSC</abbrev>, <named-content xmlns:xlink="http://www.w3.org/1999/xlink" content-type="dwc:institutional_code" xlink:type="simple">MTMA</named-content>, <named-content xmlns:xlink="http://www.w3.org/1999/xlink" content-type="dwc:institutional_code" xlink:type="simple">NMS</named-content>, <abbrev xmlns:xlink="http://www.w3.org/1999/xlink" content-type="institution" xlink:title="Naturalis Biodiversity Center, Leiden" id="ABBRID0EEXEM" xlink:type="simple">RMNH</abbrev>, <abbrev xmlns:xlink="http://www.w3.org/1999/xlink" content-type="institution" xlink:title="Senkenberg Deutches Entomologisches Institut, Müncheberg" id="ABBRID0EJXEM" xlink:type="simple">SDEI</abbrev>, <abbrev xmlns:xlink="http://www.w3.org/1999/xlink" content-type="institution" xlink:title="Department of Biology and Ecology, University of Niš, Serbia" id="ABBRID0EOXEM" xlink:type="simple">UNS</abbrev>, <named-content xmlns:xlink="http://www.w3.org/1999/xlink" content-type="dwc:institutional_code" xlink:type="simple">USNM</named-content>, <named-content xmlns:xlink="http://www.w3.org/1999/xlink" content-type="dwc:institutional_code" xlink:type="simple">UWIM</named-content>, <named-content xmlns:xlink="http://www.w3.org/1999/xlink" content-type="dwc:institutional_code" xlink:type="simple">ZIL</named-content>, <named-content xmlns:xlink="http://www.w3.org/1999/xlink" content-type="dwc:institutional_code" xlink:type="simple">ZSSM</named-content>.</p></tp:treatment-sec><tp:treatment-sec sec-type="Molecular data" id="SECID0ETYEM"><title>Molecular data.</title><p>MRS619 (UK), MRS882 (Romania), MRS883 (Romania).</p></tp:treatment-sec><tp:treatment-sec sec-type="biology" id="SECID0EYYEM"><title>Biology.</title><p>Unknown. Collected in June–August, presumably univoltine but the mode of overwintering is unclear. Most British sites are more or less damp and calcareous grasslands, approaching fens. We have not seen reared material, but the clypeus suggests that the mummy will form in the soil.</p></tp:treatment-sec><tp:treatment-sec sec-type="diagnosis" id="SECID0E4YEM"><title>Diagnosis.</title><p>Maximum width of hypoclypeal depression 0.5–0.6 × minimum width of face (Fig. <xref ref-type="fig" rid="F62">419</xref>); OOL of ♀ approx. 1.3 × as long as diameter of posterior ocellus (Fig. <xref ref-type="fig" rid="F62">420</xref>; in ♂ approx.1.6 ×) and punctate-rugose; ventral margin of clypeus rather thick but rather strongly protruding forwards (Fig. <xref ref-type="fig" rid="F62">421</xref>; stronger in in ♂: Fig. <xref ref-type="fig" rid="F63">426</xref>); mesoscutal lobes largely smooth, only indistinctly punctulate and shiny; precoxal area finely punctate and often with some rugulae (Fig. <xref ref-type="fig" rid="F62">413</xref>); vein 1-CU1 0.3–0.6 × vein 2-CU1 of fore wing (Fig. <xref ref-type="fig" rid="F62">411</xref>); hind tarsal claws with rather conspicuous brownish pecten (Fig. <xref ref-type="fig" rid="F62">424</xref>); length of inner spur of hind tibia 0.5–0.7 × hind basitarsus; palpi dark brown; basal half of metasoma at least partly reddish or orange and 1<sup>st</sup> tergite rather coarsely sculptured; setae of body of ♂ (but of ♀ mainly its head) conspicuous and dense (Fig. <xref ref-type="fig" rid="F63">426</xref>); hind coxa black; hind femur largely or completely reddish or brownish; basal half of hind tibia usually (pale) yellowish or yellowish brown, but sometimes uniformly reddish and of ♂ ivory. In the past this species has been frequently misidentified as “<italic>Rogas dimidiator</italic>” or “<italic>Rogas gasterator</italic>”.</p></tp:treatment-sec><tp:treatment-sec sec-type="description" id="SECID0EJ1EM"><title>Description.</title><p>Redescribed ♂ (<abbrev xmlns:xlink="http://www.w3.org/1999/xlink" content-type="institution" xlink:title="Naturalis Biodiversity Center, Leiden" id="ABBRID0EP1EM" xlink:type="simple">RMNH</abbrev>) from Germany (Graswang). Length of fore wing 6.2 mm, of body 8.0 mm. Entire body with long whitish setae.</p><p><bold><italic>Head.</italic></bold> Antennal segments of ♂ 60, length of antenna 1.3 × fore wing, its subapical segments somewhat longer than wide; frons medially largely smooth, laterally with some fine curved rugae; OOL 1.6 × diameter of posterior ocellus, and punctate-rugose, POL approx. half as long as diameter of ocellus; vertex spaced rugose, shiny; clypeus punctate; ventral margin of clypeus rather thick but distinctly protruding forwards (Fig. <xref ref-type="fig" rid="F62">421</xref>); width of hypoclypeal depression 0.55 × minimum width of face (Fig. <xref ref-type="fig" rid="F62">419</xref>); length of eye 1.1 × temple in dorsal view (Fig. <xref ref-type="fig" rid="F62">420</xref>), temples conspicuously setose (Figs <xref ref-type="fig" rid="F62">419</xref>, <xref ref-type="fig" rid="F63">426</xref>); vertex behind stemmaticum rugose; clypeus near lower level of eyes; length of malar space 0.3 × length of eye in lateral view.</p><p><bold><italic>Mesosoma.</italic></bold> Pronotum rugose and anteriorly oblique, without antescutal depression; mesoscutal lobes large smooth and shiny, only indistinctly punctulate and densely setose; precoxal area of mesopleuron punctulate and medially with some superficial rugulae; remainder of mesopleuron sparsely punctate; scutellum sparsely punctate and largely smooth, posteriorly with lateral rugae; propodeum rather convex and coarsely rugose, its medio-longitudinal carina only in anterior half of propodeum.</p><p><bold><italic>Wings.</italic></bold> Fore wing: r 0.3 × 3-SR (Fig. <xref ref-type="fig" rid="F62">411</xref>); 1-CU1 horizontal, 0.45 × 2-CU1; r-m 0.7 × 3-SR and as long as 2-SR; 2<sup>nd</sup> submarginal cell medium-sized (Fig. <xref ref-type="fig" rid="F62">411</xref>); cu-a vertical, straight; 1-M straight posteriorly; 1-SR wide; surroundings of M+CU1, 1-M and 1-CU1 largely glabrous. Hind wing: marginal cell gradually widened (but less so basally: Fig. <xref ref-type="fig" rid="F62">412</xref>), its apical width 2.5 × width at level of hamuli; 2-SC+R short longitudinal; m-cu narrowly indicated; M+CU:1-M = 9:7; 1r-m 0.7 × 1-M.</p><p><bold><italic>Legs.</italic></bold> Tarsal claws with rather conspicuous and medium-sized brownish pecten (Fig. <xref ref-type="fig" rid="F62">424</xref>); hind coxa pimply punctate and shiny; hind trochantellus robust; length of hind femur and basitarsus 3.8 and 6.0 × their width, respectively; length of inner hind spur 0.65 × hind basitarsus (0.6 × in ♀).</p><p><bold><italic>Metasoma.</italic></bold> First tergite evenly convex, approx. as long as wide apically; 1<sup>st</sup> and 2<sup>nd</sup> tergites with medio-longitudinal carina and densely longitudinally rugose, but posterior quarter of 2<sup>nd</sup> tergite irregularly rugose and no median carina; medio-basal area of 2<sup>nd</sup> tergite minute (Fig. <xref ref-type="fig" rid="F62">415</xref>); 2<sup>nd</sup> suture deep and moderately crenulate; basal half of 3<sup>rd</sup> tergite finely rugose, remainder of metasoma largely smooth; 4<sup>th</sup> and apical half of 3<sup>rd</sup> tergite without sharp lateral crease; 4<sup>th</sup> – 6<sup>th</sup> tergites with long setae and flat.</p><p><bold><italic>Colour.</italic></bold> Black; legs (except black coxae, trochanters and trochantelli, 1<sup>st</sup> and 2<sup>nd</sup> metasomal tergites (but base of 1<sup>st</sup> tergite partly infuscate) and base of 3<sup>rd</sup> tergite orange brown; vaguely near base of femora, telotarsi, apex of hind femur, apical half of hind tibia, hind tarsus largely black or blackish; basal half of hind tibia pale yellow; palpi, tegulae, veins and pterostigma dark brown; wing membrane slightly infuscate.</p><p><bold><italic>Variation.</italic></bold> Hind femur varies from apically black to entirely orange. Propodeum can be partly orangish in posterior part. Usually both sexes have hind trochanter (often also trochantellus) more or less infuscate and darker than the orange part of the hind femur, but this is scarcely evident in a series from S. Russia (<abbrev xmlns:xlink="http://www.w3.org/1999/xlink" xlink:title="M. Riedel Collection" id="ABBRID0EL5EM" xlink:type="simple">MRC</abbrev>, <named-content xmlns:xlink="http://www.w3.org/1999/xlink" content-type="dwc:institutional_code" xlink:type="simple">NMS</named-content>). Hind coxa varies from orange to black. Female is similar to the more distinctive male but is less conspicuously setose (Figs <xref ref-type="fig" rid="F62">419–421</xref>) and its ovipositor sheath is wide, with long setae and apically truncate (Fig. <xref ref-type="fig" rid="F61">410</xref>). Precoxal sulcus smooth to superficially rugulose medially. A female and a male from Romania (<named-content xmlns:xlink="http://www.w3.org/1999/xlink" content-type="dwc:institutional_code" xlink:type="simple">NMS</named-content>) are slightly different from British ones; ocelli approx. 1/5 larger and frons coarsely rugose posteriorly. This appears to be reflected by a small divergence in <abbrev xmlns:xlink="http://www.w3.org/1999/xlink" xlink:title="cytochrome oxidase c subunit 1" id="ABBRID0EH6EM" xlink:type="simple">CO1</abbrev> (2.75 %), but for the moment we treat them as belonging to <italic><tp:taxon-name><tp:taxon-name-part taxon-name-part-type="genus" reg="Aleiodes">A.</tp:taxon-name-part> <tp:taxon-name-part taxon-name-part-type="species" reg="hirtus">hirtus</tp:taxon-name-part></tp:taxon-name></italic>. Antennal segments of ♀ 54(1), 55(2), 56(6), 57(6), 59(2), 60(2), 61(1), of ♂ 56(1), 58(1), 59(3), 60(3), 61(1). Apical tergites of male type (1–)2, setae rather sparse but long and glabrous stripe consequently not always evident and fringe present but poorly differentiated. A female from Mongolia (<abbrev xmlns:xlink="http://www.w3.org/1999/xlink" content-type="institution" xlink:title="Oberösterreichisches Landesmuseum, Biologiezentrum, Linz" id="ABBRID0EW6EM" xlink:type="simple">BZL</abbrev>) with completely black hind femur and base of hind tibia pale yellowish and with dark basal ring may be another very similar species.</p></tp:treatment-sec><tp:treatment-sec sec-type="distribution" id="SECID0E26EM"><title>Distribution.</title><p>*Austria, *Belgium, *British Isles (England, Scotland, Ireland), *Bulgaria, *Czech Republic, Finland, *France, *Germany, *Hungary, *Netherlands, Norway, *Romania, *Russia, *Serbia, *Slovakia, *Switzerland, *Ukraine.</p><fig id="F61" position="float" orientation="portrait"><object-id xmlns:xlink="http://www.w3.org/1999/xlink" content-type="doi" xlink:type="simple">10.3897/zookeys.919.39642.figures409-410</object-id><object-id xmlns:xlink="http://www.w3.org/1999/xlink" content-type="arpha" xlink:type="simple">F0E870D7-8F26-5AC6-A26A-EE876EE0668E</object-id><label>Figures 409, 410.</label><caption><p><italic><tp:taxon-name><tp:taxon-name-part taxon-name-part-type="genus" reg="Aleiodes">Aleiodes</tp:taxon-name-part> <tp:taxon-name-part taxon-name-part-type="species" reg="hirtus">hirtus</tp:taxon-name-part></tp:taxon-name></italic> (Thomson), ♀, Scotland, Peebles <bold>409</bold> habitus lateral <bold>410</bold> ovipositor sheath lateral.</p></caption><graphic xmlns:xlink="http://www.w3.org/1999/xlink" xlink:href="zookeys-919-001-g061.jpg" position="float" orientation="portrait" xlink:type="simple" id="oo_390105.jpg"><uri content-type="original_file" xlink:type="simple">https://binary.pensoft.net/fig/390105</uri></graphic></fig><fig id="F62" position="float" orientation="portrait"><object-id xmlns:xlink="http://www.w3.org/1999/xlink" content-type="doi" xlink:type="simple">10.3897/zookeys.919.39642.figures411-424</object-id><object-id xmlns:xlink="http://www.w3.org/1999/xlink" content-type="arpha" xlink:type="simple">06C9A64C-18EA-5F44-AA67-AAC4F9621E02</object-id><label>Figures 411–424.</label><caption><p><italic><tp:taxon-name><tp:taxon-name-part taxon-name-part-type="genus" reg="Aleiodes">Aleiodes</tp:taxon-name-part> <tp:taxon-name-part taxon-name-part-type="species" reg="hirtus">hirtus</tp:taxon-name-part></tp:taxon-name></italic> (Thomson), ♀, Scotland, Peebles <bold>411</bold> fore wing <bold>412</bold> hind wing <bold>413</bold> mesosoma lateral <bold>414</bold> mesosoma dorsal <bold>415</bold> metasoma dorsal <bold>416</bold> fore femur lateral <bold>417</bold> hind femur lateral <bold>418</bold> antenna <bold>419</bold> head anterior <bold>420</bold> head dorsal <bold>421</bold> head lateral <bold>422</bold> base of antenna <bold>423</bold> apex of antenna <bold>424</bold> inner hind tarsal claw.</p></caption><graphic xmlns:xlink="http://www.w3.org/1999/xlink" xlink:href="zookeys-919-001-g062.jpg" position="float" orientation="portrait" xlink:type="simple" id="oo_390106.jpg"><uri content-type="original_file" xlink:type="simple">https://binary.pensoft.net/fig/390106</uri></graphic></fig><fig id="F63" position="float" orientation="portrait"><object-id xmlns:xlink="http://www.w3.org/1999/xlink" content-type="doi" xlink:type="simple">10.3897/zookeys.919.39642.figures425-427</object-id><object-id xmlns:xlink="http://www.w3.org/1999/xlink" content-type="arpha" xlink:type="simple">88C46B20-505F-5D88-97D8-3EF0D8A85AF0</object-id><label>Figures 425–427.</label><caption><p><italic><tp:taxon-name><tp:taxon-name-part taxon-name-part-type="genus" reg="Aleiodes">Aleiodes</tp:taxon-name-part> <tp:taxon-name-part taxon-name-part-type="species" reg="hirtus">hirtus</tp:taxon-name-part></tp:taxon-name></italic> (Thomson), ♂, England, Chippenham Fen <bold>425</bold> habitus lateral <bold>426</bold> head and anterior part of mesosoma lateral <bold>427</bold> propodeum and 1<sup>st</sup> –3<sup>rd</sup> metasomal segments lateral.</p></caption><graphic xmlns:xlink="http://www.w3.org/1999/xlink" xlink:href="zookeys-919-001-g063.jpg" position="float" orientation="portrait" xlink:type="simple" id="oo_390107.jpg"><uri content-type="original_file" xlink:type="simple">https://binary.pensoft.net/fig/390107</uri></graphic></fig></tp:treatment-sec><ref-list><ref id="B121"><mixed-citation xmlns:xlink="http://www.w3.org/1999/xlink" xlink:type="simple"><person-group><name name-style="western"><surname>Shenefelt</surname><given-names>RD</given-names></name></person-group> (<year>1975</year>) <article-title><tp:taxon-name><tp:taxon-name-part taxon-name-part-type="family">Braconidae</tp:taxon-name-part></tp:taxon-name> 8. <tp:taxon-name><tp:taxon-name-part taxon-name-part-type="subfamily">Exothecinae</tp:taxon-name-part></tp:taxon-name>, <tp:taxon-name><tp:taxon-name-part taxon-name-part-type="subfamily">Rogadinae</tp:taxon-name-part></tp:taxon-name>.</article-title><source>Hymenopterorum Catalogus (nova editio)</source><volume>12</volume>: <fpage>1115</fpage>–<lpage>1262</lpage>.</mixed-citation></ref><ref id="B83"><mixed-citation xmlns:xlink="http://www.w3.org/1999/xlink" xlink:type="simple"><person-group><name name-style="western"><surname>Papp</surname><given-names>J</given-names></name></person-group> (<year>1985a</year>) <article-title>Contributions to the Braconid fauna of Hungary, VII. <tp:taxon-name><tp:taxon-name-part taxon-name-part-type="subfamily">Rogadinae</tp:taxon-name-part></tp:taxon-name> (<tp:taxon-name><tp:taxon-name-part taxon-name-part-type="order">Hymenoptera</tp:taxon-name-part></tp:taxon-name>: <tp:taxon-name><tp:taxon-name-part taxon-name-part-type="family">Braconidae</tp:taxon-name-part></tp:taxon-name>).</article-title><source>Folia Entomologica Hungarica</source><volume>46</volume>: <fpage>143</fpage>–<lpage>164</lpage>.</mixed-citation></ref><ref id="B97"><mixed-citation xmlns:xlink="http://www.w3.org/1999/xlink" xlink:type="simple"><person-group><name name-style="western"><surname>Papp</surname><given-names>J</given-names></name></person-group> (<year>2005</year>) <article-title>A checklist of the <tp:taxon-name><tp:taxon-name-part taxon-name-part-type="family">Braconidae</tp:taxon-name-part></tp:taxon-name> of Hungary (<tp:taxon-name><tp:taxon-name-part taxon-name-part-type="order">Hymenoptera</tp:taxon-name-part></tp:taxon-name>). Folia Entomologica Hungarica.</article-title><volume>66</volume>: <fpage>137</fpage>–<lpage>194</lpage>.</mixed-citation></ref></ref-list></tp:taxon-treatment>
