# Supplementary material for: Revision of the western Palaearctic species of Aleiodes Wesmael (Hymenoptera, Braconidae, Rogadinae). Part 2: Revision of the A. apicalis group
Source: Zookeys. 2020 Mar 16;919:1–259. doi: 10.3897/zookeys.919.39642 (PMC7197265; doi:10.3897/zookeys.919.39642)
Supplement: XML Treatment for Aleiodes improvisus [file zookeys.919.39642-treatment23.xml]

<!DOCTYPE tp:taxon-treatment
  PUBLIC "-//TaxonX//DTD Taxonomic Treatment Publishing DTD v0 20100105//EN" "tax-treatment-NSO.dtd">
<tp:taxon-treatment xmlns:tp="http://www.plazi.org/taxpub"><tp:treatment-meta><kwd-group><label>Taxon classification</label><kwd><named-content xmlns:xlink="http://www.w3.org/1999/xlink" content-type="kingdom">Animalia</named-content></kwd><kwd><named-content xmlns:xlink="http://www.w3.org/1999/xlink" content-type="order">Hymenoptera</named-content></kwd><kwd><named-content xmlns:xlink="http://www.w3.org/1999/xlink" content-type="family">Braconidae</named-content></kwd></kwd-group><mixed-citation publication-type="journal"><person-group><name><surname>van Achterberg</surname><given-names>Cornelis</given-names></name><name><surname>Shaw</surname><given-names>Mark R.</given-names></name><name><surname>Quicke</surname><given-names>Donald L.J.</given-names></name></person-group><article-title>Revision of the western Palaearctic species of <italic><tp:taxon-name><tp:taxon-name-part taxon-name-part-type="genus" reg="Aleiodes">Aleiodes</tp:taxon-name-part></tp:taxon-name></italic> Wesmael (<tp:taxon-name><tp:taxon-name-part taxon-name-part-type="order">Hymenoptera</tp:taxon-name-part></tp:taxon-name>, <tp:taxon-name><tp:taxon-name-part taxon-name-part-type="family">Braconidae</tp:taxon-name-part></tp:taxon-name>, <tp:taxon-name><tp:taxon-name-part taxon-name-part-type="subfamily">Rogadinae</tp:taxon-name-part></tp:taxon-name>). Part 2: Revision of the <italic><tp:taxon-name><tp:taxon-name-part taxon-name-part-type="genus" reg="Aleiodes">A.</tp:taxon-name-part> <tp:taxon-name-part taxon-name-part-type="species" reg="apicalis">apicalis</tp:taxon-name-part></tp:taxon-name></italic> group</article-title><source>Zookeys</source><day>16</day><month>3</month><year>2020</year><volume>919</volume><fpage>1</fpage><lpage>259</lpage><pub-id pub-id-type="doi">10.3897/zookeys.919.39642</pub-id></mixed-citation></tp:treatment-meta><tp:nomenclature><tp:taxon-name><object-id xmlns:xlink="http://www.w3.org/1999/xlink" content-type="arpha" xlink:type="simple">3EAD392B-2586-5259-9C5B-B2EEDA721EB6</object-id>
              <tp:taxon-name-part taxon-name-part-type="genus" reg="Aleiodes">Aleiodes</tp:taxon-name-part>
              <tp:taxon-name-part taxon-name-part-type="species" reg="improvisus">improvisus</tp:taxon-name-part>
              <object-id xmlns:xlink="http://www.w3.org/1999/xlink" content-type="zoobank" xlink:type="simple">http://zoobank.org/BA464FC8-D95C-4CF8-A27F-788BB7D2D3C4</object-id>
            </tp:taxon-name><tp:taxon-authority>van Achterberg &amp; Shaw</tp:taxon-authority><tp:taxon-status xmlns:xlink="http://www.w3.org/1999/xlink" xlink:type="simple">sp. nov.</tp:taxon-status><xref ref-type="fig" rid="F64">Figs 428–431</xref><xref ref-type="fig" rid="F65">, 432–444</xref><xref ref-type="fig" rid="F66">, 445–452</xref></tp:nomenclature><tp:treatment-sec sec-type="type material" id="SECID0EHFFM"><title>Type material.</title><p>Holotype, ♀ (<named-content xmlns:xlink="http://www.w3.org/1999/xlink" content-type="dwc:institutional_code" xlink:type="simple">ZJUH</named-content>), “<bold>Austria</bold>: Tirol, Obergurgl, 2000 m, vii.[19]81, Day &amp; Fitton”. Paratypes: 1 ♂ (<named-content xmlns:xlink="http://www.w3.org/1999/xlink" content-type="dwc:institutional_code" xlink:type="simple">NMS</named-content>), “<bold>Switzerland</bold>: Valais, Aletschwald, 6000–7000 ft, 7–17.vi.1959, J.E. &amp; R.B. Benson”; 1 ♂ (<named-content xmlns:xlink="http://www.w3.org/1999/xlink" content-type="dwc:institutional_code" xlink:type="simple">ZJUH</named-content>), “Switzerland: Valais, J.E. &amp; R.B. Benson, B.M. 1935-581”, “Arolla, 6500 ft, 12.vi.1935”; 3 ♂ (<named-content xmlns:xlink="http://www.w3.org/1999/xlink" content-type="dwc:institutional_code" xlink:type="simple">ZJUH</named-content>, <named-content xmlns:xlink="http://www.w3.org/1999/xlink" content-type="dwc:institutional_code" xlink:type="simple">NMS</named-content>), “Austria: Tirol Vent., 1860 m, vii.1981, Fitton &amp; Day”; 1 ♂ (<named-content xmlns:xlink="http://www.w3.org/1999/xlink" content-type="dwc:institutional_code" xlink:type="simple">ZJUH</named-content>), “Austria: Tirol Vent (Winterstallen), 1750 m. vii.1981, Fitton &amp; Day”.</p></tp:treatment-sec><tp:treatment-sec sec-type="Molecular data" id="SECID0EBHFM"><title>Molecular data.</title><p>None.</p></tp:treatment-sec><tp:treatment-sec sec-type="biology" id="SECID0EGHFM"><title>Biology.</title><p>Unknown. Collected above the tree line in the Alps in June–July, and presumably univoltine.</p></tp:treatment-sec><tp:treatment-sec sec-type="diagnosis" id="SECID0ELHFM"><title>Diagnosis.</title><p>Maximum width of hypoclypeal depression 0.4–0.5 × minimum width of face (Fig. <xref ref-type="fig" rid="F65">439</xref>); OOL of ♀ 1.8 × as long as diameter of posterior ocellus and densely rugose (Fig. <xref ref-type="fig" rid="F65">440</xref>); antenna of ♀ as long as fore wing; clypeus thick apically and not protruding anteriorly in lateral view (Fig. <xref ref-type="fig" rid="F65">441</xref>); lobes of mesoscutum densely punctate, interspaces largely finely coriaceous and with satin sheen; precoxal area coarsely vermiculate-rugose medially; marginal cell of fore wing of ♀ ending rather removed from wing apex (Fig. <xref ref-type="fig" rid="F65">432</xref>); vein 1-CU1 of fore wing 0.3–0.6 × as long as vein 2-CU1; fore femur subparallel-sided (Fig. <xref ref-type="fig" rid="F65">437</xref>); hind tarsal claws yellowish or brownish bristly setose and with few dark brown or brown pectinal teeth submedially (Fig. <xref ref-type="fig" rid="F65">442</xref>); 3<sup>rd</sup> tergite longitudinally rugulose basally, without curved sculptural elements (Fig. <xref ref-type="fig" rid="F65">436</xref>); head of ♀ black; inner side of hind tibia of ♀ dark brown ventrally; palpi dark brown or blackish; hind trochanter and trochantellus largely dark brown; 2<sup>nd</sup> metasomal tergite of both sexes orange or dark reddish brown; 4<sup>th</sup> and 5<sup>th</sup> tergites black.</p></tp:treatment-sec><tp:treatment-sec sec-type="description" id="SECID0EVIFM"><title>Description.</title><p>Holotype, ♀, length of fore wing 5.5 mm, of body 7.7 mm.</p><p><bold><italic>Head.</italic></bold> Antennal segments of ♀ 41, antenna as long as fore wing, its subbasal and subapical segments rather robust (Fig. <xref ref-type="fig" rid="F65">444</xref>); frons with curved rugae; OOL 1.8 × diameter of posterior ocellus, densely rugose and with satin sheen; vertex densely rugose (also behind stemmaticum), with satin sheen; clypeus transversely rugulose; ventral margin of clypeus thick and not protruding forwards (Fig. <xref ref-type="fig" rid="F65">441</xref>); width of hypoclypeal depression 0.4 × minimum width of face (Fig. <xref ref-type="fig" rid="F65">439</xref>); eye as long as temple in dorsal view (Fig. <xref ref-type="fig" rid="F65">440</xref>); clypeus below lower level of eyes; length of malar space 0.55 × length of eye in lateral view; temple striate near eye, and remainder rugose; head with long setae.</p><p><bold><italic>Mesosoma.</italic></bold> Mesoscutal lobes densely punctate, interspaces largely finely coriaceous and with satin sheen; precoxal area of mesopleuron coarsely vermiculate-rugose medially, but posteriorly rugose; mesopleuron remotely punctate and shiny medially; metapleuron densely rugose and rather dull; scutellum largely smooth (except for spaced punctures), shiny and nearly flat, with lateral carina; propodeum coarsely rugose but antero-laterally rugulose, laterally dorsal face longer than posterior one, somewhat angulate laterally but without tubercles, and with complete medio-longitudinal carina.</p><p><bold><italic>Wings.</italic></bold> Fore wing: r 0.4 × 3-SR; marginal cell fairly short (Fig. <xref ref-type="fig" rid="F65">432</xref>); 1-CU1 horizontal, 0.3 × 2-CU1; r-m 0.8 × 3-SR; 2<sup>nd</sup> submarginal cell medium-sized (Fig. <xref ref-type="fig" rid="F65">432</xref>); cu-a vertical, straight; 1-M slightly curved posteriorly; 1-SR wider than 1-M; surroundings of M+CU1, 1-M and 1-CU1 largely setose. Hind wing: marginal cell linearly widened, its apical width 2.1 × width at level of hamuli (Fig. <xref ref-type="fig" rid="F65">433</xref>); 2-SC+R quadrate; m-cu narrowly pigmented; M+CU:1-M = 30:21; 1r-m 0.7 × 1-M.</p><p><bold><italic>Legs.</italic></bold> Tarsal claws mainly setose but submedially with four rather short and dark brown pectinal teeth (Fig. <xref ref-type="fig" rid="F65">442</xref>); fore femur largely parallel-sided and rather slender (Fig. <xref ref-type="fig" rid="F65">437</xref>); hind coxa punctate and shiny, but dorsally mainly rugose; hind trochantellus rather robust; length of hind femur and basitarsus 3.3 and 5.7 × their width, respectively; length of inner hind spur 0.4 × hind basitarsus.</p><p><bold><italic>Metasoma.</italic></bold> First tergite distinctly convex medially, its length 0.8 × apical width, robust and irregularly longitudinally rugose as 2<sup>nd</sup> tergite; both tergites with medio-longitudinal carina; medio-basal area of 2<sup>nd</sup> tergite triangular and small (Fig. <xref ref-type="fig" rid="F65">436</xref>); 2<sup>nd</sup> suture moderately deep and crenulate; basal half of 3<sup>rd</sup> tergite largely longitudinally striate, remainder of metasoma superficially micro-sculptured or smooth; 4<sup>th</sup> and apical half of 3<sup>rd</sup> tergite without sharp lateral crease; ovipositor sheath wide medially, with long setae and apically truncate (Fig. <xref ref-type="fig" rid="F64">429</xref>).</p><p><bold><italic>Colour.</italic></bold> Black; antenna (but only scapus partly yellowish), right fore coxa, trochanter, trochantellus, and femur (but left all yellowish brown except dark base of coxa and infuscated apex of femur), middle femur dorso-apically, middle coxa basally, hind trochanter, trochantellus and femur (but dorso-basally yellowish and left femur also ventrally), apical third of hind tibia (but left tibia yellowish ventrally), tegulae, pterostigma, veins largely, and metasoma ventrally largely dark brown; dorsal part of scutellum, 1<sup>st</sup> tergite laterally and narrowly medially and posteriorly, 2<sup>nd</sup> tergite and antero-laterally 3<sup>rd</sup> tergite orange brown; right fore tibia (except basally and left one yellowish brown) and tarsi more or less infuscate (but left fore tarsus only telotarsus dark brown); fore wing membrane somewhat infuscate, but hind wing nearly subhyaline.</p><p><bold><italic>Variation.</italic></bold> Eye of ♀ as long as temple in dorsal view (of ♂ 1.0–1.4 ×); length of malar space 0.5–0.6 × length of eye in lateral view; palpi black or largely dark brown; 1-CU1 0.3–0.6 × 2-CU1; length of fore wing 4.0–6.5 mm. Antennal segments: ♀ 41(1); ♂ 44(2), 49(2), 51(2). Male often has much darker legs (largely dark brown with coxae black as right legs of holotype, but legs are more extensively orange, including basal half of hind femur, in two paratypes) than female and scutellum black; metasoma similarly sculptured and coloured or also basal half of 3<sup>rd</sup> tergite orange brown or 1<sup>st</sup> tergite only posteriorly orange or only 2<sup>nd</sup> and 3<sup>rd</sup> tergites (except posteriorly) dark reddish brown; in the largest male paratype (Winterstallen) traces of inwardly curved sculpture are discernible posteriorly on the almost completely longitudinally rugose 3<sup>rd</sup> tergite; marginal cell of fore wing similar to ♀, with apical tergites type 1 and fringe not observed (Figs <xref ref-type="fig" rid="F66">450</xref>, <xref ref-type="fig" rid="F66">452</xref>).</p></tp:treatment-sec><tp:treatment-sec sec-type="distribution" id="SECID0E4MFM"><title>Distribution.</title><p>Austria, Switzerland.</p></tp:treatment-sec><tp:treatment-sec sec-type="etymology" id="SECID0ECNFM"><title>Etymology.</title><p><italic><tp:taxon-name><tp:taxon-name-part taxon-name-part-type="genus" reg="Improvisus">Improvisus</tp:taxon-name-part></tp:taxon-name></italic> is Latin for unexpected, unforeseen, because at first sight the specimens were expected to belong to <italic><tp:taxon-name><tp:taxon-name-part taxon-name-part-type="genus" reg="Aleiodes">A.</tp:taxon-name-part> <tp:taxon-name-part taxon-name-part-type="species" reg="gasterator">gasterator</tp:taxon-name-part></tp:taxon-name></italic> or <italic><tp:taxon-name><tp:taxon-name-part taxon-name-part-type="genus" reg="Aleiodes">A.</tp:taxon-name-part> <tp:taxon-name-part taxon-name-part-type="species" reg="ruficornis">ruficornis</tp:taxon-name-part></tp:taxon-name></italic>.</p></tp:treatment-sec><tp:treatment-sec sec-type="notes" id="SECID0EFOFM"><title>Notes.</title><p>As suggested by its name this species can be easily confused with <italic><tp:taxon-name><tp:taxon-name-part taxon-name-part-type="genus" reg="Aleiodes">A.</tp:taxon-name-part> <tp:taxon-name-part taxon-name-part-type="species" reg="gasterator">gasterator</tp:taxon-name-part></tp:taxon-name></italic> or <italic><tp:taxon-name><tp:taxon-name-part taxon-name-part-type="genus" reg="Aleiodes">A.</tp:taxon-name-part> <tp:taxon-name-part taxon-name-part-type="species" reg="ruficornis">ruficornis</tp:taxon-name-part></tp:taxon-name></italic>. It differs from <italic><tp:taxon-name><tp:taxon-name-part taxon-name-part-type="genus" reg="Aleiodes">A.</tp:taxon-name-part> <tp:taxon-name-part taxon-name-part-type="species" reg="gasterator">gasterator</tp:taxon-name-part></tp:taxon-name></italic> mainly by being darker (subbasal antennal segments of ♀, hind trochanter and trochantellus, inner and dorsal side of hind tibia, parastigma) and somewhat higher number of antennal segments of ♀ (41 <italic>vs</italic> 29–39). <italic><tp:taxon-name><tp:taxon-name-part taxon-name-part-type="genus" reg="Aleiodes">Aleiodes</tp:taxon-name-part> <tp:taxon-name-part taxon-name-part-type="species" reg="ruficornis">ruficornis</tp:taxon-name-part></tp:taxon-name></italic> has an inflated fore femur (hardly or not inflated in <italic><tp:taxon-name><tp:taxon-name-part taxon-name-part-type="genus" reg="Aleiodes">A.</tp:taxon-name-part> <tp:taxon-name-part taxon-name-part-type="species" reg="improvisus">improvisus</tp:taxon-name-part></tp:taxon-name></italic>), antenna of ♀ medium-sized (1.0–1.2 × fore wing <italic>vs</italic> 0.8–0.9 ×) and head of ♀ at least partly reddish brown.</p><fig id="F64" position="float" orientation="portrait"><object-id xmlns:xlink="http://www.w3.org/1999/xlink" content-type="doi" xlink:type="simple">10.3897/zookeys.919.39642.figures428-431</object-id><object-id xmlns:xlink="http://www.w3.org/1999/xlink" content-type="arpha" xlink:type="simple">E9026BF6-FCE7-5E98-AE08-34587C523785</object-id><label>Figures 428–431.</label><caption><p><italic><tp:taxon-name><tp:taxon-name-part taxon-name-part-type="genus" reg="Aleiodes">Aleiodes</tp:taxon-name-part> <tp:taxon-name-part taxon-name-part-type="species" reg="improvisus">improvisus</tp:taxon-name-part></tp:taxon-name></italic> sp. nov., ♀, holotype <bold>428</bold> habitus lateral <bold>429</bold> ovipositor sheath lateral <bold>430</bold> right fore femur lateral <bold>431</bold> right hind femur lateral.</p></caption><graphic xmlns:xlink="http://www.w3.org/1999/xlink" xlink:href="zookeys-919-001-g064.jpg" position="float" orientation="portrait" xlink:type="simple" id="oo_390108.jpg"><uri content-type="original_file" xlink:type="simple">https://binary.pensoft.net/fig/390108</uri></graphic></fig><fig id="F65" position="float" orientation="portrait"><object-id xmlns:xlink="http://www.w3.org/1999/xlink" content-type="doi" xlink:type="simple">10.3897/zookeys.919.39642.figures432-444</object-id><object-id xmlns:xlink="http://www.w3.org/1999/xlink" content-type="arpha" xlink:type="simple">971CFB00-77C8-5C26-B9A6-D434A855ED2F</object-id><label>Figures 432–444.</label><caption><p><italic><tp:taxon-name><tp:taxon-name-part taxon-name-part-type="genus" reg="Aleiodes">Aleiodes</tp:taxon-name-part> <tp:taxon-name-part taxon-name-part-type="species" reg="improvisus">improvisus</tp:taxon-name-part></tp:taxon-name></italic> sp. nov., ♀, holotype <bold>432</bold> fore wing <bold>433</bold> hind wing <bold>434</bold> mesosoma lateral <bold>435</bold> mesosoma dorsal <bold>436</bold> propodeum and 1<sup>st</sup> –3<sup>rd</sup> metasomal tergites dorsal <bold>437</bold> left fore femur lateral <bold>438</bold> left hind femur lateral <bold>439</bold> head anterior <bold>440</bold> head dorsal <bold>441</bold> head lateral <bold>442</bold> inner hind tarsal claw <bold>443</bold> base of antenna <bold>444</bold> apex of antenna.</p></caption><graphic xmlns:xlink="http://www.w3.org/1999/xlink" xlink:href="zookeys-919-001-g065.jpg" position="float" orientation="portrait" xlink:type="simple" id="oo_390109.jpg"><uri content-type="original_file" xlink:type="simple">https://binary.pensoft.net/fig/390109</uri></graphic></fig><fig id="F66" position="float" orientation="portrait"><object-id xmlns:xlink="http://www.w3.org/1999/xlink" content-type="doi" xlink:type="simple">10.3897/zookeys.919.39642.figures445-452</object-id><object-id xmlns:xlink="http://www.w3.org/1999/xlink" content-type="arpha" xlink:type="simple">D8EDEF9E-A074-5F67-AA9E-AAFDD0186669</object-id><label>Figures 445–452.</label><caption><p><italic><tp:taxon-name><tp:taxon-name-part taxon-name-part-type="genus" reg="Aleiodes">Aleiodes</tp:taxon-name-part> <tp:taxon-name-part taxon-name-part-type="species" reg="improvisus">improvisus</tp:taxon-name-part></tp:taxon-name></italic> sp. nov., ♂, paratype, Switzerland (Arolla) <bold>445</bold> habitus lateral <bold>446</bold> fore femur lateral <bold>447</bold> hind femur lateral <bold>448</bold> base of antenna <bold>449</bold> head dorsal <bold>450</bold> 4<sup>th</sup>–7<sup>th</sup> metasomal tergites dorsal <bold>451</bold> apex of antenna <bold>452</bold> 4<sup>th</sup>–7<sup>th</sup> metasomal tergites lateral.</p></caption><graphic xmlns:xlink="http://www.w3.org/1999/xlink" xlink:href="zookeys-919-001-g066.jpg" position="float" orientation="portrait" xlink:type="simple" id="oo_390110.jpg"><uri content-type="original_file" xlink:type="simple">https://binary.pensoft.net/fig/390110</uri></graphic></fig></tp:treatment-sec></tp:taxon-treatment>
