# Supplementary material for: Revision of the western Palaearctic species of Aleiodes Wesmael (Hymenoptera, Braconidae, Rogadinae). Part 2: Revision of the A. apicalis group
Source: Zookeys. 2020 Mar 16;919:1–259. doi: 10.3897/zookeys.919.39642 (PMC7197265; doi:10.3897/zookeys.919.39642)
Supplement: XML Treatment for Aleiodes krulikowskii [file zookeys.919.39642-treatment24.xml]

<!DOCTYPE tp:taxon-treatment
  PUBLIC "-//TaxonX//DTD Taxonomic Treatment Publishing DTD v0 20100105//EN" "tax-treatment-NSO.dtd">
<tp:taxon-treatment xmlns:tp="http://www.plazi.org/taxpub"><tp:treatment-meta><kwd-group><label>Taxon classification</label><kwd><named-content xmlns:xlink="http://www.w3.org/1999/xlink" content-type="kingdom">Animalia</named-content></kwd><kwd><named-content xmlns:xlink="http://www.w3.org/1999/xlink" content-type="order">Hymenoptera</named-content></kwd><kwd><named-content xmlns:xlink="http://www.w3.org/1999/xlink" content-type="family">Braconidae</named-content></kwd></kwd-group><mixed-citation publication-type="journal"><person-group><name><surname>van Achterberg</surname><given-names>Cornelis</given-names></name><name><surname>Shaw</surname><given-names>Mark R.</given-names></name><name><surname>Quicke</surname><given-names>Donald L.J.</given-names></name></person-group><article-title>Revision of the western Palaearctic species of <italic><tp:taxon-name><tp:taxon-name-part taxon-name-part-type="genus" reg="Aleiodes">Aleiodes</tp:taxon-name-part></tp:taxon-name></italic> Wesmael (<tp:taxon-name><tp:taxon-name-part taxon-name-part-type="order">Hymenoptera</tp:taxon-name-part></tp:taxon-name>, <tp:taxon-name><tp:taxon-name-part taxon-name-part-type="family">Braconidae</tp:taxon-name-part></tp:taxon-name>, <tp:taxon-name><tp:taxon-name-part taxon-name-part-type="subfamily">Rogadinae</tp:taxon-name-part></tp:taxon-name>). Part 2: Revision of the <italic><tp:taxon-name><tp:taxon-name-part taxon-name-part-type="genus" reg="Aleiodes">A.</tp:taxon-name-part> <tp:taxon-name-part taxon-name-part-type="species" reg="apicalis">apicalis</tp:taxon-name-part></tp:taxon-name></italic> group</article-title><source>Zookeys</source><day>16</day><month>3</month><year>2020</year><volume>919</volume><fpage>1</fpage><lpage>259</lpage><pub-id pub-id-type="doi">10.3897/zookeys.919.39642</pub-id></mixed-citation></tp:treatment-meta><tp:nomenclature><tp:taxon-name><object-id xmlns:xlink="http://www.w3.org/1999/xlink" content-type="arpha" xlink:type="simple">795E8253-12E4-5D60-9CBB-CA9878D5443B</object-id>
              <tp:taxon-name-part taxon-name-part-type="genus" reg="Aleiodes">Aleiodes</tp:taxon-name-part>
              <tp:taxon-name-part taxon-name-part-type="species" reg="krulikowskii">krulikowskii</tp:taxon-name-part>
            </tp:taxon-name><tp:taxon-authority>(Kokujev, 1898)</tp:taxon-authority><xref ref-type="fig" rid="F67">Figs 453–454</xref><xref ref-type="fig" rid="F68">, 455–466</xref><tp:nomenclature-citation-list><tp:nomenclature-citation><tp:taxon-name>
                  <tp:taxon-name-part taxon-name-part-type="genus" reg="Rhogas">Rhogas</tp:taxon-name-part> (<tp:taxon-name-part taxon-name-part-type="subgenus" reg="Rhogas">Rhogas</tp:taxon-name-part>) <tp:taxon-name-part taxon-name-part-type="species" reg="krulikowskii">krulikowskii</tp:taxon-name-part></tp:taxon-name><comment>Kokujev, 1898: 302; <xref ref-type="bibr" rid="B132">Telenga 1941</xref>: 157–158.</comment></tp:nomenclature-citation><tp:nomenclature-citation><tp:taxon-name>
                  <tp:taxon-name-part taxon-name-part-type="genus" reg="Rogas">Rogas</tp:taxon-name-part> <tp:taxon-name-part taxon-name-part-type="species" reg="krulikowskii">krulikowskii</tp:taxon-name-part></tp:taxon-name><comment>; <xref ref-type="bibr" rid="B79">Papp 1971</xref>: 360; <xref ref-type="bibr" rid="B121">Shenefelt 1975</xref>: 1235.</comment></tp:nomenclature-citation><tp:nomenclature-citation><tp:taxon-name>
                  <tp:taxon-name-part taxon-name-part-type="genus" reg="Rogas">Rogas</tp:taxon-name-part> (<tp:taxon-name-part taxon-name-part-type="subgenus" reg="Rogas">Rogas</tp:taxon-name-part>) <tp:taxon-name-part taxon-name-part-type="species" reg="krulikovskii">krulikovskii</tp:taxon-name-part></tp:taxon-name><comment>; <xref ref-type="bibr" rid="B137">Tobias 1976</xref>: 83.</comment></tp:nomenclature-citation><tp:nomenclature-citation><tp:taxon-name>
                  <tp:taxon-name-part taxon-name-part-type="genus" reg="Rogas">Rogas</tp:taxon-name-part> (<tp:taxon-name-part taxon-name-part-type="subgenus" reg="Rogas">Rogas</tp:taxon-name-part>) <tp:taxon-name-part taxon-name-part-type="species" reg="krulikowskii">krulikowskii</tp:taxon-name-part></tp:taxon-name><comment>; <xref ref-type="bibr" rid="B138">Tobias 1986</xref>: 77 (transl. 125) (lectotype designation).</comment></tp:nomenclature-citation><tp:nomenclature-citation><tp:taxon-name>
                  <tp:taxon-name-part taxon-name-part-type="genus" reg="Aleiodes">Aleiodes</tp:taxon-name-part> (<tp:taxon-name-part taxon-name-part-type="subgenus" reg="Neorhogas">Neorhogas</tp:taxon-name-part>) <tp:taxon-name-part taxon-name-part-type="species" reg="krulikowskii">krulikowskii</tp:taxon-name-part></tp:taxon-name><comment>; <xref ref-type="bibr" rid="B83">Papp 1985a</xref>: 153, <xref ref-type="bibr" rid="B88">1991a</xref>: 84; <xref ref-type="bibr" rid="B7">Belokobylskij 1996</xref>: 9.</comment></tp:nomenclature-citation><tp:nomenclature-citation><tp:taxon-name>
                  <tp:taxon-name-part taxon-name-part-type="genus" reg="Aleiodes">Aleiodes</tp:taxon-name-part> (<tp:taxon-name-part taxon-name-part-type="subgenus" reg="Chelonorhogas">Chelonorhogas</tp:taxon-name-part>) <tp:taxon-name-part taxon-name-part-type="species" reg="krulikowskii">krulikowskii</tp:taxon-name-part></tp:taxon-name><comment>; <xref ref-type="bibr" rid="B7">Belokobylskij 1996</xref>: <xref ref-type="bibr" rid="B8">2000</xref>: 31; Chen and He, 1997: 40; <xref ref-type="bibr" rid="B49">He et al. 2000</xref>: 665.</comment></tp:nomenclature-citation><tp:nomenclature-citation><tp:taxon-name>
                  <tp:taxon-name-part taxon-name-part-type="genus" reg="Aleiodes">Aleiodes</tp:taxon-name-part> <tp:taxon-name-part taxon-name-part-type="species" reg="krulikowskii">krulikowskii</tp:taxon-name-part></tp:taxon-name><comment>; <xref ref-type="bibr" rid="B43">Fortier and Shaw 1999</xref>: 230; <xref ref-type="bibr" rid="B96">Papp 2004</xref>: 153.</comment></tp:nomenclature-citation><tp:nomenclature-citation><tp:taxon-name>
                  <tp:taxon-name-part taxon-name-part-type="genus" reg="Rhogas">Rhogas</tp:taxon-name-part> <tp:taxon-name-part taxon-name-part-type="species" reg="csikii">csikii</tp:taxon-name-part></tp:taxon-name><comment>Szépligeti, 1901 150.</comment></tp:nomenclature-citation><tp:nomenclature-citation><tp:taxon-name>
                  <tp:taxon-name-part taxon-name-part-type="genus" reg="Rogas">Rogas</tp:taxon-name-part> <tp:taxon-name-part taxon-name-part-type="species" reg="csikii">csikii</tp:taxon-name-part></tp:taxon-name><comment>; <xref ref-type="bibr" rid="B121">Shenefelt 1975</xref>: 1223.</comment></tp:nomenclature-citation><tp:nomenclature-citation><tp:taxon-name>
                  <tp:taxon-name-part taxon-name-part-type="genus" reg="Aleiodes">Aleiodes</tp:taxon-name-part> <tp:taxon-name-part taxon-name-part-type="species" reg="csikii">csikii</tp:taxon-name-part></tp:taxon-name><comment>; Papp 1991: 84 (as synonym of <tp:taxon-name><tp:taxon-name-part taxon-name-part-type="genus" reg="Aleiodes">A.</tp:taxon-name-part> <tp:taxon-name-part taxon-name-part-type="species" reg="jaroslawensis">jaroslawensis</tp:taxon-name-part></tp:taxon-name>); 2004: 216 (as synonym of <tp:taxon-name><tp:taxon-name-part taxon-name-part-type="genus" reg="Aleiodes">A.</tp:taxon-name-part> <tp:taxon-name-part taxon-name-part-type="species" reg="krulikowskii">krulikowskii</tp:taxon-name-part></tp:taxon-name>).</comment></tp:nomenclature-citation></tp:nomenclature-citation-list></tp:nomenclature><tp:treatment-sec sec-type="type material" id="SECID0E13FM"><title>Type material.</title><p>Lectotype of <italic><tp:taxon-name><tp:taxon-name-part taxon-name-part-type="genus" reg="Aleiodes">A.</tp:taxon-name-part> <tp:taxon-name-part taxon-name-part-type="species" reg="krulikowskii">krulikowskii</tp:taxon-name-part></tp:taxon-name></italic>, ♀ (<named-content xmlns:xlink="http://www.w3.org/1999/xlink" content-type="dwc:institutional_code" xlink:type="simple">ZISP</named-content>), “[<bold>Russia</bold>:] Kirovsk ts., Malmyzh, L.K. Krulikovsk, N. 1906”, “<italic>Rh. Krulikowskii</italic> Kokw., No. 1906”, “Lectotypus <italic>Rogas krulikowskii</italic> Kok., design. [V.I.] Tobias, 1980”. Holotype of <italic><tp:taxon-name><tp:taxon-name-part taxon-name-part-type="genus" reg="Aleiodes">A.</tp:taxon-name-part> <tp:taxon-name-part taxon-name-part-type="species" reg="csikii">csikii</tp:taxon-name-part></tp:taxon-name></italic>, ♀ (<named-content xmlns:xlink="http://www.w3.org/1999/xlink" content-type="dwc:institutional_code" xlink:type="simple">MTMA</named-content>), “[Russia:] Siberia, Minusinsk, 30.vii.[18]98, Exp. Zichy, leg. Csiki”, “Holotypus ♀ <italic>Rhogas csikii</italic> sp. n. Szépl., 1901/ des. Papp J, 1967”, “Hym. Typ. No. 403, Museum Budsapest”, “<italic>Aleiodes</italic> ♀ <italic>krulikowskii</italic> Kok., det. Papp J., 1983”.</p></tp:treatment-sec><tp:treatment-sec sec-type="material" id="SECID0ES5FM"><title>Additional material.</title><p>1 ♀ (<named-content xmlns:xlink="http://www.w3.org/1999/xlink" content-type="dwc:institutional_code" xlink:type="simple">MTMA</named-content>), “[<bold>Romania</bold>: N Siebenburgen,] Radnai havas, Páváy V.F/ 26.vii.1906, 1400”; 1 ♂ (<named-content xmlns:xlink="http://www.w3.org/1999/xlink" content-type="dwc:institutional_code" xlink:type="simple">MTMA</named-content>), “[<bold>Hungary</bold>:] Jaruer, 20.vi.”, “<italic>Rhogas carbonarius</italic> Gir. var. det. Szépligeti”; 1 ♀ (<named-content xmlns:xlink="http://www.w3.org/1999/xlink" content-type="dwc:institutional_code" xlink:type="simple">MTMA</named-content>), “[Russia:] Ussuri, Kasakewitsch, 1907, Korb”; 1 ♀ (<named-content xmlns:xlink="http://www.w3.org/1999/xlink" content-type="dwc:institutional_code" xlink:type="simple">MTMA</named-content>), “<bold>Mongolia</bold>: Suchebaator aimak, 44 km SSW von Baruun urt, 1050 m, Exp. Dr. Z. Kaszab, 1965, nr. 349, 2–3.viii.1965”; 1 ♂ (<named-content xmlns:xlink="http://www.w3.org/1999/xlink" content-type="dwc:institutional_code" xlink:type="simple">MTMA</named-content>), “Mongolia: Cojbalsan aimak, Somon Chalchingol, 600 m, Exp. Dr. Z. Kaszab, 1965, nr. 409, 13.viii.1965”.</p></tp:treatment-sec><tp:treatment-sec sec-type="Molecular data" id="SECID0EIAGM"><title>Molecular data.</title><p>None.</p></tp:treatment-sec><tp:treatment-sec sec-type="biology" id="SECID0ENAGM"><title>Biology.</title><p>Unknown. The collection dates (June–August) suggest that it is univoltine, but there is nothing to suggest how it overwinters.</p></tp:treatment-sec><tp:treatment-sec sec-type="diagnosis" id="SECID0ESAGM"><title>Diagnosis.</title><p>Maximum width of hypoclypeal depression 0.7–0.8 × minimum width of face (Fig. <xref ref-type="fig" rid="F68">463</xref>); OOL of ♀ approx. 1.3 × longer than diameter of posterior ocellus and coarsely rugose (Fig. <xref ref-type="fig" rid="F68">464</xref>); ventral margin of anterior part of clypeus thin, clypeus approx. 5 × wider than long medially (Fig. <xref ref-type="fig" rid="F68">463</xref>) and more or less protruding in lateral view (Fig. <xref ref-type="fig" rid="F68">465</xref>); head robust in anterior view (Fig. <xref ref-type="fig" rid="F68">463</xref>); lateral mesoscutal lobes densely and coarsely punctate, with interspaces narrower than punctures but interspaces becoming wider posteriorly, middle lobe coriaceous, but punctate near narrow and distinctly impressed notauli; mesopleuron densely and coarsely punctate, interspaces approx. equal to diameter of punctures or narrower; vein 1-CU1 of fore wing 0.8 × vein 2-CU1, widened and 1.1 × longer than vein m-cu; hind tarsal claws robust and with inconspicuous fine subbasal brownish pecten (Fig. <xref ref-type="fig" rid="F68">466</xref>); 1<sup>st</sup> and 2<sup>nd</sup> metasomal tergites comparatively slender and 1<sup>st</sup> tergite moderately widened (Fig. <xref ref-type="fig" rid="F68">459</xref>); 2<sup>nd</sup> tergite basally and 3<sup>rd</sup> tergite apically distinctly convex in lateral view (Fig. <xref ref-type="fig" rid="F67">453</xref>); 3<sup>rd</sup> tergite coarsely punctate, with complete lamelliform lateral margin (Fig. <xref ref-type="fig" rid="F67">453</xref>); hind coxa and femur completely dark brown or blackish; hind tibia usually ivory or pale yellowish basally; first and 2<sup>nd</sup> metasomal tergites reddish or orange.</p></tp:treatment-sec><tp:treatment-sec sec-type="description" id="SECID0EKCGM"><title>Description.</title><p>Lectotype, ♀, length of fore wing 6.9 mm, of body 9.6 mm.</p><p><bold><italic>Head.</italic></bold> Antenna incomplete, 32 segments remaining; frons mainly with curved or oblique rugae; OOL 1.3 × diameter of posterior ocellus, coarsely rugose and rather matt; vertex densely and rather finely rugose, hardly shiny; anterior part of clypeus densely punctate and flat; ventral margin of clypeus thin and rather forward protruding (Fig. <xref ref-type="fig" rid="F68">465</xref>); clypeus approx. 5 × wider than long medially; width of hypoclypeal depression 0.8 × minimum width of face (Fig. <xref ref-type="fig" rid="F68">463</xref>); length of eye 1.4 × temple in dorsal view (Fig. <xref ref-type="fig" rid="F68">464</xref>); vertex behind stemmaticum coarsely rugose; clypeus largely above lower level of eyes; length of malar space 0.2 × length of eye in lateral view; mandible punctate-rugose and with long setae (Fig. <xref ref-type="fig" rid="F68">465</xref>).</p><p><bold><italic>Mesosoma.</italic></bold> Lateral mesoscutal lobes densely and coarsely punctate, with interspaces narrower than punctures but interspaces becoming wider posteriorly, middle lobe coriaceous, but punctate near narrow and distinctly impressed notauli; precoxal area of mesopleuron and metapleuron coarsely and densely rugose punctate; remainder of mesopleuron densely punctate; metanotum with incomplete median carina; scutellum coarsely punctate; axilla largely densely rugose; propodeum rather flat and coarsely reticulate-rugose, medio-longitudinal carina on only anterior half.</p><p><bold><italic>Wings.</italic></bold> Fore wing: r 0.6 × 3-SR (Fig. <xref ref-type="fig" rid="F68">455</xref>); 1-CU1 horizontal, 0.8 × 2-CU1 and widened; r-m 0.6 × 3-SR; 2<sup>nd</sup> submarginal cell medium-sized (Fig. <xref ref-type="fig" rid="F68">455</xref>); cu-a vertical, straight; 1-M nearly straight posteriorly; 1-SR widened; surroundings of M+CU1, 1-M and 1-CU1 evenly setose; M+CU1 curved distally. Hind wing: marginal cell linearly widened, its apical width 2.8 × width at level of hamuli (Fig. <xref ref-type="fig" rid="F68">456</xref>); 2-SC+R quadrate; m-cu absent; M+CU:1-M = 40:21; 1r-m 1.1 × 1-M.</p><p><bold><italic>Legs.</italic></bold> Hind tarsal claws robust and with inconspicuous fine subbasal brownish pecten (Fig. <xref ref-type="fig" rid="F68">466</xref>); hind coxa largely densely finely punctate, dorso-posteriorly with oblique rugae; hind trochantellus slender; length of hind femur and basitarsus 4.3 and 5.6 × their width, respectively; length of inner hind spur 0.4 × hind basitarsus.</p><p><bold><italic>Metasoma.</italic></bold> First tergite rather convex and moderately widened (Fig. <xref ref-type="fig" rid="F68">459</xref>), 1.1 × longer than wide apically; 1<sup>st</sup> and 2<sup>nd</sup> tergites with medio-longitudinal carina and coarsely longitudinally rugose-punctate; medio-basal area of 2<sup>nd</sup> tergite triangular and minute (Fig. <xref ref-type="fig" rid="F68">459</xref>); 2<sup>nd</sup> suture deep and rather wide; 1<sup>st</sup> tergite; 2<sup>nd</sup> tergite basally and 3<sup>rd</sup> tergite apically distinctly convex in lateral view (Fig. <xref ref-type="fig" rid="F67">453</xref>); 3<sup>rd</sup> tergite coarsely punctate, interspaces approx. equal to diameter of punctures, with complete lamelliform lateral margin; remainder of metasoma smooth and shiny; ovipositor sheath rather slender, with long setae and apically truncate (Fig. <xref ref-type="fig" rid="F67">454</xref>).</p><p><bold><italic>Colour.</italic></bold> Black; orbit near ocelli reddish brown; fore and middle legs (except blackish or dark brown coxae, trochanters and trochantelli), apex of hind trochantellus and basal third of hind tibia brownish yellow; tarsi darkened and remainder of legs dark brown; palpi (except basally) pale yellowish; mandible yellowish but basally largely dark brown; propleuron and tegula anteriorly dark brown and tegula posteriorly brown; 1<sup>st</sup> and 2<sup>nd</sup> metasomal tergites and metasoma ventrally (except apically) orange brown; pterostigma dark brown; veins brown; wing membrane subhyaline.</p><p><bold><italic>Variation.</italic></bold> Orbit near hind ocellus sometimes only very slightly lighter in colour. Antennal segments: ♂ 68(1); according to the original descriptions of <italic><tp:taxon-name><tp:taxon-name-part taxon-name-part-type="genus" reg="Aleiodes">A.</tp:taxon-name-part> <tp:taxon-name-part taxon-name-part-type="species" reg="krulikowskii">krulikowskii</tp:taxon-name-part></tp:taxon-name></italic> and <italic><tp:taxon-name><tp:taxon-name-part taxon-name-part-type="genus" reg="Aleiodes">A.</tp:taxon-name-part> <tp:taxon-name-part taxon-name-part-type="species" reg="csikii">csikii</tp:taxon-name-part></tp:taxon-name></italic>, the female types have 60 and 62 antennal segments, respectively. Apical tergites of ♂ type 2 and no fringe observed.</p></tp:treatment-sec><tp:treatment-sec sec-type="distribution" id="SECID0E3GGM"><title>Distribution.</title><p>*Hungary, Mongolia, *Romania, Russia (Central and Far East).</p><fig id="F67" position="float" orientation="portrait"><object-id xmlns:xlink="http://www.w3.org/1999/xlink" content-type="doi" xlink:type="simple">10.3897/zookeys.919.39642.figures453-454</object-id><object-id xmlns:xlink="http://www.w3.org/1999/xlink" content-type="arpha" xlink:type="simple">1F78D44C-E9E1-5669-88DD-191C40331D78</object-id><label>Figures 453, 454.</label><caption><p><italic><tp:taxon-name><tp:taxon-name-part taxon-name-part-type="genus" reg="Aleiodes">Aleiodes</tp:taxon-name-part> <tp:taxon-name-part taxon-name-part-type="species" reg="krulikowskii">krulikowskii</tp:taxon-name-part></tp:taxon-name></italic> (Kokujev), ♀, lectotype <bold>453</bold> habitus lateral <bold>454</bold> ovipositor sheath lateral.</p></caption><graphic xmlns:xlink="http://www.w3.org/1999/xlink" xlink:href="zookeys-919-001-g067.jpg" position="float" orientation="portrait" xlink:type="simple" id="oo_390111.jpg"><uri content-type="original_file" xlink:type="simple">https://binary.pensoft.net/fig/390111</uri></graphic></fig><fig id="F68" position="float" orientation="portrait"><object-id xmlns:xlink="http://www.w3.org/1999/xlink" content-type="doi" xlink:type="simple">10.3897/zookeys.919.39642.figures455-466</object-id><object-id xmlns:xlink="http://www.w3.org/1999/xlink" content-type="arpha" xlink:type="simple">F435B958-BEE4-5E37-B728-26A94FCA0EA3</object-id><label>Figures 455–466.</label><caption><p><italic><tp:taxon-name><tp:taxon-name-part taxon-name-part-type="genus" reg="Aleiodes">Aleiodes</tp:taxon-name-part> <tp:taxon-name-part taxon-name-part-type="species" reg="krulikowskii">krulikowskii</tp:taxon-name-part></tp:taxon-name></italic> (Kokujev), ♀, lectotype <bold>455</bold> fore wing <bold>456</bold> hind wing <bold>457</bold> mesosoma lateral <bold>458</bold> mesosoma dorsal <bold>459</bold> metasoma dorsal <bold>460</bold> fore femur lateral <bold>461</bold> hind femur lateral <bold>462</bold> base of antenna <bold>463</bold> head anterior <bold>464</bold> head dorsal <bold>465</bold> head lateral <bold>466</bold> outer middle tarsal claw.</p></caption><graphic xmlns:xlink="http://www.w3.org/1999/xlink" xlink:href="zookeys-919-001-g068.jpg" position="float" orientation="portrait" xlink:type="simple" id="oo_390112.jpg"><uri content-type="original_file" xlink:type="simple">https://binary.pensoft.net/fig/390112</uri></graphic></fig></tp:treatment-sec><ref-list><ref id="B132"><mixed-citation xmlns:xlink="http://www.w3.org/1999/xlink" xlink:type="simple"><person-group><name name-style="western"><surname>Telenga</surname><given-names>NA</given-names></name></person-group> (<year>1941</year>) <article-title>Family <tp:taxon-name><tp:taxon-name-part taxon-name-part-type="family">Braconidae</tp:taxon-name-part></tp:taxon-name>, subfamily <tp:taxon-name><tp:taxon-name-part taxon-name-part-type="subfamily">Braconinae</tp:taxon-name-part></tp:taxon-name> (continuation) and <tp:taxon-name><tp:taxon-name-part taxon-name-part-type="subfamily">Sigalphinae</tp:taxon-name-part></tp:taxon-name>. Fauna USSR.</article-title><source><tp:taxon-name><tp:taxon-name-part taxon-name-part-type="order">Hymenoptera</tp:taxon-name-part></tp:taxon-name></source><volume>5</volume>(<issue>3</issue>): <fpage>1</fpage>–<lpage>466</lpage>.</mixed-citation></ref><ref id="B79"><mixed-citation xmlns:xlink="http://www.w3.org/1999/xlink" xlink:type="simple"><person-group><name name-style="western"><surname>Papp</surname><given-names>J</given-names></name></person-group> (<year>1971</year>) <article-title>Ergebnisse der zoologischen Forschungen von Dr. Z. Kaszab in der Mongolei. 215. <tp:taxon-name><tp:taxon-name-part taxon-name-part-type="family">Braconidae</tp:taxon-name-part></tp:taxon-name> (Hym.) 3.</article-title><source>Annales Historico-Naturales Musei Nationalis Hungarici</source><volume>63</volume>: <fpage>307</fpage>–<lpage>363</lpage>.</mixed-citation></ref><ref id="B121"><mixed-citation xmlns:xlink="http://www.w3.org/1999/xlink" xlink:type="simple"><person-group><name name-style="western"><surname>Shenefelt</surname><given-names>RD</given-names></name></person-group> (<year>1975</year>) <article-title><tp:taxon-name><tp:taxon-name-part taxon-name-part-type="family">Braconidae</tp:taxon-name-part></tp:taxon-name> 8. <tp:taxon-name><tp:taxon-name-part taxon-name-part-type="subfamily">Exothecinae</tp:taxon-name-part></tp:taxon-name>, <tp:taxon-name><tp:taxon-name-part taxon-name-part-type="subfamily">Rogadinae</tp:taxon-name-part></tp:taxon-name>.</article-title><source>Hymenopterorum Catalogus (nova editio)</source><volume>12</volume>: <fpage>1115</fpage>–<lpage>1262</lpage>.</mixed-citation></ref><ref id="B137"><mixed-citation xmlns:xlink="http://www.w3.org/1999/xlink" xlink:type="simple"><person-group><name name-style="western"><surname>Tobias</surname><given-names>VI</given-names></name></person-group> (<year>1976</year>) <article-title>Braconids of the Caucasus (<tp:taxon-name><tp:taxon-name-part taxon-name-part-type="order">Hymenoptera</tp:taxon-name-part></tp:taxon-name>, <tp:taxon-name><tp:taxon-name-part taxon-name-part-type="family">Braconidae</tp:taxon-name-part></tp:taxon-name>).</article-title><source>Opredeliteli po Faune SSSR</source><volume>110</volume>: <fpage>1</fpage>–<lpage>286</lpage>. [in Russian]</mixed-citation></ref><ref id="B138"><mixed-citation xmlns:xlink="http://www.w3.org/1999/xlink" xlink:type="simple"><person-group><name name-style="western"><surname>Tobias</surname><given-names>VI</given-names></name></person-group> (<year>1986</year>) <article-title><tp:taxon-name><tp:taxon-name-part taxon-name-part-type="subfamily">Rogadinae</tp:taxon-name-part></tp:taxon-name>: 72–85.</article-title> In: <person-group><name name-style="western"><surname>Medvedev</surname><given-names>GS</given-names></name></person-group> (<role>Ed.</role>) <issue-title>Opredelitel Nasekomych Evrospeiskoi Tsasti SSSR 3, Peredpontdatokrylye 4.</issue-title><source>Opredeliteli po Faune SSSR</source><volume>145</volume>: <fpage>1</fpage>–<lpage>501</lpage>. [Translation (1995): 512–588. Lebanon, U.S.<tp:taxon-name><tp:taxon-name-part taxon-name-part-type="genus">A.</tp:taxon-name-part></tp:taxon-name>]</mixed-citation></ref><ref id="B83"><mixed-citation xmlns:xlink="http://www.w3.org/1999/xlink" xlink:type="simple"><person-group><name name-style="western"><surname>Papp</surname><given-names>J</given-names></name></person-group> (<year>1985a</year>) <article-title>Contributions to the Braconid fauna of Hungary, VII. <tp:taxon-name><tp:taxon-name-part taxon-name-part-type="subfamily">Rogadinae</tp:taxon-name-part></tp:taxon-name> (<tp:taxon-name><tp:taxon-name-part taxon-name-part-type="order">Hymenoptera</tp:taxon-name-part></tp:taxon-name>: <tp:taxon-name><tp:taxon-name-part taxon-name-part-type="family">Braconidae</tp:taxon-name-part></tp:taxon-name>).</article-title><source>Folia Entomologica Hungarica</source><volume>46</volume>: <fpage>143</fpage>–<lpage>164</lpage>.</mixed-citation></ref><ref id="B88"><mixed-citation xmlns:xlink="http://www.w3.org/1999/xlink" xlink:type="simple"><person-group><name name-style="western"><surname>Papp</surname><given-names>J</given-names></name></person-group> (<year>1991a</year>) <article-title>Parasitic wasps of the superfamily <tp:taxon-name><tp:taxon-name-part taxon-name-part-type="superfamily">Ichneumonoidea</tp:taxon-name-part></tp:taxon-name>. <tp:taxon-name><tp:taxon-name-part taxon-name-part-type="family">Braconidae</tp:taxon-name-part></tp:taxon-name>. 18. <tp:taxon-name><tp:taxon-name-part taxon-name-part-type="subfamily">Doryctinae</tp:taxon-name-part></tp:taxon-name>. 19. <tp:taxon-name><tp:taxon-name-part taxon-name-part-type="subfamily">Rogadinae</tp:taxon-name-part></tp:taxon-name>.</article-title><source>Magyarorszag Allatvilaga [Fauna Hungariae]</source><volume>167</volume>: <fpage>1</fpage>–<lpage>122</lpage>.</mixed-citation></ref><ref id="B7"><mixed-citation xmlns:xlink="http://www.w3.org/1999/xlink" xlink:type="simple"><person-group><name name-style="western"><surname>Belokobylskij</surname><given-names>SA</given-names></name></person-group> (<year>1996</year>) Contribution to the knowledge of braconid fauna of the subfamily <tp:taxon-name><tp:taxon-name-part taxon-name-part-type="subfamily">Rogadinae</tp:taxon-name-part></tp:taxon-name> (<tp:taxon-name><tp:taxon-name-part taxon-name-part-type="order">Hymenoptera</tp:taxon-name-part></tp:taxon-name>, <tp:taxon-name><tp:taxon-name-part taxon-name-part-type="family">Braconidae</tp:taxon-name-part></tp:taxon-name>) of Russian Far East and Eastern Siberia. Part 1. Far Eastern Entomologist 27–28: 1–12.</mixed-citation></ref><ref id="B8"><mixed-citation xmlns:xlink="http://www.w3.org/1999/xlink" xlink:type="simple"><person-group><name name-style="western"><surname>Belokobylskij</surname><given-names>SA</given-names></name></person-group> (<year>2000</year>) <article-title><tp:taxon-name><tp:taxon-name-part taxon-name-part-type="subfamily">Rogadinae</tp:taxon-name-part></tp:taxon-name>: 15–109.</article-title> In: <person-group><name name-style="western"><surname>Ler</surname><given-names>PA</given-names></name></person-group> (<role>Ed.</role>) <issue-title>Key to the insects of Russian Far East, vol. 4.</issue-title><source><tp:taxon-name><tp:taxon-name-part taxon-name-part-type="order">Neuropteroidea</tp:taxon-name-part></tp:taxon-name>, <tp:taxon-name><tp:taxon-name-part taxon-name-part-type="order">Mecoptera</tp:taxon-name-part></tp:taxon-name>, <tp:taxon-name><tp:taxon-name-part taxon-name-part-type="order">Hymenoptera</tp:taxon-name-part></tp:taxon-name>, pt</source><volume>4</volume>: <fpage>1</fpage>–<lpage>651</lpage>. Vladivostok.</mixed-citation></ref><ref id="B49"><mixed-citation xmlns:xlink="http://www.w3.org/1999/xlink" xlink:type="simple"><person-group><name name-style="western"><surname>He</surname><given-names>J-H</given-names></name><name name-style="western"><surname>Chen</surname><given-names>X-X</given-names></name><name name-style="western"><surname>Ma</surname><given-names>Y</given-names></name></person-group> (<year>2000</year>) <tp:taxon-name><tp:taxon-name-part taxon-name-part-type="order">Hymenoptera</tp:taxon-name-part></tp:taxon-name><tp:taxon-name><tp:taxon-name-part taxon-name-part-type="family">Braconidae</tp:taxon-name-part></tp:taxon-name>. Fauna Sinica. <tp:taxon-name><tp:taxon-name-part taxon-name-part-type="class">Insecta</tp:taxon-name-part></tp:taxon-name> 18: 1–757. Science Press, Beijing.</mixed-citation></ref><ref id="B43"><mixed-citation xmlns:xlink="http://www.w3.org/1999/xlink" xlink:type="simple"><person-group><name name-style="western"><surname>Fortier</surname><given-names>JC</given-names></name><name name-style="western"><surname>Shaw</surname><given-names>SR</given-names></name></person-group> (<year>1999</year>) <article-title>Cladistics of the <italic><tp:taxon-name><tp:taxon-name-part taxon-name-part-type="genus">Aleiodes</tp:taxon-name-part></tp:taxon-name></italic> lineage of the subfamily <tp:taxon-name><tp:taxon-name-part taxon-name-part-type="subfamily">Rogadinae</tp:taxon-name-part></tp:taxon-name> (<tp:taxon-name><tp:taxon-name-part taxon-name-part-type="order">Hymenoptera</tp:taxon-name-part></tp:taxon-name>: <tp:taxon-name><tp:taxon-name-part taxon-name-part-type="family">Braconidae</tp:taxon-name-part></tp:taxon-name>).</article-title><source>Journal of <tp:taxon-name><tp:taxon-name-part taxon-name-part-type="order">Hymenoptera</tp:taxon-name-part></tp:taxon-name> Research</source><volume>8</volume>(<issue>2</issue>): <fpage>204</fpage>–<lpage>237</lpage>.</mixed-citation></ref><ref id="B96"><mixed-citation xmlns:xlink="http://www.w3.org/1999/xlink" xlink:type="simple"><person-group><name name-style="western"><surname>Papp</surname><given-names>J</given-names></name></person-group> (<year>2004</year>) <article-title>Type specimens of the braconid species by Gy. Szépligeti deposited in the Hungarian Natural History Museum (<tp:taxon-name><tp:taxon-name-part taxon-name-part-type="order">Hymenoptera</tp:taxon-name-part></tp:taxon-name>: <tp:taxon-name><tp:taxon-name-part taxon-name-part-type="family">Braconidae</tp:taxon-name-part></tp:taxon-name>).</article-title><source>Annales Historico-Naturales Musei Nationalis Hungarici</source><volume>96</volume>: <fpage>153</fpage>–<lpage>223</lpage>.</mixed-citation></ref></ref-list></tp:taxon-treatment>
