# Supplementary material for: Revision of the western Palaearctic species of Aleiodes Wesmael (Hymenoptera, Braconidae, Rogadinae). Part 2: Revision of the A. apicalis group
Source: Zookeys. 2020 Mar 16;919:1–259. doi: 10.3897/zookeys.919.39642 (PMC7197265; doi:10.3897/zookeys.919.39642)
Supplement: XML Treatment for Aleiodes miniatus [file zookeys.919.39642-treatment25.xml]

<!DOCTYPE tp:taxon-treatment
  PUBLIC "-//TaxonX//DTD Taxonomic Treatment Publishing DTD v0 20100105//EN" "tax-treatment-NSO.dtd">
<tp:taxon-treatment xmlns:tp="http://www.plazi.org/taxpub"><tp:treatment-meta><kwd-group><label>Taxon classification</label><kwd><named-content xmlns:xlink="http://www.w3.org/1999/xlink" content-type="kingdom">Animalia</named-content></kwd><kwd><named-content xmlns:xlink="http://www.w3.org/1999/xlink" content-type="order">Hymenoptera</named-content></kwd><kwd><named-content xmlns:xlink="http://www.w3.org/1999/xlink" content-type="family">Braconidae</named-content></kwd></kwd-group><mixed-citation publication-type="journal"><person-group><name><surname>van Achterberg</surname><given-names>Cornelis</given-names></name><name><surname>Shaw</surname><given-names>Mark R.</given-names></name><name><surname>Quicke</surname><given-names>Donald L.J.</given-names></name></person-group><article-title>Revision of the western Palaearctic species of <italic><tp:taxon-name><tp:taxon-name-part taxon-name-part-type="genus" reg="Aleiodes">Aleiodes</tp:taxon-name-part></tp:taxon-name></italic> Wesmael (<tp:taxon-name><tp:taxon-name-part taxon-name-part-type="order">Hymenoptera</tp:taxon-name-part></tp:taxon-name>, <tp:taxon-name><tp:taxon-name-part taxon-name-part-type="family">Braconidae</tp:taxon-name-part></tp:taxon-name>, <tp:taxon-name><tp:taxon-name-part taxon-name-part-type="subfamily">Rogadinae</tp:taxon-name-part></tp:taxon-name>). Part 2: Revision of the <italic><tp:taxon-name><tp:taxon-name-part taxon-name-part-type="genus" reg="Aleiodes">A.</tp:taxon-name-part> <tp:taxon-name-part taxon-name-part-type="species" reg="apicalis">apicalis</tp:taxon-name-part></tp:taxon-name></italic> group</article-title><source>Zookeys</source><day>16</day><month>3</month><year>2020</year><volume>919</volume><fpage>1</fpage><lpage>259</lpage><pub-id pub-id-type="doi">10.3897/zookeys.919.39642</pub-id></mixed-citation></tp:treatment-meta><tp:nomenclature><tp:taxon-name><object-id xmlns:xlink="http://www.w3.org/1999/xlink" content-type="arpha" xlink:type="simple">6706941D-AB04-5B9C-89F1-1F6D2D90A343</object-id>
              <tp:taxon-name-part taxon-name-part-type="genus" reg="Aleiodes">Aleiodes</tp:taxon-name-part>
              <tp:taxon-name-part taxon-name-part-type="species" reg="miniatus">miniatus</tp:taxon-name-part>
            </tp:taxon-name><tp:taxon-authority>(Herrich-Schäffer, 1838)</tp:taxon-authority><xref ref-type="fig" rid="F69">Figs 467–468</xref><xref ref-type="fig" rid="F70">, 469–481</xref><tp:nomenclature-citation-list><tp:nomenclature-citation><tp:taxon-name>
                  <tp:taxon-name-part taxon-name-part-type="genus" reg="Rogas">Rogas</tp:taxon-name-part> <tp:taxon-name-part taxon-name-part-type="species" reg="miniatus">miniatus</tp:taxon-name-part></tp:taxon-name><comment>Herrich-Schäffer, 1838: 156; <xref ref-type="bibr" rid="B121">Shenefelt 1975</xref>: 1238–1239 (type series lost).</comment></tp:nomenclature-citation><tp:nomenclature-citation><tp:taxon-name>
                  <tp:taxon-name-part taxon-name-part-type="genus" reg="Rogas">Rogas</tp:taxon-name-part> (<tp:taxon-name-part taxon-name-part-type="subgenus" reg="Rogas">Rogas</tp:taxon-name-part>) <tp:taxon-name-part taxon-name-part-type="species" reg="miniatus">miniatus</tp:taxon-name-part></tp:taxon-name><comment>; <xref ref-type="bibr" rid="B137">Tobias 1976</xref>: 81, <xref ref-type="bibr" rid="B138">1986</xref>: 75–76 (transl.: 122).</comment></tp:nomenclature-citation><tp:nomenclature-citation><tp:taxon-name>
                  <tp:taxon-name-part taxon-name-part-type="genus" reg="Aleiodes">Aleiodes</tp:taxon-name-part> (<tp:taxon-name-part taxon-name-part-type="subgenus" reg="Neorhogas">Neorhogas</tp:taxon-name-part>) <tp:taxon-name-part taxon-name-part-type="species" reg="miniatus">miniatus</tp:taxon-name-part></tp:taxon-name><comment>; <xref ref-type="bibr" rid="B86">Papp 1987b</xref>: 36, <xref ref-type="bibr" rid="B88">1991a</xref>: 88.</comment></tp:nomenclature-citation><tp:nomenclature-citation><tp:taxon-name>
                  <tp:taxon-name-part taxon-name-part-type="genus" reg="Aleiodes">Aleiodes</tp:taxon-name-part> (<tp:taxon-name-part taxon-name-part-type="subgenus" reg="Chelonorhogas">Chelonorhogas</tp:taxon-name-part>) <tp:taxon-name-part taxon-name-part-type="species" reg="miniatus">miniatus</tp:taxon-name-part></tp:taxon-name><comment>; <xref ref-type="bibr" rid="B10">Belokobylskij et al. 2003</xref>: 398.</comment></tp:nomenclature-citation><tp:nomenclature-citation><tp:taxon-name>
                  <tp:taxon-name-part taxon-name-part-type="genus" reg="Aleiodes">Aleiodes</tp:taxon-name-part> <tp:taxon-name-part taxon-name-part-type="species" reg="miniatus">miniatus</tp:taxon-name-part></tp:taxon-name><comment>; <xref ref-type="bibr" rid="B13">Bergamasco et al. 1995</xref>: 5; <xref ref-type="bibr" rid="B97">Papp 2005</xref>: 177.</comment></tp:nomenclature-citation><tp:nomenclature-citation><tp:taxon-name>
                  <tp:taxon-name-part taxon-name-part-type="genus" reg="Rogas">Rogas</tp:taxon-name-part> <tp:taxon-name-part taxon-name-part-type="species" reg="bicoloratus">bicoloratus</tp:taxon-name-part></tp:taxon-name><comment>Boheman, 1853: 180; <xref ref-type="bibr" rid="B121">Shenefelt 1975</xref>: 1239 (as synonym of <tp:taxon-name><tp:taxon-name-part taxon-name-part-type="genus" reg="Aleiodes">A.</tp:taxon-name-part> <tp:taxon-name-part taxon-name-part-type="species" reg="miniatus">miniatus</tp:taxon-name-part></tp:taxon-name>); <xref ref-type="bibr" rid="B97">Papp 2005</xref>: 177 (id.).</comment></tp:nomenclature-citation><tp:nomenclature-citation><tp:taxon-name>
                  <tp:taxon-name-part taxon-name-part-type="genus" reg="Aleiodes">Aleiodes</tp:taxon-name-part> <tp:taxon-name-part taxon-name-part-type="species" reg="formosus">formosus</tp:taxon-name-part></tp:taxon-name><comment>Giraud, 1857: 177; <xref ref-type="bibr" rid="B121">Shenefelt 1975</xref>: 1239; (as synonym of <tp:taxon-name><tp:taxon-name-part taxon-name-part-type="genus" reg="Aleiodes">A.</tp:taxon-name-part> <tp:taxon-name-part taxon-name-part-type="species" reg="miniatus">miniatus</tp:taxon-name-part></tp:taxon-name>); <xref ref-type="bibr" rid="B83">Papp 1985a</xref>: 159 (lectotype designation and as synonym of <tp:taxon-name><tp:taxon-name-part taxon-name-part-type="genus" reg="Aleiodes">A.</tp:taxon-name-part> <tp:taxon-name-part taxon-name-part-type="species" reg="miniatus">miniatus</tp:taxon-name-part></tp:taxon-name>), 2005: 177 [examined].</comment></tp:nomenclature-citation></tp:nomenclature-citation-list></tp:nomenclature><tp:treatment-sec sec-type="type material" id="SECID0EPQGM"><title>Type material.</title><p>Lectotype of <italic><tp:taxon-name><tp:taxon-name-part taxon-name-part-type="genus" reg="Aleiodes">A.</tp:taxon-name-part> <tp:taxon-name-part taxon-name-part-type="species" reg="formosus">formosus</tp:taxon-name-part></tp:taxon-name></italic>, ♀ (<named-content xmlns:xlink="http://www.w3.org/1999/xlink" content-type="dwc:institutional_code" xlink:type="simple">MNHN</named-content>), “[<bold>Austria</bold>, Wien,] Prata 16 juin”, “Austria, Vienne, Prater, 16 juin/Papp 1979”, “Lectotypus <italic>Aleiodes formosus</italic> Gir., 1857, ♀, Papp, 1979”, “<italic>Rogas miniatus</italic> HS ♀, det. Papp J., 1979”.</p></tp:treatment-sec><tp:treatment-sec sec-type="material" id="SECID0EORGM"><title>Additional material.</title><p>Austria, Czech Republic, France, Finland, Germany, Hungary, Romania, Russia, Sweden, Ukraine, [Kazakhstan, Kyrgyzstan]. Specimens in <named-content xmlns:xlink="http://www.w3.org/1999/xlink" content-type="dwc:institutional_code" xlink:type="simple">ZJUH</named-content>, <abbrev xmlns:xlink="http://www.w3.org/1999/xlink" content-type="institution" xlink:title="Oberösterreichisches Landesmuseum, Biologiezentrum, Linz" id="ABBRID0E3RGM" xlink:type="simple">BZL</abbrev>, <abbrev xmlns:xlink="http://www.w3.org/1999/xlink" content-type="institution" xlink:title="Senkenberg Deutches Entomologisches Institut, Müncheberg" id="ABBRID0EBSGM" xlink:type="simple">SDEI</abbrev>, <named-content xmlns:xlink="http://www.w3.org/1999/xlink" content-type="dwc:institutional_code" xlink:type="simple">MNHN</named-content>, <named-content xmlns:xlink="http://www.w3.org/1999/xlink" content-type="dwc:institutional_code" xlink:type="simple">MTMA</named-content>, <named-content xmlns:xlink="http://www.w3.org/1999/xlink" content-type="dwc:institutional_code" xlink:type="simple">NMS</named-content>, <named-content xmlns:xlink="http://www.w3.org/1999/xlink" content-type="dwc:institutional_code" xlink:type="simple">OUM</named-content>, <abbrev xmlns:xlink="http://www.w3.org/1999/xlink" content-type="institution" xlink:title="Naturalis Biodiversity Center, Leiden" id="ABBRID0EGTGM" xlink:type="simple">RMNH</abbrev>, <named-content xmlns:xlink="http://www.w3.org/1999/xlink" content-type="dwc:institutional_code" xlink:type="simple">ZSSM</named-content>. The <named-content xmlns:xlink="http://www.w3.org/1999/xlink" content-type="dwc:institutional_code" xlink:type="simple">OUM</named-content> specimen is labelled “Litchfield L.A. Carr 23” but there are very evidently numerous non-British specimens in the (now somewhat dispersed) Carr collection labelled Litchfield, and good reasons for discounting them as British are given by <xref ref-type="bibr" rid="B101">Perkins (1953)</xref>. Such labelling may have been a means of identifying ownership of specimens at a time of considerable exchange and identification by others, and there is no evidence that this species has ever been collected in the British Isles. Material examined from central Europe (often labelled “Germany” or “Bohemia”) is mostly much more than 100 years old, when it seems to have been quite readily collected. Three recent specimens (<named-content xmlns:xlink="http://www.w3.org/1999/xlink" content-type="dwc:institutional_code" xlink:type="simple">NMS</named-content>) from different sites in Sweden (Öland: Halltorp, 2015, 2017 and Skåne: Ravlunda, 2018, all N. Johansson) were swept from herb-rich sandy or gravelly grasslands overlying calcareous bedrock, with outstanding biodiversity partly maintained by grazing (Niklas Johansson, pers. comm.). The evident decline of <italic><tp:taxon-name><tp:taxon-name-part taxon-name-part-type="genus" reg="Aleiodes">A.</tp:taxon-name-part> <tp:taxon-name-part taxon-name-part-type="species" reg="miniatus">miniatus</tp:taxon-name-part></tp:taxon-name></italic> in central Europe, as evidenced by specimen data showing a declining number of specimens collected in that region through time, probably reflects the loss of similar steppe habitat and, although a fairly recent (1994) specimen from Romania is in <named-content xmlns:xlink="http://www.w3.org/1999/xlink" content-type="dwc:institutional_code" xlink:type="simple">MTMA</named-content>, it may now be extinct in large parts of central Europe.</p></tp:treatment-sec><tp:treatment-sec sec-type="Molecular data" id="SECID0E1UGM"><title>Molecular data.</title><p>MRS950 (Sweden), MRS951 (Sweden).</p></tp:treatment-sec><tp:treatment-sec sec-type="biology" id="SECID0E6UGM"><title>Biology.</title><p>Unknown, but it seems to inhabit herb-rich calcareous steppe grasslands. Collected in (May)June–August; presumably univoltine, but we have not examined reared material of this large and distinctive species and there is no indication of how it may overwinter. A series in <abbrev xmlns:xlink="http://www.w3.org/1999/xlink" content-type="institution" xlink:title="Oberösterreichisches Landesmuseum, Biologiezentrum, Linz" id="ABBRID0EFVGM" xlink:type="simple">BZL</abbrev> (one now in <named-content xmlns:xlink="http://www.w3.org/1999/xlink" content-type="dwc:institutional_code" xlink:type="simple">NMS</named-content>) is labelled “Wien D. Au” which can be interpreted as [? wet] woodland near the Danube (M. Schwarz, pers. comm.), which would probably be well under 200 m a.s.l. In contrast, a recent specimen (also in <abbrev xmlns:xlink="http://www.w3.org/1999/xlink" content-type="institution" xlink:title="Oberösterreichisches Landesmuseum, Biologiezentrum, Linz" id="ABBRID0ESVGM" xlink:type="simple">BZL</abbrev>) from Kyrgyzstan was collected higher at 2550 m.</p></tp:treatment-sec><tp:treatment-sec sec-type="diagnosis" id="SECID0EXVGM"><title>Diagnosis.</title><p>Maximum width of hypoclypeal depression approx. 0.5 × minimum width of face (Fig. <xref ref-type="fig" rid="F70">469</xref>); OOL of ♀ approx. twice as long as diameter of posterior ocellus and punctate (Fig. <xref ref-type="fig" rid="F70">477</xref>); ventral margin of clypeus thin and distinctly protruding in lateral view; length of malar space approx. equal to height of eye in lateral view (Fig. <xref ref-type="fig" rid="F70">478</xref>); mesoscutal lobes densely punctate; area of precoxal sulcus wide and coarsely rugose; length of vein 1-CU1 of fore wing 0.4 × vein 2-CU1; 2<sup>nd</sup> submarginal cell of fore wing short and square (Fig. <xref ref-type="fig" rid="F70">469</xref>); vein 1r-m of hind wing longer than vein 1-M; vein 2-SC+R of hind wing subquadrate; 3<sup>rd</sup> tergite densely punctate (Fig. <xref ref-type="fig" rid="F70">473</xref>); head and mesoscutum orange or brownish yellow; basal half of hind tibia (largely) pale yellowish; metasoma (except part of 1<sup>st</sup> tergite) orange or brownish yellow.</p></tp:treatment-sec><tp:treatment-sec sec-type="description" id="SECID0EXWGM"><title>Description.</title><p>Redescribed ♀ (<abbrev xmlns:xlink="http://www.w3.org/1999/xlink" content-type="institution" xlink:title="Naturalis Biodiversity Center, Leiden" id="ABBRID0E4WGM" xlink:type="simple">RMNH</abbrev>) from Russia (Yaaseni). Length of fore wing 6.5 mm, of body 7.9 mm.</p><p><bold><italic>Head.</italic></bold> Antennal segments of ♀ 65, length of antenna 1.1 × fore wing, its subapical segments somewhat longer than wide; frons with coarse curved rugae; OOL 2.3 × diameter of posterior ocellus, and punctate; vertex densely punctate and shiny; clypeus densely punctate; ventral margin of clypeus thin and distinctly protruding forwards (Fig. <xref ref-type="fig" rid="F70">478</xref>); width of hypoclypeal depression 0.5 × minimum width of face (Fig. <xref ref-type="fig" rid="F70">476</xref>); length of eye as long as temple in dorsal view (Fig. <xref ref-type="fig" rid="F70">477</xref>); vertex behind stemmaticum densely punctate; clypeus just below lower level of eyes; malar space 0.5 × length of eye in lateral view.</p><p><bold><italic>Mesosoma.</italic></bold> Mesoscutal lobes densely punctate, with minute interspaces and rather shiny; precoxal area of mesopleuron wide and coarsely rugose medially, mesopleuron above it coarsely and densely punctate, even speculum with some punctures; scutellum convex and punctate; propodeum evenly convex and coarsely reticulate-rugose, medio-longitudinal carina incomplete.</p><p><bold><italic>Wings.</italic></bold> Fore wing: r 0.7 × 3-SR (Fig. <xref ref-type="fig" rid="F70">469</xref>); 1-CU1 horizontal, 0.4 × 2-CU1; r-m 1.2 × 3-SR; 2<sup>nd</sup> submarginal cell short (Fig. <xref ref-type="fig" rid="F70">469</xref>); cu-a inclivous, straight and rather short; 1-M rather curved posteriorly; 1-SR slender and short; surroundings of M+CU1, 1-M and 1-CU1 largely setose. Hind wing: marginal cell evenly widened, its apical width 2.7 × width at level of hamuli (Fig. <xref ref-type="fig" rid="F70">470</xref>); 2-SC+R subquadrate; m-cu absent; M+CU:1-M = 35:16; 1r-m 1.5 × 1-M.</p><p><bold><italic>Legs.</italic></bold> Tarsal claws with only three conspicuous brownish and widened bristles basally (Fig. <xref ref-type="fig" rid="F70">481</xref>); hind coxa densely and rather finely punctate; hind trochantellus medium-sized; length of hind femur and basitarsus 4.0 and 4.2 × their width, respectively; length of inner hind spur 0.5 × hind basitarsus.</p><p><bold><italic>Metasoma.</italic></bold> First tergite evenly convex, 0.9 × as long as wide apically; 1<sup>st</sup> tergite coarsely reticulate-rugose, 2<sup>nd</sup> tergite coarsely and densely rugose-punctate, without median carina; medio-basal area of 2<sup>nd</sup> tergite short triangular (Fig. <xref ref-type="fig" rid="F70">473</xref>); 2<sup>nd</sup> suture deep and finely crenulate; basal half of 3<sup>rd</sup> tergite densely punctate, remainder of metasoma superficially micro-sculptured; apical half of 3<sup>rd</sup> tergite with sharp lateral crease; ovipositor sheath moderately wide, with long setae and apically rounded (Fig. <xref ref-type="fig" rid="F69">468</xref>).</p><p><bold><italic>Colour.</italic></bold> Brownish yellow; antenna, mesosternum, mesopleuron (except antero-dorsally), metapleuron, propodeum, 1<sup>st</sup> tergite, and ovipositor sheath black; propleuron, small patch on middle mesoscutal lobe anteriorly, apices of femora, fore and middle tibiae, tarsi, apical half of hind tibia, veins, and pterostigma dark brown; wing membrane subhyaline; basal half of hind tibia pale yellowish.</p><p><bold><italic>Variation.</italic></bold> Second submarginal cell square or somewhat narrower; propleuron dark brown or yellowish; mesopleuron black or yellowish anteriorly and dorsally; medio-longitudinal carina of posterior half of propodeum absent, obsolescent or incomplete. Antennal segments: ♀ 64(5), 65(3), 66(2), 67(3), 68(2), 70(1); ♂ 61(1), 64(2), 66(1), 67(2), 68(1), 69(1), 70(1). On this limited evidence there seems to be little, if any, difference in the number of antennal segments between the sexes. Males are very similar but have the metasoma infuscated apically and the apical tergites are type 3, setae short and dense, glabrous stripe rather narrow and fringe not observed.</p></tp:treatment-sec><tp:treatment-sec sec-type="distribution" id="SECID0EH1GM"><title>Distribution.</title><p>Austria, Czech Republic, Finland, *France, Germany, Hungary, Kazakhstan, *Kyrgyzstan, *Romania, Russia, Sweden, *Ukraine.</p><fig id="F69" position="float" orientation="portrait"><object-id xmlns:xlink="http://www.w3.org/1999/xlink" content-type="doi" xlink:type="simple">10.3897/zookeys.919.39642.figures467-468</object-id><object-id xmlns:xlink="http://www.w3.org/1999/xlink" content-type="arpha" xlink:type="simple">B69F968C-201E-5DCA-B4AD-DCC6DBB65AE9</object-id><label>Figures 467, 468.</label><caption><p><italic><tp:taxon-name><tp:taxon-name-part taxon-name-part-type="genus" reg="Aleiodes">Aleiodes</tp:taxon-name-part> <tp:taxon-name-part taxon-name-part-type="species" reg="miniatus">miniatus</tp:taxon-name-part></tp:taxon-name></italic> (Herrich-Schäffer)), ♀, Russia, Stavropolskij kraj <bold>467</bold> habitus lateral <bold>468</bold> ovipositor sheath lateral.</p></caption><graphic xmlns:xlink="http://www.w3.org/1999/xlink" xlink:href="zookeys-919-001-g069.jpg" position="float" orientation="portrait" xlink:type="simple" id="oo_390113.jpg"><uri content-type="original_file" xlink:type="simple">https://binary.pensoft.net/fig/390113</uri></graphic></fig><fig id="F70" position="float" orientation="portrait"><object-id xmlns:xlink="http://www.w3.org/1999/xlink" content-type="doi" xlink:type="simple">10.3897/zookeys.919.39642.figures469-481</object-id><object-id xmlns:xlink="http://www.w3.org/1999/xlink" content-type="arpha" xlink:type="simple">12BE9EBC-14EC-5ED6-B474-154B8040C7B8</object-id><label>Figures 469–481.</label><caption><p><italic><tp:taxon-name><tp:taxon-name-part taxon-name-part-type="genus" reg="Aleiodes">Aleiodes</tp:taxon-name-part> <tp:taxon-name-part taxon-name-part-type="species" reg="miniatus">miniatus</tp:taxon-name-part></tp:taxon-name></italic> (Herrich-Schäffer)), ♀, Russia, Stavropolskij kraj <bold>469</bold> fore wing <bold>470</bold> hind wing <bold>471</bold> mesosoma lateral <bold>472</bold> mesosoma dorsal <bold>473</bold> metasoma dorsal <bold>474</bold> fore femur lateral <bold>475</bold> hind femur lateral <bold>476</bold> head anterior <bold>477</bold> head dorsal <bold>478</bold> head lateral <bold>479</bold> base of antenna <bold>480</bold> apex of antenna <bold>481</bold> inner hind tarsal claw.</p></caption><graphic xmlns:xlink="http://www.w3.org/1999/xlink" xlink:href="zookeys-919-001-g070.jpg" position="float" orientation="portrait" xlink:type="simple" id="oo_390114.jpg"><uri content-type="original_file" xlink:type="simple">https://binary.pensoft.net/fig/390114</uri></graphic></fig></tp:treatment-sec><ref-list><ref id="B121"><mixed-citation xmlns:xlink="http://www.w3.org/1999/xlink" xlink:type="simple"><person-group><name name-style="western"><surname>Shenefelt</surname><given-names>RD</given-names></name></person-group> (<year>1975</year>) <article-title><tp:taxon-name><tp:taxon-name-part taxon-name-part-type="family">Braconidae</tp:taxon-name-part></tp:taxon-name> 8. <tp:taxon-name><tp:taxon-name-part taxon-name-part-type="subfamily">Exothecinae</tp:taxon-name-part></tp:taxon-name>, <tp:taxon-name><tp:taxon-name-part taxon-name-part-type="subfamily">Rogadinae</tp:taxon-name-part></tp:taxon-name>.</article-title><source>Hymenopterorum Catalogus (nova editio)</source><volume>12</volume>: <fpage>1115</fpage>–<lpage>1262</lpage>.</mixed-citation></ref><ref id="B137"><mixed-citation xmlns:xlink="http://www.w3.org/1999/xlink" xlink:type="simple"><person-group><name name-style="western"><surname>Tobias</surname><given-names>VI</given-names></name></person-group> (<year>1976</year>) <article-title>Braconids of the Caucasus (<tp:taxon-name><tp:taxon-name-part taxon-name-part-type="order">Hymenoptera</tp:taxon-name-part></tp:taxon-name>, <tp:taxon-name><tp:taxon-name-part taxon-name-part-type="family">Braconidae</tp:taxon-name-part></tp:taxon-name>).</article-title><source>Opredeliteli po Faune SSSR</source><volume>110</volume>: <fpage>1</fpage>–<lpage>286</lpage>. [in Russian]</mixed-citation></ref><ref id="B138"><mixed-citation xmlns:xlink="http://www.w3.org/1999/xlink" xlink:type="simple"><person-group><name name-style="western"><surname>Tobias</surname><given-names>VI</given-names></name></person-group> (<year>1986</year>) <article-title><tp:taxon-name><tp:taxon-name-part taxon-name-part-type="subfamily">Rogadinae</tp:taxon-name-part></tp:taxon-name>: 72–85.</article-title> In: <person-group><name name-style="western"><surname>Medvedev</surname><given-names>GS</given-names></name></person-group> (<role>Ed.</role>) <issue-title>Opredelitel Nasekomych Evrospeiskoi Tsasti SSSR 3, Peredpontdatokrylye 4.</issue-title><source>Opredeliteli po Faune SSSR</source><volume>145</volume>: <fpage>1</fpage>–<lpage>501</lpage>. [Translation (1995): 512–588. Lebanon, U.S.<tp:taxon-name><tp:taxon-name-part taxon-name-part-type="genus">A.</tp:taxon-name-part></tp:taxon-name>]</mixed-citation></ref><ref id="B86"><mixed-citation xmlns:xlink="http://www.w3.org/1999/xlink" xlink:type="simple"><person-group><name name-style="western"><surname>Papp</surname><given-names>J</given-names></name></person-group> (<year>1987b</year>) First outline of the braconid fauna of Southern Transdanubia, Hungary (<tp:taxon-name><tp:taxon-name-part taxon-name-part-type="order">Hymenoptera</tp:taxon-name-part></tp:taxon-name>, <tp:taxon-name><tp:taxon-name-part taxon-name-part-type="family">Braconidae</tp:taxon-name-part></tp:taxon-name>), 3. <tp:taxon-name><tp:taxon-name-part taxon-name-part-type="subfamily">Helconinae</tp:taxon-name-part></tp:taxon-name>, <tp:taxon-name><tp:taxon-name-part taxon-name-part-type="subfamily">Homolobinae</tp:taxon-name-part></tp:taxon-name>, <tp:taxon-name><tp:taxon-name-part taxon-name-part-type="subfamily">Macrocentrinae</tp:taxon-name-part></tp:taxon-name>, <tp:taxon-name><tp:taxon-name-part taxon-name-part-type="subfamily">Blacinae</tp:taxon-name-part></tp:taxon-name>, <tp:taxon-name><tp:taxon-name-part taxon-name-part-type="subfamily">Doryctinae</tp:taxon-name-part></tp:taxon-name> and <tp:taxon-name><tp:taxon-name-part taxon-name-part-type="subfamily">Rogadinae</tp:taxon-name-part></tp:taxon-name>. A Janus Pannonius Muzeum Evkonyve 30–31 (1985–1986): 33–36.</mixed-citation></ref><ref id="B88"><mixed-citation xmlns:xlink="http://www.w3.org/1999/xlink" xlink:type="simple"><person-group><name name-style="western"><surname>Papp</surname><given-names>J</given-names></name></person-group> (<year>1991a</year>) <article-title>Parasitic wasps of the superfamily <tp:taxon-name><tp:taxon-name-part taxon-name-part-type="superfamily">Ichneumonoidea</tp:taxon-name-part></tp:taxon-name>. <tp:taxon-name><tp:taxon-name-part taxon-name-part-type="family">Braconidae</tp:taxon-name-part></tp:taxon-name>. 18. <tp:taxon-name><tp:taxon-name-part taxon-name-part-type="subfamily">Doryctinae</tp:taxon-name-part></tp:taxon-name>. 19. <tp:taxon-name><tp:taxon-name-part taxon-name-part-type="subfamily">Rogadinae</tp:taxon-name-part></tp:taxon-name>.</article-title><source>Magyarorszag Allatvilaga [Fauna Hungariae]</source><volume>167</volume>: <fpage>1</fpage>–<lpage>122</lpage>.</mixed-citation></ref><ref id="B10"><mixed-citation xmlns:xlink="http://www.w3.org/1999/xlink" xlink:type="simple"><person-group><name name-style="western"><surname>Belokobylskij</surname><given-names>SA</given-names></name><name name-style="western"><surname>Taeger</surname><given-names>A</given-names></name><name name-style="western"><surname>van Achterberg</surname><given-names>C</given-names></name><name name-style="western"><surname>Haeselbarth</surname><given-names>E</given-names></name><name name-style="western"><surname>Riedel</surname><given-names>M</given-names></name></person-group> (<year>2003</year>) <article-title>Checklist of the <tp:taxon-name><tp:taxon-name-part taxon-name-part-type="family">Braconidae</tp:taxon-name-part></tp:taxon-name> (<tp:taxon-name><tp:taxon-name-part taxon-name-part-type="order">Hymenoptera</tp:taxon-name-part></tp:taxon-name>) of Germany.</article-title><source>Beiträge zur Entomologie</source><volume>53</volume>(<issue>2</issue>): <fpage>341</fpage>–<lpage>435</lpage>.</mixed-citation></ref><ref id="B13"><mixed-citation xmlns:xlink="http://www.w3.org/1999/xlink" xlink:type="simple"><person-group><name name-style="western"><surname>Bergamasco</surname><given-names>P</given-names></name><name name-style="western"><surname>Pennacchio</surname><given-names>F</given-names></name><name name-style="western"><surname>Scaramozzino</surname><given-names>PL</given-names></name><name name-style="western"><surname>Tremblay</surname><given-names>E</given-names></name></person-group> (<year>1995</year>) <article-title><tp:taxon-name><tp:taxon-name-part taxon-name-part-type="order">Hymenoptera</tp:taxon-name-part></tp:taxon-name><tp:taxon-name><tp:taxon-name-part taxon-name-part-type="family">Braconidae</tp:taxon-name-part></tp:taxon-name>.</article-title><source>Checklist della Specie della Fauna Italiana</source><volume>95</volume>: <fpage>2</fpage>–<lpage>29</lpage>.</mixed-citation></ref><ref id="B97"><mixed-citation xmlns:xlink="http://www.w3.org/1999/xlink" xlink:type="simple"><person-group><name name-style="western"><surname>Papp</surname><given-names>J</given-names></name></person-group> (<year>2005</year>) <article-title>A checklist of the <tp:taxon-name><tp:taxon-name-part taxon-name-part-type="family">Braconidae</tp:taxon-name-part></tp:taxon-name> of Hungary (<tp:taxon-name><tp:taxon-name-part taxon-name-part-type="order">Hymenoptera</tp:taxon-name-part></tp:taxon-name>). Folia Entomologica Hungarica.</article-title><volume>66</volume>: <fpage>137</fpage>–<lpage>194</lpage>.</mixed-citation></ref><ref id="B83"><mixed-citation xmlns:xlink="http://www.w3.org/1999/xlink" xlink:type="simple"><person-group><name name-style="western"><surname>Papp</surname><given-names>J</given-names></name></person-group> (<year>1985a</year>) <article-title>Contributions to the Braconid fauna of Hungary, VII. <tp:taxon-name><tp:taxon-name-part taxon-name-part-type="subfamily">Rogadinae</tp:taxon-name-part></tp:taxon-name> (<tp:taxon-name><tp:taxon-name-part taxon-name-part-type="order">Hymenoptera</tp:taxon-name-part></tp:taxon-name>: <tp:taxon-name><tp:taxon-name-part taxon-name-part-type="family">Braconidae</tp:taxon-name-part></tp:taxon-name>).</article-title><source>Folia Entomologica Hungarica</source><volume>46</volume>: <fpage>143</fpage>–<lpage>164</lpage>.</mixed-citation></ref><ref id="B101"><mixed-citation xmlns:xlink="http://www.w3.org/1999/xlink" xlink:type="simple"><person-group><name name-style="western"><surname>Perkins</surname><given-names>JF</given-names></name></person-group> (<year>1953</year>) <article-title>Note on British <tp:taxon-name><tp:taxon-name-part taxon-name-part-type="family">Ichneumonidae</tp:taxon-name-part></tp:taxon-name> with descriptions of new species (Hym., <tp:taxon-name><tp:taxon-name-part taxon-name-part-type="family">Ichneumonidae</tp:taxon-name-part></tp:taxon-name>).</article-title><source>Bulletin of the British Museum (Natural History) (Entomology)</source><volume>3</volume>: <fpage>103</fpage>–<lpage>176</lpage>. <ext-link xlink:type="simple" ext-link-type="doi" xlink:href="10.5962/bhl.part.1050">https://doi.org/10.5962/bhl.part.1050</ext-link></mixed-citation></ref></ref-list></tp:taxon-treatment>
