# Supplementary material for: Revision of the western Palaearctic species of Aleiodes Wesmael (Hymenoptera, Braconidae, Rogadinae). Part 2: Revision of the A. apicalis group
Source: Zookeys. 2020 Mar 16;919:1–259. doi: 10.3897/zookeys.919.39642 (PMC7197265; doi:10.3897/zookeys.919.39642)
Supplement: XML Treatment for Aleiodes morio [file zookeys.919.39642-treatment26.xml]

<!DOCTYPE tp:taxon-treatment
  PUBLIC "-//TaxonX//DTD Taxonomic Treatment Publishing DTD v0 20100105//EN" "tax-treatment-NSO.dtd">
<tp:taxon-treatment xmlns:tp="http://www.plazi.org/taxpub"><tp:treatment-meta><kwd-group><label>Taxon classification</label><kwd><named-content xmlns:xlink="http://www.w3.org/1999/xlink" content-type="kingdom">Animalia</named-content></kwd><kwd><named-content xmlns:xlink="http://www.w3.org/1999/xlink" content-type="order">Hymenoptera</named-content></kwd><kwd><named-content xmlns:xlink="http://www.w3.org/1999/xlink" content-type="family">Braconidae</named-content></kwd></kwd-group><mixed-citation publication-type="journal"><person-group><name><surname>van Achterberg</surname><given-names>Cornelis</given-names></name><name><surname>Shaw</surname><given-names>Mark R.</given-names></name><name><surname>Quicke</surname><given-names>Donald L.J.</given-names></name></person-group><article-title>Revision of the western Palaearctic species of <italic><tp:taxon-name><tp:taxon-name-part taxon-name-part-type="genus" reg="Aleiodes">Aleiodes</tp:taxon-name-part></tp:taxon-name></italic> Wesmael (<tp:taxon-name><tp:taxon-name-part taxon-name-part-type="order">Hymenoptera</tp:taxon-name-part></tp:taxon-name>, <tp:taxon-name><tp:taxon-name-part taxon-name-part-type="family">Braconidae</tp:taxon-name-part></tp:taxon-name>, <tp:taxon-name><tp:taxon-name-part taxon-name-part-type="subfamily">Rogadinae</tp:taxon-name-part></tp:taxon-name>). Part 2: Revision of the <italic><tp:taxon-name><tp:taxon-name-part taxon-name-part-type="genus" reg="Aleiodes">A.</tp:taxon-name-part> <tp:taxon-name-part taxon-name-part-type="species" reg="apicalis">apicalis</tp:taxon-name-part></tp:taxon-name></italic> group</article-title><source>Zookeys</source><day>16</day><month>3</month><year>2020</year><volume>919</volume><fpage>1</fpage><lpage>259</lpage><pub-id pub-id-type="doi">10.3897/zookeys.919.39642</pub-id></mixed-citation></tp:treatment-meta><tp:nomenclature><tp:taxon-name><object-id xmlns:xlink="http://www.w3.org/1999/xlink" content-type="arpha" xlink:type="simple">13CC2154-7801-57A1-BC88-A29E700F37D9</object-id>
              <tp:taxon-name-part taxon-name-part-type="genus" reg="Aleiodes">Aleiodes</tp:taxon-name-part>
              <tp:taxon-name-part taxon-name-part-type="species" reg="morio">morio</tp:taxon-name-part>
            </tp:taxon-name><tp:taxon-authority>(Reinhard, 1863)</tp:taxon-authority><xref ref-type="fig" rid="F71">Figs 482–483</xref><xref ref-type="fig" rid="F72">, 484–495</xref><xref ref-type="fig" rid="F73">, 496</xref><xref ref-type="fig" rid="F74">, 497–503</xref><tp:nomenclature-citation-list><tp:nomenclature-citation><tp:taxon-name>
                  <tp:taxon-name-part taxon-name-part-type="genus" reg="Rogas">Rogas</tp:taxon-name-part> <tp:taxon-name-part taxon-name-part-type="species" reg="morio">morio</tp:taxon-name-part></tp:taxon-name><comment>Reinhard, 1863: 255; <xref ref-type="bibr" rid="B121">Shenefelt 1975</xref>: 1239.</comment></tp:nomenclature-citation><tp:nomenclature-citation><tp:taxon-name>
                  <tp:taxon-name-part taxon-name-part-type="genus" reg="Rogas">Rogas</tp:taxon-name-part> (<tp:taxon-name-part taxon-name-part-type="subgenus" reg="Rogas">Rogas</tp:taxon-name-part>) <tp:taxon-name-part taxon-name-part-type="species" reg="morio">morio</tp:taxon-name-part></tp:taxon-name><comment>; <xref ref-type="bibr" rid="B137">Tobias 1976</xref>: 83, <xref ref-type="bibr" rid="B138">1986</xref>: 76 (transl.: 124).</comment></tp:nomenclature-citation><tp:nomenclature-citation><tp:taxon-name>
                  <tp:taxon-name-part taxon-name-part-type="genus" reg="Aleiodes">Aleiodes</tp:taxon-name-part> (<tp:taxon-name-part taxon-name-part-type="subgenus" reg="Neorhogas">Neorhogas</tp:taxon-name-part>) <tp:taxon-name-part taxon-name-part-type="species" reg="morio">morio</tp:taxon-name-part></tp:taxon-name><comment>; <xref ref-type="bibr" rid="B83">Papp 1985a</xref>: 160 (♀ type lost, designation as lectotype), 1991a: 92.</comment></tp:nomenclature-citation><tp:nomenclature-citation><tp:taxon-name>
                  <tp:taxon-name-part taxon-name-part-type="genus" reg="Aleiodes">Aleiodes</tp:taxon-name-part> (<tp:taxon-name-part taxon-name-part-type="subgenus" reg="Chelonorhogas">Chelonorhogas</tp:taxon-name-part>) <tp:taxon-name-part taxon-name-part-type="species" reg="morio">morio</tp:taxon-name-part></tp:taxon-name><comment>; <xref ref-type="bibr" rid="B10">Belokobylskij et al. 2003</xref>: 398.</comment></tp:nomenclature-citation><tp:nomenclature-citation><tp:taxon-name>
                  <tp:taxon-name-part taxon-name-part-type="genus" reg="Aleiodes">Aleiodes</tp:taxon-name-part> <tp:taxon-name-part taxon-name-part-type="species" reg="morio">morio</tp:taxon-name-part></tp:taxon-name><comment>; <xref ref-type="bibr" rid="B97">Papp 2005</xref>: 177.</comment></tp:nomenclature-citation></tp:nomenclature-citation-list></tp:nomenclature><tp:treatment-sec sec-type="type material" id="SECID0EUBHM"><title>Type material.</title><p>Lectotype ♀ from southern Germany most probably lost (<xref ref-type="bibr" rid="B83">Papp 1985a</xref>); the only paralectotype (♂, <named-content xmlns:xlink="http://www.w3.org/1999/xlink" content-type="dwc:institutional_code" xlink:type="simple">ZMB</named-content>) is a melanistic male of <italic><tp:taxon-name><tp:taxon-name-part taxon-name-part-type="genus" reg="Aleiodes">A.</tp:taxon-name-part> <tp:taxon-name-part taxon-name-part-type="species" reg="coxalis">coxalis</tp:taxon-name-part></tp:taxon-name></italic> (Spinola, 1808) which does not fit the original description. The paralectotype was listed as <italic><tp:taxon-name><tp:taxon-name-part taxon-name-part-type="genus" reg="Aleiodes">A.</tp:taxon-name-part> <tp:taxon-name-part taxon-name-part-type="species" reg="tristis">tristis</tp:taxon-name-part></tp:taxon-name></italic> Wesmael by <xref ref-type="bibr" rid="B83">Papp (1985a)</xref>.</p></tp:treatment-sec><tp:treatment-sec sec-type="material" id="SECID0EADHM"><title>Additional material.</title><p>1 ♀ (<named-content xmlns:xlink="http://www.w3.org/1999/xlink" content-type="dwc:institutional_code" xlink:type="simple">MTMA</named-content>), “[<bold>Hungary</bold>:] Budapest, Rákospalita, 4.iv.%”, “<italic>Rhogas morio</italic> Reinh. ♀, det. Szépligeti”, “<italic>Aleiodes morio</italic> Reinh., ♀, det. Papp J., 1984”; 1 ♂ (<named-content xmlns:xlink="http://www.w3.org/1999/xlink" content-type="dwc:institutional_code" xlink:type="simple">MTMA</named-content>), “[Hungary:] Nadap, 19–21.iv.1951, Móczár Bajári”; 1 ♂ (<named-content xmlns:xlink="http://www.w3.org/1999/xlink" content-type="dwc:institutional_code" xlink:type="simple">ZSSM</named-content>), “[? <bold>Germany</bold>:] <italic>Rogas</italic> n. sp.?, /: Ruthe, Berlin[?]/”; 1 ♀ (<named-content xmlns:xlink="http://www.w3.org/1999/xlink" content-type="dwc:institutional_code" xlink:type="simple">FMNH</named-content>), “Suomi [= <bold>Finland</bold>:] U: Nurmijärvi, 6712:373, 13.v.1984, M. Koponen”; 2 ♀ + 1 ♂ (<named-content xmlns:xlink="http://www.w3.org/1999/xlink" content-type="dwc:institutional_code" xlink:type="simple">FMNH</named-content>, <abbrev xmlns:xlink="http://www.w3.org/1999/xlink" content-type="institution" xlink:title="Naturalis Biodiversity Center, Leiden" id="ABBRID0E1EHM" xlink:type="simple">RMNH</abbrev>), id., but 15.v.1984.</p></tp:treatment-sec><tp:treatment-sec sec-type="Molecular data" id="SECID0E6EHM"><title>Molecular data.</title><p>None.</p></tp:treatment-sec><tp:treatment-sec sec-type="biology" id="SECID0EEFHM"><title>Biology.</title><p>Unknown. Specimens of both sexes have been collected in April and May, from which from which it is safe to surmise that the winter is passed in the mummy as the male would not hibernate. But we have seen no reared material nor any indication of habitat for this central European species. Its early flight time might be one reason why it is seldom collected and apparently rare.</p></tp:treatment-sec><tp:treatment-sec sec-type="diagnosis" id="SECID0EJFHM"><title>Diagnosis.</title><p>Maximum width of hypoclypeal depression 0.5–0.6 × minimum width of face; OOL of ♀ 0.8 × (of ♂ 0.9 ×) diameter of posterior ocellus and rugose; ventral margin of anterior part of clypeus comparatively sharp and more or less protruding in lateral view (Fig. <xref ref-type="fig" rid="F72">493</xref>); head rather transverse (Fig. <xref ref-type="fig" rid="F72">492</xref>); mesoscutal lobes coriaceous; precoxal area of mesopleuron rugose medially; vein 1-CU1 0.3–0.4 × vein 2-CU1 and 0.3 × vein m-cu; hind tarsal claws with conspicuous and robust brownish pecten (Figs <xref ref-type="fig" rid="F72">494</xref>, <xref ref-type="fig" rid="F74">503</xref>); posterior orbit black; pterostigma of ♀ pale brown medially, of ♂ dark brown; coxae and femora completely black or dark brown; hind tibia usually ivory or pale yellowish basally; 1<sup>st</sup> and 2<sup>nd</sup> metasomal tergites of both sexes black. According to Papp (1985) most closely related to <italic><tp:taxon-name><tp:taxon-name-part taxon-name-part-type="genus" reg="Aleiodes">A.</tp:taxon-name-part> <tp:taxon-name-part taxon-name-part-type="species" reg="sibiricus">sibiricus</tp:taxon-name-part></tp:taxon-name></italic> (Kokujev), but that species does not have all black females and has the shape of the clypeus different. According to the original description the pterostigma is yellowish and laterally darkened, 1<sup>st</sup> subdiscal cell of the fore wing rather short, because vein cu-a distinctly more postfurcal than its own length (ca twice its own length) and meaning vein 1-CU1 of intermediate [approx. 0.6 ×] length of 2-CU1 and 0.8 × vein m-cu] [= “discoidali posterior brevior” as indicated for <italic><tp:taxon-name><tp:taxon-name-part taxon-name-part-type="genus" reg="Aleiodes">A.</tp:taxon-name-part> <tp:taxon-name-part taxon-name-part-type="species" reg="pallidicornis">pallidicornis</tp:taxon-name-part></tp:taxon-name></italic>], precoxal sulcus area rugose medially, 1<sup>st</sup> tergite twice wider posteriorly than basally, hind leg black, except pale yellowish dorso-basal area of hind tibia and palpi dark brown. Here we accept the interpretation of the first reviser (<xref ref-type="bibr" rid="B131">Szépligeti 1906</xref>) despite the difference in the shape of the 1<sup>st</sup> subdiscal cell, because it may be part of intraspecific variation.</p></tp:treatment-sec><tp:treatment-sec sec-type="description" id="SECID0EDHHM"><title>Description.</title><p>Redescribed ♀ (<named-content xmlns:xlink="http://www.w3.org/1999/xlink" content-type="dwc:institutional_code" xlink:type="simple">MTMA</named-content>) from Hungary (Budapest). Length of fore wing 7.5 mm, of body 9.4 mm.</p><p><bold><italic>Head.</italic></bold> Antenna incomplete, 47 segments remaining (54 in lectotype), length of complete antenna approx. 0.9 × fore wing, its subbasal and subapical segments short; frons largely rugose; OOL 0.8 × diameter of posterior ocellus, and mainly rugulose and with satin sheen; depression near posterior ocellus smooth; vertex densely rugulose and with satin sheen; clypeus with some punctures; ventral margin of clypeus rather thin and protruding forwards (Fig. <xref ref-type="fig" rid="F72">493</xref>); width of hypoclypeal depression 0.6 × minimum width of face (Fig. <xref ref-type="fig" rid="F72">491</xref>); length of eye 1.7 × temple in dorsal view (Fig. <xref ref-type="fig" rid="F72">492</xref>); vertex behind stemmaticum punctate-rugulose; clypeus largely above lower level of eyes; length of malar space 0.3 × length of eye in lateral view.</p><p><bold><italic>Mesosoma.</italic></bold> Mesoscutal lobes densely and finely punctate, with satin sheen; precoxal area of mesopleuron widely and densely rugose, but densely punctate posteriorly; middle of mesopleuron densely rugulose and dorsally coarsely rugose; metapleuron largely rugose; scutellum punctate-coriaceous; propodeum rather flat and densely rugose or rugulose, medio-longitudinal carina complete, and without protruding carinae laterally.</p><p><bold><italic>Wings.</italic></bold> Fore wing: r 0.5 × 3-SR (Fig. <xref ref-type="fig" rid="F72">484</xref>); 1-CU1 slightly oblique, 0.3 × 2-CU1; r-m 0.7 × 3-SR; 2<sup>nd</sup> submarginal cell robust and posteriorly somewhat diverging (Fig. <xref ref-type="fig" rid="F72">484</xref>); cu-a inclivous, straight; 1-M slightly curved posteriorly; 1-SR wide; surroundings of M+CU1, 1-M and 1-CU1 densely but inconspicuously setose. Hind wing: marginal cell linearly widened, its apical width 2.4 × width at level of hamuli (Fig. <xref ref-type="fig" rid="F72">485</xref>); 2-SC+R short and subquadrate; m-cu present anteriorly; M+CU:1-M = 4:3; 1r-m 0.6 × 1-M.</p><p><bold><italic>Legs.</italic></bold> Tarsal claws bristly setose, medium-sized, and with robust pecten basally (cf. Fig. <xref ref-type="fig" rid="F72">494</xref>); hind leg missing in redescribed specimen.</p><p><bold><italic>Metasoma.</italic></bold> First tergite evenly convex, 0.9 × as long as wide apically; 1<sup>st</sup> tergite with medio-longitudinal carina; 1<sup>st</sup> and 2<sup>nd</sup> tergites and basal half of 3<sup>rd</sup> tergite finely and densely longitudinally rugulose; medio-basal area of 2<sup>nd</sup> tergite short triangular (Fig. <xref ref-type="fig" rid="F72">488</xref>); 2<sup>nd</sup> suture distinct and finely crenulate; remainder of metasoma superficially micro-sculptured; 4<sup>th</sup> tergite without sharp lateral crease; ovipositor sheath wide, with rather long setae and apically truncate (Fig. <xref ref-type="fig" rid="F71">483</xref>).</p><p><bold><italic>Colour.</italic></bold> Black; palpi brownish yellow, but basally dark brown; tegulae pale yellowish; legs (except pale base of tibiae), metasoma ventrally and veins dark brown; pterostigma brown and medially yellowish brown; wing membrane subhyaline.</p><p><bold><italic>Variation.</italic></bold> Clypeus distinctly to moderately protruding and ventrally rather thin to thick. Antennal segments of ♀ 51(1), 52(1), 54(1), of ♂ 55(1). Males are very similar to the redescribed female (including the wing venation: Fig. <xref ref-type="fig" rid="F74">497</xref>), apical tergites type 1 with fringe not observed and probably absent (Fig. <xref ref-type="fig" rid="F74">498</xref>), mesopleuron rugulose or punctate medially and pterostigma entirely dark brown.</p></tp:treatment-sec><tp:treatment-sec sec-type="distribution" id="SECID0E5KHM"><title>Distribution.</title><p>*Finland, Germany, Hungary.</p></tp:treatment-sec><tp:treatment-sec sec-type="notes" id="SECID0EDLHM"><title>Notes.</title><p>The lost lectotype from Germany had hyaline wings (which separates it from the <italic><tp:taxon-name><tp:taxon-name-part taxon-name-part-type="genus" reg="Aleiodes">A.</tp:taxon-name-part> <tp:taxon-name-part taxon-name-part-type="species" reg="carbonarius">carbonarius</tp:taxon-name-part></tp:taxon-name></italic>/ <italic><tp:taxon-name><tp:taxon-name-part taxon-name-part-type="genus" reg="Aleiodes"/><tp:taxon-name-part taxon-name-part-type="species" reg="grassator">grassator</tp:taxon-name-part></tp:taxon-name></italic>/ <italic><tp:taxon-name><tp:taxon-name-part taxon-name-part-type="genus" reg="Aleiodes"/><tp:taxon-name-part taxon-name-part-type="species" reg="carbonaroides">carbonaroides</tp:taxon-name-part></tp:taxon-name></italic> complex), the pterostigma paler medially than laterally (entirely dark brown), base of the hind tibia pale yellow (black in ♂) and the body of ♀ entirely black (more or less yellowish or reddish).</p><fig id="F71" position="float" orientation="portrait"><object-id xmlns:xlink="http://www.w3.org/1999/xlink" content-type="doi" xlink:type="simple">10.3897/zookeys.919.39642.figures482-483</object-id><object-id xmlns:xlink="http://www.w3.org/1999/xlink" content-type="arpha" xlink:type="simple">719368AD-B6D0-51BF-BD6C-AA524F5F9B58</object-id><label>Figures 482, 483.</label><caption><p><italic><tp:taxon-name><tp:taxon-name-part taxon-name-part-type="genus" reg="Aleiodes">Aleiodes</tp:taxon-name-part> <tp:taxon-name-part taxon-name-part-type="species" reg="morio">morio</tp:taxon-name-part></tp:taxon-name></italic> (Reinhard), ♀, Hungary, Budapest <bold>482</bold> habitus lateral <bold>483</bold> ovipositor sheath lateral.</p></caption><graphic xmlns:xlink="http://www.w3.org/1999/xlink" xlink:href="zookeys-919-001-g071.jpg" position="float" orientation="portrait" xlink:type="simple" id="oo_390115.jpg"><uri content-type="original_file" xlink:type="simple">https://binary.pensoft.net/fig/390115</uri></graphic></fig><fig id="F72" position="float" orientation="portrait"><object-id xmlns:xlink="http://www.w3.org/1999/xlink" content-type="doi" xlink:type="simple">10.3897/zookeys.919.39642.figures484-495</object-id><object-id xmlns:xlink="http://www.w3.org/1999/xlink" content-type="arpha" xlink:type="simple">0CD0D1F6-4720-5E21-8A5D-5D8DFB044606</object-id><label>Figures 484–495.</label><caption><p><italic><tp:taxon-name><tp:taxon-name-part taxon-name-part-type="genus" reg="Aleiodes">Aleiodes</tp:taxon-name-part> <tp:taxon-name-part taxon-name-part-type="species" reg="morio">morio</tp:taxon-name-part></tp:taxon-name></italic> (Reinhard), ♀, Hungary, Budapest, but 490 of ♂ from Nadap <bold>484</bold> fore wing <bold>485</bold> hind wing <bold>486</bold> mesosoma lateral <bold>487</bold> mesosoma dorsal <bold>488</bold> 1<sup>st</sup>–3<sup>rd</sup> metasomal tergites dorsal <bold>489</bold> fore femur lateral <bold>490</bold> hind femur lateral <bold>491</bold> head anterior <bold>492</bold> head dorsal <bold>493</bold> head lateral <bold>494</bold> outer middle tarsal claw <bold>495</bold> base of antenna.</p></caption><graphic xmlns:xlink="http://www.w3.org/1999/xlink" xlink:href="zookeys-919-001-g072.jpg" position="float" orientation="portrait" xlink:type="simple" id="oo_390116.jpg"><uri content-type="original_file" xlink:type="simple">https://binary.pensoft.net/fig/390116</uri></graphic></fig><fig id="F73" position="float" orientation="portrait"><object-id xmlns:xlink="http://www.w3.org/1999/xlink" content-type="doi" xlink:type="simple">10.3897/zookeys.919.39642.figure496</object-id><object-id xmlns:xlink="http://www.w3.org/1999/xlink" content-type="arpha" xlink:type="simple">45A4FBA6-B8A1-5B8F-ACD9-3D00389B582E</object-id><label>Figure 496.</label><caption><p><italic><tp:taxon-name><tp:taxon-name-part taxon-name-part-type="genus" reg="Aleiodes">Aleiodes</tp:taxon-name-part> <tp:taxon-name-part taxon-name-part-type="species" reg="morio">morio</tp:taxon-name-part></tp:taxon-name></italic> (Reinhard), ♂, Hungary, Nadap, habitus lateral.</p></caption><graphic xmlns:xlink="http://www.w3.org/1999/xlink" xlink:href="zookeys-919-001-g073.jpg" position="float" orientation="portrait" xlink:type="simple" id="oo_390117.jpg"><uri content-type="original_file" xlink:type="simple">https://binary.pensoft.net/fig/390117</uri></graphic></fig><fig id="F74" position="float" orientation="portrait"><object-id xmlns:xlink="http://www.w3.org/1999/xlink" content-type="doi" xlink:type="simple">10.3897/zookeys.919.39642.figures497-503</object-id><object-id xmlns:xlink="http://www.w3.org/1999/xlink" content-type="arpha" xlink:type="simple">00E0EC37-0907-5628-B1CE-A04F977731DF</object-id><label>Figures 497–503.</label><caption><p><italic><tp:taxon-name><tp:taxon-name-part taxon-name-part-type="genus" reg="Aleiodes">Aleiodes</tp:taxon-name-part> <tp:taxon-name-part taxon-name-part-type="species" reg="morio">morio</tp:taxon-name-part></tp:taxon-name></italic> (Reinhard), ♂, Hungary, Nadap <bold>497</bold> wings <bold>498</bold> apex of metasoma lateral <bold>499</bold> apex of metasoma dorsal <bold>500</bold> base of antenna <bold>501</bold> head anterior <bold>502</bold> head dorsal <bold>503</bold> inner hind tarsal claw.</p></caption><graphic xmlns:xlink="http://www.w3.org/1999/xlink" xlink:href="zookeys-919-001-g074.jpg" position="float" orientation="portrait" xlink:type="simple" id="oo_390118.jpg"><uri content-type="original_file" xlink:type="simple">https://binary.pensoft.net/fig/390118</uri></graphic></fig></tp:treatment-sec><ref-list><ref id="B121"><mixed-citation xmlns:xlink="http://www.w3.org/1999/xlink" xlink:type="simple"><person-group><name name-style="western"><surname>Shenefelt</surname><given-names>RD</given-names></name></person-group> (<year>1975</year>) <article-title><tp:taxon-name><tp:taxon-name-part taxon-name-part-type="family">Braconidae</tp:taxon-name-part></tp:taxon-name> 8. <tp:taxon-name><tp:taxon-name-part taxon-name-part-type="subfamily">Exothecinae</tp:taxon-name-part></tp:taxon-name>, <tp:taxon-name><tp:taxon-name-part taxon-name-part-type="subfamily">Rogadinae</tp:taxon-name-part></tp:taxon-name>.</article-title><source>Hymenopterorum Catalogus (nova editio)</source><volume>12</volume>: <fpage>1115</fpage>–<lpage>1262</lpage>.</mixed-citation></ref><ref id="B137"><mixed-citation xmlns:xlink="http://www.w3.org/1999/xlink" xlink:type="simple"><person-group><name name-style="western"><surname>Tobias</surname><given-names>VI</given-names></name></person-group> (<year>1976</year>) <article-title>Braconids of the Caucasus (<tp:taxon-name><tp:taxon-name-part taxon-name-part-type="order">Hymenoptera</tp:taxon-name-part></tp:taxon-name>, <tp:taxon-name><tp:taxon-name-part taxon-name-part-type="family">Braconidae</tp:taxon-name-part></tp:taxon-name>).</article-title><source>Opredeliteli po Faune SSSR</source><volume>110</volume>: <fpage>1</fpage>–<lpage>286</lpage>. [in Russian]</mixed-citation></ref><ref id="B138"><mixed-citation xmlns:xlink="http://www.w3.org/1999/xlink" xlink:type="simple"><person-group><name name-style="western"><surname>Tobias</surname><given-names>VI</given-names></name></person-group> (<year>1986</year>) <article-title><tp:taxon-name><tp:taxon-name-part taxon-name-part-type="subfamily">Rogadinae</tp:taxon-name-part></tp:taxon-name>: 72–85.</article-title> In: <person-group><name name-style="western"><surname>Medvedev</surname><given-names>GS</given-names></name></person-group> (<role>Ed.</role>) <issue-title>Opredelitel Nasekomych Evrospeiskoi Tsasti SSSR 3, Peredpontdatokrylye 4.</issue-title><source>Opredeliteli po Faune SSSR</source><volume>145</volume>: <fpage>1</fpage>–<lpage>501</lpage>. [Translation (1995): 512–588. Lebanon, U.S.<tp:taxon-name><tp:taxon-name-part taxon-name-part-type="genus">A.</tp:taxon-name-part></tp:taxon-name>]</mixed-citation></ref><ref id="B83"><mixed-citation xmlns:xlink="http://www.w3.org/1999/xlink" xlink:type="simple"><person-group><name name-style="western"><surname>Papp</surname><given-names>J</given-names></name></person-group> (<year>1985a</year>) <article-title>Contributions to the Braconid fauna of Hungary, VII. <tp:taxon-name><tp:taxon-name-part taxon-name-part-type="subfamily">Rogadinae</tp:taxon-name-part></tp:taxon-name> (<tp:taxon-name><tp:taxon-name-part taxon-name-part-type="order">Hymenoptera</tp:taxon-name-part></tp:taxon-name>: <tp:taxon-name><tp:taxon-name-part taxon-name-part-type="family">Braconidae</tp:taxon-name-part></tp:taxon-name>).</article-title><source>Folia Entomologica Hungarica</source><volume>46</volume>: <fpage>143</fpage>–<lpage>164</lpage>.</mixed-citation></ref><ref id="B10"><mixed-citation xmlns:xlink="http://www.w3.org/1999/xlink" xlink:type="simple"><person-group><name name-style="western"><surname>Belokobylskij</surname><given-names>SA</given-names></name><name name-style="western"><surname>Taeger</surname><given-names>A</given-names></name><name name-style="western"><surname>van Achterberg</surname><given-names>C</given-names></name><name name-style="western"><surname>Haeselbarth</surname><given-names>E</given-names></name><name name-style="western"><surname>Riedel</surname><given-names>M</given-names></name></person-group> (<year>2003</year>) <article-title>Checklist of the <tp:taxon-name><tp:taxon-name-part taxon-name-part-type="family">Braconidae</tp:taxon-name-part></tp:taxon-name> (<tp:taxon-name><tp:taxon-name-part taxon-name-part-type="order">Hymenoptera</tp:taxon-name-part></tp:taxon-name>) of Germany.</article-title><source>Beiträge zur Entomologie</source><volume>53</volume>(<issue>2</issue>): <fpage>341</fpage>–<lpage>435</lpage>.</mixed-citation></ref><ref id="B97"><mixed-citation xmlns:xlink="http://www.w3.org/1999/xlink" xlink:type="simple"><person-group><name name-style="western"><surname>Papp</surname><given-names>J</given-names></name></person-group> (<year>2005</year>) <article-title>A checklist of the <tp:taxon-name><tp:taxon-name-part taxon-name-part-type="family">Braconidae</tp:taxon-name-part></tp:taxon-name> of Hungary (<tp:taxon-name><tp:taxon-name-part taxon-name-part-type="order">Hymenoptera</tp:taxon-name-part></tp:taxon-name>). Folia Entomologica Hungarica.</article-title><volume>66</volume>: <fpage>137</fpage>–<lpage>194</lpage>.</mixed-citation></ref><ref id="B131"><mixed-citation xmlns:xlink="http://www.w3.org/1999/xlink" xlink:type="simple"><person-group><name name-style="western"><surname>Szépligeti</surname><given-names>G</given-names></name></person-group> (<year>1906</year>) <article-title>Braconiden aus der Sammlung des ungarischen National-Museums, 1.</article-title><source>Annales Historico-Naturales Musei Nationalis Hungarici</source><volume>4</volume>: <fpage>547</fpage>–<lpage>618</lpage>.</mixed-citation></ref></ref-list></tp:taxon-treatment>
