# Supplementary material for: Revision of the western Palaearctic species of Aleiodes Wesmael (Hymenoptera, Braconidae, Rogadinae). Part 2: Revision of the A. apicalis group
Source: Zookeys. 2020 Mar 16;919:1–259. doi: 10.3897/zookeys.919.39642 (PMC7197265; doi:10.3897/zookeys.919.39642)
Supplement: XML Treatment for Aleiodes nigrifemur [file zookeys.919.39642-treatment27.xml]

<!DOCTYPE tp:taxon-treatment
  PUBLIC "-//TaxonX//DTD Taxonomic Treatment Publishing DTD v0 20100105//EN" "tax-treatment-NSO.dtd">
<tp:taxon-treatment xmlns:tp="http://www.plazi.org/taxpub"><tp:treatment-meta><kwd-group><label>Taxon classification</label><kwd><named-content xmlns:xlink="http://www.w3.org/1999/xlink" content-type="kingdom">Animalia</named-content></kwd><kwd><named-content xmlns:xlink="http://www.w3.org/1999/xlink" content-type="order">Hymenoptera</named-content></kwd><kwd><named-content xmlns:xlink="http://www.w3.org/1999/xlink" content-type="family">Braconidae</named-content></kwd></kwd-group><mixed-citation publication-type="journal"><person-group><name><surname>van Achterberg</surname><given-names>Cornelis</given-names></name><name><surname>Shaw</surname><given-names>Mark R.</given-names></name><name><surname>Quicke</surname><given-names>Donald L.J.</given-names></name></person-group><article-title>Revision of the western Palaearctic species of <italic><tp:taxon-name><tp:taxon-name-part taxon-name-part-type="genus" reg="Aleiodes">Aleiodes</tp:taxon-name-part></tp:taxon-name></italic> Wesmael (<tp:taxon-name><tp:taxon-name-part taxon-name-part-type="order">Hymenoptera</tp:taxon-name-part></tp:taxon-name>, <tp:taxon-name><tp:taxon-name-part taxon-name-part-type="family">Braconidae</tp:taxon-name-part></tp:taxon-name>, <tp:taxon-name><tp:taxon-name-part taxon-name-part-type="subfamily">Rogadinae</tp:taxon-name-part></tp:taxon-name>). Part 2: Revision of the <italic><tp:taxon-name><tp:taxon-name-part taxon-name-part-type="genus" reg="Aleiodes">A.</tp:taxon-name-part> <tp:taxon-name-part taxon-name-part-type="species" reg="apicalis">apicalis</tp:taxon-name-part></tp:taxon-name></italic> group</article-title><source>Zookeys</source><day>16</day><month>3</month><year>2020</year><volume>919</volume><fpage>1</fpage><lpage>259</lpage><pub-id pub-id-type="doi">10.3897/zookeys.919.39642</pub-id></mixed-citation></tp:treatment-meta><tp:nomenclature><tp:taxon-name><object-id xmlns:xlink="http://www.w3.org/1999/xlink" content-type="arpha" xlink:type="simple">BC5C8E9C-EA96-55BC-B052-089A49510904</object-id>
              <tp:taxon-name-part taxon-name-part-type="genus" reg="Aleiodes">Aleiodes</tp:taxon-name-part>
              <tp:taxon-name-part taxon-name-part-type="species" reg="nigrifemur">nigrifemur</tp:taxon-name-part>
              <object-id xmlns:xlink="http://www.w3.org/1999/xlink" content-type="zoobank" xlink:type="simple">http://zoobank.org/2535423C-36E7-4ECC-9FC3-362039FC4928</object-id>
            </tp:taxon-name><tp:taxon-authority>van Achterberg &amp; Shaw</tp:taxon-authority><tp:taxon-status xmlns:xlink="http://www.w3.org/1999/xlink" xlink:type="simple">sp. nov.</tp:taxon-status><xref ref-type="fig" rid="F75">Figs 504–505</xref><xref ref-type="fig" rid="F76">, 506–518</xref></tp:nomenclature><tp:treatment-sec sec-type="type material" id="SECID0EHSHM"><title>Type material.</title><p>Holotype, ♀, (<abbrev xmlns:xlink="http://www.w3.org/1999/xlink" content-type="institution" xlink:title="Naturalis Biodiversity Center, Leiden" id="ABBRID0ENSHM" xlink:type="simple">RMNH</abbrev>), “<bold>Greece</bold>, Peloponn[esus], Chelmos, 1700 m, 29.v.1987, H. Teunissen”.</p></tp:treatment-sec><tp:treatment-sec sec-type="Molecular data" id="SECID0EUSHM"><title>Molecular data.</title><p>None.</p></tp:treatment-sec><tp:treatment-sec sec-type="biology" id="SECID0EZSHM"><title>Biology.</title><p>Unknown; the only known specimen was collected at the end of May which gives no clue of voltinism or how the winter is passed.</p></tp:treatment-sec><tp:treatment-sec sec-type="diagnosis" id="SECID0E5SHM"><title>Diagnosis.</title><p>Maximum width of hypoclypeal depression 0.6 × minimum width of face (Fig. <xref ref-type="fig" rid="F76">513</xref>); OOL of ♀ 1.6 × longer than diameter of posterior ocellus and rugulose (Fig. <xref ref-type="fig" rid="F76">514</xref>); width of clypeus intermediate apically, but strongly protruding in lateral view (Fig. <xref ref-type="fig" rid="F76">515</xref>); lobes of mesoscutum densely punctate, coriaceous between punctures; precoxal area widely rugose, and posteriorly punctate; vein 1-CU1 of fore wing 0.2 × vein 2-CU1 (Fig. <xref ref-type="fig" rid="F76">506</xref>); hind tarsal claws rather robust and with few yellowish pectinal teeth (Fig. <xref ref-type="fig" rid="F76">517</xref>); 3<sup>rd</sup> antennal segment of ♀ and basal third of hind femur black; basal third of hind tibia pale yellowish, contrasting with black basal half of hind femur. Similar to <italic><tp:taxon-name><tp:taxon-name-part taxon-name-part-type="genus" reg="Aleiodes">A.</tp:taxon-name-part> <tp:taxon-name-part taxon-name-part-type="species" reg="morio">morio</tp:taxon-name-part></tp:taxon-name></italic> (Reinhard), but has pterostigma black (pale brown in <italic><tp:taxon-name><tp:taxon-name-part taxon-name-part-type="genus" reg="Aleiodes">A.</tp:taxon-name-part> <tp:taxon-name-part taxon-name-part-type="species" reg="morio">morio</tp:taxon-name-part></tp:taxon-name></italic>), fore wing darkened apically (subhyaline), vein 1-M of hind wing linear with M+CU (angled); metasoma largely yellowish brown (entirely blackish) and eye in lateral view comparatively small (eye larger).</p></tp:treatment-sec><tp:treatment-sec sec-type="description" id="SECID0EQUHM"><title>Description.</title><p>Holotype, ♀, length of fore wing 7.2 mm, of body 8.2 mm.</p><p><bold><italic>Head.</italic></bold> Antennal segments of ♀ 62, length of antenna 1.1 × fore wing, its subapical segments medium-sized (Fig. <xref ref-type="fig" rid="F76">516</xref>); frons largely rugose; OOL 1.6 × diameter of posterior ocellus, rugulose and shiny; depression near posterior ocellus rugose; vertex largely rugose, rather shiny; clypeus rugulose; ventral margin of clypeus intermediate and distinctly protruding forwards (Fig. <xref ref-type="fig" rid="F76">515</xref>; as face dorsally); width of hypoclypeal depression 0.6 × minimum width of face (Fig. <xref ref-type="fig" rid="F76">513</xref>); length of eye 1.3 × temple in dorsal view (Fig. <xref ref-type="fig" rid="F76">514</xref>); vertex behind stemmaticum rugulose; clypeus largely above lower level of eyes; length of malar space 0.4 × length of eye in lateral view.</p><p><bold><italic>Mesosoma.</italic></bold> Mesoscutal lobes densely punctate, rather shiny and interspaces coriaceous; precoxal area of mesopleuron widely rugose but posteriorly punctate, and area above it densely punctate or rugulose; metapleuron densely punctate dorsally and rugose ventrally; metanotum with short median carina anteriorly; scutellum remotely punctate, with some lateral rugae; propodeum rather short and flat, coarsely reticulate-rugose, medio-longitudinal carina complete, and without protruding carinae laterally.</p><p><bold><italic>Wings.</italic></bold> Fore wing: r 0.5 × 3-SR (Fig. <xref ref-type="fig" rid="F76">506</xref>); 1-CU1 slightly oblique, 0.2 × 2-CU1; r-m 0.7 × 3-SR; 2<sup>nd</sup> submarginal cell medium-sized (Fig. <xref ref-type="fig" rid="F76">506</xref>); cu-a inclivous, straight; 1-M curved posteriorly; 1-SR wider than 1-M; surroundings of M+CU1, 1-M and 1-CU1 largely glabrous. Hind wing: marginal cell linearly widened, its apical width 1.9 × width at level of hamuli (Fig. <xref ref-type="fig" rid="F76">506</xref>); 2-SC+R short and longitudinal; m-cu present anteriorly; vein 2-1A comparatively long (Fig. <xref ref-type="fig" rid="F76">506</xref>); M+CU:1-M = 24:37; 1r-m 0.65 × 1-M.</p><p><bold><italic>Legs.</italic></bold> Tarsal claws rather robust, bristly setose and few small yellowish teeth (Fig. <xref ref-type="fig" rid="F76">517</xref>); hind coxa largely punctate and with some oblique striae dorsally; hind trochantellus rather robust; length of hind femur and basitarsus 4.5 and 5.1 × their width, respectively; length of inner hind spur 0.45 × hind basitarsus.</p><p><bold><italic>Metasoma.</italic></bold> First tergite rather flat medially, 0.8 × as long as wide apically; 1<sup>st</sup> tergite and anterior half of 2<sup>nd</sup> tergite with medio-longitudinal carina; 1<sup>st</sup>–2<sup>nd</sup> tergites densely longitudinally rugose; 3<sup>rd</sup> tergite (except posterior third) mainly rugulose; medio-basal area of 2<sup>nd</sup> tergite triangular and rather distinct (Fig. <xref ref-type="fig" rid="F76">509</xref>); 2<sup>nd</sup> suture rather deep and crenulate; remainder of metasoma superficially micro-sculptured or smooth; 4<sup>th</sup> and apical half of 3<sup>rd</sup> tergite without sharp lateral crease; ovipositor sheath wide, with long setae and apically truncate (Fig. <xref ref-type="fig" rid="F75">505</xref>).</p><p><bold><italic>Colour.</italic></bold> Black; maxillary palp apically, basal 0.4 of hind tibia and tegulae pale yellowish; mandible (but with dark brown patch), side of pronotum dorso-posteriorly, fore and middle tibiae, hind basitarsus basally, 1<sup>st</sup> tergite apically, 2<sup>nd</sup>–5<sup>th</sup> tergites orange brown; remainder of legs dark brown; remainder of palp, veins and pterostigma dark brown; lateral lobes of mesoscutum (except anteriorly and medially) dark reddish brown; wing membrane subhyaline, but apically infuscated (Fig. <xref ref-type="fig" rid="F76">506</xref>).</p></tp:treatment-sec><tp:treatment-sec sec-type="distribution" id="SECID0EJYHM"><title>Distribution.</title><p>Greece (main).</p></tp:treatment-sec><tp:treatment-sec sec-type="etymology" id="SECID0EOYHM"><title>Etymology.</title><p>The species is named after its black femur; <italic>niger</italic> is Latin for black, dark, dusky.</p><fig id="F75" position="float" orientation="portrait"><object-id xmlns:xlink="http://www.w3.org/1999/xlink" content-type="doi" xlink:type="simple">10.3897/zookeys.919.39642.figures504-505</object-id><object-id xmlns:xlink="http://www.w3.org/1999/xlink" content-type="arpha" xlink:type="simple">ED9C75DB-F56D-5A94-AD8D-E777BD02E2A3</object-id><label>Figures 504, 505.</label><caption><p><italic><tp:taxon-name><tp:taxon-name-part taxon-name-part-type="genus" reg="Aleiodes">Aleiodes</tp:taxon-name-part> <tp:taxon-name-part taxon-name-part-type="species" reg="nigrifemur">nigrifemur</tp:taxon-name-part></tp:taxon-name></italic> sp. nov. ♀, holotype <bold>504</bold> habitus lateral <bold>505</bold> ovipositor sheath lateral.</p></caption><graphic xmlns:xlink="http://www.w3.org/1999/xlink" xlink:href="zookeys-919-001-g075.jpg" position="float" orientation="portrait" xlink:type="simple" id="oo_390119.jpg"><uri content-type="original_file" xlink:type="simple">https://binary.pensoft.net/fig/390119</uri></graphic></fig><fig id="F76" position="float" orientation="portrait"><object-id xmlns:xlink="http://www.w3.org/1999/xlink" content-type="doi" xlink:type="simple">10.3897/zookeys.919.39642.figures506-518</object-id><object-id xmlns:xlink="http://www.w3.org/1999/xlink" content-type="arpha" xlink:type="simple">677289DC-BD21-5788-81C9-FB618A370D45</object-id><label>Figures 506–518.</label><caption><p><italic><tp:taxon-name><tp:taxon-name-part taxon-name-part-type="genus" reg="Aleiodes">Aleiodes</tp:taxon-name-part> <tp:taxon-name-part taxon-name-part-type="species" reg="nigrifemur">nigrifemur</tp:taxon-name-part></tp:taxon-name></italic> sp. nov. ♀, holotype <bold>506</bold> wings <bold>507</bold> mesosoma lateral <bold>508</bold> mesosoma dorsal <bold>509</bold> 1<sup>st</sup>–3<sup>rd</sup> metasomal tergites dorsal <bold>510</bold> fore femur lateral <bold>511</bold> hind femur lateral <bold>512</bold> base of antenna <bold>513</bold> head anterior <bold>514</bold> head dorsal <bold>515</bold> head lateral <bold>516</bold> apex of antenna <bold>517</bold> outer hind tarsal claw <bold>518</bold> antennae.</p></caption><graphic xmlns:xlink="http://www.w3.org/1999/xlink" xlink:href="zookeys-919-001-g076.jpg" position="float" orientation="portrait" xlink:type="simple" id="oo_390120.jpg"><uri content-type="original_file" xlink:type="simple">https://binary.pensoft.net/fig/390120</uri></graphic></fig></tp:treatment-sec></tp:taxon-treatment>
