# Supplementary material for: Revision of the western Palaearctic species of Aleiodes Wesmael (Hymenoptera, Braconidae, Rogadinae). Part 2: Revision of the A. apicalis group
Source: Zookeys. 2020 Mar 16;919:1–259. doi: 10.3897/zookeys.919.39642 (PMC7197265; doi:10.3897/zookeys.919.39642)
Supplement: XML Treatment for Aleiodes nobilis [file zookeys.919.39642-treatment28.xml]

<!DOCTYPE tp:taxon-treatment
  PUBLIC "-//TaxonX//DTD Taxonomic Treatment Publishing DTD v0 20100105//EN" "tax-treatment-NSO.dtd">
<tp:taxon-treatment xmlns:tp="http://www.plazi.org/taxpub"><tp:treatment-meta><kwd-group><label>Taxon classification</label><kwd><named-content xmlns:xlink="http://www.w3.org/1999/xlink" content-type="kingdom">Animalia</named-content></kwd><kwd><named-content xmlns:xlink="http://www.w3.org/1999/xlink" content-type="order">Hymenoptera</named-content></kwd><kwd><named-content xmlns:xlink="http://www.w3.org/1999/xlink" content-type="family">Braconidae</named-content></kwd></kwd-group><mixed-citation publication-type="journal"><person-group><name><surname>van Achterberg</surname><given-names>Cornelis</given-names></name><name><surname>Shaw</surname><given-names>Mark R.</given-names></name><name><surname>Quicke</surname><given-names>Donald L.J.</given-names></name></person-group><article-title>Revision of the western Palaearctic species of <italic><tp:taxon-name><tp:taxon-name-part taxon-name-part-type="genus" reg="Aleiodes">Aleiodes</tp:taxon-name-part></tp:taxon-name></italic> Wesmael (<tp:taxon-name><tp:taxon-name-part taxon-name-part-type="order">Hymenoptera</tp:taxon-name-part></tp:taxon-name>, <tp:taxon-name><tp:taxon-name-part taxon-name-part-type="family">Braconidae</tp:taxon-name-part></tp:taxon-name>, <tp:taxon-name><tp:taxon-name-part taxon-name-part-type="subfamily">Rogadinae</tp:taxon-name-part></tp:taxon-name>). Part 2: Revision of the <italic><tp:taxon-name><tp:taxon-name-part taxon-name-part-type="genus" reg="Aleiodes">A.</tp:taxon-name-part> <tp:taxon-name-part taxon-name-part-type="species" reg="apicalis">apicalis</tp:taxon-name-part></tp:taxon-name></italic> group</article-title><source>Zookeys</source><day>16</day><month>3</month><year>2020</year><volume>919</volume><fpage>1</fpage><lpage>259</lpage><pub-id pub-id-type="doi">10.3897/zookeys.919.39642</pub-id></mixed-citation></tp:treatment-meta><tp:nomenclature><tp:taxon-name><object-id xmlns:xlink="http://www.w3.org/1999/xlink" content-type="arpha" xlink:type="simple">1EFAF609-9B50-5562-9833-8120CCCF5138</object-id>
              <tp:taxon-name-part taxon-name-part-type="genus" reg="Aleiodes">Aleiodes</tp:taxon-name-part>
              <tp:taxon-name-part taxon-name-part-type="species" reg="nobilis">nobilis</tp:taxon-name-part>
            </tp:taxon-name><tp:taxon-authority>(Haliday [in Curtis], 1834)</tp:taxon-authority><xref ref-type="fig" rid="F77">Figs 519–521</xref><xref ref-type="fig" rid="F78">, 522–535</xref><xref ref-type="fig" rid="F79">, 536</xref><xref ref-type="fig" rid="F80">, 537–542</xref><tp:nomenclature-citation-list><tp:nomenclature-citation><tp:taxon-name>
                  <tp:taxon-name-part taxon-name-part-type="genus" reg="Rogas">Rogas</tp:taxon-name-part> <tp:taxon-name-part taxon-name-part-type="species" reg="nobilis">nobilis</tp:taxon-name-part></tp:taxon-name><comment>Haliday [in Curtis], 1834: 512; <xref ref-type="bibr" rid="B97">Papp 2005</xref>: 176 (as syn. of <tp:taxon-name><tp:taxon-name-part taxon-name-part-type="genus" reg="Aleiodes">A.</tp:taxon-name-part> <tp:taxon-name-part taxon-name-part-type="species" reg="ductor">ductor</tp:taxon-name-part></tp:taxon-name>).</comment></tp:nomenclature-citation><tp:nomenclature-citation><tp:taxon-name>
                  <tp:taxon-name-part taxon-name-part-type="genus" reg="Rogas">Rogas</tp:taxon-name-part> <tp:taxon-name-part taxon-name-part-type="species" reg="ductor">ductor</tp:taxon-name-part> <tp:taxon-name-part taxon-name-part-type="infraspecific-rank">var.</tp:taxon-name-part> <tp:taxon-name-part taxon-name-part-type="variety" reg="nobilis">nobilis</tp:taxon-name-part></tp:taxon-name><comment>; <xref ref-type="bibr" rid="B121">Shenefelt 1975</xref>: 1227.</comment></tp:nomenclature-citation><tp:nomenclature-citation><tp:taxon-name>
                  <tp:taxon-name-part taxon-name-part-type="genus" reg="Aleiodes">Aleiodes</tp:taxon-name-part> (<tp:taxon-name-part taxon-name-part-type="subgenus" reg="Neorhogas">Neorhogas</tp:taxon-name-part>) <tp:taxon-name-part taxon-name-part-type="species" reg="nobilis">nobilis</tp:taxon-name-part></tp:taxon-name><comment>; <xref ref-type="bibr" rid="B88">Papp 1991a</xref>: 70 (as synonym of <tp:taxon-name><tp:taxon-name-part taxon-name-part-type="genus" reg="Aleiodes">A.</tp:taxon-name-part> <tp:taxon-name-part taxon-name-part-type="species" reg="ductor">ductor</tp:taxon-name-part></tp:taxon-name>).</comment></tp:nomenclature-citation><tp:nomenclature-citation><tp:taxon-name>
                  <tp:taxon-name-part taxon-name-part-type="genus" reg="Aleiodes">Aleiodes</tp:taxon-name-part> (<tp:taxon-name-part taxon-name-part-type="subgenus" reg="Chelonorhogas">Chelonorhogas</tp:taxon-name-part>) <tp:taxon-name-part taxon-name-part-type="species" reg="nobilis">nobilis</tp:taxon-name-part></tp:taxon-name><comment>; <xref ref-type="bibr" rid="B144">van Achterberg 1997</xref>: 62 (both syntypes lost); <xref ref-type="bibr" rid="B10">Belokobylskij et al. 2003</xref>: 398.</comment></tp:nomenclature-citation><tp:nomenclature-citation><tp:taxon-name>
                  <tp:taxon-name-part taxon-name-part-type="genus" reg="Aleiodes">Aleiodes</tp:taxon-name-part> <tp:taxon-name-part taxon-name-part-type="species" reg="nobilis">nobilis</tp:taxon-name-part></tp:taxon-name><comment>; <xref ref-type="bibr" rid="B13">Bergamasco et al. 1995</xref>: 5; <xref ref-type="bibr" rid="B77">O’Connor et al. 1999</xref>: 91–92; <xref ref-type="bibr" rid="B97">Papp 2005</xref>: 177.</comment></tp:nomenclature-citation><tp:nomenclature-citation><tp:taxon-name>
                  <tp:taxon-name-part taxon-name-part-type="genus" reg="Rogas">Rogas</tp:taxon-name-part> <tp:taxon-name-part taxon-name-part-type="species" reg="medianus">medianus</tp:taxon-name-part></tp:taxon-name><comment>Thomson, 1892: 1668; <xref ref-type="bibr" rid="B121">Shenefelt 1975</xref>: 1237; <xref ref-type="bibr" rid="B144">van Achterberg 1997</xref>: 62 (as synonym of <tp:taxon-name><tp:taxon-name-part taxon-name-part-type="genus" reg="Aleiodes">A.</tp:taxon-name-part> <tp:taxon-name-part taxon-name-part-type="species" reg="nobilis">nobilis</tp:taxon-name-part></tp:taxon-name>); <xref ref-type="bibr" rid="B10">Belokobylskij et al. 2003</xref>: 398 (id.); <xref ref-type="bibr" rid="B97">Papp 2005</xref>: 177 (id.) [examined].</comment></tp:nomenclature-citation><tp:nomenclature-citation><tp:taxon-name>
                  <tp:taxon-name-part taxon-name-part-type="genus" reg="Rogas">Rogas</tp:taxon-name-part> (<tp:taxon-name-part taxon-name-part-type="subgenus" reg="Rogas">Rogas</tp:taxon-name-part>) <tp:taxon-name-part taxon-name-part-type="species" reg="medianus">medianus</tp:taxon-name-part></tp:taxon-name><comment>; <xref ref-type="bibr" rid="B137">Tobias 1976</xref>: 85, <xref ref-type="bibr" rid="B138">1986</xref>: 80 (transl.: 133).</comment></tp:nomenclature-citation><tp:nomenclature-citation><tp:taxon-name>
                  <tp:taxon-name-part taxon-name-part-type="genus" reg="Aleiodes">Aleiodes</tp:taxon-name-part> (<tp:taxon-name-part taxon-name-part-type="subgenus" reg="Neorhogas">Neorhogas</tp:taxon-name-part>) <tp:taxon-name-part taxon-name-part-type="species" reg="medianus">medianus</tp:taxon-name-part></tp:taxon-name><comment>; <xref ref-type="bibr" rid="B88">Papp 1991a</xref>: 69; <xref ref-type="bibr" rid="B7">Belokobylskij 1996</xref>: 13.</comment></tp:nomenclature-citation><tp:nomenclature-citation><tp:taxon-name>
                  <tp:taxon-name-part taxon-name-part-type="genus" reg="Aleiodes">Aleiodes</tp:taxon-name-part> <tp:taxon-name-part taxon-name-part-type="species" reg="medianus">medianus</tp:taxon-name-part></tp:taxon-name><comment>; <xref ref-type="bibr" rid="B100">Papp and Vas 2016</xref>: 152.</comment></tp:nomenclature-citation><tp:nomenclature-citation><tp:taxon-name>
                  <tp:taxon-name-part taxon-name-part-type="genus" reg="Aleiodes">Aleiodes</tp:taxon-name-part> <tp:taxon-name-part taxon-name-part-type="species" reg="ductor">ductor</tp:taxon-name-part></tp:taxon-name><comment>; auct. p.p.</comment></tp:nomenclature-citation></tp:nomenclature-citation-list></tp:nomenclature><tp:treatment-sec sec-type="type material" id="SECID0EXEIM"><title>Type material.</title><p>Neotype of <italic><tp:taxon-name><tp:taxon-name-part taxon-name-part-type="genus" reg="Aleiodes">A.</tp:taxon-name-part> <tp:taxon-name-part taxon-name-part-type="species" reg="nobilis">nobilis</tp:taxon-name-part></tp:taxon-name></italic> here designated: ♀ (<named-content xmlns:xlink="http://www.w3.org/1999/xlink" content-type="dwc:institutional_code" xlink:type="simple">NMS</named-content>), “[<bold>Scotland</bold>:] W. Ross, Coppachy, Letterewe Estate, ix.2007, Mal. trap, P. Tinsley-Marshall”, “BCLDQR _00123”. Lectotype of <italic><tp:taxon-name><tp:taxon-name-part taxon-name-part-type="genus" reg="Aleiodes">A.</tp:taxon-name-part> <tp:taxon-name-part taxon-name-part-type="species" reg="medianus">medianus</tp:taxon-name-part></tp:taxon-name></italic>, ♀ (<named-content xmlns:xlink="http://www.w3.org/1999/xlink" content-type="dwc:institutional_code" xlink:type="simple">ZIL</named-content>), “[<bold>Sweden</bold>:] Scan”, “<italic>medianus</italic> m.”, “Funnen vid Esperöd I Skåne, teste Papp J., 1983”, “Lectotypus <italic>Rogas medianus</italic> Thoms., 1891, ♀, Papp, 1983”, “<italic>Aleiodes medianus</italic> Th., ♀, det. Papp J., 1983”. The lectotype designation for <italic><tp:taxon-name><tp:taxon-name-part taxon-name-part-type="genus" reg="Aleiodes">A.</tp:taxon-name-part> <tp:taxon-name-part taxon-name-part-type="species" reg="nobilis">nobilis</tp:taxon-name-part></tp:taxon-name></italic> is necessary for nomenclatural stability, because the type series is lost (van Achterberg, 1997) and the species has been confused with similar species in the past. The specimen from Scotland is selected neotype because it fits well the original description, Scotland is relatively close to both type localities (near Holywood in Ireland and Monk’s Wood in England) and it is in good condition.</p></tp:treatment-sec><tp:treatment-sec sec-type="material" id="SECID0EYGIM"><title>Additional material.</title><p>Austria, British Isles (Scotland: V.C.s 72, 88, 105; Ireland: V.C. H29), Bulgaria, Croatia, Czech Republic, Finland, Germany, Hungary, Italy, Moldova, Netherlands (LI: Gulpen; St. Pietersberg; Geulle (Bunderbos); NB: Udenhout (“de Brand”), OV: Voorst (Twello), ZH: Lexmond), Poland, Romania, Russia, Serbia, Slovakia, Sweden. Specimens in <abbrev xmlns:xlink="http://www.w3.org/1999/xlink" xlink:title="A. Lozan Collection, Institute of Entomology, České Budĕjovice" id="ABBRID0E5GIM" xlink:type="simple">ALC</abbrev>, <named-content xmlns:xlink="http://www.w3.org/1999/xlink" content-type="dwc:institutional_code" xlink:type="simple">ZJUH</named-content>, <abbrev xmlns:xlink="http://www.w3.org/1999/xlink" content-type="institution" xlink:title="Oberösterreichisches Landesmuseum, Biologiezentrum, Linz" id="ABBRID0EKHIM" xlink:type="simple">BZL</abbrev>, <abbrev xmlns:xlink="http://www.w3.org/1999/xlink" xlink:title="H. Schnee Collection" id="ABBRID0EPHIM" xlink:type="simple">HSC</abbrev>, <named-content xmlns:xlink="http://www.w3.org/1999/xlink" content-type="dwc:institutional_code" xlink:type="simple">MTMA</named-content>, <named-content xmlns:xlink="http://www.w3.org/1999/xlink" content-type="dwc:institutional_code" xlink:type="simple">NMS</named-content>, <named-content xmlns:xlink="http://www.w3.org/1999/xlink" content-type="dwc:institutional_code" xlink:type="simple">NRS</named-content>, <abbrev xmlns:xlink="http://www.w3.org/1999/xlink" content-type="institution" xlink:title="Naturalis Biodiversity Center, Leiden" id="ABBRID0ELIIM" xlink:type="simple">RMNH</abbrev>, <abbrev xmlns:xlink="http://www.w3.org/1999/xlink" content-type="institution" xlink:title="Senkenberg Deutches Entomologisches Institut, Müncheberg" id="ABBRID0EQIIM" xlink:type="simple">SDEI</abbrev>, Tullie House Museum Carlisle, <named-content xmlns:xlink="http://www.w3.org/1999/xlink" content-type="dwc:institutional_code" xlink:type="simple">USNM</named-content>, <named-content xmlns:xlink="http://www.w3.org/1999/xlink" content-type="dwc:institutional_code" xlink:type="simple">ZSSM</named-content>.</p></tp:treatment-sec><tp:treatment-sec sec-type="Molecular data" id="SECID0EFJIM"><title>Molecular data.</title><p>MRS401 (Finland), MRS880 (Russia), MRS881 (UK).</p></tp:treatment-sec><tp:treatment-sec sec-type="biology" id="SECID0EKJIM"><title>Biology.</title><p>Collected predominantly in grassy places, June–October. Reared from the noctuid <italic><tp:taxon-name><tp:taxon-name-part taxon-name-part-type="genus" reg="Autographa">Autographa</tp:taxon-name-part> <tp:taxon-name-part taxon-name-part-type="species" reg="gamma">gamma</tp:taxon-name-part></tp:taxon-name></italic> (Linnaeus) (4 [1 <named-content xmlns:xlink="http://www.w3.org/1999/xlink" content-type="dwc:institutional_code" xlink:type="simple">NRS</named-content>, 2 <abbrev xmlns:xlink="http://www.w3.org/1999/xlink" xlink:title="H. Schnee Collection" id="ABBRID0EDKIM" xlink:type="simple">HSC</abbrev>], Germany, Sweden; H. Schnee) but, in view of its moderately northern areas of occurrence, it seems very likely that other plusiine noctuids would play an important part in its host range. The rearing data indicate that it is plurivoltine, and adult emergence in November from mummies forming in October suggests that it overwinters in the host larva.</p></tp:treatment-sec><tp:treatment-sec sec-type="diagnosis" id="SECID0EHKIM"><title>Diagnosis.</title><p>Maximum width of hypoclypeal depression approx. 0.3 × minimum width of face (Fig. <xref ref-type="fig" rid="F78">529</xref>); OOL of ♀ approx. as long as diameter of posterior ocellus and granulate (Fig. <xref ref-type="fig" rid="F78">530</xref>); ventral margin of clypeus thick and not protruding in lateral view (Fig. <xref ref-type="fig" rid="F78">531</xref>); mesoscutal lobes (as vertex) very finely and densely granulate, with satin sheen; precoxal area smooth; vein 1-CU1 0.7–1.3 × vein 2-CU1 and vein 1-CU1 wider than 2-CU1 (Fig. <xref ref-type="fig" rid="F78">522</xref>); tarsal claws with distinct dark brown pecten (Figs <xref ref-type="fig" rid="F78">534</xref>, <xref ref-type="fig" rid="F78">535</xref>); hind femur and basitarsus slender (Figs <xref ref-type="fig" rid="F77">519</xref>, <xref ref-type="fig" rid="F78">527</xref>); 1<sup>st</sup> metasomal tergite comparatively slender (Fig. <xref ref-type="fig" rid="F78">525</xref>); at least basal half of 4<sup>th</sup>–6<sup>th</sup> tergites of ♂ usually with long dense setosity (Figs <xref ref-type="fig" rid="F80">537</xref>, <xref ref-type="fig" rid="F80">538</xref>); head black; pronotum usually (partly) orange brown; both tegula and humeral plate equally yellowish; base of hind tibia pale yellowish; hind basitarsus brownish yellow, strongly contrasting with dark brown telotarsus; 2<sup>nd</sup> tergite yellowish or reddish.</p></tp:treatment-sec><tp:treatment-sec sec-type="description" id="SECID0EBMIM"><title>Description.</title><p>Redescribed ♀ (<abbrev xmlns:xlink="http://www.w3.org/1999/xlink" content-type="institution" xlink:title="Naturalis Biodiversity Center, Leiden" id="ABBRID0EHMIM" xlink:type="simple">RMNH</abbrev>) from Slovakia (Kubrica). Length of fore wing 5.1 mm, of body 5.9 mm.</p><p><bold><italic>Head.</italic></bold> Antennal segments of ♀ 48, length of antenna 1.25 × fore wing, its subapical segments slender (Fig. <xref ref-type="fig" rid="F78">533</xref>); frons matt and granulate; OOL equal to diameter of posterior ocellus, and coriaceous-granulate; vertex coriaceous-granulate and rather dull; clypeus punctate-coriaceous; ventral margin of clypeus thick and not protruding forwards (Fig. <xref ref-type="fig" rid="F78">531</xref>); width of hypoclypeal depression 0.3 × minimum width of face (Fig. <xref ref-type="fig" rid="F78">529</xref>); length of eye 2.5 × temple in dorsal view (Fig. <xref ref-type="fig" rid="F78">530</xref>); vertex behind stemmaticum granulate; clypeus near lower level of eyes; length of malar space 0.3 × length of eye in lateral view.</p><p><bold><italic>Mesosoma.</italic></bold> Mesoscutal lobes densely and finely granulate, rather shiny near tegulae; precoxal area of mesopleuron smooth, surroundings sparsely punctulate; metapleuron mostly granulate; metanotum without median carina; scutellum granulate and with lateral carina; propodeum slightly convex, granulate with spaced rugosity, medio-longitudinal carina only anteriorly present, and no protruding carinae laterally.</p><p><bold><italic>Wings.</italic></bold> Fore wing: r 0.6 × 3-SR (Fig. <xref ref-type="fig" rid="F78">522</xref>); 1-CU1 straight, 1.2 × 2-CU1; r-m 0.7 × 3-SR; 2<sup>nd</sup> submarginal cell short (Fig. <xref ref-type="fig" rid="F78">522</xref>); cu-a vertical, nearly straight; 1-M slightly curved posteriorly; 1-SR rather narrow; surroundings of M+CU1, 1-M and 1-CU1 evenly setose. Hind wing: marginal cell linearly widened, its apical width 2.4 × width at level of hamuli (Fig. <xref ref-type="fig" rid="F78">522</xref>); 2-SC+R subquadrate; m-cu absent; M+CU:1-M = 14:13; 1r-m 0.6 × 1-M.</p><p><bold><italic>Legs.</italic></bold> Tarsal claws with conspicuous and robust dark brown pecten (Figs <xref ref-type="fig" rid="F78">534</xref>, <xref ref-type="fig" rid="F78">535</xref>); hind coxa sparsely finely punctate; hind trochantellus robust; length of hind femur and basitarsus 4.7 and 8.0 × their width, respectively; length of inner hind spur 0.5 × hind basitarsus.</p><p><bold><italic>Metasoma.</italic></bold> First tergite rather flattened, as long as wide apically; 1<sup>st</sup> and 2<sup>nd</sup> tergites rather regularly sublongitudinally striate, without medio-longitudinal carina on 2<sup>nd</sup> tergite; medio-basal area of 2<sup>nd</sup> tergite wide triangular and rather distinct (Fig. <xref ref-type="fig" rid="F78">525</xref>); 2<sup>nd</sup> suture rather deep and narrow; basal quarter of 3<sup>rd</sup> tergite finely striate, remainder of metasoma smooth; 4<sup>th</sup> and apical half of 3<sup>rd</sup> tergite without sharp lateral crease; ovipositor sheath rather long and slender, with long setae and apically rounded (Fig. <xref ref-type="fig" rid="F77">520</xref>).</p><p><bold><italic>Colour.</italic></bold> Black; pterostigma (except yellowish extreme base and apex), veins (except brown vein C+SC+R), clypeus, apical third of hind tibia and telotarsus dark brown; palpi, tegulae, remainder of tibiae and tarsi, pale yellowish; apex of middle femur and apical half hind femur, black; remainder of legs, antenna (but apical segments and to some degree scapus infuscate) yellowish brown; 1<sup>st</sup>–3<sup>rd</sup> metasomal tergites (except black medial patch of 1<sup>st</sup> tergite), propleuron and pronotum orange; wing membrane subhyaline.</p><p><bold><italic>Variation.</italic></bold> 1-CU1 0.7–1.2 × 2-CU1; striae of 2<sup>nd</sup> tergite regularly sublongitudinal or somewhat diverging posteriorly (Fig. <xref ref-type="fig" rid="F78">525</xref>), but in male sometimes only granulate; basal third or half of 3<sup>rd</sup> tergite finely striate, rarely completely smooth; fore and middle femora black or dark brown apically or brownish yellow; pronotal side orange to dark brown dorsally; dark patch of 1<sup>st</sup> tergite absent (e.g., lectotype of <italic><tp:taxon-name><tp:taxon-name-part taxon-name-part-type="genus" reg="Aleiodes">A.</tp:taxon-name-part> <tp:taxon-name-part taxon-name-part-type="species" reg="medianus">medianus</tp:taxon-name-part></tp:taxon-name></italic>), small, large or occupying most of tergite; posterior half of 3<sup>rd</sup> tergite orange or black. Antennal segments: ♀ 46(3), 47(8), 48(3), 49(5), 50(5); ♂ 45(2), 46(2), 47(6), 48(5), 49(6); with little difference in the number of antennal segments between the sexes. Males are very similar, but apical tergites type 4, dense setae (making the tergites appear concave) and fringe strong (Figs <xref ref-type="fig" rid="F80">537</xref>, <xref ref-type="fig" rid="F80">538</xref>).</p></tp:treatment-sec><tp:treatment-sec sec-type="distribution" id="SECID0EARIM"><title>Distribution.</title><p>*Austria, British Isles (Scotland, Ireland), Bulgaria, *Croatia, Czech Republic, Finland, Germany, Hungary, Italy, Moldova, Netherlands, *Poland, *Romania, Russia, *Serbia, *Slovakia, Sweden.</p><fig id="F77" position="float" orientation="portrait"><object-id xmlns:xlink="http://www.w3.org/1999/xlink" content-type="doi" xlink:type="simple">10.3897/zookeys.919.39642.figures519-521</object-id><object-id xmlns:xlink="http://www.w3.org/1999/xlink" content-type="arpha" xlink:type="simple">F8F63618-5681-57ED-B55E-15D28791425B</object-id><label>Figures 519–521.</label><caption><p><italic><tp:taxon-name><tp:taxon-name-part taxon-name-part-type="genus" reg="Aleiodes">Aleiodes</tp:taxon-name-part> <tp:taxon-name-part taxon-name-part-type="species" reg="nobilis">nobilis</tp:taxon-name-part></tp:taxon-name></italic> (Haliday), ♀, neotype <bold>519</bold> habitus lateral <bold>520</bold> ovipositor sheath lateral <bold>521</bold> mummy of <italic><tp:taxon-name><tp:taxon-name-part taxon-name-part-type="genus" reg="Autographa">Autographa</tp:taxon-name-part> <tp:taxon-name-part taxon-name-part-type="species" reg="gamma">gamma</tp:taxon-name-part></tp:taxon-name></italic> Linnaeus (Germany, Lindenhayn).</p></caption><graphic xmlns:xlink="http://www.w3.org/1999/xlink" xlink:href="zookeys-919-001-g077.jpg" position="float" orientation="portrait" xlink:type="simple" id="oo_390121.jpg"><uri content-type="original_file" xlink:type="simple">https://binary.pensoft.net/fig/390121</uri></graphic></fig><fig id="F78" position="float" orientation="portrait"><object-id xmlns:xlink="http://www.w3.org/1999/xlink" content-type="doi" xlink:type="simple">10.3897/zookeys.919.39642.figures522-535</object-id><object-id xmlns:xlink="http://www.w3.org/1999/xlink" content-type="arpha" xlink:type="simple">5A75452D-61EA-5EA4-90FF-37AA665EBD76</object-id><label>Figures 522–535.</label><caption><p><italic><tp:taxon-name><tp:taxon-name-part taxon-name-part-type="genus" reg="Aleiodes">Aleiodes</tp:taxon-name-part> <tp:taxon-name-part taxon-name-part-type="species" reg="nobilis">nobilis</tp:taxon-name-part></tp:taxon-name></italic> (Haliday), ♀, neotype <bold>522</bold> wings <bold>523</bold> mesosoma lateral <bold>524</bold> mesosoma dorsal <bold>525</bold> 1<sup>st</sup>–4<sup>th</sup> metasomal tergites dorsal <bold>526</bold> fore femur lateral <bold>527</bold> hind femur lateral <bold>528</bold> hind tibia lateral <bold>529</bold> head anterior <bold>530</bold> head dorsal <bold>531</bold> head lateral <bold>532</bold> base of antenna <bold>533</bold> apex of antenna <bold>534</bold> outer hind tarsal claw <bold>535</bold> outer fore tarsal claw.</p></caption><graphic xmlns:xlink="http://www.w3.org/1999/xlink" xlink:href="zookeys-919-001-g078.jpg" position="float" orientation="portrait" xlink:type="simple" id="oo_390122.jpg"><uri content-type="original_file" xlink:type="simple">https://binary.pensoft.net/fig/390122</uri></graphic></fig><fig id="F79" position="float" orientation="portrait"><object-id xmlns:xlink="http://www.w3.org/1999/xlink" content-type="doi" xlink:type="simple">10.3897/zookeys.919.39642.figure536</object-id><object-id xmlns:xlink="http://www.w3.org/1999/xlink" content-type="arpha" xlink:type="simple">BC54482C-1073-5A8A-9C4F-56DE9E909C57</object-id><label>Figure 536.</label><caption><p><italic><tp:taxon-name><tp:taxon-name-part taxon-name-part-type="genus" reg="Aleiodes">Aleiodes</tp:taxon-name-part> <tp:taxon-name-part taxon-name-part-type="species" reg="nobilis">nobilis</tp:taxon-name-part></tp:taxon-name></italic> (Haliday), ♂, Netherlands, Gulpen, habitus lateral.</p></caption><graphic xmlns:xlink="http://www.w3.org/1999/xlink" xlink:href="zookeys-919-001-g079.jpg" position="float" orientation="portrait" xlink:type="simple" id="oo_390123.jpg"><uri content-type="original_file" xlink:type="simple">https://binary.pensoft.net/fig/390123</uri></graphic></fig><fig id="F80" position="float" orientation="portrait"><object-id xmlns:xlink="http://www.w3.org/1999/xlink" content-type="doi" xlink:type="simple">10.3897/zookeys.919.39642.figures537-542</object-id><object-id xmlns:xlink="http://www.w3.org/1999/xlink" content-type="arpha" xlink:type="simple">96B0B60C-355C-5555-B8BF-D9826036FF20</object-id><label>Figures 537–542.</label><caption><p><italic><tp:taxon-name><tp:taxon-name-part taxon-name-part-type="genus" reg="Aleiodes">Aleiodes</tp:taxon-name-part> <tp:taxon-name-part taxon-name-part-type="species" reg="nobilis">nobilis</tp:taxon-name-part></tp:taxon-name></italic> (Haliday), ♂, Netherlands, Gulpen <bold>537</bold> apex of metasoma dorsal <bold>538</bold> apex of metasoma lateral <bold>539</bold> apex of antenna <bold>540</bold> head anterior <bold>541</bold> head dorsal <bold>542</bold> base of antenna.</p></caption><graphic xmlns:xlink="http://www.w3.org/1999/xlink" xlink:href="zookeys-919-001-g080.jpg" position="float" orientation="portrait" xlink:type="simple" id="oo_390124.jpg"><uri content-type="original_file" xlink:type="simple">https://binary.pensoft.net/fig/390124</uri></graphic></fig></tp:treatment-sec><ref-list><ref id="B97"><mixed-citation xmlns:xlink="http://www.w3.org/1999/xlink" xlink:type="simple"><person-group><name name-style="western"><surname>Papp</surname><given-names>J</given-names></name></person-group> (<year>2005</year>) <article-title>A checklist of the <tp:taxon-name><tp:taxon-name-part taxon-name-part-type="family">Braconidae</tp:taxon-name-part></tp:taxon-name> of Hungary (<tp:taxon-name><tp:taxon-name-part taxon-name-part-type="order">Hymenoptera</tp:taxon-name-part></tp:taxon-name>). Folia Entomologica Hungarica.</article-title><volume>66</volume>: <fpage>137</fpage>–<lpage>194</lpage>.</mixed-citation></ref><ref id="B121"><mixed-citation xmlns:xlink="http://www.w3.org/1999/xlink" xlink:type="simple"><person-group><name name-style="western"><surname>Shenefelt</surname><given-names>RD</given-names></name></person-group> (<year>1975</year>) <article-title><tp:taxon-name><tp:taxon-name-part taxon-name-part-type="family">Braconidae</tp:taxon-name-part></tp:taxon-name> 8. <tp:taxon-name><tp:taxon-name-part taxon-name-part-type="subfamily">Exothecinae</tp:taxon-name-part></tp:taxon-name>, <tp:taxon-name><tp:taxon-name-part taxon-name-part-type="subfamily">Rogadinae</tp:taxon-name-part></tp:taxon-name>.</article-title><source>Hymenopterorum Catalogus (nova editio)</source><volume>12</volume>: <fpage>1115</fpage>–<lpage>1262</lpage>.</mixed-citation></ref><ref id="B88"><mixed-citation xmlns:xlink="http://www.w3.org/1999/xlink" xlink:type="simple"><person-group><name name-style="western"><surname>Papp</surname><given-names>J</given-names></name></person-group> (<year>1991a</year>) <article-title>Parasitic wasps of the superfamily <tp:taxon-name><tp:taxon-name-part taxon-name-part-type="superfamily">Ichneumonoidea</tp:taxon-name-part></tp:taxon-name>. <tp:taxon-name><tp:taxon-name-part taxon-name-part-type="family">Braconidae</tp:taxon-name-part></tp:taxon-name>. 18. <tp:taxon-name><tp:taxon-name-part taxon-name-part-type="subfamily">Doryctinae</tp:taxon-name-part></tp:taxon-name>. 19. <tp:taxon-name><tp:taxon-name-part taxon-name-part-type="subfamily">Rogadinae</tp:taxon-name-part></tp:taxon-name>.</article-title><source>Magyarorszag Allatvilaga [Fauna Hungariae]</source><volume>167</volume>: <fpage>1</fpage>–<lpage>122</lpage>.</mixed-citation></ref><ref id="B144"><mixed-citation xmlns:xlink="http://www.w3.org/1999/xlink" xlink:type="simple"><person-group><name name-style="western"><surname>van Achterberg</surname><given-names>C</given-names></name></person-group> (<year>1997</year>) <article-title>Revision of the Haliday collection of <tp:taxon-name><tp:taxon-name-part taxon-name-part-type="family">Braconidae</tp:taxon-name-part></tp:taxon-name> (<tp:taxon-name><tp:taxon-name-part taxon-name-part-type="order">Hymenoptera</tp:taxon-name-part></tp:taxon-name>).</article-title><source>Zoologische Verhandelingen, Leiden</source><volume>314</volume>: <fpage>1</fpage>–<lpage>115</lpage>.</mixed-citation></ref><ref id="B10"><mixed-citation xmlns:xlink="http://www.w3.org/1999/xlink" xlink:type="simple"><person-group><name name-style="western"><surname>Belokobylskij</surname><given-names>SA</given-names></name><name name-style="western"><surname>Taeger</surname><given-names>A</given-names></name><name name-style="western"><surname>van Achterberg</surname><given-names>C</given-names></name><name name-style="western"><surname>Haeselbarth</surname><given-names>E</given-names></name><name name-style="western"><surname>Riedel</surname><given-names>M</given-names></name></person-group> (<year>2003</year>) <article-title>Checklist of the <tp:taxon-name><tp:taxon-name-part taxon-name-part-type="family">Braconidae</tp:taxon-name-part></tp:taxon-name> (<tp:taxon-name><tp:taxon-name-part taxon-name-part-type="order">Hymenoptera</tp:taxon-name-part></tp:taxon-name>) of Germany.</article-title><source>Beiträge zur Entomologie</source><volume>53</volume>(<issue>2</issue>): <fpage>341</fpage>–<lpage>435</lpage>.</mixed-citation></ref><ref id="B13"><mixed-citation xmlns:xlink="http://www.w3.org/1999/xlink" xlink:type="simple"><person-group><name name-style="western"><surname>Bergamasco</surname><given-names>P</given-names></name><name name-style="western"><surname>Pennacchio</surname><given-names>F</given-names></name><name name-style="western"><surname>Scaramozzino</surname><given-names>PL</given-names></name><name name-style="western"><surname>Tremblay</surname><given-names>E</given-names></name></person-group> (<year>1995</year>) <article-title><tp:taxon-name><tp:taxon-name-part taxon-name-part-type="order">Hymenoptera</tp:taxon-name-part></tp:taxon-name><tp:taxon-name><tp:taxon-name-part taxon-name-part-type="family">Braconidae</tp:taxon-name-part></tp:taxon-name>.</article-title><source>Checklist della Specie della Fauna Italiana</source><volume>95</volume>: <fpage>2</fpage>–<lpage>29</lpage>.</mixed-citation></ref><ref id="B77"><mixed-citation xmlns:xlink="http://www.w3.org/1999/xlink" xlink:type="simple"><person-group><name name-style="western"><surname>O’Connor</surname><given-names>JP</given-names></name><name name-style="western"><surname>Nash</surname><given-names>R</given-names></name><name name-style="western"><surname>van Achterberg</surname><given-names>C</given-names></name></person-group> (<year>1999</year>) <article-title>A catalogue of the Irish <tp:taxon-name><tp:taxon-name-part taxon-name-part-type="family">Braconidae</tp:taxon-name-part></tp:taxon-name> (<tp:taxon-name><tp:taxon-name-part taxon-name-part-type="order">Hymenoptera</tp:taxon-name-part></tp:taxon-name>: <tp:taxon-name><tp:taxon-name-part taxon-name-part-type="superfamily">Ichneumonoidea</tp:taxon-name-part></tp:taxon-name>).</article-title><source>Occasional Publication of the Irish Biogeographical Society</source><volume>4</volume>: <fpage>1</fpage>–<lpage>123</lpage>.</mixed-citation></ref><ref id="B137"><mixed-citation xmlns:xlink="http://www.w3.org/1999/xlink" xlink:type="simple"><person-group><name name-style="western"><surname>Tobias</surname><given-names>VI</given-names></name></person-group> (<year>1976</year>) <article-title>Braconids of the Caucasus (<tp:taxon-name><tp:taxon-name-part taxon-name-part-type="order">Hymenoptera</tp:taxon-name-part></tp:taxon-name>, <tp:taxon-name><tp:taxon-name-part taxon-name-part-type="family">Braconidae</tp:taxon-name-part></tp:taxon-name>).</article-title><source>Opredeliteli po Faune SSSR</source><volume>110</volume>: <fpage>1</fpage>–<lpage>286</lpage>. [in Russian]</mixed-citation></ref><ref id="B138"><mixed-citation xmlns:xlink="http://www.w3.org/1999/xlink" xlink:type="simple"><person-group><name name-style="western"><surname>Tobias</surname><given-names>VI</given-names></name></person-group> (<year>1986</year>) <article-title><tp:taxon-name><tp:taxon-name-part taxon-name-part-type="subfamily">Rogadinae</tp:taxon-name-part></tp:taxon-name>: 72–85.</article-title> In: <person-group><name name-style="western"><surname>Medvedev</surname><given-names>GS</given-names></name></person-group> (<role>Ed.</role>) <issue-title>Opredelitel Nasekomych Evrospeiskoi Tsasti SSSR 3, Peredpontdatokrylye 4.</issue-title><source>Opredeliteli po Faune SSSR</source><volume>145</volume>: <fpage>1</fpage>–<lpage>501</lpage>. [Translation (1995): 512–588. Lebanon, U.S.<tp:taxon-name><tp:taxon-name-part taxon-name-part-type="genus">A.</tp:taxon-name-part></tp:taxon-name>]</mixed-citation></ref><ref id="B7"><mixed-citation xmlns:xlink="http://www.w3.org/1999/xlink" xlink:type="simple"><person-group><name name-style="western"><surname>Belokobylskij</surname><given-names>SA</given-names></name></person-group> (<year>1996</year>) Contribution to the knowledge of braconid fauna of the subfamily <tp:taxon-name><tp:taxon-name-part taxon-name-part-type="subfamily">Rogadinae</tp:taxon-name-part></tp:taxon-name> (<tp:taxon-name><tp:taxon-name-part taxon-name-part-type="order">Hymenoptera</tp:taxon-name-part></tp:taxon-name>, <tp:taxon-name><tp:taxon-name-part taxon-name-part-type="family">Braconidae</tp:taxon-name-part></tp:taxon-name>) of Russian Far East and Eastern Siberia. Part 1. Far Eastern Entomologist 27–28: 1–12.</mixed-citation></ref><ref id="B100"><mixed-citation xmlns:xlink="http://www.w3.org/1999/xlink" xlink:type="simple"><person-group><name name-style="western"><surname>Papp</surname><given-names>J</given-names></name><name name-style="western"><surname>Vas</surname><given-names>Z</given-names></name></person-group> (<year>2016</year>) <article-title>Contributions to the knowledge of <tp:taxon-name><tp:taxon-name-part taxon-name-part-type="family">Braconidae</tp:taxon-name-part></tp:taxon-name> fauna of Sălaj County, Romania (<tp:taxon-name><tp:taxon-name-part taxon-name-part-type="order">Hymenoptera</tp:taxon-name-part></tp:taxon-name>).</article-title><source>Studia Universitatis “Vasile Goldiş”, Seria Ştiinţele Vieţii</source><volume>26</volume>(<issue>1</issue>): <fpage>141</fpage>–<lpage>152</lpage>.</mixed-citation></ref></ref-list></tp:taxon-treatment>
