# Supplementary material for: Revision of the western Palaearctic species of Aleiodes Wesmael (Hymenoptera, Braconidae, Rogadinae). Part 2: Revision of the A. apicalis group
Source: Zookeys. 2020 Mar 16;919:1–259. doi: 10.3897/zookeys.919.39642 (PMC7197265; doi:10.3897/zookeys.919.39642)
Supplement: XML Treatment for Aleiodes pallidicornis [file zookeys.919.39642-treatment29.xml]

<!DOCTYPE tp:taxon-treatment
  PUBLIC "-//TaxonX//DTD Taxonomic Treatment Publishing DTD v0 20100105//EN" "tax-treatment-NSO.dtd">
<tp:taxon-treatment xmlns:tp="http://www.plazi.org/taxpub"><tp:treatment-meta><kwd-group><label>Taxon classification</label><kwd><named-content xmlns:xlink="http://www.w3.org/1999/xlink" content-type="kingdom">Animalia</named-content></kwd><kwd><named-content xmlns:xlink="http://www.w3.org/1999/xlink" content-type="order">Hymenoptera</named-content></kwd><kwd><named-content xmlns:xlink="http://www.w3.org/1999/xlink" content-type="family">Braconidae</named-content></kwd></kwd-group><mixed-citation publication-type="journal"><person-group><name><surname>van Achterberg</surname><given-names>Cornelis</given-names></name><name><surname>Shaw</surname><given-names>Mark R.</given-names></name><name><surname>Quicke</surname><given-names>Donald L.J.</given-names></name></person-group><article-title>Revision of the western Palaearctic species of <italic><tp:taxon-name><tp:taxon-name-part taxon-name-part-type="genus" reg="Aleiodes">Aleiodes</tp:taxon-name-part></tp:taxon-name></italic> Wesmael (<tp:taxon-name><tp:taxon-name-part taxon-name-part-type="order">Hymenoptera</tp:taxon-name-part></tp:taxon-name>, <tp:taxon-name><tp:taxon-name-part taxon-name-part-type="family">Braconidae</tp:taxon-name-part></tp:taxon-name>, <tp:taxon-name><tp:taxon-name-part taxon-name-part-type="subfamily">Rogadinae</tp:taxon-name-part></tp:taxon-name>). Part 2: Revision of the <italic><tp:taxon-name><tp:taxon-name-part taxon-name-part-type="genus" reg="Aleiodes">A.</tp:taxon-name-part> <tp:taxon-name-part taxon-name-part-type="species" reg="apicalis">apicalis</tp:taxon-name-part></tp:taxon-name></italic> group</article-title><source>Zookeys</source><day>16</day><month>3</month><year>2020</year><volume>919</volume><fpage>1</fpage><lpage>259</lpage><pub-id pub-id-type="doi">10.3897/zookeys.919.39642</pub-id></mixed-citation></tp:treatment-meta><tp:nomenclature><tp:taxon-name><object-id xmlns:xlink="http://www.w3.org/1999/xlink" content-type="arpha" xlink:type="simple">46C8126E-8FD3-54D4-B32E-95E448D882E1</object-id>
              <tp:taxon-name-part taxon-name-part-type="genus" reg="Aleiodes">Aleiodes</tp:taxon-name-part>
              <tp:taxon-name-part taxon-name-part-type="species" reg="pallidicornis">pallidicornis</tp:taxon-name-part>
            </tp:taxon-name><tp:taxon-authority>(Herrich-Schäffer, 1838)</tp:taxon-authority><xref ref-type="fig" rid="F81">Figs 543–544</xref><xref ref-type="fig" rid="F82">, 545–557</xref><tp:nomenclature-citation-list><tp:nomenclature-citation><tp:taxon-name>
                  <tp:taxon-name-part taxon-name-part-type="genus" reg="Rogas">Rogas</tp:taxon-name-part> <tp:taxon-name-part taxon-name-part-type="species" reg="pallidicornis">pallidicornis</tp:taxon-name-part></tp:taxon-name><comment>Herrich-Schäffer, 1838: 156; <xref ref-type="bibr" rid="B121">Shenefelt 1975</xref>: 1241; <xref ref-type="bibr" rid="B155">Zaykov 1980b</xref>: 87.</comment></tp:nomenclature-citation><tp:nomenclature-citation><tp:taxon-name>
                  <tp:taxon-name-part taxon-name-part-type="genus" reg="Rhogas">Rhogas</tp:taxon-name-part> <tp:taxon-name-part taxon-name-part-type="species" reg="pallidicornis">pallidicornis</tp:taxon-name-part></tp:taxon-name><comment>; <xref ref-type="bibr" rid="B38">Fahringer 1932</xref>: 266.</comment></tp:nomenclature-citation><tp:nomenclature-citation><tp:taxon-name>
                  <tp:taxon-name-part taxon-name-part-type="genus" reg="Rogas">Rogas</tp:taxon-name-part> (<tp:taxon-name-part taxon-name-part-type="subgenus" reg="Rogas">Rogas</tp:taxon-name-part>) <tp:taxon-name-part taxon-name-part-type="species" reg="pallidicornis">pallidicornis</tp:taxon-name-part></tp:taxon-name><comment>; <xref ref-type="bibr" rid="B137">Tobias 1976</xref>: 84, <xref ref-type="bibr" rid="B138">1986</xref>: 80 (transl.: 130).</comment></tp:nomenclature-citation><tp:nomenclature-citation><tp:taxon-name>
                  <tp:taxon-name-part taxon-name-part-type="genus" reg="Aleiodes">Aleiodes</tp:taxon-name-part> (<tp:taxon-name-part taxon-name-part-type="subgenus" reg="Neorhogas">Neorhogas</tp:taxon-name-part>) <tp:taxon-name-part taxon-name-part-type="species" reg="pallidicornis">pallidicornis</tp:taxon-name-part></tp:taxon-name><comment>; <xref ref-type="bibr" rid="B86">Papp 1987b</xref>: 36, <xref ref-type="bibr" rid="B88">1991a</xref>: 70 (as senior synonym of <tp:taxon-name><tp:taxon-name-part taxon-name-part-type="genus" reg="Aleiodes">A.</tp:taxon-name-part> <tp:taxon-name-part taxon-name-part-type="species" reg="hirtus">hirtus</tp:taxon-name-part></tp:taxon-name>).</comment></tp:nomenclature-citation><tp:nomenclature-citation><tp:taxon-name>
                  <tp:taxon-name-part taxon-name-part-type="genus" reg="Aleiodes">Aleiodes</tp:taxon-name-part> (<tp:taxon-name-part taxon-name-part-type="subgenus" reg="Chelonorhogas">Chelonorhogas</tp:taxon-name-part>) <tp:taxon-name-part taxon-name-part-type="species" reg="pallidicornis">pallidicornis</tp:taxon-name-part></tp:taxon-name><comment>; <xref ref-type="bibr" rid="B8">Belokobylskij 2000</xref>: 42; <xref ref-type="bibr" rid="B63">Ku et al. 2001</xref>: 236; <xref ref-type="bibr" rid="B10">Belokobylskij et al. 2003</xref>: 398.</comment></tp:nomenclature-citation><tp:nomenclature-citation><tp:taxon-name>
                  <tp:taxon-name-part taxon-name-part-type="genus" reg="Aleiodes">Aleiodes</tp:taxon-name-part> <tp:taxon-name-part taxon-name-part-type="species" reg="pallidicornis">pallidicornis</tp:taxon-name-part></tp:taxon-name><comment>; <xref ref-type="bibr" rid="B97">Papp 2005</xref>: 177.</comment></tp:nomenclature-citation><tp:nomenclature-citation><tp:taxon-name>
                  <tp:taxon-name-part taxon-name-part-type="genus" reg="Rhogas">Rhogas</tp:taxon-name-part> <tp:taxon-name-part taxon-name-part-type="species" reg="pallidipennis">pallidipennis</tp:taxon-name-part></tp:taxon-name><comment>Dalla Torre, 1898: 221 [invalid emendation].</comment></tp:nomenclature-citation><tp:nomenclature-citation><tp:taxon-name>
                  <tp:taxon-name-part taxon-name-part-type="genus" reg="Rogas">Rogas</tp:taxon-name-part> <tp:taxon-name-part taxon-name-part-type="species" reg="ductor">ductor</tp:taxon-name-part></tp:taxon-name><comment>auctt. p.p. [North &amp; Central Europe, e.g., <xref ref-type="bibr" rid="B65">Lozan et al. 2010</xref>: 17].</comment></tp:nomenclature-citation></tp:nomenclature-citation-list></tp:nomenclature><tp:treatment-sec sec-type="type material" id="SECID0E33IM"><title>Type material.</title><p>Neotype of <italic><tp:taxon-name><tp:taxon-name-part taxon-name-part-type="genus" reg="Aleiodes">A.</tp:taxon-name-part> <tp:taxon-name-part taxon-name-part-type="species" reg="pallidicornis">pallidicornis</tp:taxon-name-part></tp:taxon-name></italic> here designated, ♀ (<abbrev xmlns:xlink="http://www.w3.org/1999/xlink" content-type="institution" xlink:title="Naturalis Biodiversity Center, Leiden" id="ABBRID0EN4IM" xlink:type="simple">RMNH</abbrev>), “[<bold>Netherlands</bold>], [Zuid-]Holland, Asperen, 6.viii.1972, C.J. Zwakhals”. The neotype designation is necessary for nomenclatorial stability, because the types of <tp:taxon-name><tp:taxon-name-part taxon-name-part-type="family">Braconidae</tp:taxon-name-part></tp:taxon-name> described by Herrich-Schäffer are lost (Horn and Kahle 1935–37; no specimens could be found by the first author in <named-content xmlns:xlink="http://www.w3.org/1999/xlink" content-type="dwc:institutional_code" xlink:type="simple">ZMB</named-content>), and the species has been confused with similar species in the past. The specimen is selected because it fits well the original description, Netherlands is relatively close to the probable type location in Germany and it is in excellent condition.</p></tp:treatment-sec><tp:treatment-sec sec-type="material" id="SECID0EB5IM"><title>Additional material.</title><p>Austria, Belarus, British Isles (Scotland: V.C. ?92), Bulgaria, Germany, Hungary, Italy, Montenegro, Netherlands (ZH: Asperen; Schoonrewoerd; Waarder), Romania, Russia, Slovakia, Switzerland, Turkey [Iran, North Korea]. Specimens in <named-content xmlns:xlink="http://www.w3.org/1999/xlink" content-type="dwc:institutional_code" xlink:type="simple">ZJUH</named-content>, <abbrev xmlns:xlink="http://www.w3.org/1999/xlink" content-type="institution" xlink:title="Oberösterreichisches Landesmuseum, Biologiezentrum, Linz" id="ABBRID0EP5IM" xlink:type="simple">BZL</abbrev>, <abbrev xmlns:xlink="http://www.w3.org/1999/xlink" xlink:title="M. Riedel Collection" id="ABBRID0EU5IM" xlink:type="simple">MRC</abbrev>, <abbrev xmlns:xlink="http://www.w3.org/1999/xlink" xlink:title="M. Schwarz Collection, Linz" id="ABBRID0EY5IM" xlink:type="simple">MSC</abbrev>, <named-content xmlns:xlink="http://www.w3.org/1999/xlink" content-type="dwc:institutional_code" xlink:type="simple">MTMA</named-content>, <named-content xmlns:xlink="http://www.w3.org/1999/xlink" content-type="dwc:institutional_code" xlink:type="simple">NMS</named-content>, <abbrev xmlns:xlink="http://www.w3.org/1999/xlink" content-type="institution" xlink:title="Naturalis Biodiversity Center, Leiden" id="ABBRID0EM6IM" xlink:type="simple">RMNH</abbrev>, <abbrev xmlns:xlink="http://www.w3.org/1999/xlink" content-type="institution" xlink:title="Department of Biology and Ecology, University of Niš, Serbia" id="ABBRID0ER6IM" xlink:type="simple">UNS</abbrev>, <named-content xmlns:xlink="http://www.w3.org/1999/xlink" content-type="dwc:institutional_code" xlink:type="simple">ZSSM</named-content>.</p></tp:treatment-sec><tp:treatment-sec sec-type="Molecular data" id="SECID0E56IM"><title>Molecular data.</title><p>MRS885 (Russia).</p></tp:treatment-sec><tp:treatment-sec sec-type="biology" id="SECID0EDAJM"><title>Biology.</title><p>Very little is known. Specimens collected in (May) June–August (September), the great majority in June-July strongly suggesting that it is at least largely univoltine. The Dutch specimens were collected in fairly humid coppice woods. The single British specimen (<named-content xmlns:xlink="http://www.w3.org/1999/xlink" content-type="dwc:institutional_code" xlink:type="simple">ZJUH</named-content>; G.T. Lyle) was reared (emergence 20.vi.1926) from a “noctua” caterpillar collected by E.A. Cockayne in Aberdeenshire. The mummy is lost. At that time, the term “noctua” was used generally for <tp:taxon-name><tp:taxon-name-part taxon-name-part-type="family">Noctuidae</tp:taxon-name-part></tp:taxon-name> rather than in the restricted sense of the genus of that name, and it would appear (as Cockayne was by then a distinguished amateur lepidopterist) that the host larva did not belong to an obviously identifiable species. Otherwise we have not seen reared material, and there is no indication of how the winter is passed.</p></tp:treatment-sec><tp:treatment-sec sec-type="diagnosis" id="SECID0EWAJM"><title>Diagnosis.</title><p>Maximum width of hypoclypeal depression approx. 0.3 × minimum width of face (Fig. <xref ref-type="fig" rid="F82">552</xref>); OOL of ♀ approx. as long as diameter of posterior ocellus and remotely punctate with interspaces superficially granulate (Fig. <xref ref-type="fig" rid="F82">553</xref>); ventral margin of clypeus thick and not protruding in lateral view (Fig. <xref ref-type="fig" rid="F82">554</xref>); mesoscutal lobes and vertex very finely and densely granulate, with satin sheen; precoxal area smooth medially, but sometimes some rugae below it; vein 1-CU1 0.4–0.6 × vein 2-CU1 and equally slender (Fig. <xref ref-type="fig" rid="F82">545</xref>); tarsal claws with distinct dark brown pecten (Fig. <xref ref-type="fig" rid="F82">557</xref>); hind femur and basitarsus slender (Fig. <xref ref-type="fig" rid="F81">543</xref>); basal quarter of 3<sup>rd</sup> tergite largely finely striate; at least basal half of 4<sup>th</sup>–6<sup>th</sup> tergites of ♂ usually with long dense setosity; head and pronotum black; both tegula and humeral plate equally yellowish; base of hind tibia with narrow dark brown band; hind femur and tibia at least partly black or dark brown; 2<sup>nd</sup> tergite yellowish or reddish.</p><p><bold>Description</bold>. Neotype, ♀, length of fore wing 5.9 mm, of body 6.6 mm.</p><p><bold><italic>Head.</italic></bold> Antennal segments of ♀ 54, length of antenna 1.3 × fore wing, its subapical segments rather robust (Fig. <xref ref-type="fig" rid="F82">556</xref>); frons largely superficially granulate, anteriorly with some weak striae; OOL 1.4 × diameter of posterior ocellus, and punctate, interspaces granulate; vertex spaced punctate, shiny; clypeus densely and coarsely punctate, with granulate interspaces; ventral margin of clypeus thick and not protruding forwards (Fig. <xref ref-type="fig" rid="F82">554</xref>); width of hypoclypeal depression 0.5 × minimum width of face (Fig. <xref ref-type="fig" rid="F82">552</xref>); length of eye 2.1 × temple in dorsal view (Fig. <xref ref-type="fig" rid="F82">553</xref>); vertex behind stemmaticum granulate with some transverse rugae; clypeus near lower level of eyes; length of malar space 0.4 × length of eye in lateral view.</p><p><bold><italic>Mesosoma.</italic></bold> Mesoscutal lobes finely punctate with largely granulate interspaces, with satin sheen; precoxal area of mesopleuron distinctly remotely punctate, interspaces larger than punctures; metapleuron densely punctate-granulate; metanotum with median carina; scutellum punctate-granulate; propodeum evenly convex and coarsely rugose, its medio-longitudinal carina complete.</p><p><bold><italic>Wings.</italic></bold> Fore wing: r 0.4 × 3-SR (Fig. <xref ref-type="fig" rid="F82">545</xref>); 1-CU1 horizontal, 0.5 × 2-CU1; r-m 0.6 × 3-SR; 2<sup>nd</sup> submarginal cell medium-sized (Fig. <xref ref-type="fig" rid="F82">545</xref>); cu-a vertical, straight; 1-M nearly straight posteriorly; 1-SR wide; surroundings of M+CU1, 1-M and 1-CU1 evenly setose. Hind wing: marginal cell gradually widened, its apical width 2.6 × width at level of hamuli (Fig. <xref ref-type="fig" rid="F82">546</xref>); 2-SC+R short and longitudinal; m-cu present basally; M+CU:1-M = 15:14; 1r-m 0.6 × 1-M.</p><p><bold><italic>Legs.</italic></bold> Tarsal claws with rather small dark brownish pecten, absent near apical tooth (Fig. <xref ref-type="fig" rid="F82">557</xref>); hind coxa largely densely and finely punctate; hind trochantellus rather robust; length of hind femur and basitarsus 5.0 and 7.5 × their width, respectively; length of inner hind spur 0.4 × hind basitarsus.</p><p><bold><italic>Metasoma.</italic></bold> First tergite rather flattened, as long as wide apically; 1<sup>st</sup> and 2<sup>nd</sup> tergites with medio-longitudinal carina and coarsely irregularly rugose, but posteriorly 2<sup>nd</sup> tergite largely smooth and no median carina; medio-basal area of 2<sup>nd</sup> tergite triangular and rather large (Fig. <xref ref-type="fig" rid="F82">549</xref>); 2<sup>nd</sup> suture rather deep and finely crenulate; basal half of 3<sup>rd</sup> tergite smooth (except for punctuation) and shiny as remainder of metasoma; 4<sup>th</sup> and apical half of 3<sup>rd</sup> tergite without sharp lateral crease; ovipositor sheath moderately wide, with long setae and apically truncate (Fig. <xref ref-type="fig" rid="F81">544</xref>).</p><p><bold><italic>Colour.</italic></bold> Black; hind tarsus largely infuscate, but 3<sup>rd</sup> and 4<sup>th</sup> segments paler than other segments; apices of fore and middle tibiae slightly infuscate, base of middle and hind tibiae and telotarsi dark brown; apical two-fifths of hind femur and hind tibia (except a pale yellowish band subbasally) black; remainder of legs, 1<sup>st</sup> and 2<sup>nd</sup> tergites, and 3<sup>rd</sup> tergite antero-laterally orange brown; palpi and tegulae brownish yellow; most of veins and pterostigma dark brown; wing membrane subhyaline.</p><p><bold><italic>Variation.</italic></bold> Antennal segments: ♀ 49(2), 50(2), 51(2), 52(6), 53(6), 54(1), 56(1); ♂ 50(1), 51(3), 52(1), 53(2), 54(2), 55(1), 56(3). On average males have ca two more antennal segments than females. Males are similar but have a large dark brown patch on 1<sup>st</sup> tergite, hind tarsus largely dark brown and apical tergites type 3, positioned rather posteriorly, setae long and fringe not observed.</p></tp:treatment-sec><tp:treatment-sec sec-type="distribution" id="SECID0EXFJM"><title>Distribution.</title><p>Austria, *Belarus, *British Isles (Scotland), Bulgaria, Hungary, *Iran, *Italy, *Montenegro, *Netherlands, North Korea, *Romania, Russia, *Slovakia, Switzerland, *Turkey.</p></tp:treatment-sec><tp:treatment-sec sec-type="notes" id="SECID0E3FJM"><title>Notes.</title><p>The type of <italic><tp:taxon-name><tp:taxon-name-part taxon-name-part-type="genus" reg="Rogas">Rogas</tp:taxon-name-part> <tp:taxon-name-part taxon-name-part-type="species" reg="pallidicornis">pallidicornis</tp:taxon-name-part></tp:taxon-name></italic> Herrich-Schäffer, 1838, has been lost. Traditionally, it has been considered to belong to <italic><tp:taxon-name><tp:taxon-name-part taxon-name-part-type="genus" reg="Aleiodes">Aleiodes</tp:taxon-name-part> <tp:taxon-name-part taxon-name-part-type="species" reg="ductor">ductor</tp:taxon-name-part></tp:taxon-name></italic> (Thunberg, 1822), but the latter species is a synonym (see under <italic><tp:taxon-name><tp:taxon-name-part taxon-name-part-type="genus" reg="Aleiodes">A.</tp:taxon-name-part> <tp:taxon-name-part taxon-name-part-type="species" reg="unipunctator">unipunctator</tp:taxon-name-part></tp:taxon-name></italic>). The inadequate original description indicates that the 2<sup>nd</sup> tergite has diverging rugae, which excludes part of <italic><tp:taxon-name><tp:taxon-name-part taxon-name-part-type="genus" reg="Aleiodes">A.</tp:taxon-name-part> <tp:taxon-name-part taxon-name-part-type="species" reg="ductor">ductor</tp:taxon-name-part></tp:taxon-name></italic> auctt. Female specimens with yellowish or brownish palpi, basal half of the antenna yellowish and blackish hind tibia (except its pale yellowish base) fit well the original description of <italic><tp:taxon-name><tp:taxon-name-part taxon-name-part-type="genus" reg="Aleiodes">A.</tp:taxon-name-part> <tp:taxon-name-part taxon-name-part-type="species" reg="pallidicornis">pallidicornis</tp:taxon-name-part></tp:taxon-name></italic>.</p><fig id="F81" position="float" orientation="portrait"><object-id xmlns:xlink="http://www.w3.org/1999/xlink" content-type="doi" xlink:type="simple">10.3897/zookeys.919.39642.figures543-544</object-id><object-id xmlns:xlink="http://www.w3.org/1999/xlink" content-type="arpha" xlink:type="simple">D134C7D6-B72A-58DA-81BB-DBE6AFC61F2B</object-id><label>Figures 543, 544.</label><caption><p><italic><tp:taxon-name><tp:taxon-name-part taxon-name-part-type="genus" reg="Aleiodes">Aleiodes</tp:taxon-name-part> <tp:taxon-name-part taxon-name-part-type="species" reg="pallidicornis">pallidicornis</tp:taxon-name-part></tp:taxon-name></italic> (Herrich-Schäffer), ♀, neotype <bold>543</bold> habitus lateral <bold>544</bold> ovipositor sheath lateral.</p></caption><graphic xmlns:xlink="http://www.w3.org/1999/xlink" xlink:href="zookeys-919-001-g081.jpg" position="float" orientation="portrait" xlink:type="simple" id="oo_390125.jpg"><uri content-type="original_file" xlink:type="simple">https://binary.pensoft.net/fig/390125</uri></graphic></fig><fig id="F82" position="float" orientation="portrait"><object-id xmlns:xlink="http://www.w3.org/1999/xlink" content-type="doi" xlink:type="simple">10.3897/zookeys.919.39642.figures545-557</object-id><object-id xmlns:xlink="http://www.w3.org/1999/xlink" content-type="arpha" xlink:type="simple">72F3170B-E74E-530E-9B3B-85E813F12FC6</object-id><label>Figures 545–557.</label><caption><p><italic><tp:taxon-name><tp:taxon-name-part taxon-name-part-type="genus" reg="Aleiodes">Aleiodes</tp:taxon-name-part> <tp:taxon-name-part taxon-name-part-type="species" reg="pallidicornis">pallidicornis</tp:taxon-name-part></tp:taxon-name></italic> (Herrich-Schäffer), ♀, neotype <bold>545</bold> fore wing <bold>546</bold> hind wing <bold>547</bold> mesosoma lateral <bold>548</bold> mesosoma dorsal <bold>549</bold> 1<sup>st</sup>–3<sup>rd</sup> metasomal tergites dorsal <bold>550</bold> fore femur lateral <bold>551</bold> hind femur lateral <bold>552</bold> head anterior <bold>553</bold> head dorsal <bold>554</bold> head lateral <bold>555</bold> base of antenna <bold>556</bold> apex of antenna <bold>557</bold> inner hind tarsal claw.</p></caption><graphic xmlns:xlink="http://www.w3.org/1999/xlink" xlink:href="zookeys-919-001-g082.jpg" position="float" orientation="portrait" xlink:type="simple" id="oo_390126.jpg"><uri content-type="original_file" xlink:type="simple">https://binary.pensoft.net/fig/390126</uri></graphic></fig></tp:treatment-sec><ref-list><ref id="B121"><mixed-citation xmlns:xlink="http://www.w3.org/1999/xlink" xlink:type="simple"><person-group><name name-style="western"><surname>Shenefelt</surname><given-names>RD</given-names></name></person-group> (<year>1975</year>) <article-title><tp:taxon-name><tp:taxon-name-part taxon-name-part-type="family">Braconidae</tp:taxon-name-part></tp:taxon-name> 8. <tp:taxon-name><tp:taxon-name-part taxon-name-part-type="subfamily">Exothecinae</tp:taxon-name-part></tp:taxon-name>, <tp:taxon-name><tp:taxon-name-part taxon-name-part-type="subfamily">Rogadinae</tp:taxon-name-part></tp:taxon-name>.</article-title><source>Hymenopterorum Catalogus (nova editio)</source><volume>12</volume>: <fpage>1115</fpage>–<lpage>1262</lpage>.</mixed-citation></ref><ref id="B155"><mixed-citation xmlns:xlink="http://www.w3.org/1999/xlink" xlink:type="simple"><person-group><name name-style="western"><surname>Zaykov</surname><given-names>AN</given-names></name></person-group> (<year>1980b</year>) <article-title>New species of the family <tp:taxon-name><tp:taxon-name-part taxon-name-part-type="family">Braconidae</tp:taxon-name-part></tp:taxon-name> (<tp:taxon-name><tp:taxon-name-part taxon-name-part-type="order">Hymenoptera</tp:taxon-name-part></tp:taxon-name>) for the Bulgarian fauna.</article-title><source>Acta Zoologica Bulgarica</source><volume>16</volume>: <fpage>86</fpage>–<lpage>89</lpage>. [in Bulgarian with English summary]</mixed-citation></ref><ref id="B38"><mixed-citation xmlns:xlink="http://www.w3.org/1999/xlink" xlink:type="simple"><person-group><name name-style="western"><surname>Fahringer</surname><given-names>J</given-names></name></person-group> (<year>1932</year>) Opuscula braconologica. Band 3. Palaearktischen Region. Opuscula braconologica 4: 241–320. Wagner, Wien.</mixed-citation></ref><ref id="B137"><mixed-citation xmlns:xlink="http://www.w3.org/1999/xlink" xlink:type="simple"><person-group><name name-style="western"><surname>Tobias</surname><given-names>VI</given-names></name></person-group> (<year>1976</year>) <article-title>Braconids of the Caucasus (<tp:taxon-name><tp:taxon-name-part taxon-name-part-type="order">Hymenoptera</tp:taxon-name-part></tp:taxon-name>, <tp:taxon-name><tp:taxon-name-part taxon-name-part-type="family">Braconidae</tp:taxon-name-part></tp:taxon-name>).</article-title><source>Opredeliteli po Faune SSSR</source><volume>110</volume>: <fpage>1</fpage>–<lpage>286</lpage>. [in Russian]</mixed-citation></ref><ref id="B138"><mixed-citation xmlns:xlink="http://www.w3.org/1999/xlink" xlink:type="simple"><person-group><name name-style="western"><surname>Tobias</surname><given-names>VI</given-names></name></person-group> (<year>1986</year>) <article-title><tp:taxon-name><tp:taxon-name-part taxon-name-part-type="subfamily">Rogadinae</tp:taxon-name-part></tp:taxon-name>: 72–85.</article-title> In: <person-group><name name-style="western"><surname>Medvedev</surname><given-names>GS</given-names></name></person-group> (<role>Ed.</role>) <issue-title>Opredelitel Nasekomych Evrospeiskoi Tsasti SSSR 3, Peredpontdatokrylye 4.</issue-title><source>Opredeliteli po Faune SSSR</source><volume>145</volume>: <fpage>1</fpage>–<lpage>501</lpage>. [Translation (1995): 512–588. Lebanon, U.S.<tp:taxon-name><tp:taxon-name-part taxon-name-part-type="genus">A.</tp:taxon-name-part></tp:taxon-name>]</mixed-citation></ref><ref id="B86"><mixed-citation xmlns:xlink="http://www.w3.org/1999/xlink" xlink:type="simple"><person-group><name name-style="western"><surname>Papp</surname><given-names>J</given-names></name></person-group> (<year>1987b</year>) First outline of the braconid fauna of Southern Transdanubia, Hungary (<tp:taxon-name><tp:taxon-name-part taxon-name-part-type="order">Hymenoptera</tp:taxon-name-part></tp:taxon-name>, <tp:taxon-name><tp:taxon-name-part taxon-name-part-type="family">Braconidae</tp:taxon-name-part></tp:taxon-name>), 3. <tp:taxon-name><tp:taxon-name-part taxon-name-part-type="subfamily">Helconinae</tp:taxon-name-part></tp:taxon-name>, <tp:taxon-name><tp:taxon-name-part taxon-name-part-type="subfamily">Homolobinae</tp:taxon-name-part></tp:taxon-name>, <tp:taxon-name><tp:taxon-name-part taxon-name-part-type="subfamily">Macrocentrinae</tp:taxon-name-part></tp:taxon-name>, <tp:taxon-name><tp:taxon-name-part taxon-name-part-type="subfamily">Blacinae</tp:taxon-name-part></tp:taxon-name>, <tp:taxon-name><tp:taxon-name-part taxon-name-part-type="subfamily">Doryctinae</tp:taxon-name-part></tp:taxon-name> and <tp:taxon-name><tp:taxon-name-part taxon-name-part-type="subfamily">Rogadinae</tp:taxon-name-part></tp:taxon-name>. A Janus Pannonius Muzeum Evkonyve 30–31 (1985–1986): 33–36.</mixed-citation></ref><ref id="B88"><mixed-citation xmlns:xlink="http://www.w3.org/1999/xlink" xlink:type="simple"><person-group><name name-style="western"><surname>Papp</surname><given-names>J</given-names></name></person-group> (<year>1991a</year>) <article-title>Parasitic wasps of the superfamily <tp:taxon-name><tp:taxon-name-part taxon-name-part-type="superfamily">Ichneumonoidea</tp:taxon-name-part></tp:taxon-name>. <tp:taxon-name><tp:taxon-name-part taxon-name-part-type="family">Braconidae</tp:taxon-name-part></tp:taxon-name>. 18. <tp:taxon-name><tp:taxon-name-part taxon-name-part-type="subfamily">Doryctinae</tp:taxon-name-part></tp:taxon-name>. 19. <tp:taxon-name><tp:taxon-name-part taxon-name-part-type="subfamily">Rogadinae</tp:taxon-name-part></tp:taxon-name>.</article-title><source>Magyarorszag Allatvilaga [Fauna Hungariae]</source><volume>167</volume>: <fpage>1</fpage>–<lpage>122</lpage>.</mixed-citation></ref><ref id="B8"><mixed-citation xmlns:xlink="http://www.w3.org/1999/xlink" xlink:type="simple"><person-group><name name-style="western"><surname>Belokobylskij</surname><given-names>SA</given-names></name></person-group> (<year>2000</year>) <article-title><tp:taxon-name><tp:taxon-name-part taxon-name-part-type="subfamily">Rogadinae</tp:taxon-name-part></tp:taxon-name>: 15–109.</article-title> In: <person-group><name name-style="western"><surname>Ler</surname><given-names>PA</given-names></name></person-group> (<role>Ed.</role>) <issue-title>Key to the insects of Russian Far East, vol. 4.</issue-title><source><tp:taxon-name><tp:taxon-name-part taxon-name-part-type="order">Neuropteroidea</tp:taxon-name-part></tp:taxon-name>, <tp:taxon-name><tp:taxon-name-part taxon-name-part-type="order">Mecoptera</tp:taxon-name-part></tp:taxon-name>, <tp:taxon-name><tp:taxon-name-part taxon-name-part-type="order">Hymenoptera</tp:taxon-name-part></tp:taxon-name>, pt</source><volume>4</volume>: <fpage>1</fpage>–<lpage>651</lpage>. Vladivostok.</mixed-citation></ref><ref id="B63"><mixed-citation xmlns:xlink="http://www.w3.org/1999/xlink" xlink:type="simple"><person-group><name name-style="western"><surname>Ku</surname><given-names>DS</given-names></name><name name-style="western"><surname>Belokobylskij</surname><given-names>SA</given-names></name><name name-style="western"><surname>Cha</surname><given-names>JY</given-names></name></person-group> (<year>2001</year>) <article-title><tp:taxon-name><tp:taxon-name-part taxon-name-part-type="order">Hymenoptera</tp:taxon-name-part></tp:taxon-name> (<tp:taxon-name><tp:taxon-name-part taxon-name-part-type="family">Braconidae</tp:taxon-name-part></tp:taxon-name>). Economic Insects of Korea 16. <tp:taxon-name><tp:taxon-name-part taxon-name-part-type="class">Insecta</tp:taxon-name-part></tp:taxon-name> Koreana, Suppl.</article-title><volume>23</volume>: <fpage>1</fpage>–<lpage>283</lpage>.</mixed-citation></ref><ref id="B10"><mixed-citation xmlns:xlink="http://www.w3.org/1999/xlink" xlink:type="simple"><person-group><name name-style="western"><surname>Belokobylskij</surname><given-names>SA</given-names></name><name name-style="western"><surname>Taeger</surname><given-names>A</given-names></name><name name-style="western"><surname>van Achterberg</surname><given-names>C</given-names></name><name name-style="western"><surname>Haeselbarth</surname><given-names>E</given-names></name><name name-style="western"><surname>Riedel</surname><given-names>M</given-names></name></person-group> (<year>2003</year>) <article-title>Checklist of the <tp:taxon-name><tp:taxon-name-part taxon-name-part-type="family">Braconidae</tp:taxon-name-part></tp:taxon-name> (<tp:taxon-name><tp:taxon-name-part taxon-name-part-type="order">Hymenoptera</tp:taxon-name-part></tp:taxon-name>) of Germany.</article-title><source>Beiträge zur Entomologie</source><volume>53</volume>(<issue>2</issue>): <fpage>341</fpage>–<lpage>435</lpage>.</mixed-citation></ref><ref id="B97"><mixed-citation xmlns:xlink="http://www.w3.org/1999/xlink" xlink:type="simple"><person-group><name name-style="western"><surname>Papp</surname><given-names>J</given-names></name></person-group> (<year>2005</year>) <article-title>A checklist of the <tp:taxon-name><tp:taxon-name-part taxon-name-part-type="family">Braconidae</tp:taxon-name-part></tp:taxon-name> of Hungary (<tp:taxon-name><tp:taxon-name-part taxon-name-part-type="order">Hymenoptera</tp:taxon-name-part></tp:taxon-name>). Folia Entomologica Hungarica.</article-title><volume>66</volume>: <fpage>137</fpage>–<lpage>194</lpage>.</mixed-citation></ref><ref id="B65"><mixed-citation xmlns:xlink="http://www.w3.org/1999/xlink" xlink:type="simple"><person-group><name name-style="western"><surname>Lozan</surname><given-names>A</given-names></name><name name-style="western"><surname>Belokobylskij</surname><given-names>S</given-names></name><name name-style="western"><surname>van Achterberg</surname><given-names>C</given-names></name><name name-style="western"><surname>Monaghan</surname><given-names>M</given-names></name></person-group> (<year>2010</year>) Diversity and distribution of <tp:taxon-name><tp:taxon-name-part taxon-name-part-type="family">Braconidae</tp:taxon-name-part></tp:taxon-name>, a family of parasitoid wasps in the Central European peatbogs of South Bohemia, Czech Republic Journal of Insect Science 10: 16(1–21). <ext-link xlink:type="simple" ext-link-type="doi" xlink:href="10.1673/031.010.1601">https://doi.org/10.1673/031.010.1601</ext-link></mixed-citation></ref></ref-list></tp:taxon-treatment>
