# Supplementary material for: Revision of the western Palaearctic species of Aleiodes Wesmael (Hymenoptera, Braconidae, Rogadinae). Part 2: Revision of the A. apicalis group
Source: Zookeys. 2020 Mar 16;919:1–259. doi: 10.3897/zookeys.919.39642 (PMC7197265; doi:10.3897/zookeys.919.39642)
Supplement: XML Treatment for Aleiodes pallidistigmus [file zookeys.919.39642-treatment30.xml]

<!DOCTYPE tp:taxon-treatment
  PUBLIC "-//TaxonX//DTD Taxonomic Treatment Publishing DTD v0 20100105//EN" "tax-treatment-NSO.dtd">
<tp:taxon-treatment xmlns:tp="http://www.plazi.org/taxpub"><tp:treatment-meta><kwd-group><label>Taxon classification</label><kwd><named-content xmlns:xlink="http://www.w3.org/1999/xlink" content-type="kingdom">Animalia</named-content></kwd><kwd><named-content xmlns:xlink="http://www.w3.org/1999/xlink" content-type="order">Hymenoptera</named-content></kwd><kwd><named-content xmlns:xlink="http://www.w3.org/1999/xlink" content-type="family">Braconidae</named-content></kwd></kwd-group><mixed-citation publication-type="journal"><person-group><name><surname>van Achterberg</surname><given-names>Cornelis</given-names></name><name><surname>Shaw</surname><given-names>Mark R.</given-names></name><name><surname>Quicke</surname><given-names>Donald L.J.</given-names></name></person-group><article-title>Revision of the western Palaearctic species of <italic><tp:taxon-name><tp:taxon-name-part taxon-name-part-type="genus" reg="Aleiodes">Aleiodes</tp:taxon-name-part></tp:taxon-name></italic> Wesmael (<tp:taxon-name><tp:taxon-name-part taxon-name-part-type="order">Hymenoptera</tp:taxon-name-part></tp:taxon-name>, <tp:taxon-name><tp:taxon-name-part taxon-name-part-type="family">Braconidae</tp:taxon-name-part></tp:taxon-name>, <tp:taxon-name><tp:taxon-name-part taxon-name-part-type="subfamily">Rogadinae</tp:taxon-name-part></tp:taxon-name>). Part 2: Revision of the <italic><tp:taxon-name><tp:taxon-name-part taxon-name-part-type="genus" reg="Aleiodes">A.</tp:taxon-name-part> <tp:taxon-name-part taxon-name-part-type="species" reg="apicalis">apicalis</tp:taxon-name-part></tp:taxon-name></italic> group</article-title><source>Zookeys</source><day>16</day><month>3</month><year>2020</year><volume>919</volume><fpage>1</fpage><lpage>259</lpage><pub-id pub-id-type="doi">10.3897/zookeys.919.39642</pub-id></mixed-citation></tp:treatment-meta><tp:nomenclature><tp:taxon-name><object-id xmlns:xlink="http://www.w3.org/1999/xlink" content-type="arpha" xlink:type="simple">2DDCBC74-9D5C-5AA5-9C5B-4B625E197404</object-id>
              <tp:taxon-name-part taxon-name-part-type="genus" reg="Aleiodes">Aleiodes</tp:taxon-name-part>
              <tp:taxon-name-part taxon-name-part-type="species" reg="pallidistigmus">pallidistigmus</tp:taxon-name-part>
            </tp:taxon-name><tp:taxon-authority>(Telenga, 1941)</tp:taxon-authority><xref ref-type="fig" rid="F83">Figs 558–559</xref><xref ref-type="fig" rid="F84">, 560–572</xref><tp:nomenclature-citation-list><tp:nomenclature-citation><tp:taxon-name>
                  <tp:taxon-name-part taxon-name-part-type="genus" reg="Rhogas">Rhogas</tp:taxon-name-part> (<tp:taxon-name-part taxon-name-part-type="subgenus" reg="Rhogas">Rhogas</tp:taxon-name-part>) <tp:taxon-name-part taxon-name-part-type="species" reg="pallidistigmus">pallidistigmus</tp:taxon-name-part></tp:taxon-name><comment>Telenga, 1941: xii, 143, 177 (but also as <italic>palidistigma</italic> (p. 409) and <tp:taxon-name><tp:taxon-name-part taxon-name-part-type="genus" reg="Aleiodes"/><tp:taxon-name-part taxon-name-part-type="species" reg="pallidistigma">pallidistigma</tp:taxon-name-part></tp:taxon-name> (p. 420)) [examined].</comment></tp:nomenclature-citation><tp:nomenclature-citation><tp:taxon-name>
                  <tp:taxon-name-part taxon-name-part-type="genus" reg="Rogas">Rogas</tp:taxon-name-part> <tp:taxon-name-part taxon-name-part-type="species" reg="pallidistigmus">pallidistigmus</tp:taxon-name-part></tp:taxon-name><comment>; <xref ref-type="bibr" rid="B121">Shenefelt 1975</xref>: 1241.</comment></tp:nomenclature-citation><tp:nomenclature-citation><tp:taxon-name>
                  <tp:taxon-name-part taxon-name-part-type="genus" reg="Aleiodes">Aleiodes</tp:taxon-name-part> (<tp:taxon-name-part taxon-name-part-type="subgenus" reg="Neorhogas">Neorhogas</tp:taxon-name-part>) <tp:taxon-name-part taxon-name-part-type="species" reg="pallidistigmus">pallidistigmus</tp:taxon-name-part></tp:taxon-name><comment>; <xref ref-type="bibr" rid="B84">Papp 1985b</xref>: 348.</comment></tp:nomenclature-citation><tp:nomenclature-citation><tp:taxon-name>
                  <tp:taxon-name-part taxon-name-part-type="genus" reg="Aleiodes">Aleiodes</tp:taxon-name-part> (<tp:taxon-name-part taxon-name-part-type="subgenus" reg="Chelonorhogas">Chelonorhogas</tp:taxon-name-part>) <tp:taxon-name-part taxon-name-part-type="species" reg="pallidistigmus">pallidistigmus</tp:taxon-name-part></tp:taxon-name><comment>; <xref ref-type="bibr" rid="B26">Chen and He 1997</xref>: 41; <xref ref-type="bibr" rid="B43">Fortier and Shaw 1999</xref>: 228; <xref ref-type="bibr" rid="B8">Belokobylskij 2000</xref>: 47; <xref ref-type="bibr" rid="B63">Ku et al. 2001</xref>: 237.</comment></tp:nomenclature-citation><tp:nomenclature-citation><tp:taxon-name>
                  <tp:taxon-name-part taxon-name-part-type="genus" reg="Aleiodes">Aleiodes</tp:taxon-name-part> <tp:taxon-name-part taxon-name-part-type="species" reg="pallidistigma">pallidistigma</tp:taxon-name-part></tp:taxon-name><comment>; <xref ref-type="bibr" rid="B49">He et al., 2000</xref>: 667.</comment></tp:nomenclature-citation><tp:nomenclature-citation><tp:taxon-name>
                  <tp:taxon-name-part taxon-name-part-type="genus" reg="Rogas">Rogas</tp:taxon-name-part> <tp:taxon-name-part taxon-name-part-type="species" reg="heterostigma">heterostigma</tp:taxon-name-part></tp:taxon-name><comment>Stelfox, 1953: 149; <xref ref-type="bibr" rid="B121">Shenefelt 1975</xref>: 1233 [examined]. Syn. nov.</comment></tp:nomenclature-citation><tp:nomenclature-citation><tp:taxon-name>
                  <tp:taxon-name-part taxon-name-part-type="genus" reg="Aleiodes">Aleiodes</tp:taxon-name-part> (<tp:taxon-name-part taxon-name-part-type="subgenus" reg="Neorhogas">Neorhogas</tp:taxon-name-part>) <tp:taxon-name-part taxon-name-part-type="species" reg="heterostigma">heterostigma</tp:taxon-name-part></tp:taxon-name><comment>; <xref ref-type="bibr" rid="B83">Papp 1985a</xref>: 143, 146–147, 153, <xref ref-type="bibr" rid="B88">1991a</xref>: 95.</comment></tp:nomenclature-citation><tp:nomenclature-citation><tp:taxon-name>
                  <tp:taxon-name-part taxon-name-part-type="genus" reg="Aleiodes">Aleiodes</tp:taxon-name-part> <tp:taxon-name-part taxon-name-part-type="species" reg="heterostigma">heterostigma</tp:taxon-name-part></tp:taxon-name><comment>; <xref ref-type="bibr" rid="B77">O’Connor et al. 1999</xref>: 91; <xref ref-type="bibr" rid="B97">Papp 2005</xref>: 177.</comment></tp:nomenclature-citation></tp:nomenclature-citation-list></tp:nomenclature><tp:treatment-sec sec-type="type material" id="SECID0ENRJM"><title>Type material.</title><p>Paratypes of <italic><tp:taxon-name><tp:taxon-name-part taxon-name-part-type="genus" reg="Aleiodes">A.</tp:taxon-name-part> <tp:taxon-name-part taxon-name-part-type="species" reg="heterostigma">heterostigma</tp:taxon-name-part></tp:taxon-name></italic>, 4 ♀ + 1 ♂ (<named-content xmlns:xlink="http://www.w3.org/1999/xlink" content-type="dwc:institutional_code" xlink:type="simple">ZJUH</named-content>, <named-content xmlns:xlink="http://www.w3.org/1999/xlink" content-type="dwc:institutional_code" xlink:type="simple">USNM</named-content>), “[<bold>Ireland</bold>], Rye Water, Co. KD, 5/9.vii.[19]42, AWS[telfox]”; 1 ♀ (<abbrev xmlns:xlink="http://www.w3.org/1999/xlink" content-type="institution" xlink:title="Naturalis Biodiversity Center, Leiden" id="ABBRID0EQSJM" xlink:type="simple">RMNH</abbrev>), id., but 5.vii.1942; 1 ♀ (<named-content xmlns:xlink="http://www.w3.org/1999/xlink" content-type="dwc:institutional_code" xlink:type="simple">NMI</named-content>), id., but 8.vii.1948; 1 ♂ (<named-content xmlns:xlink="http://www.w3.org/1999/xlink" content-type="dwc:institutional_code" xlink:type="simple">NMI</named-content>), “[Ireland], Woodbrook, OC, 26.vi.[19]38”. Holotype of <italic><tp:taxon-name><tp:taxon-name-part taxon-name-part-type="genus" reg="Aleiodes">A.</tp:taxon-name-part> <tp:taxon-name-part taxon-name-part-type="species" reg="pallidistigmus">pallidistigmus</tp:taxon-name-part></tp:taxon-name></italic> (♀, <named-content xmlns:xlink="http://www.w3.org/1999/xlink" content-type="dwc:institutional_code" xlink:type="simple">ZISP</named-content>) from Far East Russia (Primorsky Krai, Ussuri area, Vinogradovka, 10.viii.1929, Kiritshenko).</p></tp:treatment-sec><tp:treatment-sec sec-type="material" id="SECID0EYTJM"><title>Additional material.</title><p>1 ♀ (<abbrev xmlns:xlink="http://www.w3.org/1999/xlink" content-type="institution" xlink:title="Naturalis Biodiversity Center, Leiden" id="ABBRID0E5TJM" xlink:type="simple">RMNH</abbrev>), “<bold>Belgium</bold>: Liège, Mt. Rigi, 650 m, 2.viii.1986, at light, C. v. Achterberg, <abbrev xmlns:xlink="http://www.w3.org/1999/xlink" content-type="institution" xlink:title="Naturalis Biodiversity Center, Leiden" id="ABBRID0EFUJM" xlink:type="simple">RMNH</abbrev>”; 1 ♀ (<named-content xmlns:xlink="http://www.w3.org/1999/xlink" content-type="dwc:institutional_code" xlink:type="simple">MTMA</named-content>), “Dania [= <bold>Denmark</bold>]: S-Jutland, Kragelund Mose, near Baekke, 11.viii.1973, [T.] Munk”; 1 ♀ (<named-content xmlns:xlink="http://www.w3.org/1999/xlink" content-type="dwc:institutional_code" xlink:type="simple">NMS</named-content>), “<bold>Wales</bold>: Cereigion, Rhôs Rhydd, SN572738, Molinia bog, 30.vii.1987, NCC Welsh Peatland Survey, P. Holmes, NMSZ 1996.023”; 1 ♂ (<named-content xmlns:xlink="http://www.w3.org/1999/xlink" content-type="dwc:institutional_code" xlink:type="simple">NMS</named-content>) “Wales; Ceredigion, Comin Esgair Maen, SN652649, <italic><tp:taxon-name><tp:taxon-name-part taxon-name-part-type="genus" reg="Equisetum">Equisetum</tp:taxon-name-part></tp:taxon-name></italic> bog, 23.vii.1987, NCC Welsh Peatland Survey, P. Holmes, NMSZ 1996.023”; 1 ♂ (<named-content xmlns:xlink="http://www.w3.org/1999/xlink" content-type="dwc:institutional_code" xlink:type="simple">FMNH</named-content>), “Fennia [= <bold>Finland</bold>]: Helsinki, 27.vii.1978, O. Ranin”; 1 ♀ (<named-content xmlns:xlink="http://www.w3.org/1999/xlink" content-type="dwc:institutional_code" xlink:type="simple">NMS</named-content>) Far East Russia, Anismovka v. Shkotova/S Primorje reg., 11–13.viii.2003, leg. Osipov”; 2 ♀ (<abbrev xmlns:xlink="http://www.w3.org/1999/xlink" xlink:title="M. Riedel Collection" id="ABBRID0E6VJM" xlink:type="simple">MRC</abbrev>) “Far East Russia, S. Primorje reg., Lazo distr. Valentin 17–18.vii.2003 leg. Osipov”: 1 ♀ (<named-content xmlns:xlink="http://www.w3.org/1999/xlink" content-type="dwc:institutional_code" xlink:type="simple">NMS</named-content>) [Russian, Far East]; 2 ♀ (<abbrev xmlns:xlink="http://www.w3.org/1999/xlink" content-type="institution" xlink:title="Naturalis Biodiversity Center, Leiden" id="ABBRID0ELWJM" xlink:type="simple">RMNH</abbrev>), “<bold>China</bold>: Jilin, Gomngzhuling, <named-content xmlns:xlink="http://www.w3.org/1999/xlink" content-type="dwc:verbatimCoordinates" xlink:type="simple"><named-content content-type="geo-json" specific-use="{&#34;type&#34;:&#34;Point&#34;,&#34;coordinates&#34;:[124.133333,43.083333]}" id="NCID0EVWJM" xlink:type="simple">43°5'N, 124°8'E</named-content></named-content>, viii–ix.1983, Wang Chenghun”.</p></tp:treatment-sec><tp:treatment-sec sec-type="Molecular data" id="SECID0EZWJM"><title>Molecular data.</title><p>None.</p></tp:treatment-sec><tp:treatment-sec sec-type="biology" id="SECID0E5WJM"><title>Biology.</title><p>Unknown for West Palaearctic populations. Specimens have been collected in (June)July-August in open boggy areas, certainly at least sometimes over limestone. Presumably univoltine, but we have not seen reared material from West Palaearctic and the overwintering mode is unclear.</p></tp:treatment-sec><tp:treatment-sec sec-type="diagnosis" id="SECID0EDXJM"><title>Diagnosis.</title><p>Maximum width of hypoclypeal depression 0.4–0.5 × minimum width of face (Fig. <xref ref-type="fig" rid="F84">568</xref>); OOL of ♀ approx. 1.3 × as long as diameter of posterior ocellus and densely granulate (Fig. <xref ref-type="fig" rid="F84">569</xref>); penultimate segments rather slender and antenna 1.5 × as long as fore wing; ventral margin of clypeus thick, not protruding in lateral view; mesoscutal lobes finely granulate-punctulate and matt; precoxal area coarsely rugose; marginal cell of fore wing of ♀ ending rather close to wing apex (Fig. <xref ref-type="fig" rid="F84">560</xref>); vein 1-CU1 of fore wing 0.4–0.5 × as long as vein 2-CU1 (Fig. <xref ref-type="fig" rid="F84">560</xref>); hind tarsal claws rather robust and only brownish setose (Fig. <xref ref-type="fig" rid="F84">571</xref>); 3<sup>rd</sup> tergite and basal half of 4<sup>th</sup> tergite coriaceous and dull; labial palp yellowish brown or brown; basal half of hind tibia reddish or yellowish, slightly paler than basal half of hind femur, and its apex reddish or yellowish; 4<sup>th</sup> and 5<sup>th</sup> tergites black.</p></tp:treatment-sec><tp:treatment-sec sec-type="description" id="SECID0EFYJM"><title>Description.</title><p>Redescribed ♀ paratype of <italic><tp:taxon-name><tp:taxon-name-part taxon-name-part-type="genus" reg="Aleiodes">A.</tp:taxon-name-part> <tp:taxon-name-part taxon-name-part-type="species" reg="heterostigma">heterostigma</tp:taxon-name-part></tp:taxon-name></italic> (<abbrev xmlns:xlink="http://www.w3.org/1999/xlink" content-type="institution" xlink:title="Naturalis Biodiversity Center, Leiden" id="ABBRID0EWYJM" xlink:type="simple">RMNH</abbrev>) from Ireland (Rye Water). Length of fore wing 4.9 mm, of body 6.3 mm.</p><p><bold><italic>Head.</italic></bold> Antennal segments of ♀ 58, length of antenna 1.1 × fore wing, its subapical segments rather robust (Fig. <xref ref-type="fig" rid="F84">567</xref>); frons largely superficially granulate; OOL 1.8 × diameter of posterior ocellus, and superficially rugulose-granulate and shiny; vertex superficially rugulose-granulate, rather shiny; clypeus with some punctures; ventral margin of clypeus thick and not protruding forwards (Fig. <xref ref-type="fig" rid="F84">570</xref>); width of hypoclypeal depression 0.4 × minimum width of face (Fig. <xref ref-type="fig" rid="F84">568</xref>); length of eye 1.3 × temple in dorsal view (Fig. <xref ref-type="fig" rid="F84">569</xref>); vertex behind stemmaticum superficially granulate-rugulose; clypeus near lower level of eyes; length of malar space 0.4 × length of eye in lateral view.</p><p><bold><italic>Mesosoma.</italic></bold> Mesoscutal lobes densely and finely punctate-granulate, matt; precoxal area of mesopleuron coarsely rugose medially; remainder of mesopleuron coarsely punctate, with some rugae near speculum and interspaces superficially granulate; scutellum rather flat, punctulate-granulate and with weak lateral carinae; propodeum rather convex, shiny and coarsely rugose, medio-longitudinal carina distinct only on its anterior half.</p><p><bold><italic>Wings.</italic></bold> Fore wing: r 0.3 × 3-SR (Fig. <xref ref-type="fig" rid="F84">560</xref>); 1-CU1 horizontal, 0.45 × 2-CU1; r-m 0.7 × 3-SR; 2<sup>nd</sup> submarginal cell short (Fig. <xref ref-type="fig" rid="F84">560</xref>); cu-a inclivous, straight; 1-M slightly curved posteriorly; surroundings of M+CU1, 1-M and 1-CU1 setose. Hind wing: marginal cell gradually widened with basal half rather narrow (Fig. <xref ref-type="fig" rid="F84">561</xref>), its apical width 2.6 × width at level of hamuli; 2-SC+R short longitudinal; m-cu weakly developed; M+CU:1-M = 35:26; 1r-m 0.5 × 1-M.</p><p><bold><italic>Legs.</italic></bold> Tarsal claws rather robust and only brownish setose (Fig. <xref ref-type="fig" rid="F84">572</xref>); hind coxa coarsely punctate, dorsally with oblique striae; hind trochantellus robust; length of hind femur and basitarsus 4.1 and 4.6 × their width, respectively; length of inner hind spur 0.5 × hind basitarsus.</p><p><bold><italic>Metasoma.</italic></bold> First tergite rather flattened, as long as wide apically; 1<sup>st</sup> and 2<sup>nd</sup> tergites and base of 3<sup>rd</sup> tergite finely and irregularly longitudinally rugose, with medio-longitudinal carina weak; medio-basal area of 2<sup>nd</sup> tergite triangular and short (Fig. <xref ref-type="fig" rid="F84">564</xref>); 2<sup>nd</sup> suture rather deep and crenulate; apical half of 3<sup>rd</sup> tergite punctate-granulate, remainder of metasoma smooth except for some superficial micro-sculpture; 4<sup>th</sup> and apical half of 3<sup>rd</sup> tergite without sharp lateral crease; ovipositor sheath wide, with long setae and apically truncate (Fig. <xref ref-type="fig" rid="F83">559</xref>).</p><p><bold><italic>Colour.</italic></bold> Black; telotarsi largely and basal quarter of antenna dark brown; palpi, tegulae and pterostigma pale yellow; remainder of legs, 1<sup>st</sup> and 2<sup>nd</sup> tergites, basal half of 3<sup>rd</sup> tergite largely and pronotum orange brown; veins brown; wing membrane subhyaline.</p><p><bold><italic>Variation.</italic></bold> Pronotum anteriorly and basal half of antenna orange brown to dark brown, pterostigma is yellowish to largely (except base) rather dark brown; length of malar space 1.0–1.4 × basal width of mandible; OOL 0.7–1.8 × diameter of ocellus and metapleuron medially more or less punctate, rugulose-coriaceous or rugose. Antennal segments: ♀ 54(1), 58(1), 59(4), 60(2), 62(1), 64(1); ♂ 59(1), 60(1), 62(1). Apical tergites of ♂ type 1, fringe absent.</p></tp:treatment-sec><tp:treatment-sec sec-type="distribution" id="SECID0EM3JM"><title>Distribution.</title><p>*Belgium, British Isles (Ireland, Wales), China, *Denmark, *Finland, Russia (Far East).</p></tp:treatment-sec><tp:treatment-sec sec-type="New synonymy" id="SECID0ER3JM"><title>New synonymy.</title><p>We tried to separate the East Palaearctic <italic><tp:taxon-name><tp:taxon-name-part taxon-name-part-type="genus" reg="Aleiodes">A.</tp:taxon-name-part> <tp:taxon-name-part taxon-name-part-type="species" reg="pallidistigmus">pallidistigmus</tp:taxon-name-part></tp:taxon-name></italic> from the West Palaearctic <italic><tp:taxon-name><tp:taxon-name-part taxon-name-part-type="genus" reg="Aleiodes">A.</tp:taxon-name-part> <tp:taxon-name-part taxon-name-part-type="species" reg="heterostigma">heterostigma</tp:taxon-name-part></tp:taxon-name></italic>, but efforts were in vain. The differences such as the colour of the basal half of the antenna (dark brown in <italic><tp:taxon-name><tp:taxon-name-part taxon-name-part-type="genus" reg="Aleiodes">A.</tp:taxon-name-part> <tp:taxon-name-part taxon-name-part-type="species" reg="heterostigma">heterostigma</tp:taxon-name-part></tp:taxon-name></italic> and usually yellowish or brown in <italic><tp:taxon-name><tp:taxon-name-part taxon-name-part-type="genus" reg="Aleiodes">A.</tp:taxon-name-part> <tp:taxon-name-part taxon-name-part-type="species" reg="pallidistigmus">pallidistigmus</tp:taxon-name-part></tp:taxon-name></italic>), the eyes and ocelli often smaller, OOL 1.1–1.8 × diameter of ocellus (0.7–1.4 ×), malar space 1.2–1.3 × basal width of mandible (1.0–1.4 ×) and metapleuron with a shiny and more or less punctate area (less shiny and rugulose-coriaceous or rugose) are too variable to justify separation of <italic><tp:taxon-name><tp:taxon-name-part taxon-name-part-type="genus" reg="Aleiodes">A.</tp:taxon-name-part> <tp:taxon-name-part taxon-name-part-type="species" reg="heterostigma">heterostigma</tp:taxon-name-part></tp:taxon-name></italic>. Therefore, we synonymise <italic><tp:taxon-name><tp:taxon-name-part taxon-name-part-type="genus" reg="Aleiodes">A.</tp:taxon-name-part> <tp:taxon-name-part taxon-name-part-type="species" reg="heterostigma">heterostigma</tp:taxon-name-part></tp:taxon-name></italic> with <italic><tp:taxon-name><tp:taxon-name-part taxon-name-part-type="genus" reg="Aleiodes">A.</tp:taxon-name-part> <tp:taxon-name-part taxon-name-part-type="species" reg="pallidistigmus">pallidistigmus</tp:taxon-name-part></tp:taxon-name></italic> (syn. nov.).</p><fig id="F83" position="float" orientation="portrait"><object-id xmlns:xlink="http://www.w3.org/1999/xlink" content-type="doi" xlink:type="simple">10.3897/zookeys.919.39642.figures558-559</object-id><object-id xmlns:xlink="http://www.w3.org/1999/xlink" content-type="arpha" xlink:type="simple">42663AF1-09C8-50CC-89B5-15D17A31DB04</object-id><label>Figures 558, 559.</label><caption><p><italic><tp:taxon-name><tp:taxon-name-part taxon-name-part-type="genus" reg="Aleiodes">Aleiodes</tp:taxon-name-part> <tp:taxon-name-part taxon-name-part-type="species" reg="pallidistigmus">pallidistigmus</tp:taxon-name-part></tp:taxon-name></italic> (Telenga), ♀, Denmark, Kragelund Mose <bold>558</bold> habitus lateral <bold>559</bold> ovipositor sheath lateral.</p></caption><graphic xmlns:xlink="http://www.w3.org/1999/xlink" xlink:href="zookeys-919-001-g083.jpg" position="float" orientation="portrait" xlink:type="simple" id="oo_390127.jpg"><uri content-type="original_file" xlink:type="simple">https://binary.pensoft.net/fig/390127</uri></graphic></fig><fig id="F84" position="float" orientation="portrait"><object-id xmlns:xlink="http://www.w3.org/1999/xlink" content-type="doi" xlink:type="simple">10.3897/zookeys.919.39642.figures560-572</object-id><object-id xmlns:xlink="http://www.w3.org/1999/xlink" content-type="arpha" xlink:type="simple">81DECFA2-6535-5228-8678-F741198A7730</object-id><label>Figures 560–572.</label><caption><p><italic><tp:taxon-name><tp:taxon-name-part taxon-name-part-type="genus" reg="Aleiodes">Aleiodes</tp:taxon-name-part> <tp:taxon-name-part taxon-name-part-type="species" reg="pallidistigmus">pallidistigmus</tp:taxon-name-part></tp:taxon-name></italic> (Telenga), ♀, Denmark, Kragelund Mose <bold>560</bold> fore wing <bold>561</bold> hind wing <bold>562</bold> mesosoma lateral <bold>563</bold> mesosoma dorsal <bold>564</bold> 1<sup>st</sup>–3<sup>rd</sup> metasomal tergites dorsal <bold>565</bold> fore femur lateral <bold>566</bold> hind femur lateral <bold>567</bold> apex of antenna <bold>568</bold> head anterior <bold>569</bold> head dorsal <bold>570</bold> head lateral <bold>571</bold> outer hind tarsal claw <bold>572</bold> base of antenna.</p></caption><graphic xmlns:xlink="http://www.w3.org/1999/xlink" xlink:href="zookeys-919-001-g084.jpg" position="float" orientation="portrait" xlink:type="simple" id="oo_390128.jpg"><uri content-type="original_file" xlink:type="simple">https://binary.pensoft.net/fig/390128</uri></graphic></fig></tp:treatment-sec><ref-list><ref id="B121"><mixed-citation xmlns:xlink="http://www.w3.org/1999/xlink" xlink:type="simple"><person-group><name name-style="western"><surname>Shenefelt</surname><given-names>RD</given-names></name></person-group> (<year>1975</year>) <article-title><tp:taxon-name><tp:taxon-name-part taxon-name-part-type="family">Braconidae</tp:taxon-name-part></tp:taxon-name> 8. <tp:taxon-name><tp:taxon-name-part taxon-name-part-type="subfamily">Exothecinae</tp:taxon-name-part></tp:taxon-name>, <tp:taxon-name><tp:taxon-name-part taxon-name-part-type="subfamily">Rogadinae</tp:taxon-name-part></tp:taxon-name>.</article-title><source>Hymenopterorum Catalogus (nova editio)</source><volume>12</volume>: <fpage>1115</fpage>–<lpage>1262</lpage>.</mixed-citation></ref><ref id="B84"><mixed-citation xmlns:xlink="http://www.w3.org/1999/xlink" xlink:type="simple"><person-group><name name-style="western"><surname>Papp</surname><given-names>J</given-names></name></person-group> (<year>1985b</year>) <article-title><tp:taxon-name><tp:taxon-name-part taxon-name-part-type="family">Braconidae</tp:taxon-name-part></tp:taxon-name> (<tp:taxon-name><tp:taxon-name-part taxon-name-part-type="order">Hymenoptera</tp:taxon-name-part></tp:taxon-name>) from Korea. VII.</article-title><source>Acta Zoologica Hungarica</source><volume>31</volume>: <fpage>341</fpage>–<lpage>365</lpage>.</mixed-citation></ref><ref id="B26"><mixed-citation xmlns:xlink="http://www.w3.org/1999/xlink" xlink:type="simple"><person-group><name name-style="western"><surname>Chen</surname><given-names>X-X</given-names></name><name name-style="western"><surname>He</surname><given-names>J-H</given-names></name></person-group> (<year>1997</year>) <article-title>Revision of the subfamily <tp:taxon-name><tp:taxon-name-part taxon-name-part-type="subfamily">Rogadinae</tp:taxon-name-part></tp:taxon-name> (<tp:taxon-name><tp:taxon-name-part taxon-name-part-type="order">Hymenoptera</tp:taxon-name-part></tp:taxon-name>: <tp:taxon-name><tp:taxon-name-part taxon-name-part-type="family">Braconidae</tp:taxon-name-part></tp:taxon-name>) from China.</article-title><source>Zoologische Verhandelingen, Leiden</source><volume>308</volume>: <fpage>1</fpage>–<lpage>187</lpage>.</mixed-citation></ref><ref id="B43"><mixed-citation xmlns:xlink="http://www.w3.org/1999/xlink" xlink:type="simple"><person-group><name name-style="western"><surname>Fortier</surname><given-names>JC</given-names></name><name name-style="western"><surname>Shaw</surname><given-names>SR</given-names></name></person-group> (<year>1999</year>) <article-title>Cladistics of the <italic><tp:taxon-name><tp:taxon-name-part taxon-name-part-type="genus">Aleiodes</tp:taxon-name-part></tp:taxon-name></italic> lineage of the subfamily <tp:taxon-name><tp:taxon-name-part taxon-name-part-type="subfamily">Rogadinae</tp:taxon-name-part></tp:taxon-name> (<tp:taxon-name><tp:taxon-name-part taxon-name-part-type="order">Hymenoptera</tp:taxon-name-part></tp:taxon-name>: <tp:taxon-name><tp:taxon-name-part taxon-name-part-type="family">Braconidae</tp:taxon-name-part></tp:taxon-name>).</article-title><source>Journal of <tp:taxon-name><tp:taxon-name-part taxon-name-part-type="order">Hymenoptera</tp:taxon-name-part></tp:taxon-name> Research</source><volume>8</volume>(<issue>2</issue>): <fpage>204</fpage>–<lpage>237</lpage>.</mixed-citation></ref><ref id="B8"><mixed-citation xmlns:xlink="http://www.w3.org/1999/xlink" xlink:type="simple"><person-group><name name-style="western"><surname>Belokobylskij</surname><given-names>SA</given-names></name></person-group> (<year>2000</year>) <article-title><tp:taxon-name><tp:taxon-name-part taxon-name-part-type="subfamily">Rogadinae</tp:taxon-name-part></tp:taxon-name>: 15–109.</article-title> In: <person-group><name name-style="western"><surname>Ler</surname><given-names>PA</given-names></name></person-group> (<role>Ed.</role>) <issue-title>Key to the insects of Russian Far East, vol. 4.</issue-title><source><tp:taxon-name><tp:taxon-name-part taxon-name-part-type="order">Neuropteroidea</tp:taxon-name-part></tp:taxon-name>, <tp:taxon-name><tp:taxon-name-part taxon-name-part-type="order">Mecoptera</tp:taxon-name-part></tp:taxon-name>, <tp:taxon-name><tp:taxon-name-part taxon-name-part-type="order">Hymenoptera</tp:taxon-name-part></tp:taxon-name>, pt</source><volume>4</volume>: <fpage>1</fpage>–<lpage>651</lpage>. Vladivostok.</mixed-citation></ref><ref id="B63"><mixed-citation xmlns:xlink="http://www.w3.org/1999/xlink" xlink:type="simple"><person-group><name name-style="western"><surname>Ku</surname><given-names>DS</given-names></name><name name-style="western"><surname>Belokobylskij</surname><given-names>SA</given-names></name><name name-style="western"><surname>Cha</surname><given-names>JY</given-names></name></person-group> (<year>2001</year>) <article-title><tp:taxon-name><tp:taxon-name-part taxon-name-part-type="order">Hymenoptera</tp:taxon-name-part></tp:taxon-name> (<tp:taxon-name><tp:taxon-name-part taxon-name-part-type="family">Braconidae</tp:taxon-name-part></tp:taxon-name>). Economic Insects of Korea 16. <tp:taxon-name><tp:taxon-name-part taxon-name-part-type="class">Insecta</tp:taxon-name-part></tp:taxon-name> Koreana, Suppl.</article-title><volume>23</volume>: <fpage>1</fpage>–<lpage>283</lpage>.</mixed-citation></ref><ref id="B49"><mixed-citation xmlns:xlink="http://www.w3.org/1999/xlink" xlink:type="simple"><person-group><name name-style="western"><surname>He</surname><given-names>J-H</given-names></name><name name-style="western"><surname>Chen</surname><given-names>X-X</given-names></name><name name-style="western"><surname>Ma</surname><given-names>Y</given-names></name></person-group> (<year>2000</year>) <tp:taxon-name><tp:taxon-name-part taxon-name-part-type="order">Hymenoptera</tp:taxon-name-part></tp:taxon-name><tp:taxon-name><tp:taxon-name-part taxon-name-part-type="family">Braconidae</tp:taxon-name-part></tp:taxon-name>. Fauna Sinica. <tp:taxon-name><tp:taxon-name-part taxon-name-part-type="class">Insecta</tp:taxon-name-part></tp:taxon-name> 18: 1–757. Science Press, Beijing.</mixed-citation></ref><ref id="B83"><mixed-citation xmlns:xlink="http://www.w3.org/1999/xlink" xlink:type="simple"><person-group><name name-style="western"><surname>Papp</surname><given-names>J</given-names></name></person-group> (<year>1985a</year>) <article-title>Contributions to the Braconid fauna of Hungary, VII. <tp:taxon-name><tp:taxon-name-part taxon-name-part-type="subfamily">Rogadinae</tp:taxon-name-part></tp:taxon-name> (<tp:taxon-name><tp:taxon-name-part taxon-name-part-type="order">Hymenoptera</tp:taxon-name-part></tp:taxon-name>: <tp:taxon-name><tp:taxon-name-part taxon-name-part-type="family">Braconidae</tp:taxon-name-part></tp:taxon-name>).</article-title><source>Folia Entomologica Hungarica</source><volume>46</volume>: <fpage>143</fpage>–<lpage>164</lpage>.</mixed-citation></ref><ref id="B88"><mixed-citation xmlns:xlink="http://www.w3.org/1999/xlink" xlink:type="simple"><person-group><name name-style="western"><surname>Papp</surname><given-names>J</given-names></name></person-group> (<year>1991a</year>) <article-title>Parasitic wasps of the superfamily <tp:taxon-name><tp:taxon-name-part taxon-name-part-type="superfamily">Ichneumonoidea</tp:taxon-name-part></tp:taxon-name>. <tp:taxon-name><tp:taxon-name-part taxon-name-part-type="family">Braconidae</tp:taxon-name-part></tp:taxon-name>. 18. <tp:taxon-name><tp:taxon-name-part taxon-name-part-type="subfamily">Doryctinae</tp:taxon-name-part></tp:taxon-name>. 19. <tp:taxon-name><tp:taxon-name-part taxon-name-part-type="subfamily">Rogadinae</tp:taxon-name-part></tp:taxon-name>.</article-title><source>Magyarorszag Allatvilaga [Fauna Hungariae]</source><volume>167</volume>: <fpage>1</fpage>–<lpage>122</lpage>.</mixed-citation></ref><ref id="B77"><mixed-citation xmlns:xlink="http://www.w3.org/1999/xlink" xlink:type="simple"><person-group><name name-style="western"><surname>O’Connor</surname><given-names>JP</given-names></name><name name-style="western"><surname>Nash</surname><given-names>R</given-names></name><name name-style="western"><surname>van Achterberg</surname><given-names>C</given-names></name></person-group> (<year>1999</year>) <article-title>A catalogue of the Irish <tp:taxon-name><tp:taxon-name-part taxon-name-part-type="family">Braconidae</tp:taxon-name-part></tp:taxon-name> (<tp:taxon-name><tp:taxon-name-part taxon-name-part-type="order">Hymenoptera</tp:taxon-name-part></tp:taxon-name>: <tp:taxon-name><tp:taxon-name-part taxon-name-part-type="superfamily">Ichneumonoidea</tp:taxon-name-part></tp:taxon-name>).</article-title><source>Occasional Publication of the Irish Biogeographical Society</source><volume>4</volume>: <fpage>1</fpage>–<lpage>123</lpage>.</mixed-citation></ref><ref id="B97"><mixed-citation xmlns:xlink="http://www.w3.org/1999/xlink" xlink:type="simple"><person-group><name name-style="western"><surname>Papp</surname><given-names>J</given-names></name></person-group> (<year>2005</year>) <article-title>A checklist of the <tp:taxon-name><tp:taxon-name-part taxon-name-part-type="family">Braconidae</tp:taxon-name-part></tp:taxon-name> of Hungary (<tp:taxon-name><tp:taxon-name-part taxon-name-part-type="order">Hymenoptera</tp:taxon-name-part></tp:taxon-name>). Folia Entomologica Hungarica.</article-title><volume>66</volume>: <fpage>137</fpage>–<lpage>194</lpage>.</mixed-citation></ref></ref-list></tp:taxon-treatment>
