# Supplementary material for: Revision of the western Palaearctic species of Aleiodes Wesmael (Hymenoptera, Braconidae, Rogadinae). Part 2: Revision of the A. apicalis group
Source: Zookeys. 2020 Mar 16;919:1–259. doi: 10.3897/zookeys.919.39642 (PMC7197265; doi:10.3897/zookeys.919.39642)
Supplement: XML Treatment for Aleiodes periscelis [file zookeys.919.39642-treatment31.xml]

<!DOCTYPE tp:taxon-treatment
  PUBLIC "-//TaxonX//DTD Taxonomic Treatment Publishing DTD v0 20100105//EN" "tax-treatment-NSO.dtd">
<tp:taxon-treatment xmlns:tp="http://www.plazi.org/taxpub"><tp:treatment-meta><kwd-group><label>Taxon classification</label><kwd><named-content xmlns:xlink="http://www.w3.org/1999/xlink" content-type="kingdom">Animalia</named-content></kwd><kwd><named-content xmlns:xlink="http://www.w3.org/1999/xlink" content-type="order">Hymenoptera</named-content></kwd><kwd><named-content xmlns:xlink="http://www.w3.org/1999/xlink" content-type="family">Braconidae</named-content></kwd></kwd-group><mixed-citation publication-type="journal"><person-group><name><surname>van Achterberg</surname><given-names>Cornelis</given-names></name><name><surname>Shaw</surname><given-names>Mark R.</given-names></name><name><surname>Quicke</surname><given-names>Donald L.J.</given-names></name></person-group><article-title>Revision of the western Palaearctic species of <italic><tp:taxon-name><tp:taxon-name-part taxon-name-part-type="genus" reg="Aleiodes">Aleiodes</tp:taxon-name-part></tp:taxon-name></italic> Wesmael (<tp:taxon-name><tp:taxon-name-part taxon-name-part-type="order">Hymenoptera</tp:taxon-name-part></tp:taxon-name>, <tp:taxon-name><tp:taxon-name-part taxon-name-part-type="family">Braconidae</tp:taxon-name-part></tp:taxon-name>, <tp:taxon-name><tp:taxon-name-part taxon-name-part-type="subfamily">Rogadinae</tp:taxon-name-part></tp:taxon-name>). Part 2: Revision of the <italic><tp:taxon-name><tp:taxon-name-part taxon-name-part-type="genus" reg="Aleiodes">A.</tp:taxon-name-part> <tp:taxon-name-part taxon-name-part-type="species" reg="apicalis">apicalis</tp:taxon-name-part></tp:taxon-name></italic> group</article-title><source>Zookeys</source><day>16</day><month>3</month><year>2020</year><volume>919</volume><fpage>1</fpage><lpage>259</lpage><pub-id pub-id-type="doi">10.3897/zookeys.919.39642</pub-id></mixed-citation></tp:treatment-meta><tp:nomenclature><tp:taxon-name><object-id xmlns:xlink="http://www.w3.org/1999/xlink" content-type="arpha" xlink:type="simple">1A94464D-518E-5653-8810-0820C4462E09</object-id>
              <tp:taxon-name-part taxon-name-part-type="genus" reg="Aleiodes">Aleiodes</tp:taxon-name-part>
              <tp:taxon-name-part taxon-name-part-type="species" reg="periscelis">periscelis</tp:taxon-name-part>
            </tp:taxon-name><tp:taxon-authority>(Reinhard, 1863)</tp:taxon-authority><xref ref-type="fig" rid="F85">Figs 573–576</xref><xref ref-type="fig" rid="F86">, 577–589</xref><xref ref-type="fig" rid="F87">, 590</xref><xref ref-type="fig" rid="F88">, 591–603</xref><tp:nomenclature-citation-list><tp:nomenclature-citation><tp:taxon-name>
                  <tp:taxon-name-part taxon-name-part-type="genus" reg="Rogas">Rogas</tp:taxon-name-part> <tp:taxon-name-part taxon-name-part-type="species" reg="periscelis">periscelis</tp:taxon-name-part></tp:taxon-name><comment>Reinhard, 1863: 254; <xref ref-type="bibr" rid="B121">Shenefelt 1975</xref>: 1242; <xref ref-type="bibr" rid="B62">Kotenko 1992</xref>: 96 [examined].</comment></tp:nomenclature-citation><tp:nomenclature-citation><tp:taxon-name>
                  <tp:taxon-name-part taxon-name-part-type="genus" reg="Rhogas">Rhogas</tp:taxon-name-part> (<tp:taxon-name-part taxon-name-part-type="subgenus" reg="Rhogas">Rhogas</tp:taxon-name-part>) <tp:taxon-name-part taxon-name-part-type="species" reg="periscelis">periscelis</tp:taxon-name-part> <tp:taxon-name-part taxon-name-part-type="infraspecific-rank">var.</tp:taxon-name-part> <tp:taxon-name-part taxon-name-part-type="variety" reg="charkowensis">charkowensis</tp:taxon-name-part></tp:taxon-name><comment>Kokujev, 1898: 297.</comment></tp:nomenclature-citation><tp:nomenclature-citation><tp:taxon-name>
                  <tp:taxon-name-part taxon-name-part-type="genus" reg="Rhogas">Rhogas</tp:taxon-name-part> (<tp:taxon-name-part taxon-name-part-type="subgenus" reg="Rhogas">Rhogas</tp:taxon-name-part>) <tp:taxon-name-part taxon-name-part-type="species" reg="periscelis">periscelis</tp:taxon-name-part> <tp:taxon-name-part taxon-name-part-type="infraspecific-rank">var.</tp:taxon-name-part> <tp:taxon-name-part taxon-name-part-type="variety" reg="charkoviensis">charkoviensis</tp:taxon-name-part></tp:taxon-name><comment>[sic!]; <xref ref-type="bibr" rid="B132">Telenga 1941</xref>: 163, 164.</comment></tp:nomenclature-citation><tp:nomenclature-citation><tp:taxon-name>
                  <tp:taxon-name-part taxon-name-part-type="genus" reg="Rogas">Rogas</tp:taxon-name-part> (<tp:taxon-name-part taxon-name-part-type="subgenus" reg="Rogas">Rogas</tp:taxon-name-part>) <tp:taxon-name-part taxon-name-part-type="species" reg="periscelis">periscelis</tp:taxon-name-part></tp:taxon-name><comment>; <xref ref-type="bibr" rid="B137">Tobias 1976</xref>: 86, <xref ref-type="bibr" rid="B138">1986</xref>: 81 (transl. 133); <xref ref-type="bibr" rid="B82">Papp 1983</xref>: 330.</comment></tp:nomenclature-citation><tp:nomenclature-citation><tp:taxon-name>
                  <tp:taxon-name-part taxon-name-part-type="genus" reg="Aleiodes">Aleiodes</tp:taxon-name-part> (<tp:taxon-name-part taxon-name-part-type="subgenus" reg="Neorhogas">Neorhogas</tp:taxon-name-part>) <tp:taxon-name-part taxon-name-part-type="species" reg="periscelis">periscelis</tp:taxon-name-part></tp:taxon-name><comment>; <xref ref-type="bibr" rid="B83">Papp 1985a</xref>: 161 (lectotype designation), 1985b: 348; 1991a: 79, 1991c: 641, 1994: 307.</comment></tp:nomenclature-citation><tp:nomenclature-citation><tp:taxon-name>
                  <tp:taxon-name-part taxon-name-part-type="genus" reg="Aleiodes">Aleiodes</tp:taxon-name-part> (<tp:taxon-name-part taxon-name-part-type="subgenus" reg="Chelonorhogas">Chelonorhogas</tp:taxon-name-part>) <tp:taxon-name-part taxon-name-part-type="species" reg="periscelis">periscelis</tp:taxon-name-part></tp:taxon-name><comment>; <xref ref-type="bibr" rid="B8">Belokobylskij 2000</xref>: 36.</comment></tp:nomenclature-citation><tp:nomenclature-citation><tp:taxon-name>
                  <tp:taxon-name-part taxon-name-part-type="genus" reg="Aleiodes">Aleiodes</tp:taxon-name-part> <tp:taxon-name-part taxon-name-part-type="species" reg="periscelis">periscelis</tp:taxon-name-part></tp:taxon-name><comment>; <xref ref-type="bibr" rid="B43">Fortier and Shaw 1999</xref>: 230; <xref ref-type="bibr" rid="B9">Belokobylskij and Taeger 2001</xref>: 115; <xref ref-type="bibr" rid="B10">Belokobylskij et al. 2003</xref>: 400 (excluded from German checklist); Papp, 2005: 177.</comment></tp:nomenclature-citation><tp:nomenclature-citation><tp:taxon-name>
                  <tp:taxon-name-part taxon-name-part-type="genus" reg="Rhogas">Rhogas</tp:taxon-name-part> <tp:taxon-name-part taxon-name-part-type="species" reg="jaroslawensis">jaroslawensis</tp:taxon-name-part></tp:taxon-name><comment>Kokujev, 1898: 302. Syn. nov.</comment></tp:nomenclature-citation><tp:nomenclature-citation><tp:taxon-name>
                  <tp:taxon-name-part taxon-name-part-type="genus" reg="Rhogas">Rhogas</tp:taxon-name-part> (<tp:taxon-name-part taxon-name-part-type="subgenus" reg="Rhogas">Rhogas</tp:taxon-name-part>) <tp:taxon-name-part taxon-name-part-type="species" reg="jaroslavensis">jaroslavensis</tp:taxon-name-part></tp:taxon-name><comment>; <xref ref-type="bibr" rid="B132">Telenga 1941</xref>: 176, 408 (invalid emendation).</comment></tp:nomenclature-citation><tp:nomenclature-citation><tp:taxon-name>
                  <tp:taxon-name-part taxon-name-part-type="genus" reg="Rogas">Rogas</tp:taxon-name-part> <tp:taxon-name-part taxon-name-part-type="species" reg="jaroslawensis">jaroslawensis</tp:taxon-name-part></tp:taxon-name><comment>; <xref ref-type="bibr" rid="B121">Shenefelt 1975</xref>: 1235.</comment></tp:nomenclature-citation><tp:nomenclature-citation><tp:taxon-name>
                  <tp:taxon-name-part taxon-name-part-type="genus" reg="Rogas">Rogas</tp:taxon-name-part> (<tp:taxon-name-part taxon-name-part-type="subgenus" reg="Rogas">Rogas</tp:taxon-name-part>) <tp:taxon-name-part taxon-name-part-type="species" reg="jaroslavensis">jaroslavensis</tp:taxon-name-part></tp:taxon-name><comment>; <xref ref-type="bibr" rid="B137">Tobias 1976</xref>: 85.</comment></tp:nomenclature-citation><tp:nomenclature-citation><tp:taxon-name>
                  <tp:taxon-name-part taxon-name-part-type="genus" reg="Rogas">Rogas</tp:taxon-name-part> (<tp:taxon-name-part taxon-name-part-type="subgenus" reg="Rogas">Rogas</tp:taxon-name-part>) <tp:taxon-name-part taxon-name-part-type="species" reg="jaroslawensis">jaroslawensis</tp:taxon-name-part></tp:taxon-name><comment>; <xref ref-type="bibr" rid="B138">Tobias 1986</xref>: 81 (transl.: 133; as synonym of <tp:taxon-name><tp:taxon-name-part taxon-name-part-type="genus" reg="Aleiodes">A.</tp:taxon-name-part> <tp:taxon-name-part taxon-name-part-type="species" reg="rufipes">rufipes</tp:taxon-name-part></tp:taxon-name> (Thomson)).</comment></tp:nomenclature-citation><tp:nomenclature-citation><tp:taxon-name>
                  <tp:taxon-name-part taxon-name-part-type="genus" reg="Aleiodes">Aleiodes</tp:taxon-name-part> (<tp:taxon-name-part taxon-name-part-type="subgenus" reg="Neorhogas">Neorhogas</tp:taxon-name-part>) <tp:taxon-name-part taxon-name-part-type="species" reg="jaroslawensis">jaroslawensis</tp:taxon-name-part></tp:taxon-name><comment>; <xref ref-type="bibr" rid="B83">Papp 1985a</xref>: 153, <xref ref-type="bibr" rid="B88">1991a</xref>: 80.</comment></tp:nomenclature-citation><tp:nomenclature-citation><tp:taxon-name>
                  <tp:taxon-name-part taxon-name-part-type="genus" reg="Aleiodes">Aleiodes</tp:taxon-name-part> <tp:taxon-name-part taxon-name-part-type="species" reg="jaroslawensis">jaroslawensis</tp:taxon-name-part></tp:taxon-name><comment>; <xref ref-type="bibr" rid="B97">Papp 2005</xref>: 177 (as valid species).</comment></tp:nomenclature-citation></tp:nomenclature-citation-list></tp:nomenclature><tp:treatment-sec sec-type="type material" id="SECID0EDNKM"><title>Type material.</title><p>Lectotype of <italic><tp:taxon-name><tp:taxon-name-part taxon-name-part-type="genus" reg="Rogas">R.</tp:taxon-name-part> <tp:taxon-name-part taxon-name-part-type="species" reg="periscelis">periscelis</tp:taxon-name-part></tp:taxon-name></italic>, ♂ (<named-content xmlns:xlink="http://www.w3.org/1999/xlink" content-type="dwc:institutional_code" xlink:type="simple">ZMB</named-content>), “[<bold>Austria</bold>:] Neusiedler See”, “Type”, “Coll. H. Rhd.”, “26696”, “<italic>periscelis</italic> Gir. [= from Giraud]”, “Lectotypus <italic>Rogas periscelis</italic> Rhd., 1863, ♂, Papp, 1982”, “<italic>Aleiodes periscelis</italic> Rhd., ♂, det. Papp J., 1983”; 2 ♂ paralectotypes (<named-content xmlns:xlink="http://www.w3.org/1999/xlink" content-type="dwc:institutional_code" xlink:type="simple">MNHN</named-content>), one with “[Austria:] Prater, Mai”, “ex coll. Giraud”. Holotype of <italic><tp:taxon-name><tp:taxon-name-part taxon-name-part-type="genus" reg="Rogas">R.</tp:taxon-name-part> <tp:taxon-name-part taxon-name-part-type="species" reg="jaroslawensis">jaroslawensis</tp:taxon-name-part></tp:taxon-name></italic>, ♀ (<named-content xmlns:xlink="http://www.w3.org/1999/xlink" content-type="dwc:institutional_code" xlink:type="simple">ZISP</named-content>; examined photos made by K. Samartsev), “[S. <bold>Russia</bold>:] Berditsino [Yaroslavskiy rayon, <named-content xmlns:xlink="http://www.w3.org/1999/xlink" content-type="dwc:verbatimCoordinates" xlink:type="simple"><named-content content-type="geo-json" specific-use="{&#34;type&#34;:&#34;Point&#34;,&#34;coordinates&#34;:[40.108000,57.454000]}" id="NCID0EEPKM" xlink:type="simple">57.454N, 40.108E</named-content></named-content>], 22.vi.1892, A.M. Yakovlev, 1909”, “<italic>Rh. jaroslawensis</italic> Kokw., No. 1909” and with a round golden label.</p></tp:treatment-sec><tp:treatment-sec sec-type="material" id="SECID0EKPKM"><title>Additional material.</title><p>Czech Republic, Germany, Hungary, Russia. Specimens in <abbrev xmlns:xlink="http://www.w3.org/1999/xlink" xlink:title="A. Lozan Collection, Institute of Entomology, České Budĕjovice" id="ABBRID0EQPKM" xlink:type="simple">ALC</abbrev>, <abbrev xmlns:xlink="http://www.w3.org/1999/xlink" content-type="institution" xlink:title="Oberösterreichisches Landesmuseum, Biologiezentrum, Linz" id="ABBRID0EUPKM" xlink:type="simple">BZL</abbrev>, <named-content xmlns:xlink="http://www.w3.org/1999/xlink" content-type="dwc:institutional_code" xlink:type="simple">MTMA</named-content>, <named-content xmlns:xlink="http://www.w3.org/1999/xlink" content-type="dwc:institutional_code" xlink:type="simple">NMS</named-content>, <abbrev xmlns:xlink="http://www.w3.org/1999/xlink" content-type="institution" xlink:title="Senkenberg Deutches Entomologisches Institut, Müncheberg" id="ABBRID0EJQKM" xlink:type="simple">SDEI</abbrev>, <named-content xmlns:xlink="http://www.w3.org/1999/xlink" content-type="dwc:institutional_code" xlink:type="simple">ZISP</named-content>, <named-content xmlns:xlink="http://www.w3.org/1999/xlink" content-type="dwc:institutional_code" xlink:type="simple">ZMB</named-content>, <named-content xmlns:xlink="http://www.w3.org/1999/xlink" content-type="dwc:institutional_code" xlink:type="simple">ZSSM</named-content>.</p></tp:treatment-sec><tp:treatment-sec sec-type="Molecular data" id="SECID0EGRKM"><title>Molecular data.</title><p>None.</p></tp:treatment-sec><tp:treatment-sec sec-type="biology" id="SECID0ELRKM"><title>Biology.</title><p>Unknown but presumably univoltine. Specimens of both sexes collected in April and May suggest that the winter is passed in the mummy. We have not seen reared material, but several Hungarian specimens appear to have been collected in <italic><tp:taxon-name><tp:taxon-name-part taxon-name-part-type="genus" reg="Quercus">Quercus</tp:taxon-name-part></tp:taxon-name></italic>-dominated woodland, but without indication of any association with <italic><tp:taxon-name><tp:taxon-name-part taxon-name-part-type="genus" reg="Quercus">Quercus</tp:taxon-name-part></tp:taxon-name></italic> as such.</p></tp:treatment-sec><tp:treatment-sec sec-type="diagnosis" id="SECID0E6RKM"><title>Diagnosis.</title><p>Maximum width of hypoclypeal depression approx. 0.4 × minimum width of face (Figs <xref ref-type="fig" rid="F85">573</xref>, <xref ref-type="fig" rid="F86">584</xref>); OOL of ♀ 1.5 × as long as diameter of posterior ocellus (Fig. <xref ref-type="fig" rid="F86">585</xref>; of ♂ 1.4 ×; Fig. <xref ref-type="fig" rid="F88">599</xref>), rugulose or rugose and with satin sheen; ventral margin of clypeus thick and not protruding anteriorly (Fig. <xref ref-type="fig" rid="F86">586</xref>); mesoscutum remotely punctulate and with satin sheen, interspaces of lateral lobes largely smooth, of middle lobe superficially coriaceous; area of precoxal sulcus smooth and shiny; length of vein 1-CU1 of fore wing 0.3–0.4 × vein 2-CU1 and 0.5 × vein m-cu; vein 2-SC+R of hind wing subquadrate; hind basitarsus robust; head (including basal half of mandible) black; antenna of ♀ (except scapus and pedicellus, and apically darkened) brownish yellow; apex of hind femur usually largely black dorsally; basal half of hind tibia (largely) pale yellowish; fore coxa dark brown; 2<sup>nd</sup> tergite of ♀ orange or dark reddish brown, of ♂ largely black; 4<sup>th</sup>–6<sup>th</sup> tergites of males flat, and with long dense setosity (Fig. <xref ref-type="fig" rid="F87">590</xref>).</p></tp:treatment-sec><tp:treatment-sec sec-type="description" id="SECID0EDTKM"><title>Description.</title><p>Redescribed ♀ (<abbrev xmlns:xlink="http://www.w3.org/1999/xlink" content-type="institution" xlink:title="Oberösterreichisches Landesmuseum, Biologiezentrum, Linz" id="ABBRID0EJTKM" xlink:type="simple">BZL</abbrev>), Czech Republic (Pisek); length of fore wing 5.8 mm, of body 8.1 mm.</p><p><bold><italic>Head.</italic></bold> Antennal segments 45 (holotype ♀ of <italic><tp:taxon-name><tp:taxon-name-part taxon-name-part-type="genus" reg="Aleiodes">A.</tp:taxon-name-part> <tp:taxon-name-part taxon-name-part-type="species" reg="jaroslawensis">jaroslawensis</tp:taxon-name-part></tp:taxon-name></italic>: 42), length of antenna approx. as long as fore wing, its subbasal and subapical segments robust (Figs <xref ref-type="fig" rid="F86">587</xref>, <xref ref-type="fig" rid="F86">588</xref>); frons largely smooth anteriorly and with curved rugae posteriorly; OOL 1.5 × diameter of posterior ocellus, rugulose and shiny; vertex finely rugose and with satin sheen; clypeus slightly convex and mainly transversely aciculate; ventral margin of clypeus thick and not protruding anteriorly (Fig. <xref ref-type="fig" rid="F86">586</xref>); width of hypoclypeal depression 0.4 × minimum width of face (Fig. <xref ref-type="fig" rid="F86">584</xref>); length of eye 1.5 × temple in dorsal view (Fig. <xref ref-type="fig" rid="F86">585</xref>); vertex behind stemmaticum rugulose; clypeus below lower level of eyes; length of malar space 0.45 × length of eye in lateral view and 1.3 × basal width of mandible.</p><p><bold><italic>Mesosoma.</italic></bold> Mesoscutum remotely punctulate and with satin sheen, interspaces of lateral lobes largely smooth, and of middle lobe superficially coriaceous; scutellum superficially punctate, laterally rugose; precoxal area of mesopleuron smooth and shiny; metapleuron largely densely punctate, but ventrally coarsely rugose; metanotum with distinct median carina anteriorly; propodeum rather flat and coarsely vermiculate rugose, medio-longitudinal carina complete, and slightly tuberculate laterally.</p><p><bold><italic>Wings.</italic></bold> Fore wing: r 0.3 × 3-SR (Fig. <xref ref-type="fig" rid="F86">577</xref>); 1-CU1 horizontal, 0.3 × as long as 2-CU1; r-m 0.6 × 3-SR; 2<sup>nd</sup> submarginal cell medium-sized (Fig. <xref ref-type="fig" rid="F86">577</xref>); cu-a vertical, straight; 1-M nearly straight posteriorly and subparallel; 1-SR slender; surroundings of M+CU1, 1-M and 1-CU1 densely setose. Hind wing: marginal cell gradually widened (but less so in its basal third) and apical width 2.2 × width at level of hamuli (Fig. <xref ref-type="fig" rid="F86">578</xref>); 2-SC+R quadrate; m-cu short; M+CU:1-M = 40:33; 1r-m 0.5 × 1-M.</p><p><bold><italic>Legs.</italic></bold> Tarsal claws with conspicuous and medium-sized brownish pecten, remaining removed from tarsal tooth (Fig. <xref ref-type="fig" rid="F86">589</xref>); hind coxa largely coriaceous-punctate, but dorsal besides smooth depression rugose; hind trochantellus rather robust; length of hind femur 3.7 × its width.</p><p><bold><italic>Metasoma.</italic></bold> First tergite rather flat posteriorly, wide subbasally and 0.9 × longer than wide apically; 1<sup>st</sup> and 2<sup>nd</sup> tergites with coarse medio-longitudinal carina and coarsely longitudinally rugose, but posterior quarter of 2<sup>nd</sup> tergite rather finely rugose; medio-basal area of 2<sup>nd</sup> tergite triangular and wide (Fig. <xref ref-type="fig" rid="F86">581</xref>); 2<sup>nd</sup> suture moderately deep, finely crenulate and narrow; basal two-thirds of 3<sup>rd</sup> tergite finely longitudinally rugose, remainder of metasoma superficially micro-sculptured and with satin sheen; 4<sup>th</sup> and apical half of 3<sup>rd</sup> tergites without sharp lateral crease; ovipositor sheath wide, with rather long setae and apically truncate (Figs <xref ref-type="fig" rid="F85">574</xref>, <xref ref-type="fig" rid="F85">576</xref>).</p><p><bold><italic>Colour.</italic></bold> Black; palpi dark brown basally and remainder pale brown; antenna (except dark brown scapus and pedicellus), tegulae (but anteriorly dark brown), middle and hind trochanters and trochantelli brownish yellow; fore coxa, trochanter and femur dark brown; basal 0.4 of hind tibia ivory and remainder black; remainder of legs (but hind femur with a blackish patch dorso-apically), 1<sup>st</sup> and 2<sup>nd</sup> tergites and basal two thirds of 3<sup>rd</sup> tergite, largely dark reddish brown; pterostigma dark brown; veins mainly yellowish brown, but medially brown (Figs <xref ref-type="fig" rid="F86">577</xref>, <xref ref-type="fig" rid="F86">578</xref>); wing membrane subhyaline.</p><p><bold><italic>Variation.</italic></bold> Holotype of <italic><tp:taxon-name><tp:taxon-name-part taxon-name-part-type="genus" reg="Aleiodes">A.</tp:taxon-name-part> <tp:taxon-name-part taxon-name-part-type="species" reg="jaroslawensis">jaroslawensis</tp:taxon-name-part></tp:taxon-name></italic> has apex of hind femur yellowish brown (Fig. <xref ref-type="fig" rid="F85">574</xref>). Antennal segments: ♀ 42(1), 45(1); ♂ 50(1), 53(1), 54(2), 56(1). Males appear to have ca ten more antennal segments than females. Male has apical tergites type 1, setae moderately long and fringe not observed, probably absent (Fig. <xref ref-type="fig" rid="F87">590</xref>); antenna rather dark brown, but scapus largely blackish brown and antennal segments slightly slenderer than of female and 1.1–1.2 × as long as fore wing; metasoma black, but extreme apex of 1<sup>st</sup> tergite yellowish brown; OOL approx. 1.4 × width of posterior ocellus.</p></tp:treatment-sec><tp:treatment-sec sec-type="distribution" id="SECID0EPYKM"><title>Distribution.</title><p>Austria, Czech Republic, Germany, Hungary, Russia.</p></tp:treatment-sec><tp:treatment-sec sec-type="New synonymy" id="SECID0EUYKM"><title>New synonymy.</title><p>The ♀ holotype of <italic><tp:taxon-name><tp:taxon-name-part taxon-name-part-type="genus" reg="Rhogas">Rhogas</tp:taxon-name-part> <tp:taxon-name-part taxon-name-part-type="species" reg="jaroslawensis">jaroslawensis</tp:taxon-name-part></tp:taxon-name></italic> lacks the antennae, but according to the original description the antenna was 42-segmented, distinctly shorter than the body, reddish brown, except for the darkened apex and the black scapus. This and the other characters still visible agree well with our interpretation of <italic><tp:taxon-name><tp:taxon-name-part taxon-name-part-type="genus" reg="Aleiodes">A.</tp:taxon-name-part> <tp:taxon-name-part taxon-name-part-type="species" reg="periscelis">periscelis</tp:taxon-name-part></tp:taxon-name></italic> (except that the hind femur is yellowish brown apically); therefore, we synonymise <italic><tp:taxon-name><tp:taxon-name-part taxon-name-part-type="genus" reg="Rogas">R.</tp:taxon-name-part> <tp:taxon-name-part taxon-name-part-type="species" reg="jaroslawensis">jaroslawensis</tp:taxon-name-part></tp:taxon-name></italic> with <italic><tp:taxon-name><tp:taxon-name-part taxon-name-part-type="genus" reg="Aleiodes">A.</tp:taxon-name-part> <tp:taxon-name-part taxon-name-part-type="species" reg="periscelis">periscelis</tp:taxon-name-part></tp:taxon-name></italic> (syn. nov.).</p><fig id="F85" position="float" orientation="portrait"><object-id xmlns:xlink="http://www.w3.org/1999/xlink" content-type="doi" xlink:type="simple">10.3897/zookeys.919.39642.figures573-576</object-id><object-id xmlns:xlink="http://www.w3.org/1999/xlink" content-type="arpha" xlink:type="simple">6BE0F66C-89AD-5079-9229-E7B04609AF8D</object-id><label>Figures 573–576.</label><caption><p><italic><tp:taxon-name><tp:taxon-name-part taxon-name-part-type="genus" reg="Aleiodes">Aleiodes</tp:taxon-name-part> <tp:taxon-name-part taxon-name-part-type="species" reg="periscelis">periscelis</tp:taxon-name-part></tp:taxon-name></italic> (Reinhard), ♀, 573, 574 Russia (holotype <italic><tp:taxon-name><tp:taxon-name-part taxon-name-part-type="genus" reg="Rogas">R.</tp:taxon-name-part> <tp:taxon-name-part taxon-name-part-type="species" reg="jaroslawensis">jaroslawensis</tp:taxon-name-part></tp:taxon-name></italic> Kokujev) and 575, 576 Czech Republic, Pisek <bold>573</bold> head anterior <bold>574, 575</bold> habitus lateral <bold>576</bold> ovipositor sheath lateral. Photographs 573, 574 by K. Samartsev.</p></caption><graphic xmlns:xlink="http://www.w3.org/1999/xlink" xlink:href="zookeys-919-001-g085.jpg" position="float" orientation="portrait" xlink:type="simple" id="oo_390129.jpg"><uri content-type="original_file" xlink:type="simple">https://binary.pensoft.net/fig/390129</uri></graphic></fig><fig id="F86" position="float" orientation="portrait"><object-id xmlns:xlink="http://www.w3.org/1999/xlink" content-type="doi" xlink:type="simple">10.3897/zookeys.919.39642.figures577-589</object-id><object-id xmlns:xlink="http://www.w3.org/1999/xlink" content-type="arpha" xlink:type="simple">6D41C33E-DB8B-5356-A8A0-2EFA2AEC1DAF</object-id><label>Figures 577–589.</label><caption><p><italic><tp:taxon-name><tp:taxon-name-part taxon-name-part-type="genus" reg="Aleiodes">Aleiodes</tp:taxon-name-part> <tp:taxon-name-part taxon-name-part-type="species" reg="periscelis">periscelis</tp:taxon-name-part></tp:taxon-name></italic> (Reinhard), ♀, Czech Republic, Pisek <bold>577</bold> fore wing <bold>578</bold> hind wing <bold>579</bold> mesosoma lateral <bold>580</bold> mesosoma dorsal <bold>581</bold> metasoma dorsal <bold>582</bold> fore femur lateral <bold>583</bold> hind femur lateral <bold>584</bold> head anterior <bold>585</bold> head dorsal <bold>586</bold> head lateral <bold>587</bold> base of antenna <bold>588</bold> apex of antenna <bold>589</bold> outer middle tarsal claw.</p></caption><graphic xmlns:xlink="http://www.w3.org/1999/xlink" xlink:href="zookeys-919-001-g086.jpg" position="float" orientation="portrait" xlink:type="simple" id="oo_390130.jpg"><uri content-type="original_file" xlink:type="simple">https://binary.pensoft.net/fig/390130</uri></graphic></fig><fig id="F87" position="float" orientation="portrait"><object-id xmlns:xlink="http://www.w3.org/1999/xlink" content-type="doi" xlink:type="simple">10.3897/zookeys.919.39642.figure590</object-id><object-id xmlns:xlink="http://www.w3.org/1999/xlink" content-type="arpha" xlink:type="simple">13547743-5004-59EF-B602-617196095EE7</object-id><label>Figure 590.</label><caption><p><italic><tp:taxon-name><tp:taxon-name-part taxon-name-part-type="genus" reg="Aleiodes">Aleiodes</tp:taxon-name-part> <tp:taxon-name-part taxon-name-part-type="species" reg="periscelis">periscelis</tp:taxon-name-part></tp:taxon-name></italic> (Reinhard), ♂, Russia, Serpukhov, habitus lateral.</p></caption><graphic xmlns:xlink="http://www.w3.org/1999/xlink" xlink:href="zookeys-919-001-g087.jpg" position="float" orientation="portrait" xlink:type="simple" id="oo_390131.jpg"><uri content-type="original_file" xlink:type="simple">https://binary.pensoft.net/fig/390131</uri></graphic></fig><fig id="F88" position="float" orientation="portrait"><object-id xmlns:xlink="http://www.w3.org/1999/xlink" content-type="doi" xlink:type="simple">10.3897/zookeys.919.39642.figures591-603</object-id><object-id xmlns:xlink="http://www.w3.org/1999/xlink" content-type="arpha" xlink:type="simple">2B48EACD-704C-52D4-AC60-E77539DD4B55</object-id><label>Figures 591–603.</label><caption><p><italic><tp:taxon-name><tp:taxon-name-part taxon-name-part-type="genus" reg="Aleiodes">Aleiodes</tp:taxon-name-part> <tp:taxon-name-part taxon-name-part-type="species" reg="periscelis">periscelis</tp:taxon-name-part></tp:taxon-name></italic> (Reinhard), ♂, Russia, Serpukhov <bold>591</bold> wings <bold>592</bold> mesosoma lateral <bold>593</bold> mesosoma dorsal <bold>594</bold> 1<sup>st</sup> –5<sup>th</sup> metasomal tergites dorsal <bold>595</bold> fore femur lateral <bold>596</bold> hind femur lateral <bold>597</bold> hind tarsus lateral <bold>598</bold> head anterior <bold>599</bold> head dorsal <bold>600</bold> head lateral <bold>601</bold> base of antenna <bold>602</bold> apex of antenna <bold>603</bold> inner hind tarsal claw.</p></caption><graphic xmlns:xlink="http://www.w3.org/1999/xlink" xlink:href="zookeys-919-001-g088.jpg" position="float" orientation="portrait" xlink:type="simple" id="oo_390132.jpg"><uri content-type="original_file" xlink:type="simple">https://binary.pensoft.net/fig/390132</uri></graphic></fig></tp:treatment-sec><ref-list><ref id="B121"><mixed-citation xmlns:xlink="http://www.w3.org/1999/xlink" xlink:type="simple"><person-group><name name-style="western"><surname>Shenefelt</surname><given-names>RD</given-names></name></person-group> (<year>1975</year>) <article-title><tp:taxon-name><tp:taxon-name-part taxon-name-part-type="family">Braconidae</tp:taxon-name-part></tp:taxon-name> 8. <tp:taxon-name><tp:taxon-name-part taxon-name-part-type="subfamily">Exothecinae</tp:taxon-name-part></tp:taxon-name>, <tp:taxon-name><tp:taxon-name-part taxon-name-part-type="subfamily">Rogadinae</tp:taxon-name-part></tp:taxon-name>.</article-title><source>Hymenopterorum Catalogus (nova editio)</source><volume>12</volume>: <fpage>1115</fpage>–<lpage>1262</lpage>.</mixed-citation></ref><ref id="B62"><mixed-citation xmlns:xlink="http://www.w3.org/1999/xlink" xlink:type="simple"><person-group><name name-style="western"><surname>Kotenko</surname><given-names>AG</given-names></name></person-group> (<year>1992</year>) <source>A contribution to the fauna of <tp:taxon-name><tp:taxon-name-part taxon-name-part-type="family">Braconidae</tp:taxon-name-part></tp:taxon-name> (<tp:taxon-name><tp:taxon-name-part taxon-name-part-type="order">Hymenoptera</tp:taxon-name-part></tp:taxon-name>) of Dauria. In: Amirkhanov AM (Ed.) Insects of Dauria and adjacent territories: 94–107.</source><publisher-name>Izdatelstvo Tsentralnoi Nauchno issledovatelskoi laboratorii okhotnichego khozyaistva i zapovednikov</publisher-name>, <publisher-loc>Moskva</publisher-loc>, <size units="page">141 pp</size>.</mixed-citation></ref><ref id="B132"><mixed-citation xmlns:xlink="http://www.w3.org/1999/xlink" xlink:type="simple"><person-group><name name-style="western"><surname>Telenga</surname><given-names>NA</given-names></name></person-group> (<year>1941</year>) <article-title>Family <tp:taxon-name><tp:taxon-name-part taxon-name-part-type="family">Braconidae</tp:taxon-name-part></tp:taxon-name>, subfamily <tp:taxon-name><tp:taxon-name-part taxon-name-part-type="subfamily">Braconinae</tp:taxon-name-part></tp:taxon-name> (continuation) and <tp:taxon-name><tp:taxon-name-part taxon-name-part-type="subfamily">Sigalphinae</tp:taxon-name-part></tp:taxon-name>. Fauna USSR.</article-title><source><tp:taxon-name><tp:taxon-name-part taxon-name-part-type="order">Hymenoptera</tp:taxon-name-part></tp:taxon-name></source><volume>5</volume>(<issue>3</issue>): <fpage>1</fpage>–<lpage>466</lpage>.</mixed-citation></ref><ref id="B137"><mixed-citation xmlns:xlink="http://www.w3.org/1999/xlink" xlink:type="simple"><person-group><name name-style="western"><surname>Tobias</surname><given-names>VI</given-names></name></person-group> (<year>1976</year>) <article-title>Braconids of the Caucasus (<tp:taxon-name><tp:taxon-name-part taxon-name-part-type="order">Hymenoptera</tp:taxon-name-part></tp:taxon-name>, <tp:taxon-name><tp:taxon-name-part taxon-name-part-type="family">Braconidae</tp:taxon-name-part></tp:taxon-name>).</article-title><source>Opredeliteli po Faune SSSR</source><volume>110</volume>: <fpage>1</fpage>–<lpage>286</lpage>. [in Russian]</mixed-citation></ref><ref id="B138"><mixed-citation xmlns:xlink="http://www.w3.org/1999/xlink" xlink:type="simple"><person-group><name name-style="western"><surname>Tobias</surname><given-names>VI</given-names></name></person-group> (<year>1986</year>) <article-title><tp:taxon-name><tp:taxon-name-part taxon-name-part-type="subfamily">Rogadinae</tp:taxon-name-part></tp:taxon-name>: 72–85.</article-title> In: <person-group><name name-style="western"><surname>Medvedev</surname><given-names>GS</given-names></name></person-group> (<role>Ed.</role>) <issue-title>Opredelitel Nasekomych Evrospeiskoi Tsasti SSSR 3, Peredpontdatokrylye 4.</issue-title><source>Opredeliteli po Faune SSSR</source><volume>145</volume>: <fpage>1</fpage>–<lpage>501</lpage>. [Translation (1995): 512–588. Lebanon, U.S.<tp:taxon-name><tp:taxon-name-part taxon-name-part-type="genus">A.</tp:taxon-name-part></tp:taxon-name>]</mixed-citation></ref><ref id="B82"><mixed-citation xmlns:xlink="http://www.w3.org/1999/xlink" xlink:type="simple"><person-group><name name-style="western"><surname>Papp</surname><given-names>J</given-names></name></person-group> (<year>1983</year>) A survey of the Braconid fauna of the Hortobágy National Park (<tp:taxon-name><tp:taxon-name-part taxon-name-part-type="order">Hymenoptera</tp:taxon-name-part></tp:taxon-name>, <tp:taxon-name><tp:taxon-name-part taxon-name-part-type="family">Braconidae</tp:taxon-name-part></tp:taxon-name>), II: 315–337. In: Mahunka S (Ed.) The Fauna of the Hortobágy National Park II. Budapest.</mixed-citation></ref><ref id="B83"><mixed-citation xmlns:xlink="http://www.w3.org/1999/xlink" xlink:type="simple"><person-group><name name-style="western"><surname>Papp</surname><given-names>J</given-names></name></person-group> (<year>1985a</year>) <article-title>Contributions to the Braconid fauna of Hungary, VII. <tp:taxon-name><tp:taxon-name-part taxon-name-part-type="subfamily">Rogadinae</tp:taxon-name-part></tp:taxon-name> (<tp:taxon-name><tp:taxon-name-part taxon-name-part-type="order">Hymenoptera</tp:taxon-name-part></tp:taxon-name>: <tp:taxon-name><tp:taxon-name-part taxon-name-part-type="family">Braconidae</tp:taxon-name-part></tp:taxon-name>).</article-title><source>Folia Entomologica Hungarica</source><volume>46</volume>: <fpage>143</fpage>–<lpage>164</lpage>.</mixed-citation></ref><ref id="B8"><mixed-citation xmlns:xlink="http://www.w3.org/1999/xlink" xlink:type="simple"><person-group><name name-style="western"><surname>Belokobylskij</surname><given-names>SA</given-names></name></person-group> (<year>2000</year>) <article-title><tp:taxon-name><tp:taxon-name-part taxon-name-part-type="subfamily">Rogadinae</tp:taxon-name-part></tp:taxon-name>: 15–109.</article-title> In: <person-group><name name-style="western"><surname>Ler</surname><given-names>PA</given-names></name></person-group> (<role>Ed.</role>) <issue-title>Key to the insects of Russian Far East, vol. 4.</issue-title><source><tp:taxon-name><tp:taxon-name-part taxon-name-part-type="order">Neuropteroidea</tp:taxon-name-part></tp:taxon-name>, <tp:taxon-name><tp:taxon-name-part taxon-name-part-type="order">Mecoptera</tp:taxon-name-part></tp:taxon-name>, <tp:taxon-name><tp:taxon-name-part taxon-name-part-type="order">Hymenoptera</tp:taxon-name-part></tp:taxon-name>, pt</source><volume>4</volume>: <fpage>1</fpage>–<lpage>651</lpage>. Vladivostok.</mixed-citation></ref><ref id="B43"><mixed-citation xmlns:xlink="http://www.w3.org/1999/xlink" xlink:type="simple"><person-group><name name-style="western"><surname>Fortier</surname><given-names>JC</given-names></name><name name-style="western"><surname>Shaw</surname><given-names>SR</given-names></name></person-group> (<year>1999</year>) <article-title>Cladistics of the <italic><tp:taxon-name><tp:taxon-name-part taxon-name-part-type="genus">Aleiodes</tp:taxon-name-part></tp:taxon-name></italic> lineage of the subfamily <tp:taxon-name><tp:taxon-name-part taxon-name-part-type="subfamily">Rogadinae</tp:taxon-name-part></tp:taxon-name> (<tp:taxon-name><tp:taxon-name-part taxon-name-part-type="order">Hymenoptera</tp:taxon-name-part></tp:taxon-name>: <tp:taxon-name><tp:taxon-name-part taxon-name-part-type="family">Braconidae</tp:taxon-name-part></tp:taxon-name>).</article-title><source>Journal of <tp:taxon-name><tp:taxon-name-part taxon-name-part-type="order">Hymenoptera</tp:taxon-name-part></tp:taxon-name> Research</source><volume>8</volume>(<issue>2</issue>): <fpage>204</fpage>–<lpage>237</lpage>.</mixed-citation></ref><ref id="B9"><mixed-citation xmlns:xlink="http://www.w3.org/1999/xlink" xlink:type="simple"><person-group><name name-style="western"><surname>Belokobylskij</surname><given-names>SA</given-names></name><name name-style="western"><surname>Taeger</surname><given-names>A</given-names></name></person-group> (<year>2001</year>) <article-title><tp:taxon-name><tp:taxon-name-part taxon-name-part-type="family">Braconidae</tp:taxon-name-part></tp:taxon-name>: 103–115.</article-title> In: <person-group><name name-style="western"><surname>Dathe</surname><given-names>HH</given-names></name><name name-style="western"><surname>Taeger</surname><given-names>A</given-names></name><name name-style="western"><surname>Blank</surname><given-names>SM</given-names></name></person-group> (<role>Eds</role>) <issue-title>Verzeichnis der Hautflügler Deutschlands (Entomofauna Germanica 4).</issue-title><source>Entomologische Nachrichten und Berichte (Dresden), Beiheft</source><volume>7</volume>: <fpage>1</fpage>–<lpage>178</lpage>.</mixed-citation></ref><ref id="B10"><mixed-citation xmlns:xlink="http://www.w3.org/1999/xlink" xlink:type="simple"><person-group><name name-style="western"><surname>Belokobylskij</surname><given-names>SA</given-names></name><name name-style="western"><surname>Taeger</surname><given-names>A</given-names></name><name name-style="western"><surname>van Achterberg</surname><given-names>C</given-names></name><name name-style="western"><surname>Haeselbarth</surname><given-names>E</given-names></name><name name-style="western"><surname>Riedel</surname><given-names>M</given-names></name></person-group> (<year>2003</year>) <article-title>Checklist of the <tp:taxon-name><tp:taxon-name-part taxon-name-part-type="family">Braconidae</tp:taxon-name-part></tp:taxon-name> (<tp:taxon-name><tp:taxon-name-part taxon-name-part-type="order">Hymenoptera</tp:taxon-name-part></tp:taxon-name>) of Germany.</article-title><source>Beiträge zur Entomologie</source><volume>53</volume>(<issue>2</issue>): <fpage>341</fpage>–<lpage>435</lpage>.</mixed-citation></ref><ref id="B88"><mixed-citation xmlns:xlink="http://www.w3.org/1999/xlink" xlink:type="simple"><person-group><name name-style="western"><surname>Papp</surname><given-names>J</given-names></name></person-group> (<year>1991a</year>) <article-title>Parasitic wasps of the superfamily <tp:taxon-name><tp:taxon-name-part taxon-name-part-type="superfamily">Ichneumonoidea</tp:taxon-name-part></tp:taxon-name>. <tp:taxon-name><tp:taxon-name-part taxon-name-part-type="family">Braconidae</tp:taxon-name-part></tp:taxon-name>. 18. <tp:taxon-name><tp:taxon-name-part taxon-name-part-type="subfamily">Doryctinae</tp:taxon-name-part></tp:taxon-name>. 19. <tp:taxon-name><tp:taxon-name-part taxon-name-part-type="subfamily">Rogadinae</tp:taxon-name-part></tp:taxon-name>.</article-title><source>Magyarorszag Allatvilaga [Fauna Hungariae]</source><volume>167</volume>: <fpage>1</fpage>–<lpage>122</lpage>.</mixed-citation></ref><ref id="B97"><mixed-citation xmlns:xlink="http://www.w3.org/1999/xlink" xlink:type="simple"><person-group><name name-style="western"><surname>Papp</surname><given-names>J</given-names></name></person-group> (<year>2005</year>) <article-title>A checklist of the <tp:taxon-name><tp:taxon-name-part taxon-name-part-type="family">Braconidae</tp:taxon-name-part></tp:taxon-name> of Hungary (<tp:taxon-name><tp:taxon-name-part taxon-name-part-type="order">Hymenoptera</tp:taxon-name-part></tp:taxon-name>). Folia Entomologica Hungarica.</article-title><volume>66</volume>: <fpage>137</fpage>–<lpage>194</lpage>.</mixed-citation></ref></ref-list></tp:taxon-treatment>
