# Supplementary material for: Revision of the western Palaearctic species of Aleiodes Wesmael (Hymenoptera, Braconidae, Rogadinae). Part 2: Revision of the A. apicalis group
Source: Zookeys. 2020 Mar 16;919:1–259. doi: 10.3897/zookeys.919.39642 (PMC7197265; doi:10.3897/zookeys.919.39642)
Supplement: XML Treatment for Aleiodes pulchripes [file zookeys.919.39642-treatment32.xml]

<!DOCTYPE tp:taxon-treatment
  PUBLIC "-//TaxonX//DTD Taxonomic Treatment Publishing DTD v0 20100105//EN" "tax-treatment-NSO.dtd">
<tp:taxon-treatment xmlns:tp="http://www.plazi.org/taxpub"><tp:treatment-meta><kwd-group><label>Taxon classification</label><kwd><named-content xmlns:xlink="http://www.w3.org/1999/xlink" content-type="kingdom">Animalia</named-content></kwd><kwd><named-content xmlns:xlink="http://www.w3.org/1999/xlink" content-type="order">Hymenoptera</named-content></kwd><kwd><named-content xmlns:xlink="http://www.w3.org/1999/xlink" content-type="family">Braconidae</named-content></kwd></kwd-group><mixed-citation publication-type="journal"><person-group><name><surname>van Achterberg</surname><given-names>Cornelis</given-names></name><name><surname>Shaw</surname><given-names>Mark R.</given-names></name><name><surname>Quicke</surname><given-names>Donald L.J.</given-names></name></person-group><article-title>Revision of the western Palaearctic species of <italic><tp:taxon-name><tp:taxon-name-part taxon-name-part-type="genus" reg="Aleiodes">Aleiodes</tp:taxon-name-part></tp:taxon-name></italic> Wesmael (<tp:taxon-name><tp:taxon-name-part taxon-name-part-type="order">Hymenoptera</tp:taxon-name-part></tp:taxon-name>, <tp:taxon-name><tp:taxon-name-part taxon-name-part-type="family">Braconidae</tp:taxon-name-part></tp:taxon-name>, <tp:taxon-name><tp:taxon-name-part taxon-name-part-type="subfamily">Rogadinae</tp:taxon-name-part></tp:taxon-name>). Part 2: Revision of the <italic><tp:taxon-name><tp:taxon-name-part taxon-name-part-type="genus" reg="Aleiodes">A.</tp:taxon-name-part> <tp:taxon-name-part taxon-name-part-type="species" reg="apicalis">apicalis</tp:taxon-name-part></tp:taxon-name></italic> group</article-title><source>Zookeys</source><day>16</day><month>3</month><year>2020</year><volume>919</volume><fpage>1</fpage><lpage>259</lpage><pub-id pub-id-type="doi">10.3897/zookeys.919.39642</pub-id></mixed-citation></tp:treatment-meta><tp:nomenclature><tp:taxon-name><object-id xmlns:xlink="http://www.w3.org/1999/xlink" content-type="arpha" xlink:type="simple">252D41F9-7D7C-5A97-BB69-6CD6F339C89E</object-id>
              <tp:taxon-name-part taxon-name-part-type="genus" reg="Aleiodes">Aleiodes</tp:taxon-name-part>
              <tp:taxon-name-part taxon-name-part-type="species" reg="pulchripes">pulchripes</tp:taxon-name-part>
            </tp:taxon-name><tp:taxon-authority>Wesmael, 1838</tp:taxon-authority><xref ref-type="fig" rid="F89">Figs 604–607</xref><xref ref-type="fig" rid="F90">, 608–621</xref><xref ref-type="fig" rid="F91">, 622–626</xref><tp:nomenclature-citation-list><tp:nomenclature-citation><tp:taxon-name>
                  <tp:taxon-name-part taxon-name-part-type="genus" reg="Aleiodes">Aleiodes</tp:taxon-name-part> <tp:taxon-name-part taxon-name-part-type="species" reg="pulchripes">pulchripes</tp:taxon-name-part></tp:taxon-name><comment><xref ref-type="bibr" rid="B148">Wesmael. 1838</xref>: 102; <xref ref-type="bibr" rid="B23">Čapek and Lukás 1989</xref>: 31; <xref ref-type="bibr" rid="B88">Papp 1991a</xref>: 73, <xref ref-type="bibr" rid="B97">2005</xref>: 177; <xref ref-type="bibr" rid="B43">Fortier and Shaw 1999</xref>: 224; <xref ref-type="bibr" rid="B77">O’Connor et al. 1999</xref>: 92; <xref ref-type="bibr" rid="B10">Belokobylskij et al. 2003</xref>: 398 [examined].</comment></tp:nomenclature-citation><tp:nomenclature-citation><tp:taxon-name>
                  <tp:taxon-name-part taxon-name-part-type="genus" reg="Rogas">Rogas</tp:taxon-name-part> <tp:taxon-name-part taxon-name-part-type="species" reg="pulchripes">pulchripes</tp:taxon-name-part></tp:taxon-name><comment>; <xref ref-type="bibr" rid="B121">Shenefelt 1975</xref>: 1245.</comment></tp:nomenclature-citation><tp:nomenclature-citation><tp:taxon-name>
                  <tp:taxon-name-part taxon-name-part-type="genus" reg="Rogas">Rogas</tp:taxon-name-part> (<tp:taxon-name-part taxon-name-part-type="subgenus" reg="Rogas">Rogas</tp:taxon-name-part>) <tp:taxon-name-part taxon-name-part-type="species" reg="pulchripes">pulchripes</tp:taxon-name-part></tp:taxon-name><comment>; <xref ref-type="bibr" rid="B137">Tobias 1976</xref>: 83, <xref ref-type="bibr" rid="B138">1986</xref>: 78 (transl.: 128).</comment></tp:nomenclature-citation><tp:nomenclature-citation><tp:taxon-name>
                  <tp:taxon-name-part taxon-name-part-type="genus" reg="Aleiodes">Aleiodes</tp:taxon-name-part> (<tp:taxon-name-part taxon-name-part-type="subgenus" reg="Neorhogas">Neorhogas</tp:taxon-name-part>) <tp:taxon-name-part taxon-name-part-type="species" reg="pulchripes">pulchripes</tp:taxon-name-part></tp:taxon-name><comment>; <xref ref-type="bibr" rid="B83">Papp 1985a</xref>: 149, 153, 161, <xref ref-type="bibr" rid="B88">1991a</xref>: 73.</comment></tp:nomenclature-citation><tp:nomenclature-citation><tp:taxon-name>
                  <tp:taxon-name-part taxon-name-part-type="genus" reg="Aleiodes">Aleiodes</tp:taxon-name-part> <tp:taxon-name-part taxon-name-part-type="species" reg="pulchricornis">pulchricornis</tp:taxon-name-part></tp:taxon-name><comment>Kolubajiv, 1962: 27; <xref ref-type="bibr" rid="B121">Shenefelt 1975</xref>: 1245 (invalid emendation; not <tp:taxon-name><tp:taxon-name-part taxon-name-part-type="genus" reg="Aleiodes">A.</tp:taxon-name-part> <tp:taxon-name-part taxon-name-part-type="species" reg="pulchricornis">pulchricornis</tp:taxon-name-part></tp:taxon-name> (Szépligeti, 1902)); <xref ref-type="bibr" rid="B97">Papp 2005</xref>: 177 (as synonym of <tp:taxon-name><tp:taxon-name-part taxon-name-part-type="genus" reg="Aleiodes">A.</tp:taxon-name-part> <tp:taxon-name-part taxon-name-part-type="species" reg="pulchripes">pulchripes</tp:taxon-name-part></tp:taxon-name>).</comment></tp:nomenclature-citation></tp:nomenclature-citation-list></tp:nomenclature><tp:treatment-sec sec-type="type material" id="SECID0EUFLM"><title>Type material.</title><p>Holotype of <italic><tp:taxon-name><tp:taxon-name-part taxon-name-part-type="genus" reg="Aleiodes">A.</tp:taxon-name-part> <tp:taxon-name-part taxon-name-part-type="species" reg="pulchripes">pulchripes</tp:taxon-name-part></tp:taxon-name></italic>, ♂ (<abbrev xmlns:xlink="http://www.w3.org/1999/xlink" content-type="institution" xlink:title="Koninklijk Belgisch Instituut voor Natuurwetenschappen, Brussels" id="ABBRID0EFGLM" xlink:type="simple">KBIN</abbrev>), “<italic>A. pulchripes</italic> ♂ mihi”, “<italic>A. pulchripes</italic> mihi, dét. C. Wesmael”, “Coll. Wesmael”, “<bold>Belgique</bold>, Charleroi/ teste Papp J., 1983”, “Holotypus”, “<italic>Aleiodes pulchripes</italic> Wesm., 1838, ♂, Papp, 1983”.</p></tp:treatment-sec><tp:treatment-sec sec-type="material" id="SECID0ESGLM"><title>Additional material.</title><p>Austria, British Isles (England: V.C. 59; Isle of Man: V.C. 71: Ireland: V.C. H21), Czech Republic, Finland, Germany, Hungary, Netherlands (GE: Vierhouten; ZH: Leiden; NH: Amsterdam; Sloten), Russia, Sweden. Specimens in <named-content xmlns:xlink="http://www.w3.org/1999/xlink" content-type="dwc:institutional_code" xlink:type="simple">ZJUH</named-content>, <named-content xmlns:xlink="http://www.w3.org/1999/xlink" content-type="dwc:institutional_code" xlink:type="simple">CNC</named-content>, <abbrev xmlns:xlink="http://www.w3.org/1999/xlink" xlink:title="I. Kakko Collection" id="ABBRID0EIHLM" xlink:type="simple">IKC</abbrev>, <abbrev xmlns:xlink="http://www.w3.org/1999/xlink" content-type="institution" xlink:title="Koninklijk Belgisch Instituut voor Natuurwetenschappen, Brussels" id="ABBRID0EMHLM" xlink:type="simple">KBIN</abbrev>, <abbrev xmlns:xlink="http://www.w3.org/1999/xlink" xlink:title="M. Schwarz Collection, Linz" id="ABBRID0ERHLM" xlink:type="simple">MSC</abbrev>, <named-content xmlns:xlink="http://www.w3.org/1999/xlink" content-type="dwc:institutional_code" xlink:type="simple">MTMA</named-content>, <named-content xmlns:xlink="http://www.w3.org/1999/xlink" content-type="dwc:institutional_code" xlink:type="simple">NMS</named-content>, <named-content xmlns:xlink="http://www.w3.org/1999/xlink" content-type="dwc:institutional_code" xlink:type="simple">NRS</named-content>, <abbrev xmlns:xlink="http://www.w3.org/1999/xlink" content-type="institution" xlink:title="Naturalis Biodiversity Center, Leiden" id="ABBRID0ENILM" xlink:type="simple">RMNH</abbrev>, <named-content xmlns:xlink="http://www.w3.org/1999/xlink" content-type="dwc:institutional_code" xlink:type="simple">USNM</named-content>, <named-content xmlns:xlink="http://www.w3.org/1999/xlink" content-type="dwc:institutional_code" xlink:type="simple">UWIM</named-content>, <named-content xmlns:xlink="http://www.w3.org/1999/xlink" content-type="dwc:institutional_code" xlink:type="simple">ZISP</named-content>, <named-content xmlns:xlink="http://www.w3.org/1999/xlink" content-type="dwc:institutional_code" xlink:type="simple">ZSSM</named-content>.</p></tp:treatment-sec><tp:treatment-sec sec-type="Molecular data" id="SECID0ESJLM"><title>Molecular data.</title><p>MRS847 (Sweden), MRS873 (Sweden).</p></tp:treatment-sec><tp:treatment-sec sec-type="biology" id="SECID0EXJLM"><title>Biology.</title><p>Collected in (June)July and August. Univoltine, overwintering in an exposed mummy. Reared from the following arboreal acronictine <tp:taxon-name><tp:taxon-name-part taxon-name-part-type="family">Noctuidae</tp:taxon-name-part></tp:taxon-name>: <italic><tp:taxon-name><tp:taxon-name-part taxon-name-part-type="genus" reg="Acronicta">Acronicta</tp:taxon-name-part> <tp:taxon-name-part taxon-name-part-type="species" reg="aceris">aceris</tp:taxon-name-part></tp:taxon-name></italic> (Linnaeus) (2 [<named-content xmlns:xlink="http://www.w3.org/1999/xlink" content-type="dwc:institutional_code" xlink:type="simple">CNC</named-content>, <abbrev xmlns:xlink="http://www.w3.org/1999/xlink" xlink:title="M. Schwarz Collection, Linz" id="ABBRID0EVKLM" xlink:type="simple">MSC</abbrev>], Austria, Germany; J. Schwarz), <italic><tp:taxon-name><tp:taxon-name-part taxon-name-part-type="genus" reg="Acronicta">Acronicta</tp:taxon-name-part> <tp:taxon-name-part taxon-name-part-type="species" reg="psi">psi</tp:taxon-name-part></tp:taxon-name></italic> (Linnaeus) (22 [1 <named-content xmlns:xlink="http://www.w3.org/1999/xlink" content-type="dwc:institutional_code" xlink:type="simple">NRS</named-content>, 2 <named-content xmlns:xlink="http://www.w3.org/1999/xlink" content-type="dwc:institutional_code" xlink:type="simple">ZISP</named-content>]; M.R. Shaw), <italic><tp:taxon-name><tp:taxon-name-part taxon-name-part-type="genus" reg="Acronicta">Acronicta</tp:taxon-name-part> <tp:taxon-name-part taxon-name-part-type="species" reg="leporina">leporina</tp:taxon-name-part></tp:taxon-name></italic> (Linnaeus) (1 [<abbrev xmlns:xlink="http://www.w3.org/1999/xlink" xlink:title="I. Kakko Collection" id="ABBRID0E6LLM" xlink:type="simple">IKC</abbrev>], Finland; M.J. Pellinen), <italic><tp:taxon-name><tp:taxon-name-part taxon-name-part-type="genus" reg="Acronicta">Acronicta</tp:taxon-name-part> <tp:taxon-name-part taxon-name-part-type="species" reg="tridens">tridens</tp:taxon-name-part></tp:taxon-name></italic> (Dennis &amp; Schiffermüller) (4:2; M.R. Shaw), <italic><tp:taxon-name><tp:taxon-name-part taxon-name-part-type="genus" reg="Acronicta">Acronicta</tp:taxon-name-part> <tp:taxon-name-part taxon-name-part-type="species" reg="psi">psi</tp:taxon-name-part></tp:taxon-name></italic> or <italic><tp:taxon-name><tp:taxon-name-part taxon-name-part-type="genus" reg="Acronicta"/><tp:taxon-name-part taxon-name-part-type="species" reg="tridens">tridens</tp:taxon-name-part></tp:taxon-name></italic> (2), indet. <tp:taxon-name><tp:taxon-name-part taxon-name-part-type="subfamily">Acronictinae</tp:taxon-name-part></tp:taxon-name> (1). A quantitative account of rearing this species at its only known English site, comprising old hedges rich in <italic><tp:taxon-name><tp:taxon-name-part taxon-name-part-type="genus" reg="Sorbus">Sorbus</tp:taxon-name-part> <tp:taxon-name-part taxon-name-part-type="species" reg="aucuparia">aucuparia</tp:taxon-name-part></tp:taxon-name></italic> bordering a largely reclaimed peat bog, is given by <xref ref-type="bibr" rid="B110">Shaw (1979)</xref>. Experimental rearings were unfortunately limited to unobserved exposures of multiple hosts in closed boxes; extremely hot weather marred the results, but from one box containing 15 of each of <italic><tp:taxon-name><tp:taxon-name-part taxon-name-part-type="genus" reg="Subacronicta">Subacronicta</tp:taxon-name-part> <tp:taxon-name-part taxon-name-part-type="species" reg="megacephala">megacephala</tp:taxon-name-part></tp:taxon-name></italic> (Dennis &amp; Schiffermüller) and <italic><tp:taxon-name><tp:taxon-name-part taxon-name-part-type="genus" reg="Acronicta">A.</tp:taxon-name-part> <tp:taxon-name-part taxon-name-part-type="species" reg="tridens">tridens</tp:taxon-name-part></tp:taxon-name></italic>, the surviving 13 <italic><tp:taxon-name><tp:taxon-name-part taxon-name-part-type="genus" reg="Subacronicta">S.</tp:taxon-name-part> <tp:taxon-name-part taxon-name-part-type="species" reg="megacephala">megacephala</tp:taxon-name-part></tp:taxon-name></italic> were dissected after three days of exposure and contained no hosts, while at least eight of the <italic><tp:taxon-name><tp:taxon-name-part taxon-name-part-type="genus" reg="Acronicta">A.</tp:taxon-name-part> <tp:taxon-name-part taxon-name-part-type="species" reg="tridens">tridens</tp:taxon-name-part></tp:taxon-name></italic> contained parasitoids (two found by dissection + six mummies formed; of the other seven, one contained no parasitoid on dissection + six resulted in moths). This suggests that <italic><tp:taxon-name><tp:taxon-name-part taxon-name-part-type="genus" reg="Subacronicta">S.</tp:taxon-name-part> <tp:taxon-name-part taxon-name-part-type="species" reg="megacephala">megacephala</tp:taxon-name-part></tp:taxon-name></italic> is outside the host range. Similar but less well quantified experiments also excluded the low-feeding <italic><tp:taxon-name><tp:taxon-name-part taxon-name-part-type="genus" reg="Acronicta">Acronicta</tp:taxon-name-part> <tp:taxon-name-part taxon-name-part-type="species" reg="rumicis">rumicis</tp:taxon-name-part></tp:taxon-name></italic> (Linnaeus) and the arboreal lymantriine <tp:taxon-name><tp:taxon-name-part taxon-name-part-type="family">Erebidae</tp:taxon-name-part></tp:taxon-name><italic><tp:taxon-name><tp:taxon-name-part taxon-name-part-type="genus" reg="Euproctis">Euproctis</tp:taxon-name-part> <tp:taxon-name-part taxon-name-part-type="species" reg="similis">similis</tp:taxon-name-part></tp:taxon-name></italic> (Fuessly). It is worth adding that the rather frequent citation of lymantriine hosts in the literature can undoubtedly be explained by misidentification of the setose and rather colourful larvae of most species of arboreal acronictine noctuids. The mummy is dark grey in colour, leaving only little evidence of the patches of bright colour that had been a feature of the host larva. It forms in the caudal part of the host, the anterior segments of which strongly contract towards the extensive point of attachment, and the cocoon occupies approx. 4<sup>th</sup>–7<sup>th</sup> abdominal segments. As mummification approaches, the host aligns itself on a narrow aerial twig to which the mummy becomes ventrally adpressed, thus leaving a weakly arched dorsal profile bearing a strong resemblance to an overwintering lateral bud (e.g., of <italic><tp:taxon-name><tp:taxon-name-part taxon-name-part-type="genus" reg="Sorbus">Sorbus</tp:taxon-name-part> <tp:taxon-name-part taxon-name-part-type="species" reg="aucuparia">aucuparia</tp:taxon-name-part></tp:taxon-name></italic>: Fig. <xref ref-type="fig" rid="F89">605</xref>).</p></tp:treatment-sec><tp:treatment-sec sec-type="diagnosis" id="SECID0E3QLM"><title>Diagnosis.</title><p>Maximum width of hypoclypeal depression 0.3–0.4 × minimum width of face (Fig. <xref ref-type="fig" rid="F90">616</xref>); OOL distinctly less than diameter of posterior ocellus, largely smooth but micro-sculptured near eyes; ventral margin of clypeus thick and not protruding in lateral view (Fig. <xref ref-type="fig" rid="F90">618</xref>); mesoscutal lobes coriaceous; mesopleuron (including precoxal sulcus area) nearly or completely smooth; propodeum with pair of crest-like protuberances laterally; vein 1-CU1 of fore wing much shorter than vein 2-CU1; basal half of marginal cell of hind wing parallel-sided (Fig. <xref ref-type="fig" rid="F90">609</xref>); tarsal claws with large dark brown pecten up to apical tooth of claw (Fig. <xref ref-type="fig" rid="F90">621</xref>); hind spurs dark brown; hind tibial spurs of ♂ obtuse apically (Fig. <xref ref-type="fig" rid="F91">624</xref>); head black; pterostigma pale yellowish or light brown; mesopleuron, mesosternum and scutellum brownish yellow; apex of hind femur yellowish or reddish; basal half of hind tibia pale yellowish.</p></tp:treatment-sec><tp:treatment-sec sec-type="description" id="SECID0EWRLM"><title>Description.</title><p>Redescribed ♀ (<abbrev xmlns:xlink="http://www.w3.org/1999/xlink" content-type="institution" xlink:title="Naturalis Biodiversity Center, Leiden" id="ABBRID0E3RLM" xlink:type="simple">RMNH</abbrev>) from England (Chat Moss). Length of fore wing 5.3 mm, of body 6.5 mm.</p><p><bold><italic>Head.</italic></bold> Antennal segments of ♀ 56, length of antenna 1.3 × fore wing, its subapical segments slender (Fig. <xref ref-type="fig" rid="F90">620</xref>); frons largely smooth; OOL 0.3 × diameter of posterior ocellus, and smooth near ocelli, but micro-sculptured near eye, shiny; vertex largely smooth, with few punctures, shiny; face crest-like protruding medio-dorsally; clypeus densely punctate; ventral margin of clypeus thick and not protruding forwards (Fig. <xref ref-type="fig" rid="F90">618</xref>); width of hypoclypeal depression 0.35 × minimum width of face (Fig. <xref ref-type="fig" rid="F90">616</xref>); length of eye 5.6 × temple in dorsal view (Fig. <xref ref-type="fig" rid="F90">617</xref>); vertex behind stemmaticum mainly smooth but partly rugulose; clypeus above lower level of eyes; length of malar space 0.15 × length of eye in lateral view.</p><p><bold><italic>Mesosoma.</italic></bold> Mesoscutal lobes coriaceous, rather shiny; precoxal area of mesopleuron smooth as most of mesopleuron; metanotum with medio-longitudinal carina anteriorly; scutellum finely punctate, interspaces smooth, but posteriorly coriaceous; propodeum rather flat medially and rather remote rugose, medio-longitudinal carina nearly complete, and with slightly protruding carinae laterally.</p><p><bold><italic>Wings.</italic></bold> Fore wing: r 0.4 × 3-SR (Fig. <xref ref-type="fig" rid="F90">608</xref>); 1-CU1 slightly oblique, 0.4 × 2-CU1; r-m 0.6 × 3-SR; 2<sup>nd</sup> submarginal cell rather robust (Fig. <xref ref-type="fig" rid="F90">608</xref>); cu-a inclivous, straight; 1-M nearly straight posteriorly; 1-SR wide; surroundings of M+CU1, 1-M and 1-CU1 sparsely setose. Hind wing: basal half of marginal cell parallel-sided, apical half linearly widened, its apical width twice width at level of hamuli (Fig. <xref ref-type="fig" rid="F90">609</xref>); 2-SC+R subquadrate; m-cu absent; M+CU:1-M = 31:26; 1r-m 0.7 × 1-M and 1-M oblique.</p><p><bold><italic>Legs.</italic></bold> Tarsal claws with conspicuous and robust dark brown pecten up to apical tooth of claw (Fig. <xref ref-type="fig" rid="F90">621</xref>); hind coxa dorsally largely smooth and remainder remotely punctate; hind trochantellus robust; length of hind femur and basitarsus 4.3 and 5.0 × their width, respectively; length of inner hind spur 0.45 × hind basitarsus.</p><p><bold><italic>Metasoma.</italic></bold> First tergite evenly convex medially, 0.9 × longer than wide apically, wider than base of 2<sup>nd</sup> tergite; 1<sup>st</sup> and 2<sup>nd</sup> tergites with medio-longitudinal carina and coarsely irregularly sublongitudinally rugose; medio-basal area of 2<sup>nd</sup> tergite triangular and rather large (Fig. <xref ref-type="fig" rid="F90">612</xref>); 2<sup>nd</sup> suture deep and coarsely crenulate; basal half of 3<sup>rd</sup> tergite rugulose, remainder of metasoma largely smooth; 4<sup>th</sup> and apical half of 3<sup>rd</sup> tergite without sharp lateral crease; ovipositor sheath wide, with long setae and apically truncate (Fig. <xref ref-type="fig" rid="F89">606</xref>).</p><p><bold><italic>Colour.</italic></bold> Blackish or dark brown; telotarsi, apical 0.4 of hind tibia, hind tibial spurs and hind tarsus dark brown; remainder of hind tibia and palpi yellowish; remainder of legs, pterostigma and tegulae pale brownish yellow; veins brown; mesoscutum medio-dorsally, scutellum, metanotum, mesopleuron (except partly antero-dorsally), mesosternum and metapleuron orange yellow; wing membrane subhyaline.</p><p><bold><italic>Variation.</italic></bold> Scutellum largely finely punctate, coriaceous medio-posteriorly, but may be striate. Specimens from Sweden are appreciably darker than those from Britain. Vein m-cu of hind wing absent or faintly indicated. Antennal segments: ♀ 51(1), 52(2), 53(2), 54(3), 55(4), 56(6), 57(7), 58(7), 59(2), 60(1), 62(1); ♂ 49(1), 51(1), 53(2), 54(9), 55(6), 56(6), 57(2). Females have on average ca three more antennal segments than males. Males have obtuse hind tibial spurs and the tarsal pecten less developed than in females, propleuron and pronotum yellowish or blackish posteriorly; posterior half of mesoscutum largely yellowish or blackish; apical tergites type 2, somewhat sparse setose, glabrous stripe broad but with some setae directed into it and fringe rather weak (Figs <xref ref-type="fig" rid="F91">625</xref>, <xref ref-type="fig" rid="F91">626</xref>).</p></tp:treatment-sec><tp:treatment-sec sec-type="distribution" id="SECID0EUVLM"><title>Distribution.</title><p>*Austria, British Isles (England, Isle of Man, Ireland), Czech Republic, Finland, Germany, Hungary, *Netherlands, Russia, Sweden.</p><fig id="F89" position="float" orientation="portrait"><object-id xmlns:xlink="http://www.w3.org/1999/xlink" content-type="doi" xlink:type="simple">10.3897/zookeys.919.39642.figures604-607</object-id><object-id xmlns:xlink="http://www.w3.org/1999/xlink" content-type="arpha" xlink:type="simple">9537E7F1-FFB0-5D78-BF12-CD5E808804DF</object-id><label>Figures 604–607.</label><caption><p><italic><tp:taxon-name><tp:taxon-name-part taxon-name-part-type="genus" reg="Aleiodes">Aleiodes</tp:taxon-name-part> <tp:taxon-name-part taxon-name-part-type="species" reg="pulchripes">pulchripes</tp:taxon-name-part></tp:taxon-name></italic> Wesmael, ♀, England, Chat Moss <bold>604</bold> habitus lateral <bold>605</bold> mummy of <italic><tp:taxon-name><tp:taxon-name-part taxon-name-part-type="genus" reg="Acronicta">Acronicta</tp:taxon-name-part> <tp:taxon-name-part taxon-name-part-type="species" reg="psi">psi</tp:taxon-name-part></tp:taxon-name></italic> (Linnaeus) in winter <bold>606</bold> ovipositor sheath lateral, <bold>607</bold> mummy of <italic><tp:taxon-name><tp:taxon-name-part taxon-name-part-type="genus" reg="Acronicta">Acronicta</tp:taxon-name-part> <tp:taxon-name-part taxon-name-part-type="species" reg="psi">psi</tp:taxon-name-part></tp:taxon-name></italic> (Linnaeus) after emergence of parasitoid.</p></caption><graphic xmlns:xlink="http://www.w3.org/1999/xlink" xlink:href="zookeys-919-001-g089.jpg" position="float" orientation="portrait" xlink:type="simple" id="oo_390133.jpg"><uri content-type="original_file" xlink:type="simple">https://binary.pensoft.net/fig/390133</uri></graphic></fig><fig id="F90" position="float" orientation="portrait"><object-id xmlns:xlink="http://www.w3.org/1999/xlink" content-type="doi" xlink:type="simple">10.3897/zookeys.919.39642.figures608-621</object-id><object-id xmlns:xlink="http://www.w3.org/1999/xlink" content-type="arpha" xlink:type="simple">B8F477C8-D2B1-5F9C-9F6C-875817AB1D36</object-id><label>Figures 608–621.</label><caption><p><italic><tp:taxon-name><tp:taxon-name-part taxon-name-part-type="genus" reg="Aleiodes">Aleiodes</tp:taxon-name-part> <tp:taxon-name-part taxon-name-part-type="species" reg="pulchripes">pulchripes</tp:taxon-name-part></tp:taxon-name></italic> Wesmael, ♀, England, Chat Moss <bold>608</bold> fore wing <bold>609</bold> hind wing <bold>610</bold> mesosoma lateral <bold>611</bold> mesosoma dorsal <bold>612</bold> 1<sup>st</sup>–3<sup>rd</sup> metasomal tergites dorsal <bold>613</bold> fore femur lateral <bold>614</bold> hind femur lateral <bold>615</bold> hind tarsus lateral <bold>616</bold> head anterior <bold>617</bold> head dorsal <bold>618</bold> head lateral <bold>619</bold> base of antenna <bold>620</bold> apex of antenna <bold>621</bold> outer hind tarsal claw.</p></caption><graphic xmlns:xlink="http://www.w3.org/1999/xlink" xlink:href="zookeys-919-001-g090.jpg" position="float" orientation="portrait" xlink:type="simple" id="oo_390134.jpg"><uri content-type="original_file" xlink:type="simple">https://binary.pensoft.net/fig/390134</uri></graphic></fig><fig id="F91" position="float" orientation="portrait"><object-id xmlns:xlink="http://www.w3.org/1999/xlink" content-type="doi" xlink:type="simple">10.3897/zookeys.919.39642.figures622-626</object-id><object-id xmlns:xlink="http://www.w3.org/1999/xlink" content-type="arpha" xlink:type="simple">8F16822F-4343-5AEB-A126-BEB3F9F6DE2E</object-id><label>Figures 622–626.</label><caption><p><italic><tp:taxon-name><tp:taxon-name-part taxon-name-part-type="genus" reg="Aleiodes">Aleiodes</tp:taxon-name-part> <tp:taxon-name-part taxon-name-part-type="species" reg="pulchripes">pulchripes</tp:taxon-name-part></tp:taxon-name></italic> Wesmael, ♂, England (ex <italic><tp:taxon-name><tp:taxon-name-part taxon-name-part-type="genus" reg="Acronicta">Acronicta</tp:taxon-name-part></tp:taxon-name></italic> culture) <bold>622</bold> habitus lateral <bold>623</bold> outer hind claw lateral <bold>624</bold> hind tibial spurs and basitarsus lateral <bold>625</bold> metasoma dorsal <bold>626</bold> 4<sup>th</sup>–7<sup>th</sup> metasomal tergites lateral.</p></caption><graphic xmlns:xlink="http://www.w3.org/1999/xlink" xlink:href="zookeys-919-001-g091.jpg" position="float" orientation="portrait" xlink:type="simple" id="oo_390135.jpg"><uri content-type="original_file" xlink:type="simple">https://binary.pensoft.net/fig/390135</uri></graphic></fig></tp:treatment-sec><ref-list><ref id="B148"><mixed-citation xmlns:xlink="http://www.w3.org/1999/xlink" xlink:type="simple"><person-group><name name-style="western"><surname>Wesmael</surname><given-names>C</given-names></name></person-group> (<year>1838</year>) <article-title>Monographie des Braconides de Belgique 4.</article-title><source>Nouveaux Mémoires de l’Academie Royale des Sciences et Belles-lettres de Bruxelles</source><volume>11</volume>: <fpage>1</fpage>–<lpage>166</lpage>.</mixed-citation></ref><ref id="B23"><mixed-citation xmlns:xlink="http://www.w3.org/1999/xlink" xlink:type="simple"><person-group><name name-style="western"><surname>Čapek</surname><given-names>M</given-names></name><name name-style="western"><surname>Lukás</surname><given-names>J</given-names></name></person-group> (<year>1989</year>) <article-title><tp:taxon-name><tp:taxon-name-part taxon-name-part-type="suborder">Apocrita</tp:taxon-name-part></tp:taxon-name><tp:taxon-name><tp:taxon-name-part taxon-name-part-type="above-genus">Parasitica</tp:taxon-name-part></tp:taxon-name>, <tp:taxon-name><tp:taxon-name-part taxon-name-part-type="superfamily">Ichneumoidea</tp:taxon-name-part></tp:taxon-name>, <tp:taxon-name><tp:taxon-name-part taxon-name-part-type="family">Braconidae</tp:taxon-name-part></tp:taxon-name>.</article-title><source>Acta Faunistica Entomologica Musei Nationalis Pragae</source><volume>19</volume>: <fpage>27</fpage>–<lpage>44</lpage>.</mixed-citation></ref><ref id="B88"><mixed-citation xmlns:xlink="http://www.w3.org/1999/xlink" xlink:type="simple"><person-group><name name-style="western"><surname>Papp</surname><given-names>J</given-names></name></person-group> (<year>1991a</year>) <article-title>Parasitic wasps of the superfamily <tp:taxon-name><tp:taxon-name-part taxon-name-part-type="superfamily">Ichneumonoidea</tp:taxon-name-part></tp:taxon-name>. <tp:taxon-name><tp:taxon-name-part taxon-name-part-type="family">Braconidae</tp:taxon-name-part></tp:taxon-name>. 18. <tp:taxon-name><tp:taxon-name-part taxon-name-part-type="subfamily">Doryctinae</tp:taxon-name-part></tp:taxon-name>. 19. <tp:taxon-name><tp:taxon-name-part taxon-name-part-type="subfamily">Rogadinae</tp:taxon-name-part></tp:taxon-name>.</article-title><source>Magyarorszag Allatvilaga [Fauna Hungariae]</source><volume>167</volume>: <fpage>1</fpage>–<lpage>122</lpage>.</mixed-citation></ref><ref id="B97"><mixed-citation xmlns:xlink="http://www.w3.org/1999/xlink" xlink:type="simple"><person-group><name name-style="western"><surname>Papp</surname><given-names>J</given-names></name></person-group> (<year>2005</year>) <article-title>A checklist of the <tp:taxon-name><tp:taxon-name-part taxon-name-part-type="family">Braconidae</tp:taxon-name-part></tp:taxon-name> of Hungary (<tp:taxon-name><tp:taxon-name-part taxon-name-part-type="order">Hymenoptera</tp:taxon-name-part></tp:taxon-name>). Folia Entomologica Hungarica.</article-title><volume>66</volume>: <fpage>137</fpage>–<lpage>194</lpage>.</mixed-citation></ref><ref id="B43"><mixed-citation xmlns:xlink="http://www.w3.org/1999/xlink" xlink:type="simple"><person-group><name name-style="western"><surname>Fortier</surname><given-names>JC</given-names></name><name name-style="western"><surname>Shaw</surname><given-names>SR</given-names></name></person-group> (<year>1999</year>) <article-title>Cladistics of the <italic><tp:taxon-name><tp:taxon-name-part taxon-name-part-type="genus">Aleiodes</tp:taxon-name-part></tp:taxon-name></italic> lineage of the subfamily <tp:taxon-name><tp:taxon-name-part taxon-name-part-type="subfamily">Rogadinae</tp:taxon-name-part></tp:taxon-name> (<tp:taxon-name><tp:taxon-name-part taxon-name-part-type="order">Hymenoptera</tp:taxon-name-part></tp:taxon-name>: <tp:taxon-name><tp:taxon-name-part taxon-name-part-type="family">Braconidae</tp:taxon-name-part></tp:taxon-name>).</article-title><source>Journal of <tp:taxon-name><tp:taxon-name-part taxon-name-part-type="order">Hymenoptera</tp:taxon-name-part></tp:taxon-name> Research</source><volume>8</volume>(<issue>2</issue>): <fpage>204</fpage>–<lpage>237</lpage>.</mixed-citation></ref><ref id="B77"><mixed-citation xmlns:xlink="http://www.w3.org/1999/xlink" xlink:type="simple"><person-group><name name-style="western"><surname>O’Connor</surname><given-names>JP</given-names></name><name name-style="western"><surname>Nash</surname><given-names>R</given-names></name><name name-style="western"><surname>van Achterberg</surname><given-names>C</given-names></name></person-group> (<year>1999</year>) <article-title>A catalogue of the Irish <tp:taxon-name><tp:taxon-name-part taxon-name-part-type="family">Braconidae</tp:taxon-name-part></tp:taxon-name> (<tp:taxon-name><tp:taxon-name-part taxon-name-part-type="order">Hymenoptera</tp:taxon-name-part></tp:taxon-name>: <tp:taxon-name><tp:taxon-name-part taxon-name-part-type="superfamily">Ichneumonoidea</tp:taxon-name-part></tp:taxon-name>).</article-title><source>Occasional Publication of the Irish Biogeographical Society</source><volume>4</volume>: <fpage>1</fpage>–<lpage>123</lpage>.</mixed-citation></ref><ref id="B10"><mixed-citation xmlns:xlink="http://www.w3.org/1999/xlink" xlink:type="simple"><person-group><name name-style="western"><surname>Belokobylskij</surname><given-names>SA</given-names></name><name name-style="western"><surname>Taeger</surname><given-names>A</given-names></name><name name-style="western"><surname>van Achterberg</surname><given-names>C</given-names></name><name name-style="western"><surname>Haeselbarth</surname><given-names>E</given-names></name><name name-style="western"><surname>Riedel</surname><given-names>M</given-names></name></person-group> (<year>2003</year>) <article-title>Checklist of the <tp:taxon-name><tp:taxon-name-part taxon-name-part-type="family">Braconidae</tp:taxon-name-part></tp:taxon-name> (<tp:taxon-name><tp:taxon-name-part taxon-name-part-type="order">Hymenoptera</tp:taxon-name-part></tp:taxon-name>) of Germany.</article-title><source>Beiträge zur Entomologie</source><volume>53</volume>(<issue>2</issue>): <fpage>341</fpage>–<lpage>435</lpage>.</mixed-citation></ref><ref id="B121"><mixed-citation xmlns:xlink="http://www.w3.org/1999/xlink" xlink:type="simple"><person-group><name name-style="western"><surname>Shenefelt</surname><given-names>RD</given-names></name></person-group> (<year>1975</year>) <article-title><tp:taxon-name><tp:taxon-name-part taxon-name-part-type="family">Braconidae</tp:taxon-name-part></tp:taxon-name> 8. <tp:taxon-name><tp:taxon-name-part taxon-name-part-type="subfamily">Exothecinae</tp:taxon-name-part></tp:taxon-name>, <tp:taxon-name><tp:taxon-name-part taxon-name-part-type="subfamily">Rogadinae</tp:taxon-name-part></tp:taxon-name>.</article-title><source>Hymenopterorum Catalogus (nova editio)</source><volume>12</volume>: <fpage>1115</fpage>–<lpage>1262</lpage>.</mixed-citation></ref><ref id="B137"><mixed-citation xmlns:xlink="http://www.w3.org/1999/xlink" xlink:type="simple"><person-group><name name-style="western"><surname>Tobias</surname><given-names>VI</given-names></name></person-group> (<year>1976</year>) <article-title>Braconids of the Caucasus (<tp:taxon-name><tp:taxon-name-part taxon-name-part-type="order">Hymenoptera</tp:taxon-name-part></tp:taxon-name>, <tp:taxon-name><tp:taxon-name-part taxon-name-part-type="family">Braconidae</tp:taxon-name-part></tp:taxon-name>).</article-title><source>Opredeliteli po Faune SSSR</source><volume>110</volume>: <fpage>1</fpage>–<lpage>286</lpage>. [in Russian]</mixed-citation></ref><ref id="B138"><mixed-citation xmlns:xlink="http://www.w3.org/1999/xlink" xlink:type="simple"><person-group><name name-style="western"><surname>Tobias</surname><given-names>VI</given-names></name></person-group> (<year>1986</year>) <article-title><tp:taxon-name><tp:taxon-name-part taxon-name-part-type="subfamily">Rogadinae</tp:taxon-name-part></tp:taxon-name>: 72–85.</article-title> In: <person-group><name name-style="western"><surname>Medvedev</surname><given-names>GS</given-names></name></person-group> (<role>Ed.</role>) <issue-title>Opredelitel Nasekomych Evrospeiskoi Tsasti SSSR 3, Peredpontdatokrylye 4.</issue-title><source>Opredeliteli po Faune SSSR</source><volume>145</volume>: <fpage>1</fpage>–<lpage>501</lpage>. [Translation (1995): 512–588. Lebanon, U.S.<tp:taxon-name><tp:taxon-name-part taxon-name-part-type="genus">A.</tp:taxon-name-part></tp:taxon-name>]</mixed-citation></ref><ref id="B83"><mixed-citation xmlns:xlink="http://www.w3.org/1999/xlink" xlink:type="simple"><person-group><name name-style="western"><surname>Papp</surname><given-names>J</given-names></name></person-group> (<year>1985a</year>) <article-title>Contributions to the Braconid fauna of Hungary, VII. <tp:taxon-name><tp:taxon-name-part taxon-name-part-type="subfamily">Rogadinae</tp:taxon-name-part></tp:taxon-name> (<tp:taxon-name><tp:taxon-name-part taxon-name-part-type="order">Hymenoptera</tp:taxon-name-part></tp:taxon-name>: <tp:taxon-name><tp:taxon-name-part taxon-name-part-type="family">Braconidae</tp:taxon-name-part></tp:taxon-name>).</article-title><source>Folia Entomologica Hungarica</source><volume>46</volume>: <fpage>143</fpage>–<lpage>164</lpage>.</mixed-citation></ref><ref id="B110"><mixed-citation xmlns:xlink="http://www.w3.org/1999/xlink" xlink:type="simple"><person-group><name name-style="western"><surname>Shaw</surname><given-names>MR</given-names></name></person-group> (<year>1979</year>) <article-title><italic><tp:taxon-name><tp:taxon-name-part taxon-name-part-type="genus">Rogas</tp:taxon-name-part> <tp:taxon-name-part taxon-name-part-type="species">pulchripes</tp:taxon-name-part></tp:taxon-name></italic> (Wesmael) (<tp:taxon-name><tp:taxon-name-part taxon-name-part-type="order">Hymenoptera</tp:taxon-name-part></tp:taxon-name>: <tp:taxon-name><tp:taxon-name-part taxon-name-part-type="family">Braconidae</tp:taxon-name-part></tp:taxon-name>) and other parasites of arboreal <italic><tp:taxon-name><tp:taxon-name-part taxon-name-part-type="genus">Acronicta</tp:taxon-name-part></tp:taxon-name></italic> species (<tp:taxon-name><tp:taxon-name-part taxon-name-part-type="order">Lepidoptera</tp:taxon-name-part></tp:taxon-name>: <tp:taxon-name><tp:taxon-name-part taxon-name-part-type="family">Noctuidae</tp:taxon-name-part></tp:taxon-name>) at Chat Moss, Manchester.</article-title><source>Entomologist’s Gazette</source><volume>30</volume>: <fpage>291</fpage>–<lpage>294</lpage>.</mixed-citation></ref></ref-list></tp:taxon-treatment>
