# Supplementary material for: Revision of the western Palaearctic species of Aleiodes Wesmael (Hymenoptera, Braconidae, Rogadinae). Part 2: Revision of the A. apicalis group
Source: Zookeys. 2020 Mar 16;919:1–259. doi: 10.3897/zookeys.919.39642 (PMC7197265; doi:10.3897/zookeys.919.39642)
Supplement: XML Treatment for Aleiodes quadrum [file zookeys.919.39642-treatment33.xml]

<!DOCTYPE tp:taxon-treatment
  PUBLIC "-//TaxonX//DTD Taxonomic Treatment Publishing DTD v0 20100105//EN" "tax-treatment-NSO.dtd">
<tp:taxon-treatment xmlns:tp="http://www.plazi.org/taxpub"><tp:treatment-meta><kwd-group><label>Taxon classification</label><kwd><named-content xmlns:xlink="http://www.w3.org/1999/xlink" content-type="kingdom">Animalia</named-content></kwd><kwd><named-content xmlns:xlink="http://www.w3.org/1999/xlink" content-type="order">Hymenoptera</named-content></kwd><kwd><named-content xmlns:xlink="http://www.w3.org/1999/xlink" content-type="family">Braconidae</named-content></kwd></kwd-group><mixed-citation publication-type="journal"><person-group><name><surname>van Achterberg</surname><given-names>Cornelis</given-names></name><name><surname>Shaw</surname><given-names>Mark R.</given-names></name><name><surname>Quicke</surname><given-names>Donald L.J.</given-names></name></person-group><article-title>Revision of the western Palaearctic species of <italic><tp:taxon-name><tp:taxon-name-part taxon-name-part-type="genus" reg="Aleiodes">Aleiodes</tp:taxon-name-part></tp:taxon-name></italic> Wesmael (<tp:taxon-name><tp:taxon-name-part taxon-name-part-type="order">Hymenoptera</tp:taxon-name-part></tp:taxon-name>, <tp:taxon-name><tp:taxon-name-part taxon-name-part-type="family">Braconidae</tp:taxon-name-part></tp:taxon-name>, <tp:taxon-name><tp:taxon-name-part taxon-name-part-type="subfamily">Rogadinae</tp:taxon-name-part></tp:taxon-name>). Part 2: Revision of the <italic><tp:taxon-name><tp:taxon-name-part taxon-name-part-type="genus" reg="Aleiodes">A.</tp:taxon-name-part> <tp:taxon-name-part taxon-name-part-type="species" reg="apicalis">apicalis</tp:taxon-name-part></tp:taxon-name></italic> group</article-title><source>Zookeys</source><day>16</day><month>3</month><year>2020</year><volume>919</volume><fpage>1</fpage><lpage>259</lpage><pub-id pub-id-type="doi">10.3897/zookeys.919.39642</pub-id></mixed-citation></tp:treatment-meta><tp:nomenclature><tp:taxon-name><object-id xmlns:xlink="http://www.w3.org/1999/xlink" content-type="arpha" xlink:type="simple">33A49D24-B0A2-5511-B3FE-383C9E346F4C</object-id>
              <tp:taxon-name-part taxon-name-part-type="genus" reg="Aleiodes">Aleiodes</tp:taxon-name-part>
              <tp:taxon-name-part taxon-name-part-type="species" reg="quadrum">quadrum</tp:taxon-name-part>
            </tp:taxon-name><tp:taxon-authority>(Tobias, 1976)</tp:taxon-authority><xref ref-type="fig" rid="F92">Figs 627–628</xref><xref ref-type="fig" rid="F93">, 629–641</xref><xref ref-type="fig" rid="F94">, 642</xref><xref ref-type="fig" rid="F95">, 643–651</xref><tp:nomenclature-citation-list><tp:nomenclature-citation><tp:taxon-name>
                  <tp:taxon-name-part taxon-name-part-type="genus" reg="Rogas">Rogas</tp:taxon-name-part> (<tp:taxon-name-part taxon-name-part-type="subgenus" reg="Rogas">Rogas</tp:taxon-name-part>) <tp:taxon-name-part taxon-name-part-type="species" reg="quadrum">quadrum</tp:taxon-name-part></tp:taxon-name><comment>Tobias, 1976: 83, 221, 1986: 76 (transl.: 125).</comment></tp:nomenclature-citation><tp:nomenclature-citation><tp:taxon-name>
                  <tp:taxon-name-part taxon-name-part-type="genus" reg="Aleiodes">Aleiodes</tp:taxon-name-part> (<tp:taxon-name-part taxon-name-part-type="subgenus" reg="Neorhogas">Neorhogas</tp:taxon-name-part>) <tp:taxon-name-part taxon-name-part-type="species" reg="quadrum">quadrum</tp:taxon-name-part></tp:taxon-name><comment>; <xref ref-type="bibr" rid="B83">Papp 1985a</xref>: 162, <xref ref-type="bibr" rid="B88">1991a</xref>: 83.</comment></tp:nomenclature-citation><tp:nomenclature-citation><tp:taxon-name>
                  <tp:taxon-name-part taxon-name-part-type="genus" reg="Aleiodes">Aleiodes</tp:taxon-name-part> <tp:taxon-name-part taxon-name-part-type="species" reg="quadrum">quadrum</tp:taxon-name-part></tp:taxon-name><comment>; <xref ref-type="bibr" rid="B97">Papp 2005</xref>: 177.</comment></tp:nomenclature-citation><tp:nomenclature-citation><tp:taxon-name>
                  <tp:taxon-name-part taxon-name-part-type="genus" reg="Rogas">Rogas</tp:taxon-name-part> (<tp:taxon-name-part taxon-name-part-type="subgenus" reg="Rogas">Rogas</tp:taxon-name-part>) <tp:taxon-name-part taxon-name-part-type="species" reg="illustris">illustris</tp:taxon-name-part></tp:taxon-name><comment>Papp, 1977a: 112, 1985a: 162 (as synonym of <tp:taxon-name><tp:taxon-name-part taxon-name-part-type="genus" reg="Aleiodes">A.</tp:taxon-name-part> <tp:taxon-name-part taxon-name-part-type="species" reg="quadrum">quadrum</tp:taxon-name-part></tp:taxon-name>), 1991a: 83 (id.), 2005: 176 (id.) [examined].</comment></tp:nomenclature-citation></tp:nomenclature-citation-list></tp:nomenclature><tp:treatment-sec sec-type="type material" id="SECID0E55LM"><title>Type material.</title><p>Holotype of <italic><tp:taxon-name><tp:taxon-name-part taxon-name-part-type="genus" reg="Aleiodes">A.</tp:taxon-name-part> <tp:taxon-name-part taxon-name-part-type="species" reg="illustris">illustris</tp:taxon-name-part></tp:taxon-name></italic>, ♀ (<named-content xmlns:xlink="http://www.w3.org/1999/xlink" content-type="dwc:institutional_code" xlink:type="simple">MTMA</named-content>), “Yugoslavia, [<bold>Croatia</bold>:] Kostrena, Rijeka, 12.viii.1966, Uremović”, “Holotypus ♀ <italic>Rogas illustris</italic> sp. n., Papp, J., 1977”, “Hym. Typ. No. 2378, Mus. Budapest”; paratype, ♀ (<named-content xmlns:xlink="http://www.w3.org/1999/xlink" content-type="dwc:institutional_code" xlink:type="simple">MTMA</named-content>), “[<bold>Hungary</bold>], Hársbokorhegy, Nagykovacsi”, “1.viii.1952, Bajári”, “Paratypus ♀ <italic>Rogas illustris</italic> sp. n., Papp, J., 1977”, “Hym. Typ. No. 2380, Mus. Budapest”.</p></tp:treatment-sec><tp:treatment-sec sec-type="material" id="SECID0EHAMM"><title>Additional material.</title><p>1 ♀ (<named-content xmlns:xlink="http://www.w3.org/1999/xlink" content-type="dwc:institutional_code" xlink:type="simple">NMS</named-content>), “<bold>France</bold>: Ardèche, Accons, UV light, 24.vi.2013, M.R. Shaw”, “MRS Aleiodes DNA 796”; 1 ♀ (<named-content xmlns:xlink="http://www.w3.org/1999/xlink" content-type="dwc:institutional_code" xlink:type="simple">NMS</named-content>), “France: Savoie, Queige, Le Villaret, 700m., 19.vi. 2019, C.W. Plant”; 1 ♀ (<abbrev xmlns:xlink="http://www.w3.org/1999/xlink" content-type="institution" xlink:title="Oberösterreichisches Landesmuseum, Biologiezentrum, Linz" id="ABBRID0E6AMM" xlink:type="simple">BZL</abbrev>), “<bold>Turkey</bold>, 15 km W Refahye, W of Erzincan, 1600 m, 7.vii.2000, M. Halada”; 1 ♀ (<abbrev xmlns:xlink="http://www.w3.org/1999/xlink" content-type="institution" xlink:title="Oberösterreichisches Landesmuseum, Biologiezentrum, Linz" id="ABBRID0EGBMM" xlink:type="simple">BZL</abbrev>), “<bold>GRC [= Greece</bold>], Westmakadonien, Florina, Aussichtsplatz SE Karies, <named-content xmlns:xlink="http://www.w3.org/1999/xlink" content-type="dwc:verbatimCoordinates" xlink:type="simple"><named-content content-type="geo-json" specific-use="{&#34;type&#34;:&#34;Point&#34;,&#34;coordinates&#34;:[21.177500,40.750556]}" id="NCID0EQBMM" xlink:type="simple">40°45'2"N, 21°10'39"E</named-content></named-content>, 1080 m msl, 27.vi.2016, 2016/31, LF, H. u. R. Rausch”; 1 ♀ (<named-content xmlns:xlink="http://www.w3.org/1999/xlink" content-type="dwc:institutional_code" xlink:type="simple">MTMA</named-content>), “[<bold>North</bold>] <bold>Macedonia</bold>, Skopje Prov., Mt. Vodno, 16.vii.1997, Gy. Rozner”; 1 ♀ (<named-content xmlns:xlink="http://www.w3.org/1999/xlink" content-type="dwc:institutional_code" xlink:type="simple">NMS</named-content>), “N. Macedonia, Vardar river valley, above Demir Kapiya, <named-content xmlns:xlink="http://www.w3.org/1999/xlink" content-type="dwc:verbatimCoordinates" xlink:type="simple"><named-content content-type="geo-json" specific-use="{&#34;type&#34;:&#34;Point&#34;,&#34;coordinates&#34;:[22.195833,41.382778]}" id="NCID0ELCMM" xlink:type="simple">N41°22'58", E22°11'45"</named-content></named-content>, 244m, 13.vii.2019 S. Beshkov &amp; A. Nahirnic”; 1 ♂ (<named-content xmlns:xlink="http://www.w3.org/1999/xlink" content-type="dwc:institutional_code" xlink:type="simple">NMS</named-content>), “<bold>Bulgaria</bold>: Haskovo, E. Rhodopes, SW Mezek, 450 m, MV light, 17.vii.2015, C.W. Plant”.</p></tp:treatment-sec><tp:treatment-sec sec-type="Molecular data" id="SECID0EZCMM"><title>Molecular data.</title><p>MRS796 (France), additionally MRS824 (Bulgaria) likely to be a male of this species.</p></tp:treatment-sec><tp:treatment-sec sec-type="biology" id="SECID0E5CMM"><title>Biology.</title><p>Unknown. Collected in June–July, likely to be univoltine, but there is nothing to suggest how the winter is passed. We have not seen reared material, but the elongate and strongly apically compressed metasoma suggests that the host would be concealed, perhaps between spun leaves, in a leaf sheath, in a seed capsule or in some similar situation.</p></tp:treatment-sec><tp:treatment-sec sec-type="diagnosis" id="SECID0EDDMM"><title>Diagnosis.</title><p>Maximum width of hypoclypeal depression approx. 0.6 × minimum width of face (Fig. <xref ref-type="fig" rid="F93">636</xref>); OOL of ♀ 0.6–0.7 × diameter of posterior ocellus and rugose; ventral margin of clypeus obtuse apically and clypeus hardly protruding anteriorly (Fig. <xref ref-type="fig" rid="F93">638</xref>); lobes of mesoscutum densely finely punctate, with interspaces approx. equal to diameter of punctures, smooth and shiny; precoxal area distinctly rugose, but posteriorly only punctate; vein cu-a of fore wing vertical; surroundings of veins M+CU1 and 1-+2-CU1 largely glabrous; vein 1-CU1 of fore wing approx. 0.8 × vein 2-CU1 and as long as m-cu (Fig. <xref ref-type="fig" rid="F93">629</xref>); surroundings of veins M+CU and 1-M of hind wing largely glabrous; hind tarsal claws with conspicuous dark brown pecten close to apical tooth (Fig. <xref ref-type="fig" rid="F93">635</xref>); 1<sup>st</sup> tergite parallel-sided and longer than wide apically (Fig. <xref ref-type="fig" rid="F93">632</xref>); 2<sup>nd</sup> tergite of ♀1.0–1.2 × as long as wide basally and black; head black; vein 1-M of fore wing dark brown; wing membrane slightly infuscate.</p></tp:treatment-sec><tp:treatment-sec sec-type="redescription" id="SECID0EBEMM"><title>Redescription.</title><p>♀ (<named-content xmlns:xlink="http://www.w3.org/1999/xlink" content-type="dwc:institutional_code" xlink:type="simple">NMS</named-content>) from France (Accons). Length of fore wing 6.9 mm, of body 9.6 mm.</p><p><bold><italic>Head.</italic></bold> Antennal segments of ♀ 53, antenna as long as fore wing, its subapical segments rather robust (Fig. <xref ref-type="fig" rid="F93">640</xref>); frons with curved striae but medially largely smooth; OOL 0.7 × diameter of posterior ocellus, finely rugose and shiny; vertex coarsely punctate but behind ocelli rugose, rather shiny; clypeus nearly flat and coarsely rugose-punctate; ventral margin of clypeus thick and hardly protruding anteriorly (Fig. <xref ref-type="fig" rid="F93">638</xref>); width of hypoclypeal depression 0.6 × minimum width of face (Fig. <xref ref-type="fig" rid="F93">636</xref>); length of eye 1.6 × temple in dorsal view (Fig. <xref ref-type="fig" rid="F93">637</xref>); clypeus near lower level of eyes; length of malar space 0.2 × length of eye in lateral view.</p><p><bold><italic>Mesosoma.</italic></bold> Mesoscutal lobes densely and finely punctate, with interspaces approx. equal to diameter of punctures, smooth and shiny; scutellum finely and densely punctate; precoxal sulcus area of mesopleuron distinctly rugose but posteriorly only punctate, remainder of mesopleuron distinctly but remotely punctate; metapleuron remotely punctate, but ventrally rugose; propodeum evenly convex and coarsely vermiculate-rugose and medio-longitudinal carina nearly complete.</p><p><bold><italic>Wings.</italic></bold> Fore wing: r 0.4 × 3-SR (Fig. <xref ref-type="fig" rid="F93">629</xref>); 1-CU1 horizontal, 0.8 × 2-CU1; r-m 0.6 × 3-SR; 2<sup>nd</sup> submarginal cell medium-sized (Fig. <xref ref-type="fig" rid="F93">629</xref>); cu-a nearly vertical and straight; 1-M curved posteriorly; 1-SR rather slender; surroundings of M+CU1, 1-M and 1-CU1 largely glabrous. Hind wing: marginal cell linearly widened, its apical width 2.2 × width at level of hamuli (Fig. <xref ref-type="fig" rid="F93">629</xref>); 2-SC+R short longitudinal; m-cu narrowly present; M+CU:1-M = 50:33; 1r-m 0.8 × 1-M.</p><p><bold><italic>Legs.</italic></bold> Tarsal claws with conspicuous and robust blackish pecten, close to level of apical tooth (Fig. <xref ref-type="fig" rid="F93">635</xref>); hind coxa largely densely punctate; hind trochantellus rather robust; length of hind femur and basitarsus 4.3 and 5.6 × their width, respectively; length of inner hind spur 0.4 × hind basitarsus.</p><p><bold><italic>Metasoma.</italic></bold> First tergite evenly convex, 1.3 × longer than wide apically; 1<sup>st</sup> and 2<sup>nd</sup> tergites with medio-longitudinal carina and finely longitudinally rugose, but posterior quarter of 2<sup>nd</sup> tergite smooth and no median carina; medio-basal area of 2<sup>nd</sup> tergite triangular and wide (Fig. <xref ref-type="fig" rid="F93">632</xref>); 2<sup>nd</sup> tergite as long as wide basally and with shallow transverse impression; 2<sup>nd</sup> suture shallow and narrowly crenulate; 3<sup>rd</sup> and subsequent tergites finely punctulate and strongly shiny; apical half of 3<sup>rd</sup> and 4<sup>th</sup> tergites without sharp lateral crease; ovipositor sheath widened apically, with medium-sized setae and apically truncate (Fig. <xref ref-type="fig" rid="F92">628</xref>).</p><p><bold><italic>Colour.</italic></bold> Black; hind tibia dark brown apically and remainder pale yellowish; middle and hind tarsi, and fore telotarsus blackish or dark brown; mandible, remainder of legs, mesoscutum, pronotum postero-dorsally, mesopleuron dorsally, scutellum, metanotum, ovipositor sheath and 1<sup>st</sup> tergite (except pair of dark patches apically) orange; tegulae yellowish; palpi and pterostigma blackish; vein dark brown, but vein at base of wings yellowish; wing membrane largely slightly infuscate.</p><p><bold><italic>Variation.</italic></bold> OOL of ♀ 0.6–0.7 × diameter of posterior ocellus. The female from Turkey is very similar but has 1<sup>st</sup> tergite 1.4 × as long as wide apically and 2<sup>nd</sup> tergite 1.2 × longer than wide basally. Antennal segments: ♀ 53(1), 56(1), 57(1), 58(1). Apical tergites of male type 2 with fringe rather strong (Figs <xref ref-type="fig" rid="F95">645</xref>, <xref ref-type="fig" rid="F95">646</xref>). The figured male from Bulgaria has OOL rugose anteriorly, 1<sup>st</sup> tergite 1.2 × as long as wide posteriorly, 2<sup>nd</sup> tergite completely parallel-sided and 0.9 × as long as wide, 3<sup>rd</sup> tergite rugose-striate in anterior half and parallel-sided 0.7 × as long as wide, fore femur 4.5 × longer than wide and hind femur 4.1 × longer than wide.</p></tp:treatment-sec><tp:treatment-sec sec-type="distribution" id="SECID0EQIMM"><title>Distribution.</title><p>Azerbaijan, *Bulgaria, Croatia, *France, *Greece, Hungary, *North Macedonia, *Turkey.</p></tp:treatment-sec><tp:treatment-sec sec-type="notes" id="SECID0EVIMM"><title>Notes.</title><p>The holotype of <italic><tp:taxon-name><tp:taxon-name-part taxon-name-part-type="genus" reg="Aleiodes">A.</tp:taxon-name-part> <tp:taxon-name-part taxon-name-part-type="species" reg="quadrum">quadrum</tp:taxon-name-part></tp:taxon-name></italic> is a male and it is less reliable to identify this species from it than from the holotype female of <italic><tp:taxon-name><tp:taxon-name-part taxon-name-part-type="genus" reg="Aleiodes">A.</tp:taxon-name-part> <tp:taxon-name-part taxon-name-part-type="species" reg="illustris">illustris</tp:taxon-name-part></tp:taxon-name></italic>; nevertheless, we accept the synonymy proposed by <xref ref-type="bibr" rid="B83">Papp (1985a)</xref>. The figured male from Bulgaria (<named-content xmlns:xlink="http://www.w3.org/1999/xlink" content-type="dwc:institutional_code" xlink:type="simple">NMS</named-content>; Figs <xref ref-type="fig" rid="F94">642</xref>–<xref ref-type="fig" rid="F95">651</xref>) is considered to be this species (initially through its <abbrev xmlns:xlink="http://www.w3.org/1999/xlink" xlink:title="cytochrome oxidase c subunit 1" id="ABBRID0EFKMM" xlink:type="simple">CO1</abbrev> sequence); it is morphologically very similar to <italic><tp:taxon-name><tp:taxon-name-part taxon-name-part-type="genus" reg="Aleiodes">A.</tp:taxon-name-part> <tp:taxon-name-part taxon-name-part-type="species" reg="cruentus">cruentus</tp:taxon-name-part></tp:taxon-name></italic> and there is a possibility that some similar males have been returned to depositories determined as <italic><tp:taxon-name><tp:taxon-name-part taxon-name-part-type="genus" reg="Aleiodes">A.</tp:taxon-name-part> <tp:taxon-name-part taxon-name-part-type="species" reg="cruentus">cruentus</tp:taxon-name-part></tp:taxon-name></italic> with no recognition that they might belong to <italic><tp:taxon-name><tp:taxon-name-part taxon-name-part-type="genus" reg="Aleiodes">A.</tp:taxon-name-part> <tp:taxon-name-part taxon-name-part-type="species" reg="quadrum">quadrum</tp:taxon-name-part></tp:taxon-name></italic>. However, the matter remains unresolved until more males of <italic><tp:taxon-name><tp:taxon-name-part taxon-name-part-type="genus" reg="Aleiodes">A.</tp:taxon-name-part> <tp:taxon-name-part taxon-name-part-type="species" reg="quadrum">quadrum</tp:taxon-name-part></tp:taxon-name></italic> become available.</p><fig id="F92" position="float" orientation="portrait"><object-id xmlns:xlink="http://www.w3.org/1999/xlink" content-type="doi" xlink:type="simple">10.3897/zookeys.919.39642.figures627-628</object-id><object-id xmlns:xlink="http://www.w3.org/1999/xlink" content-type="arpha" xlink:type="simple">57583F6D-4E6B-5DCB-9270-AFF7110AC143</object-id><label>Figures 627, 628.</label><caption><p><italic><tp:taxon-name><tp:taxon-name-part taxon-name-part-type="genus" reg="Aleiodes">Aleiodes</tp:taxon-name-part> <tp:taxon-name-part taxon-name-part-type="species" reg="quadrum">quadrum</tp:taxon-name-part></tp:taxon-name></italic> (Tobias), ♀, France, Accons <bold>627</bold> habitus lateral <bold>628</bold> ovipositor sheath lateral.</p></caption><graphic xmlns:xlink="http://www.w3.org/1999/xlink" xlink:href="zookeys-919-001-g092.jpg" position="float" orientation="portrait" xlink:type="simple" id="oo_390136.jpg"><uri content-type="original_file" xlink:type="simple">https://binary.pensoft.net/fig/390136</uri></graphic></fig><fig id="F93" position="float" orientation="portrait"><object-id xmlns:xlink="http://www.w3.org/1999/xlink" content-type="doi" xlink:type="simple">10.3897/zookeys.919.39642.figures629-641</object-id><object-id xmlns:xlink="http://www.w3.org/1999/xlink" content-type="arpha" xlink:type="simple">98FD5499-CFC9-5FEB-9444-C0F118BB3D57</object-id><label>Figures 629–641.</label><caption><p><italic><tp:taxon-name><tp:taxon-name-part taxon-name-part-type="genus" reg="Aleiodes">Aleiodes</tp:taxon-name-part> <tp:taxon-name-part taxon-name-part-type="species" reg="quadrum">quadrum</tp:taxon-name-part></tp:taxon-name></italic> (Tobias), ♀, France, Accons <bold>629</bold> wings <bold>630</bold> mesosoma lateral <bold>631</bold> mesosoma dorsal <bold>632</bold> metasoma dorsal <bold>633</bold> fore femur lateral <bold>634</bold> hind femur lateral <bold>635</bold> outer hind tarsal claw <bold>636</bold> head anterior <bold>637</bold> head dorsal <bold>638</bold> head lateral <bold>639</bold> base of antenna <bold>640</bold> apex of antenna <bold>641</bold> antenna.</p></caption><graphic xmlns:xlink="http://www.w3.org/1999/xlink" xlink:href="zookeys-919-001-g093.jpg" position="float" orientation="portrait" xlink:type="simple" id="oo_390137.jpg"><uri content-type="original_file" xlink:type="simple">https://binary.pensoft.net/fig/390137</uri></graphic></fig><fig id="F94" position="float" orientation="portrait"><object-id xmlns:xlink="http://www.w3.org/1999/xlink" content-type="doi" xlink:type="simple">10.3897/zookeys.919.39642.figure642</object-id><object-id xmlns:xlink="http://www.w3.org/1999/xlink" content-type="arpha" xlink:type="simple">511FE234-8F0F-5CF1-8E5E-35FD5BE1957C</object-id><label>Figure 642.</label><caption><p><italic><tp:taxon-name><tp:taxon-name-part taxon-name-part-type="genus" reg="Aleiodes">Aleiodes</tp:taxon-name-part> <tp:taxon-name-part taxon-name-part-type="species" reg="quadrum">quadrum</tp:taxon-name-part></tp:taxon-name></italic> (Tobias), ♂, Bulgaria, Haskovo, habitus lateral.</p></caption><graphic xmlns:xlink="http://www.w3.org/1999/xlink" xlink:href="zookeys-919-001-g094.jpg" position="float" orientation="portrait" xlink:type="simple" id="oo_390138.jpg"><uri content-type="original_file" xlink:type="simple">https://binary.pensoft.net/fig/390138</uri></graphic></fig><fig id="F95" position="float" orientation="portrait"><object-id xmlns:xlink="http://www.w3.org/1999/xlink" content-type="doi" xlink:type="simple">10.3897/zookeys.919.39642.figures643-651</object-id><object-id xmlns:xlink="http://www.w3.org/1999/xlink" content-type="arpha" xlink:type="simple">16E990E9-A70B-555D-9335-502C10F3FAF2</object-id><label>Figures 643–651.</label><caption><p><italic><tp:taxon-name><tp:taxon-name-part taxon-name-part-type="genus" reg="Aleiodes">Aleiodes</tp:taxon-name-part> <tp:taxon-name-part taxon-name-part-type="species" reg="quadrum">quadrum</tp:taxon-name-part></tp:taxon-name></italic> (Tobias), ♂, Bulgaria, Haskovo <bold>643</bold> wings <bold>644</bold> 1<sup>st</sup>–3<sup>rd</sup> metasomal tergites dorsal <bold>645</bold> 3<sup>rd</sup>–7<sup>th</sup> metasomal tergites lateral <bold>646</bold> id. dorsal <bold>647</bold> basal antennal segments <bold>648</bold> head anterior <bold>649</bold> head dorsal <bold>650</bold> head lateral <bold>651</bold> inner hind tarsal claw.</p></caption><graphic xmlns:xlink="http://www.w3.org/1999/xlink" xlink:href="zookeys-919-001-g095.jpg" position="float" orientation="portrait" xlink:type="simple" id="oo_390139.jpg"><uri content-type="original_file" xlink:type="simple">https://binary.pensoft.net/fig/390139</uri></graphic></fig></tp:treatment-sec><ref-list><ref id="B83"><mixed-citation xmlns:xlink="http://www.w3.org/1999/xlink" xlink:type="simple"><person-group><name name-style="western"><surname>Papp</surname><given-names>J</given-names></name></person-group> (<year>1985a</year>) <article-title>Contributions to the Braconid fauna of Hungary, VII. <tp:taxon-name><tp:taxon-name-part taxon-name-part-type="subfamily">Rogadinae</tp:taxon-name-part></tp:taxon-name> (<tp:taxon-name><tp:taxon-name-part taxon-name-part-type="order">Hymenoptera</tp:taxon-name-part></tp:taxon-name>: <tp:taxon-name><tp:taxon-name-part taxon-name-part-type="family">Braconidae</tp:taxon-name-part></tp:taxon-name>).</article-title><source>Folia Entomologica Hungarica</source><volume>46</volume>: <fpage>143</fpage>–<lpage>164</lpage>.</mixed-citation></ref><ref id="B88"><mixed-citation xmlns:xlink="http://www.w3.org/1999/xlink" xlink:type="simple"><person-group><name name-style="western"><surname>Papp</surname><given-names>J</given-names></name></person-group> (<year>1991a</year>) <article-title>Parasitic wasps of the superfamily <tp:taxon-name><tp:taxon-name-part taxon-name-part-type="superfamily">Ichneumonoidea</tp:taxon-name-part></tp:taxon-name>. <tp:taxon-name><tp:taxon-name-part taxon-name-part-type="family">Braconidae</tp:taxon-name-part></tp:taxon-name>. 18. <tp:taxon-name><tp:taxon-name-part taxon-name-part-type="subfamily">Doryctinae</tp:taxon-name-part></tp:taxon-name>. 19. <tp:taxon-name><tp:taxon-name-part taxon-name-part-type="subfamily">Rogadinae</tp:taxon-name-part></tp:taxon-name>.</article-title><source>Magyarorszag Allatvilaga [Fauna Hungariae]</source><volume>167</volume>: <fpage>1</fpage>–<lpage>122</lpage>.</mixed-citation></ref><ref id="B97"><mixed-citation xmlns:xlink="http://www.w3.org/1999/xlink" xlink:type="simple"><person-group><name name-style="western"><surname>Papp</surname><given-names>J</given-names></name></person-group> (<year>2005</year>) <article-title>A checklist of the <tp:taxon-name><tp:taxon-name-part taxon-name-part-type="family">Braconidae</tp:taxon-name-part></tp:taxon-name> of Hungary (<tp:taxon-name><tp:taxon-name-part taxon-name-part-type="order">Hymenoptera</tp:taxon-name-part></tp:taxon-name>). Folia Entomologica Hungarica.</article-title><volume>66</volume>: <fpage>137</fpage>–<lpage>194</lpage>.</mixed-citation></ref></ref-list></tp:taxon-treatment>
