# Supplementary material for: Revision of the western Palaearctic species of Aleiodes Wesmael (Hymenoptera, Braconidae, Rogadinae). Part 2: Revision of the A. apicalis group
Source: Zookeys. 2020 Mar 16;919:1–259. doi: 10.3897/zookeys.919.39642 (PMC7197265; doi:10.3897/zookeys.919.39642)
Supplement: XML Treatment for Aleiodes ruficeps [file zookeys.919.39642-treatment34.xml]

<!DOCTYPE tp:taxon-treatment
  PUBLIC "-//TaxonX//DTD Taxonomic Treatment Publishing DTD v0 20100105//EN" "tax-treatment-NSO.dtd">
<tp:taxon-treatment xmlns:tp="http://www.plazi.org/taxpub"><tp:treatment-meta><kwd-group><label>Taxon classification</label><kwd><named-content xmlns:xlink="http://www.w3.org/1999/xlink" content-type="kingdom">Animalia</named-content></kwd><kwd><named-content xmlns:xlink="http://www.w3.org/1999/xlink" content-type="order">Hymenoptera</named-content></kwd><kwd><named-content xmlns:xlink="http://www.w3.org/1999/xlink" content-type="family">Braconidae</named-content></kwd></kwd-group><mixed-citation publication-type="journal"><person-group><name><surname>van Achterberg</surname><given-names>Cornelis</given-names></name><name><surname>Shaw</surname><given-names>Mark R.</given-names></name><name><surname>Quicke</surname><given-names>Donald L.J.</given-names></name></person-group><article-title>Revision of the western Palaearctic species of <italic><tp:taxon-name><tp:taxon-name-part taxon-name-part-type="genus" reg="Aleiodes">Aleiodes</tp:taxon-name-part></tp:taxon-name></italic> Wesmael (<tp:taxon-name><tp:taxon-name-part taxon-name-part-type="order">Hymenoptera</tp:taxon-name-part></tp:taxon-name>, <tp:taxon-name><tp:taxon-name-part taxon-name-part-type="family">Braconidae</tp:taxon-name-part></tp:taxon-name>, <tp:taxon-name><tp:taxon-name-part taxon-name-part-type="subfamily">Rogadinae</tp:taxon-name-part></tp:taxon-name>). Part 2: Revision of the <italic><tp:taxon-name><tp:taxon-name-part taxon-name-part-type="genus" reg="Aleiodes">A.</tp:taxon-name-part> <tp:taxon-name-part taxon-name-part-type="species" reg="apicalis">apicalis</tp:taxon-name-part></tp:taxon-name></italic> group</article-title><source>Zookeys</source><day>16</day><month>3</month><year>2020</year><volume>919</volume><fpage>1</fpage><lpage>259</lpage><pub-id pub-id-type="doi">10.3897/zookeys.919.39642</pub-id></mixed-citation></tp:treatment-meta><tp:nomenclature><tp:taxon-name><object-id xmlns:xlink="http://www.w3.org/1999/xlink" content-type="arpha" xlink:type="simple">E86D9554-FF63-508C-B1D8-901E801532D8</object-id>
              <tp:taxon-name-part taxon-name-part-type="genus" reg="Aleiodes">Aleiodes</tp:taxon-name-part>
              <tp:taxon-name-part taxon-name-part-type="species" reg="ruficeps">ruficeps</tp:taxon-name-part>
            </tp:taxon-name><tp:taxon-authority>(Telenga, 1941)</tp:taxon-authority><xref ref-type="fig" rid="F96">Figs 652–653</xref><xref ref-type="fig" rid="F97">, 654–666</xref><tp:nomenclature-citation-list><tp:nomenclature-citation><tp:taxon-name>
                  <tp:taxon-name-part taxon-name-part-type="genus" reg="Rhogas">Rhogas</tp:taxon-name-part> (<tp:taxon-name-part taxon-name-part-type="subgenus" reg="Rhogas">Rhogas</tp:taxon-name-part>) <tp:taxon-name-part taxon-name-part-type="species" reg="ruficeps">ruficeps</tp:taxon-name-part></tp:taxon-name><comment>Telenga, 1941: 179, 421, Fig. [examined].</comment></tp:nomenclature-citation><tp:nomenclature-citation><tp:taxon-name>
                  <tp:taxon-name-part taxon-name-part-type="genus" reg="Rogas">Rogas</tp:taxon-name-part> <tp:taxon-name-part taxon-name-part-type="species" reg="ruficeps">ruficeps</tp:taxon-name-part></tp:taxon-name><comment>; <xref ref-type="bibr" rid="B121">Shenefelt 1975</xref>: 1146; <xref ref-type="bibr" rid="B155">Zaykov 1980b</xref>: 87.</comment></tp:nomenclature-citation><tp:nomenclature-citation><tp:taxon-name>
                  <tp:taxon-name-part taxon-name-part-type="genus" reg="Rogas">Rogas</tp:taxon-name-part> (<tp:taxon-name-part taxon-name-part-type="subgenus" reg="Rogas">Rogas</tp:taxon-name-part>) <tp:taxon-name-part taxon-name-part-type="species" reg="ruficeps">ruficeps</tp:taxon-name-part></tp:taxon-name><comment>; <xref ref-type="bibr" rid="B137">Tobias 1976</xref>: 81, <xref ref-type="bibr" rid="B138">1986</xref>: 76 (transl.: 122; lectotype designation).</comment></tp:nomenclature-citation><tp:nomenclature-citation><tp:taxon-name>
                  <tp:taxon-name-part taxon-name-part-type="genus" reg="Aleiodes">Aleiodes</tp:taxon-name-part> <tp:taxon-name-part taxon-name-part-type="species" reg="ruficeps">ruficeps</tp:taxon-name-part></tp:taxon-name><comment>; <xref ref-type="bibr" rid="B88">Papp 1991a</xref>: 88; <xref ref-type="bibr" rid="B43">Fortier and Shaw 1999</xref>: 230.</comment></tp:nomenclature-citation><tp:nomenclature-citation><tp:taxon-name>
                  <tp:taxon-name-part taxon-name-part-type="genus" reg="Rogas">Rogas</tp:taxon-name-part> <tp:taxon-name-part taxon-name-part-type="species" reg="gasterator">gasterator</tp:taxon-name-part></tp:taxon-name><comment>auctt. p.p.</comment></tp:nomenclature-citation></tp:nomenclature-citation-list></tp:nomenclature><tp:treatment-sec sec-type="type material" id="SECID0EZUMM"><title>Type material.</title><p>Lectotype of <italic><tp:taxon-name><tp:taxon-name-part taxon-name-part-type="genus" reg="Aleiodes">A.</tp:taxon-name-part> <tp:taxon-name-part taxon-name-part-type="species" reg="ruficeps">ruficeps</tp:taxon-name-part></tp:taxon-name></italic>, ♀ (<named-content xmlns:xlink="http://www.w3.org/1999/xlink" content-type="dwc:institutional_code" xlink:type="simple">ZISP</named-content>), “[<bold>Russia</bold>: Crimea,] Eupatoria [= Eupatoriya], Tavrits, gub, 7.v.1907, V.E. Jakovlev”, “<italic>Rhogas ruficeps</italic> sp. n., Telenga det.”, “Lectotype <italic>Rogas ruficeps</italic> Tl., design. Tobias, 1980”.</p></tp:treatment-sec><tp:treatment-sec sec-type="material" id="SECID0EYVMM"><title>Additional material.</title><p>Bulgaria, Russia, Turkey, [Armenia, Iran]. Specimens in <named-content xmlns:xlink="http://www.w3.org/1999/xlink" content-type="dwc:institutional_code" xlink:type="simple">ZJUH</named-content>, <abbrev xmlns:xlink="http://www.w3.org/1999/xlink" content-type="institution" xlink:title="Oberösterreichisches Landesmuseum, Biologiezentrum, Linz" id="ABBRID0EGWMM" xlink:type="simple">BZL</abbrev>, <named-content xmlns:xlink="http://www.w3.org/1999/xlink" content-type="dwc:institutional_code" xlink:type="simple">NMS</named-content>, <abbrev xmlns:xlink="http://www.w3.org/1999/xlink" content-type="institution" xlink:title="Naturalis Biodiversity Center, Leiden" id="ABBRID0ETWMM" xlink:type="simple">RMNH</abbrev>, <named-content xmlns:xlink="http://www.w3.org/1999/xlink" content-type="dwc:institutional_code" xlink:type="simple">ZISP</named-content>, <named-content xmlns:xlink="http://www.w3.org/1999/xlink" content-type="dwc:institutional_code" xlink:type="simple">ZSSM</named-content>.</p></tp:treatment-sec><tp:treatment-sec sec-type="Molecular data" id="SECID0EIXMM"><title>Molecular data.</title><p>None.</p></tp:treatment-sec><tp:treatment-sec sec-type="biology" id="SECID0ENXMM"><title>Biology.</title><p>Unknown. Specimens collected in April-May; presumably univoltine, but there is nothing to suggest how it overwinters. We have not seen reared material.</p></tp:treatment-sec><tp:treatment-sec sec-type="diagnosis" id="SECID0ESXMM"><title>Diagnosis.</title><p>Maximum width of hypoclypeal depression 0.5–0.6 × minimum width of face (Fig. <xref ref-type="fig" rid="F97">661</xref>); OOL ca twice diameter of posterior ocellus and moderately punctate (Fig. <xref ref-type="fig" rid="F97">662</xref>); 4<sup>th</sup>–10<sup>th</sup> antennal segments approx.as long as wide (Figs <xref ref-type="fig" rid="F96">652</xref>, <xref ref-type="fig" rid="F97">664</xref>); ventral margin of clypeus thick to rather sharp and distinctly protruding in lateral view (Fig. <xref ref-type="fig" rid="F97">663</xref>); mesoscutal lobes punctate and interspaces largely smooth and shiny, lobes rather convex; scutellum sparsely punctate; precoxal sulcus coarsely vermiculate-rugose; marginal cell of fore wing of ♀ ending rather removed from wing apex (Fig. <xref ref-type="fig" rid="F97">654</xref>); length of vein r of fore wing 0.3 × vein 3-SR (Fig. <xref ref-type="fig" rid="F97">654</xref>); vein 1-CU1 of fore wing 0.3–0.5 × vein 2-CU1 (Fig. <xref ref-type="fig" rid="F97">654</xref>); hind tarsal claws rather slender, hardly curved and only brownish setose (Fig. <xref ref-type="fig" rid="F97">666</xref>); head completely or largely orange or yellowish; palp dark brown basally; hind femur apico-dorsally dark brown or black; hind tibia pale yellowish but apically darkened; 4<sup>th</sup> and 5<sup>th</sup> tergites black; wing membrane nearly entirely infuscate.</p><p>Resembles <italic><tp:taxon-name><tp:taxon-name-part taxon-name-part-type="genus" reg="Aleiodes">A.</tp:taxon-name-part> <tp:taxon-name-part taxon-name-part-type="species" reg="grassator">grassator</tp:taxon-name-part></tp:taxon-name></italic> because of the robust antennal segments and dark wings, but <italic><tp:taxon-name><tp:taxon-name-part taxon-name-part-type="genus" reg="Aleiodes">A.</tp:taxon-name-part> <tp:taxon-name-part taxon-name-part-type="species" reg="ruficeps">ruficeps</tp:taxon-name-part></tp:taxon-name></italic> has frons, OOL, vertex, malar space, and third tergite less sculptured, apex of hind tibia and palpi dark brown, basal antennal segments of ♀ somewhat less robust, hypoclypeal depression wider, marginal cell of fore wing slenderer and vein r of fore wing shorter. Differs from the similar <italic><tp:taxon-name><tp:taxon-name-part taxon-name-part-type="genus" reg="Aleiodes">A.</tp:taxon-name-part> <tp:taxon-name-part taxon-name-part-type="species" reg="ruficornis">ruficornis</tp:taxon-name-part></tp:taxon-name></italic> by having hypoclypeal depression wider, clypeus wider and lower, apical antennal segments of ♀ slenderer, OOL less sculptured and more antennal segments (♀: 45–47 <italic>vs</italic> 35–39(–41) of <italic><tp:taxon-name><tp:taxon-name-part taxon-name-part-type="genus" reg="Aleiodes">A.</tp:taxon-name-part> <tp:taxon-name-part taxon-name-part-type="species" reg="ruficornis">ruficornis</tp:taxon-name-part></tp:taxon-name></italic>).</p></tp:treatment-sec><tp:treatment-sec sec-type="description" id="SECID0EU1MM"><title>Description.</title><p>Lectotype, ♀, length of fore wing 7.3 mm, of body 8.6 mm.</p><p><bold><italic>Head.</italic></bold> Antennal segments of ♀ 45, length of antenna 1.1 × fore wing, its subapical segments moderately robust (Fig. <xref ref-type="fig" rid="F97">665</xref>); frons with few rugae, remainder smooth; OOL 2.0 × diameter of posterior ocellus, and moderately densely punctate; vertex spaced punctate and shiny; clypeus punctate; ventral margin of clypeus thick and distinctly protruding forwards (Fig. <xref ref-type="fig" rid="F97">663</xref>); width of hypoclypeal depression 0.5 × minimum width of face (Fig. <xref ref-type="fig" rid="F97">661</xref>); length of eye 1.1 × temple in dorsal view (Fig. <xref ref-type="fig" rid="F97">662</xref>), temples subparallel-sized behind eyes; vertex behind stemmaticum punctate; clypeus distinctly below lower level of eyes; occipital carina widely reduced ventrally (Fig. <xref ref-type="fig" rid="F97">663</xref>); length of malar space 0.7 × length of eye in lateral view.</p><p><bold><italic>Mesosoma.</italic></bold> Mesoscutal lobes punctate and interspaces smooth, shiny; precoxal area of mesopleuron coarsely vermiculate-rugose, near precoxal area mesopleuron distinctly punctate; scutellum rather flattened, sparsely punctate; propodeum coarsely vermiculate-rugose, medio-longitudinal carina incomplete, absent posteriorly and propodeum rounded laterally.</p><p><bold><italic>Wings.</italic></bold> Fore wing: r 0.3 × 3-SR (Fig. <xref ref-type="fig" rid="F97">654</xref>); 1-CU1 horizontal, 0.3 × 2-CU1; r-m 0.6 × 3-SR; 2<sup>nd</sup> submarginal cell rather long (Fig. <xref ref-type="fig" rid="F97">654</xref>); cu-a slightly inclivous, straight; 1-M slightly curved posteriorly; 1-SR slender; surroundings of M+CU1, 1-M and 1-CU1 largely setose. Hind wing: marginal cell linearly widened, its apical width 2.5 × width at level of hamuli (Fig. <xref ref-type="fig" rid="F97">655</xref>); 2-SC+R longitudinal; m-cu pigmented only basally; M+CU:1-M = 7:5; 1r-m 0.7 × 1-M.</p><p><bold><italic>Legs.</italic></bold> Tarsal claws rather slender, hardly curved and with six brownish bristles (Fig. <xref ref-type="fig" rid="F97">666</xref>); hind coxa rather weakly punctate; hind trochantellus robust; hind femur distinctly punctate; fore femur 3.3 × longer than wide; length of hind femur and basitarsus 3.2 and 5.2 × their width, respectively; length of inner hind spur 0.5 × hind basitarsus.</p><p><bold><italic>Metasoma.</italic></bold> First tergite rather flattened, 0.9 × as long as wide apically; 1<sup>st</sup> and 2<sup>nd</sup> tergites with medio-longitudinal carina and regularly longitudinally rugose; medio-basal area of 2<sup>nd</sup> tergite triangular and short (Fig. <xref ref-type="fig" rid="F97">658</xref>); 2<sup>nd</sup> suture rather deep and finely crenulate; basal half of 3<sup>rd</sup> tergite finely striate, remainder of metasoma smooth; 4<sup>th</sup> and apical half of 3<sup>rd</sup> tergite without sharp lateral crease; ovipositor sheath wide, with medium-sized setae and apically truncate (Fig. <xref ref-type="fig" rid="F96">653</xref>).</p><p><bold><italic>Colour.</italic></bold> Orange brown; antenna, palpi, apices of femora, telotarsi, bases of fore and middle coxae, pterostigma, and veins (but 1-SR much paler than 1-M) dark brown; mesosoma (except for mesoscutum and scutellum), ovipositor sheath, 3<sup>rd</sup> tergite (except basally) and subsequent tergites black or blackish; apex of hind tibia only narrowly dark brown; wing membrane nearly entirely infuscate.</p><p><bold><italic>Variation.</italic></bold> Vein 1-CU1 of fore wing 0.3–0.5 × vein 2-CU1. Females may have the flagellum extensively pale basally, or entirely dark. Antennal segments: ♀ 45(1), 46(1), 47(1); ♂ 56(1), 58(1). Males appear to have ca ten more antennal segments than females. Male has apical tergites type 1, setae rather long and sparse, and fringe not observed.</p></tp:treatment-sec><tp:treatment-sec sec-type="distribution" id="SECID0EI5MM"><title>Distribution.</title><p>*Armenia, Bulgaria, *Iran, Russia, *Turkey.</p><fig id="F96" position="float" orientation="portrait"><object-id xmlns:xlink="http://www.w3.org/1999/xlink" content-type="doi" xlink:type="simple">10.3897/zookeys.919.39642.figures652-653</object-id><object-id xmlns:xlink="http://www.w3.org/1999/xlink" content-type="arpha" xlink:type="simple">DE32596F-2DB1-5EB0-B66C-444B6902D4D9</object-id><label>Figures 652, 653.</label><caption><p><italic><tp:taxon-name><tp:taxon-name-part taxon-name-part-type="genus" reg="Aleiodes">Aleiodes</tp:taxon-name-part> <tp:taxon-name-part taxon-name-part-type="species" reg="ruficeps">ruficeps</tp:taxon-name-part></tp:taxon-name></italic> (Telenga), ♀, Turkey, Konya <bold>652</bold> habitus lateral <bold>653</bold> ovipositor sheath lateral.</p></caption><graphic xmlns:xlink="http://www.w3.org/1999/xlink" xlink:href="zookeys-919-001-g096.jpg" position="float" orientation="portrait" xlink:type="simple" id="oo_390140.jpg"><uri content-type="original_file" xlink:type="simple">https://binary.pensoft.net/fig/390140</uri></graphic></fig><fig id="F97" position="float" orientation="portrait"><object-id xmlns:xlink="http://www.w3.org/1999/xlink" content-type="doi" xlink:type="simple">10.3897/zookeys.919.39642.figures654-666</object-id><object-id xmlns:xlink="http://www.w3.org/1999/xlink" content-type="arpha" xlink:type="simple">2A1C084A-F6ED-55F6-8EE1-6A74CA3E3D94</object-id><label>Figures 654–666.</label><caption><p><italic><tp:taxon-name><tp:taxon-name-part taxon-name-part-type="genus" reg="Aleiodes">Aleiodes</tp:taxon-name-part> <tp:taxon-name-part taxon-name-part-type="species" reg="ruficeps">ruficeps</tp:taxon-name-part></tp:taxon-name></italic> (Telenga), ♀, Turkey, Konya <bold>654</bold> fore wing <bold>655</bold> hind wing <bold>656</bold> mesosoma lateral <bold>657</bold> mesosoma dorsal <bold>658</bold> 1<sup>st</sup> –3<sup>rd</sup> metasomal tergites dorsal <bold>659</bold> fore femur lateral <bold>660</bold> hind femur lateral <bold>661</bold> head anterior <bold>662</bold> head dorsal <bold>663</bold> head lateral <bold>664</bold> base of antenna <bold>665</bold> apex of antenna <bold>666</bold> inner hind tarsal claw.</p></caption><graphic xmlns:xlink="http://www.w3.org/1999/xlink" xlink:href="zookeys-919-001-g097.jpg" position="float" orientation="portrait" xlink:type="simple" id="oo_390141.jpg"><uri content-type="original_file" xlink:type="simple">https://binary.pensoft.net/fig/390141</uri></graphic></fig></tp:treatment-sec><ref-list><ref id="B121"><mixed-citation xmlns:xlink="http://www.w3.org/1999/xlink" xlink:type="simple"><person-group><name name-style="western"><surname>Shenefelt</surname><given-names>RD</given-names></name></person-group> (<year>1975</year>) <article-title><tp:taxon-name><tp:taxon-name-part taxon-name-part-type="family">Braconidae</tp:taxon-name-part></tp:taxon-name> 8. <tp:taxon-name><tp:taxon-name-part taxon-name-part-type="subfamily">Exothecinae</tp:taxon-name-part></tp:taxon-name>, <tp:taxon-name><tp:taxon-name-part taxon-name-part-type="subfamily">Rogadinae</tp:taxon-name-part></tp:taxon-name>.</article-title><source>Hymenopterorum Catalogus (nova editio)</source><volume>12</volume>: <fpage>1115</fpage>–<lpage>1262</lpage>.</mixed-citation></ref><ref id="B155"><mixed-citation xmlns:xlink="http://www.w3.org/1999/xlink" xlink:type="simple"><person-group><name name-style="western"><surname>Zaykov</surname><given-names>AN</given-names></name></person-group> (<year>1980b</year>) <article-title>New species of the family <tp:taxon-name><tp:taxon-name-part taxon-name-part-type="family">Braconidae</tp:taxon-name-part></tp:taxon-name> (<tp:taxon-name><tp:taxon-name-part taxon-name-part-type="order">Hymenoptera</tp:taxon-name-part></tp:taxon-name>) for the Bulgarian fauna.</article-title><source>Acta Zoologica Bulgarica</source><volume>16</volume>: <fpage>86</fpage>–<lpage>89</lpage>. [in Bulgarian with English summary]</mixed-citation></ref><ref id="B137"><mixed-citation xmlns:xlink="http://www.w3.org/1999/xlink" xlink:type="simple"><person-group><name name-style="western"><surname>Tobias</surname><given-names>VI</given-names></name></person-group> (<year>1976</year>) <article-title>Braconids of the Caucasus (<tp:taxon-name><tp:taxon-name-part taxon-name-part-type="order">Hymenoptera</tp:taxon-name-part></tp:taxon-name>, <tp:taxon-name><tp:taxon-name-part taxon-name-part-type="family">Braconidae</tp:taxon-name-part></tp:taxon-name>).</article-title><source>Opredeliteli po Faune SSSR</source><volume>110</volume>: <fpage>1</fpage>–<lpage>286</lpage>. [in Russian]</mixed-citation></ref><ref id="B138"><mixed-citation xmlns:xlink="http://www.w3.org/1999/xlink" xlink:type="simple"><person-group><name name-style="western"><surname>Tobias</surname><given-names>VI</given-names></name></person-group> (<year>1986</year>) <article-title><tp:taxon-name><tp:taxon-name-part taxon-name-part-type="subfamily">Rogadinae</tp:taxon-name-part></tp:taxon-name>: 72–85.</article-title> In: <person-group><name name-style="western"><surname>Medvedev</surname><given-names>GS</given-names></name></person-group> (<role>Ed.</role>) <issue-title>Opredelitel Nasekomych Evrospeiskoi Tsasti SSSR 3, Peredpontdatokrylye 4.</issue-title><source>Opredeliteli po Faune SSSR</source><volume>145</volume>: <fpage>1</fpage>–<lpage>501</lpage>. [Translation (1995): 512–588. Lebanon, U.S.<tp:taxon-name><tp:taxon-name-part taxon-name-part-type="genus">A.</tp:taxon-name-part></tp:taxon-name>]</mixed-citation></ref><ref id="B88"><mixed-citation xmlns:xlink="http://www.w3.org/1999/xlink" xlink:type="simple"><person-group><name name-style="western"><surname>Papp</surname><given-names>J</given-names></name></person-group> (<year>1991a</year>) <article-title>Parasitic wasps of the superfamily <tp:taxon-name><tp:taxon-name-part taxon-name-part-type="superfamily">Ichneumonoidea</tp:taxon-name-part></tp:taxon-name>. <tp:taxon-name><tp:taxon-name-part taxon-name-part-type="family">Braconidae</tp:taxon-name-part></tp:taxon-name>. 18. <tp:taxon-name><tp:taxon-name-part taxon-name-part-type="subfamily">Doryctinae</tp:taxon-name-part></tp:taxon-name>. 19. <tp:taxon-name><tp:taxon-name-part taxon-name-part-type="subfamily">Rogadinae</tp:taxon-name-part></tp:taxon-name>.</article-title><source>Magyarorszag Allatvilaga [Fauna Hungariae]</source><volume>167</volume>: <fpage>1</fpage>–<lpage>122</lpage>.</mixed-citation></ref><ref id="B43"><mixed-citation xmlns:xlink="http://www.w3.org/1999/xlink" xlink:type="simple"><person-group><name name-style="western"><surname>Fortier</surname><given-names>JC</given-names></name><name name-style="western"><surname>Shaw</surname><given-names>SR</given-names></name></person-group> (<year>1999</year>) <article-title>Cladistics of the <italic><tp:taxon-name><tp:taxon-name-part taxon-name-part-type="genus">Aleiodes</tp:taxon-name-part></tp:taxon-name></italic> lineage of the subfamily <tp:taxon-name><tp:taxon-name-part taxon-name-part-type="subfamily">Rogadinae</tp:taxon-name-part></tp:taxon-name> (<tp:taxon-name><tp:taxon-name-part taxon-name-part-type="order">Hymenoptera</tp:taxon-name-part></tp:taxon-name>: <tp:taxon-name><tp:taxon-name-part taxon-name-part-type="family">Braconidae</tp:taxon-name-part></tp:taxon-name>).</article-title><source>Journal of <tp:taxon-name><tp:taxon-name-part taxon-name-part-type="order">Hymenoptera</tp:taxon-name-part></tp:taxon-name> Research</source><volume>8</volume>(<issue>2</issue>): <fpage>204</fpage>–<lpage>237</lpage>.</mixed-citation></ref></ref-list></tp:taxon-treatment>
