# Supplementary material for: Revision of the western Palaearctic species of Aleiodes Wesmael (Hymenoptera, Braconidae, Rogadinae). Part 2: Revision of the A. apicalis group
Source: Zookeys. 2020 Mar 16;919:1–259. doi: 10.3897/zookeys.919.39642 (PMC7197265; doi:10.3897/zookeys.919.39642)
Supplement: XML Treatment for Aleiodes ruficornis [file zookeys.919.39642-treatment35.xml]

<!DOCTYPE tp:taxon-treatment
  PUBLIC "-//TaxonX//DTD Taxonomic Treatment Publishing DTD v0 20100105//EN" "tax-treatment-NSO.dtd">
<tp:taxon-treatment xmlns:tp="http://www.plazi.org/taxpub"><tp:treatment-meta><kwd-group><label>Taxon classification</label><kwd><named-content xmlns:xlink="http://www.w3.org/1999/xlink" content-type="kingdom">Animalia</named-content></kwd><kwd><named-content xmlns:xlink="http://www.w3.org/1999/xlink" content-type="order">Hymenoptera</named-content></kwd><kwd><named-content xmlns:xlink="http://www.w3.org/1999/xlink" content-type="family">Braconidae</named-content></kwd></kwd-group><mixed-citation publication-type="journal"><person-group><name><surname>van Achterberg</surname><given-names>Cornelis</given-names></name><name><surname>Shaw</surname><given-names>Mark R.</given-names></name><name><surname>Quicke</surname><given-names>Donald L.J.</given-names></name></person-group><article-title>Revision of the western Palaearctic species of <italic><tp:taxon-name><tp:taxon-name-part taxon-name-part-type="genus" reg="Aleiodes">Aleiodes</tp:taxon-name-part></tp:taxon-name></italic> Wesmael (<tp:taxon-name><tp:taxon-name-part taxon-name-part-type="order">Hymenoptera</tp:taxon-name-part></tp:taxon-name>, <tp:taxon-name><tp:taxon-name-part taxon-name-part-type="family">Braconidae</tp:taxon-name-part></tp:taxon-name>, <tp:taxon-name><tp:taxon-name-part taxon-name-part-type="subfamily">Rogadinae</tp:taxon-name-part></tp:taxon-name>). Part 2: Revision of the <italic><tp:taxon-name><tp:taxon-name-part taxon-name-part-type="genus" reg="Aleiodes">A.</tp:taxon-name-part> <tp:taxon-name-part taxon-name-part-type="species" reg="apicalis">apicalis</tp:taxon-name-part></tp:taxon-name></italic> group</article-title><source>Zookeys</source><day>16</day><month>3</month><year>2020</year><volume>919</volume><fpage>1</fpage><lpage>259</lpage><pub-id pub-id-type="doi">10.3897/zookeys.919.39642</pub-id></mixed-citation></tp:treatment-meta><tp:nomenclature><tp:taxon-name><object-id xmlns:xlink="http://www.w3.org/1999/xlink" content-type="arpha" xlink:type="simple">F561F7BF-1CC5-5CBC-B33C-E3BA444A17B9</object-id>
              <tp:taxon-name-part taxon-name-part-type="genus" reg="Aleiodes">Aleiodes</tp:taxon-name-part>
              <tp:taxon-name-part taxon-name-part-type="species" reg="ruficornis">ruficornis</tp:taxon-name-part>
            </tp:taxon-name><tp:taxon-authority>(Herrich-Schäffer, 1838)</tp:taxon-authority><xref ref-type="fig" rid="F98">Figs 667–669</xref><xref ref-type="fig" rid="F99">, 670–681</xref><xref ref-type="fig" rid="F100">, 682–685</xref><tp:nomenclature-citation-list><tp:nomenclature-citation><tp:taxon-name>
                  <tp:taxon-name-part taxon-name-part-type="genus" reg="Rogas">Rogas</tp:taxon-name-part> <tp:taxon-name-part taxon-name-part-type="species" reg="ruficornis">ruficornis</tp:taxon-name-part></tp:taxon-name><comment>Herrich-Schäffer, 1838: 156, fig.; <xref ref-type="bibr" rid="B121">Shenefelt 1975</xref>: 1224 (as synonym of <tp:taxon-name><tp:taxon-name-part taxon-name-part-type="genus" reg="Aleiodes">A.</tp:taxon-name-part> <tp:taxon-name-part taxon-name-part-type="species" reg="dimidiatus">dimidiatus</tp:taxon-name-part></tp:taxon-name>) [neotype designated below].</comment></tp:nomenclature-citation><tp:nomenclature-citation><tp:taxon-name>
                  <tp:taxon-name-part taxon-name-part-type="genus" reg="Aleiodes">Aleiodes</tp:taxon-name-part> (<tp:taxon-name-part taxon-name-part-type="subgenus" reg="Neorhogas">Neorhogas</tp:taxon-name-part>) <tp:taxon-name-part taxon-name-part-type="species" reg="ruficornis">ruficornis</tp:taxon-name-part></tp:taxon-name><comment>; <xref ref-type="bibr" rid="B83">Papp 1985a</xref>: 152 (as synonym of <tp:taxon-name><tp:taxon-name-part taxon-name-part-type="genus" reg="Aleiodes">A.</tp:taxon-name-part> <tp:taxon-name-part taxon-name-part-type="species" reg="dimidiatus">dimidiatus</tp:taxon-name-part></tp:taxon-name>), 1991a: 90 (id.).</comment></tp:nomenclature-citation><tp:nomenclature-citation><tp:taxon-name>
                  <tp:taxon-name-part taxon-name-part-type="genus" reg="Aleiodes">Aleiodes</tp:taxon-name-part> (<tp:taxon-name-part taxon-name-part-type="subgenus" reg="Chelonorhogas">Chelonorhogas</tp:taxon-name-part>) <tp:taxon-name-part taxon-name-part-type="species" reg="ruficornis">ruficornis</tp:taxon-name-part></tp:taxon-name><comment>; <xref ref-type="bibr" rid="B10">Belokobylskij et al. 2003</xref>: 398; <xref ref-type="bibr" rid="B145">van Achterberg 2014</xref>: 209; <xref ref-type="bibr" rid="B1">Abdolalizadeh et al. 2017</xref>: 37.</comment></tp:nomenclature-citation><tp:nomenclature-citation><tp:taxon-name>
                  <tp:taxon-name-part taxon-name-part-type="genus" reg="Aleiodes">Aleiodes</tp:taxon-name-part> <tp:taxon-name-part taxon-name-part-type="species" reg="ruficornis">ruficornis</tp:taxon-name-part></tp:taxon-name><comment>; <xref ref-type="bibr" rid="B13">Bergamasco et al. 1995</xref>: 5; <xref ref-type="bibr" rid="B152">Zaldívar-Riverón et al. 2004</xref>: 234; <xref ref-type="bibr" rid="B97">Papp 2005</xref>: 176 (as synonym of <tp:taxon-name><tp:taxon-name-part taxon-name-part-type="genus" reg="Aleiodes">A.</tp:taxon-name-part> <tp:taxon-name-part taxon-name-part-type="species" reg="dimidiatus">dimidiatus</tp:taxon-name-part></tp:taxon-name>).</comment></tp:nomenclature-citation><tp:nomenclature-citation><tp:taxon-name>
                  <tp:taxon-name-part taxon-name-part-type="genus" reg="Aleiodes">Aleiodes</tp:taxon-name-part> <tp:taxon-name-part taxon-name-part-type="species" reg="brevicornis">brevicornis</tp:taxon-name-part></tp:taxon-name><comment>Wesmael, 1838: 98; <xref ref-type="bibr" rid="B121">Shenefelt 1975</xref>: 1224; <xref ref-type="bibr" rid="B83">Papp 1985a</xref>: 152, 157 (as synonym of <tp:taxon-name><tp:taxon-name-part taxon-name-part-type="genus" reg="Aleiodes">A.</tp:taxon-name-part> <tp:taxon-name-part taxon-name-part-type="species" reg="dimidiatus">dimidiatus</tp:taxon-name-part></tp:taxon-name>), 2005: 176 (id.); <xref ref-type="bibr" rid="B10">Belokobylskij et al. 2003</xref> (as synonym of <tp:taxon-name><tp:taxon-name-part taxon-name-part-type="genus" reg="Aleiodes">A.</tp:taxon-name-part> <tp:taxon-name-part taxon-name-part-type="species" reg="ruficornis">ruficornis</tp:taxon-name-part></tp:taxon-name>) [examined].</comment></tp:nomenclature-citation><tp:nomenclature-citation><tp:taxon-name>
                  <tp:taxon-name-part taxon-name-part-type="genus" reg="Aleiodes">Aleiodes</tp:taxon-name-part> (<tp:taxon-name-part taxon-name-part-type="subgenus" reg="Neorhogas">Neorhogas</tp:taxon-name-part>) <tp:taxon-name-part taxon-name-part-type="species" reg="brevicornis">brevicornis</tp:taxon-name-part></tp:taxon-name><comment>; <xref ref-type="bibr" rid="B88">Papp 1991a</xref>: 90 (as synonym of <tp:taxon-name><tp:taxon-name-part taxon-name-part-type="genus" reg="Aleiodes">A.</tp:taxon-name-part> <tp:taxon-name-part taxon-name-part-type="species" reg="dimidiatus">dimidiatus</tp:taxon-name-part></tp:taxon-name>).</comment></tp:nomenclature-citation><tp:nomenclature-citation><tp:taxon-name>
                  <tp:taxon-name-part taxon-name-part-type="genus" reg="Aleiodes">Aleiodes</tp:taxon-name-part> <tp:taxon-name-part taxon-name-part-type="species" reg="nigripalpis">nigripalpis</tp:taxon-name-part></tp:taxon-name><comment>Wesmael, 1838: 97; <xref ref-type="bibr" rid="B121">Shenefelt 1975</xref>: 1224; <xref ref-type="bibr" rid="B83">Papp 1985a</xref>: 152, 157 (lectotype designation; as synonym of <tp:taxon-name><tp:taxon-name-part taxon-name-part-type="genus" reg="Aleiodes">A.</tp:taxon-name-part> <tp:taxon-name-part taxon-name-part-type="species" reg="dimidiatus">dimidiatus</tp:taxon-name-part></tp:taxon-name>), 1991a: 90, 2005: 176 (id.); <xref ref-type="bibr" rid="B10">Belokobylskij et al. 2003</xref> (as synonym of <tp:taxon-name><tp:taxon-name-part taxon-name-part-type="genus" reg="Aleiodes">A.</tp:taxon-name-part> <tp:taxon-name-part taxon-name-part-type="species" reg="ruficornis">ruficornis</tp:taxon-name-part></tp:taxon-name>) [examined].</comment></tp:nomenclature-citation><tp:nomenclature-citation><tp:taxon-name>
                  <tp:taxon-name-part taxon-name-part-type="genus" reg="Rhogas">Rhogas</tp:taxon-name-part> <tp:taxon-name-part taxon-name-part-type="species" reg="dimidiatus">dimidiatus</tp:taxon-name-part> <tp:taxon-name-part taxon-name-part-type="infraspecific-rank">ab.</tp:taxon-name-part> <tp:taxon-name-part taxon-name-part-type="aberration" reg="nigrobasalis">nigrobasalis</tp:taxon-name-part></tp:taxon-name><comment>Hellén, 1927: 24 (invalid name).</comment></tp:nomenclature-citation><tp:nomenclature-citation><tp:taxon-name>
                  <tp:taxon-name-part taxon-name-part-type="genus" reg="Rhogas">Rhogas</tp:taxon-name-part> <tp:taxon-name-part taxon-name-part-type="species" reg="dimidiatus">dimidiatus</tp:taxon-name-part> <tp:taxon-name-part taxon-name-part-type="infraspecific-rank">ab.</tp:taxon-name-part> <tp:taxon-name-part taxon-name-part-type="aberration" reg="ruficollis">ruficollis</tp:taxon-name-part></tp:taxon-name><comment>Hellén, 1927: 24 (invalid name).</comment></tp:nomenclature-citation><tp:nomenclature-citation><tp:taxon-name>
                  <tp:taxon-name-part taxon-name-part-type="genus" reg="Rhogas">Rhogas</tp:taxon-name-part> <tp:taxon-name-part taxon-name-part-type="species" reg="carbonarius">carbonarius</tp:taxon-name-part> <tp:taxon-name-part taxon-name-part-type="infraspecific-rank">ab.</tp:taxon-name-part> <tp:taxon-name-part taxon-name-part-type="aberration" reg="giraudi">giraudi</tp:taxon-name-part></tp:taxon-name><comment>Fahringer, 1931: 236 [unavailable name for melanistic males].</comment></tp:nomenclature-citation><tp:nomenclature-citation><tp:taxon-name>
                  <tp:taxon-name-part taxon-name-part-type="genus" reg="Rhogas">Rhogas</tp:taxon-name-part> <tp:taxon-name-part taxon-name-part-type="species" reg="carbonarius">carbonarius</tp:taxon-name-part> <tp:taxon-name-part taxon-name-part-type="infraspecific-rank">var.</tp:taxon-name-part> <tp:taxon-name-part taxon-name-part-type="variety" reg="giraudi">giraudi</tp:taxon-name-part></tp:taxon-name><comment>Telenga, 1941: 168. Syn. nov.</comment></tp:nomenclature-citation><tp:nomenclature-citation><tp:taxon-name>
                  <tp:taxon-name-part taxon-name-part-type="genus" reg="Rogas">Rogas</tp:taxon-name-part> <tp:taxon-name-part taxon-name-part-type="species" reg="dimidiatus">dimidiatus</tp:taxon-name-part> <tp:taxon-name-part taxon-name-part-type="infraspecific-rank">ab.</tp:taxon-name-part> <tp:taxon-name-part taxon-name-part-type="aberration" reg="infuscatus">infuscatus</tp:taxon-name-part></tp:taxon-name><comment>Hellén, 1957: 49 (invalid name).</comment></tp:nomenclature-citation><tp:nomenclature-citation><tp:taxon-name>
                  <tp:taxon-name-part taxon-name-part-type="genus" reg="Rogas">Rogas</tp:taxon-name-part> <tp:taxon-name-part taxon-name-part-type="species" reg="dimidiatus">dimidiatus</tp:taxon-name-part> <tp:taxon-name-part taxon-name-part-type="infraspecific-rank">ab.</tp:taxon-name-part> <tp:taxon-name-part taxon-name-part-type="aberration" reg="nigripes">nigripes</tp:taxon-name-part></tp:taxon-name><comment>Hellén, 1957: 49 (invalid name).</comment></tp:nomenclature-citation><tp:nomenclature-citation><tp:taxon-name>
                  <tp:taxon-name-part taxon-name-part-type="genus" reg="Aleiodes">Aleiodes</tp:taxon-name-part> (<tp:taxon-name-part taxon-name-part-type="subgenus" reg="Aleiodes">Aleiodes</tp:taxon-name-part>) <tp:taxon-name-part taxon-name-part-type="species" reg="arnoldii">arnoldii</tp:taxon-name-part></tp:taxon-name><comment>; <xref ref-type="bibr" rid="B41">Farahani et al. 2015</xref>: 232–233 (but see note under <tp:taxon-name><tp:taxon-name-part taxon-name-part-type="genus" reg="Aleiodes">A.</tp:taxon-name-part> <tp:taxon-name-part taxon-name-part-type="species" reg="arnoldii">arnoldii</tp:taxon-name-part></tp:taxon-name>).</comment></tp:nomenclature-citation><tp:nomenclature-citation><tp:taxon-name>
                  <tp:taxon-name-part taxon-name-part-type="genus" reg="Rogas">Rogas</tp:taxon-name-part> <tp:taxon-name-part taxon-name-part-type="species" reg="gasterator">gasterator</tp:taxon-name-part></tp:taxon-name><comment>auctt. p.p.</comment></tp:nomenclature-citation><tp:nomenclature-citation><tp:taxon-name>
                  <tp:taxon-name-part taxon-name-part-type="genus" reg="Rogas">Rogas</tp:taxon-name-part> <tp:taxon-name-part taxon-name-part-type="species" reg="dimidiatus">dimidiatus</tp:taxon-name-part></tp:taxon-name><comment>auctt. p.p.</comment></tp:nomenclature-citation></tp:nomenclature-citation-list></tp:nomenclature><tp:treatment-sec sec-type="type material" id="SECID0EMPNM"><title>Type material.</title><p>Neotype of <italic><tp:taxon-name><tp:taxon-name-part taxon-name-part-type="genus" reg="Aleiodes">A.</tp:taxon-name-part> <tp:taxon-name-part taxon-name-part-type="species" reg="ruficornis">ruficornis</tp:taxon-name-part></tp:taxon-name></italic> here designated, ♀ (<named-content xmlns:xlink="http://www.w3.org/1999/xlink" content-type="dwc:institutional_code" xlink:type="simple">NMS</named-content>), “[<bold>Germany</bold>,] Einbeck, L. 31.v.[19]85, [R. Hinz]”, “ex: <italic>Hoplodrina blanda</italic> Schiff. (Lep.)”. Holotype of <italic>A. brevicornis</italic>, ♀ (<abbrev xmlns:xlink="http://www.w3.org/1999/xlink" content-type="institution" xlink:title="Koninklijk Belgisch Instituut voor Natuurwetenschappen, Brussels" id="ABBRID0ELQNM" xlink:type="simple">KBIN</abbrev>), “<italic>A. brevicornis</italic> ♀ mihi. 3.”, “Coll. Wesmael”, “<italic>A. brevicornis</italic> mihi, dét. C. Wesmael”, “<bold>Belgique</bold>, Liège, leg. Robert/ teste Papp J., 1983”, “Holotypus <italic>Aleiodes brevicornis</italic> Wesm., 1838 ♀, det. Papp, 1983”, “<italic>Aleiodes dimidiatus</italic> Spin. ♀, det. Papp J., 1983”. Holotype of <italic><tp:taxon-name><tp:taxon-name-part taxon-name-part-type="genus" reg="Aleiodes">A.</tp:taxon-name-part> <tp:taxon-name-part taxon-name-part-type="species" reg="nigripalpis">nigripalpis</tp:taxon-name-part></tp:taxon-name></italic>, ♂ (<abbrev xmlns:xlink="http://www.w3.org/1999/xlink" content-type="institution" xlink:title="Koninklijk Belgisch Instituut voor Natuurwetenschappen, Brussels" id="ABBRID0EFRNM" xlink:type="simple">KBIN</abbrev>), “<italic>A. nigripalpis</italic> ♂ mihi. 2.”, “Coll. Wesmael”, “<italic>A. nigripalpis</italic> mihi, dét. C. Wesmael”, “Belgique, Liège/ teste Papp J., 1983”, “Lectotypus <italic>Aleiodes nigripalpis</italic> Wesm., 1838 ♂, det. Papp, 1983”, “<italic>Aleiodes dimidiatus</italic> Spin. ♂, det. Papp J., 1983”. The neotype designation for <italic><tp:taxon-name><tp:taxon-name-part taxon-name-part-type="genus" reg="Aleiodes">A.</tp:taxon-name-part> <tp:taxon-name-part taxon-name-part-type="species" reg="ruficornis">ruficornis</tp:taxon-name-part></tp:taxon-name></italic> is necessary for nomenclatural stability, because the types of <tp:taxon-name><tp:taxon-name-part taxon-name-part-type="family">Braconidae</tp:taxon-name-part></tp:taxon-name> described by Herrich-Schäffer are lost (Horn and Kahle 1935–37; the first author could not find any specimen in <named-content xmlns:xlink="http://www.w3.org/1999/xlink" content-type="dwc:institutional_code" xlink:type="simple">ZMB</named-content>) and the species has been confused with similar species in the past. The specimen is selected because it fits well the original description, the probable type location was in Germany, it has been reared and it is in good condition.</p></tp:treatment-sec><tp:treatment-sec sec-type="material" id="SECID0EKSNM"><title>Additional material.</title><p>Andorra, Austria, British Isles (England (V.C. 5, 11, 13, 15, 17, 19, 20, 22, 23, 24, 28, 29, 31, 33, 38, 39, 60, 63); Wales (V.C. 52) [no specimens seen from Scotland]), Bulgaria, Croatia, Czech Republic, Finland, France, Germany, Greece, Hungary, Italy (including Sicily), Moldova, Montenegro, Netherlands (DR: Borger; LI: Venlo, ZH: Oostkapelle), North Macedonia, Norway, Romania, Russia (including Far East), Serbia, Slovakia, Sweden, Switzerland, Turkey, Ukraine, [Afghanistan, Dagestan, Iran, Kazakhstan, Kyrgyzstan]. Specimens in <abbrev xmlns:xlink="http://www.w3.org/1999/xlink" xlink:title="A. Lozan Collection, Institute of Entomology, České Budĕjovice" id="ABBRID0EQSNM" xlink:type="simple">ALC</abbrev>, <named-content xmlns:xlink="http://www.w3.org/1999/xlink" content-type="dwc:institutional_code" xlink:type="simple">ZJUH</named-content>, <abbrev xmlns:xlink="http://www.w3.org/1999/xlink" content-type="institution" xlink:title="Oberösterreichisches Landesmuseum, Biologiezentrum, Linz" id="ABBRID0E3SNM" xlink:type="simple">BZL</abbrev>, <named-content xmlns:xlink="http://www.w3.org/1999/xlink" content-type="dwc:institutional_code" xlink:type="simple">FMNH</named-content>, <named-content xmlns:xlink="http://www.w3.org/1999/xlink" content-type="dwc:institutional_code" xlink:type="simple">MMUM</named-content>, <abbrev xmlns:xlink="http://www.w3.org/1999/xlink" xlink:title="M. Riedel Collection" id="ABBRID0ERTNM" xlink:type="simple">MRC</abbrev>, <abbrev xmlns:xlink="http://www.w3.org/1999/xlink" xlink:title="M. Schwarz Collection, Linz" id="ABBRID0EVTNM" xlink:type="simple">MSC</abbrev>, <abbrev xmlns:xlink="http://www.w3.org/1999/xlink" xlink:title="Museo de Storia Naturale, Venice" id="ABBRID0EZTNM" xlink:type="simple">MSNV</abbrev>, <named-content xmlns:xlink="http://www.w3.org/1999/xlink" content-type="dwc:institutional_code" xlink:type="simple">MTMA</named-content>, <named-content xmlns:xlink="http://www.w3.org/1999/xlink" content-type="dwc:institutional_code" xlink:type="simple">NMS</named-content>, <named-content xmlns:xlink="http://www.w3.org/1999/xlink" content-type="dwc:institutional_code" xlink:type="simple">NRS</named-content>, <named-content xmlns:xlink="http://www.w3.org/1999/xlink" content-type="dwc:institutional_code" xlink:type="simple">OUM</named-content>, <abbrev xmlns:xlink="http://www.w3.org/1999/xlink" content-type="institution" xlink:title="Naturalis Biodiversity Center, Leiden" id="ABBRID0E4UNM" xlink:type="simple">RMNH</abbrev>, <abbrev xmlns:xlink="http://www.w3.org/1999/xlink" content-type="institution" xlink:title="Senkenberg Deutches Entomologisches Institut, Müncheberg" id="ABBRID0ECVNM" xlink:type="simple">SDEI</abbrev>, <abbrev xmlns:xlink="http://www.w3.org/1999/xlink" content-type="institution" xlink:title="Department of Biology and Ecology, University of Niš, Serbia" id="ABBRID0EHVNM" xlink:type="simple">UNS</abbrev>, <named-content xmlns:xlink="http://www.w3.org/1999/xlink" content-type="dwc:institutional_code" xlink:type="simple">UWIM</named-content>, <named-content xmlns:xlink="http://www.w3.org/1999/xlink" content-type="dwc:institutional_code" xlink:type="simple">ZISP</named-content>, <named-content xmlns:xlink="http://www.w3.org/1999/xlink" content-type="dwc:institutional_code" xlink:type="simple">ZSSM</named-content>. This is a widespread species, generally common, but partly replaced by <italic><tp:taxon-name><tp:taxon-name-part taxon-name-part-type="genus" reg="Aleiodes">A.</tp:taxon-name-part> <tp:taxon-name-part taxon-name-part-type="species" reg="gasterator">gasterator</tp:taxon-name-part></tp:taxon-name></italic> in the Mediterranean region.</p></tp:treatment-sec><tp:treatment-sec sec-type="Molecular data" id="SECID0EPWNM"><title>Molecular data.</title><p>MRS140 (UK), MRS877 (Sweden), MRS888 (UK), MRS890 (UK), MRS891 (UK).</p></tp:treatment-sec><tp:treatment-sec sec-type="biology" id="SECID0EUWNM"><title>Biology.</title><p>Specimens collected from April–September; probably plurivoltine in the southern part of its range but in Britain univoltine, flying from June–August with a varied means of overwintering (see below). Reared from the noctuids <italic><tp:taxon-name><tp:taxon-name-part taxon-name-part-type="genus" reg="Agrotis">Agrotis</tp:taxon-name-part> <tp:taxon-name-part taxon-name-part-type="species" reg="clavis">clavis</tp:taxon-name-part></tp:taxon-name></italic> (Hufnagel) (4 [4 <named-content xmlns:xlink="http://www.w3.org/1999/xlink" content-type="dwc:institutional_code" xlink:type="simple">ZISP</named-content>]/ Russia), <italic><tp:taxon-name><tp:taxon-name-part taxon-name-part-type="genus" reg="Agrotis">Agrotis</tp:taxon-name-part> <tp:taxon-name-part taxon-name-part-type="species" reg="segetum">segetum</tp:taxon-name-part></tp:taxon-name></italic> (Dennis &amp; Schiffermüller) (1 [<named-content xmlns:xlink="http://www.w3.org/1999/xlink" content-type="dwc:institutional_code" xlink:type="simple">FMNH</named-content>]/Finland), <italic><tp:taxon-name><tp:taxon-name-part taxon-name-part-type="genus" reg="Agrotis">Agrotis</tp:taxon-name-part></tp:taxon-name></italic> sp. (3), <italic><tp:taxon-name><tp:taxon-name-part taxon-name-part-type="genus" reg="Euxoa">Euxoa</tp:taxon-name-part> <tp:taxon-name-part taxon-name-part-type="species" reg="nigricans">nigricans</tp:taxon-name-part></tp:taxon-name></italic> (Linnaeus) (1 [<named-content xmlns:xlink="http://www.w3.org/1999/xlink" content-type="dwc:institutional_code" xlink:type="simple">FMNH</named-content>]/Finland), <italic><tp:taxon-name><tp:taxon-name-part taxon-name-part-type="genus" reg="Euxoa">Euxoa</tp:taxon-name-part></tp:taxon-name></italic> sp. (3:1 [3 <named-content xmlns:xlink="http://www.w3.org/1999/xlink" content-type="dwc:institutional_code" xlink:type="simple">FMNH</named-content>/Finland], <italic><tp:taxon-name><tp:taxon-name-part taxon-name-part-type="genus" reg="Hoplodrina">Hoplodrina</tp:taxon-name-part> <tp:taxon-name-part taxon-name-part-type="species" reg="blanda">blanda</tp:taxon-name-part></tp:taxon-name></italic> (Dennis &amp; Schiffermüller) (4:1, Germany; R. Hinz), <italic><tp:taxon-name><tp:taxon-name-part taxon-name-part-type="genus" reg="Hoplodrina">Hoplodrina</tp:taxon-name-part> <tp:taxon-name-part taxon-name-part-type="species" reg="octogenaria">octogenaria</tp:taxon-name-part></tp:taxon-name></italic> (Goeze) (1; W.<tp:taxon-name><tp:taxon-name-part taxon-name-part-type="genus" reg="Aleiodes">A.</tp:taxon-name-part></tp:taxon-name> Watson), <italic><tp:taxon-name><tp:taxon-name-part taxon-name-part-type="genus" reg="Mythimna">Mythimna</tp:taxon-name-part> <tp:taxon-name-part taxon-name-part-type="species" reg="impura">impura</tp:taxon-name-part></tp:taxon-name></italic> (Hübner) (1 [<named-content xmlns:xlink="http://www.w3.org/1999/xlink" content-type="dwc:institutional_code" xlink:type="simple">ZSSM</named-content>]/Germany; E. Haeselbarth). A further mummy from <italic><tp:taxon-name><tp:taxon-name-part taxon-name-part-type="genus" reg="Hoplodrina">H.</tp:taxon-name-part> <tp:taxon-name-part taxon-name-part-type="species" reg="blanda">blanda</tp:taxon-name-part></tp:taxon-name></italic> failed to emerge (M.R. Shaw), but was no doubt of this species. The above hosts belong to three different subfamilies of <tp:taxon-name><tp:taxon-name-part taxon-name-part-type="family">Noctuidae</tp:taxon-name-part></tp:taxon-name>, all feeding and resting close to ground level. In addition, we have seen a specimen labelled as ex the nymphalid <italic><tp:taxon-name><tp:taxon-name-part taxon-name-part-type="genus" reg="Brenthis">Brenthis</tp:taxon-name-part> <tp:taxon-name-part taxon-name-part-type="species" reg="ino">ino</tp:taxon-name-part></tp:taxon-name></italic> (Rottemburg) but accompanied by a mummy of a noctuid, probably <italic><tp:taxon-name><tp:taxon-name-part taxon-name-part-type="genus" reg="Hoplodrina">Hoplodrina</tp:taxon-name-part></tp:taxon-name></italic> sp. (det. M.R. Shaw). In experiments a range of hosts recorded for this species in the literature (several arctiine and lymantriine <tp:taxon-name><tp:taxon-name-part taxon-name-part-type="family">Erebidae</tp:taxon-name-part></tp:taxon-name> and the lasiocampid <italic><tp:taxon-name><tp:taxon-name-part taxon-name-part-type="genus" reg="Lasiocampa">Lasiocampa</tp:taxon-name-part> <tp:taxon-name-part taxon-name-part-type="species" reg="quercus">quercus</tp:taxon-name-part></tp:taxon-name></italic> (Linnaeus)) that are actually hosts of superficially similar species such as <italic><tp:taxon-name><tp:taxon-name-part taxon-name-part-type="genus" reg="Aleiodes">A.</tp:taxon-name-part> <tp:taxon-name-part taxon-name-part-type="species" reg="alternator">alternator</tp:taxon-name-part></tp:taxon-name></italic> (Nees) were offered to the female reared ex <italic><tp:taxon-name><tp:taxon-name-part taxon-name-part-type="genus" reg="Hoplodrina">H.</tp:taxon-name-part> <tp:taxon-name-part taxon-name-part-type="species" reg="octogenaria">octogenaria</tp:taxon-name-part></tp:taxon-name></italic> but, as expected, they were firmly rejected. However, this female readily accepted late 1<sup>st</sup> instar larvae of <italic><tp:taxon-name><tp:taxon-name-part taxon-name-part-type="genus" reg="Agrotis">Agrotis</tp:taxon-name-part> <tp:taxon-name-part taxon-name-part-type="species" reg="exclamationis">exclamationis</tp:taxon-name-part></tp:taxon-name></italic> (Linnaeus), from which adult progeny resulted very smoothly (1:16\13\\12\12+0. The few failures to oviposit were almost certainly due to egg depletion). Searching in the vicinity of hosts included antennal drumming (the tips curled downwards) and indeed the antennae seemed to be the only proximal means of locating and assessing the host. Once the host was found it was immediately accepted, rapidly jabbed and stood over or often withdrawn from (1.0–1.5 cm) while the venom took affect (20–40 secs), then relocated via antennal searching (when it had been withdrawn from this might take up to a minute, but it was always eventually successful) scooped in with the fore legs (the antennae only slightly involved), positioned and held between the mid legs for the duration of oviposition (20–30 secs). Frequently the host larva was kicked free of the ovipositor by the parasitoid’s hind leg(s) and the parasitoid rapidly left without any period of post-oviposition association. Recovery from the venom was rather protracted (up to 20 mins), during which time hosts were rejected if rediscovered. Towards the end of successful oviposition runs it was evident that venom depletion ran ahead of egg depletion, resulting in erratic (but nevertheless successful) oviposition sequences. No host feeding took place. In this experimental series oviposition took place in mid-July with mummification at the end of August and adult emergence in late May of the following year. However, although the winter was passed in the mummy in this entire series (and probably also the case for the other, natural, <italic><tp:taxon-name><tp:taxon-name-part taxon-name-part-type="genus" reg="Agrotis">Agrotis</tp:taxon-name-part></tp:taxon-name></italic> hosts), it is clear that the rearings from <italic><tp:taxon-name><tp:taxon-name-part taxon-name-part-type="genus" reg="Hoplodrina">Hoplodrina</tp:taxon-name-part></tp:taxon-name></italic> and probably also <italic><tp:taxon-name><tp:taxon-name-part taxon-name-part-type="genus" reg="Mythimna">Mythimna</tp:taxon-name-part></tp:taxon-name></italic> involved overwintering in the host larva with adult emergence in the year of mummification. This host-related difference in overwintering is not inconsistent with univoltinism in Britain (where the experiments and other observations were done) but it is certainly an interesting quirk of its host range and might be of significance in suggesting one way in which a temporal isolating mechanism could potentially arise as a forerunner to speciation (cf. Shaw, 2003). The mummy is formed in the soil and is not strongly (if at all) glued to the substrate. It is predominantly dark brown in colour, very large in relation to the size of the insect that will emerge and, although basically cylindrical, somewhat flattened in appearance owing to a pronounced but blunt lateral keel (Fig. <xref ref-type="fig" rid="F98">669</xref>). It is more or less strongly contracted at the anterior end, markedly less so caudally, and the copiously silken lining typically occupies 3<sup>rd</sup>–8<sup>th</sup> abdominal segments.</p></tp:treatment-sec><tp:treatment-sec sec-type="diagnosis" id="SECID0EK5NM"><title>Diagnosis.</title><p>Maximum width of hypoclypeal depression 0.4–0.5 × minimum width of face (Fig. <xref ref-type="fig" rid="F99">676</xref>); OOL of ♀ 1.4–1.6 × as long as diameter of posterior ocellus and distinctly rugose or rugulose (Fig. <xref ref-type="fig" rid="F99">677</xref>); length of 4<sup>th</sup> antennal segment of ♀ 1.0–1.4 (of ♂ 1.1–1.4) × its width (Fig. <xref ref-type="fig" rid="F99">679</xref>); ventral margin of clypeus thick and not protruding anteriorly (Fig. <xref ref-type="fig" rid="F99">678</xref>); lobes of mesoscutum densely punctate, interspaces largely smooth and shiny; precoxal area coarsely vermiculate-rugose medially; marginal cell of fore wing of ♀ usually ending rather removed from wing apex (Fig. <xref ref-type="fig" rid="F99">670</xref>); vein 1-CU1 of fore wing 0.4–0.6 × as long as vein 2-CU1; hind tarsal claws yellowish or brownish bristly setose and with few yellowish pectinal teeth (Fig. <xref ref-type="fig" rid="F99">681</xref>); hind femur at least apico-dorsally dark brown or black; inner side of hind tibia of ♀ yellowish; pale males have whole frons and stemmaticum yellowish; palpi dark brown or blackish, rarely brown; 3<sup>rd</sup> metasomal tergite only antero-laterally reddish or yellowish; 4<sup>th</sup> and 5<sup>th</sup> tergites black. Specimens from high altitude have the head conspicuously long setose and the tarsal claws brownish pectinate basally. In this respect males are similar to <italic><tp:taxon-name><tp:taxon-name-part taxon-name-part-type="genus" reg="Aleiodes">A.</tp:taxon-name-part> <tp:taxon-name-part taxon-name-part-type="species" reg="hirtus">hirtus</tp:taxon-name-part></tp:taxon-name></italic>, but <italic><tp:taxon-name><tp:taxon-name-part taxon-name-part-type="genus" reg="Aleiodes">A.</tp:taxon-name-part> <tp:taxon-name-part taxon-name-part-type="species" reg="hirtus">hirtus</tp:taxon-name-part></tp:taxon-name></italic> has precoxal area and mesoscutum largely smooth and clypeus distinctly protruding in lateral view.</p></tp:treatment-sec><tp:treatment-sec sec-type="description" id="SECID0EGAOM"><title>Description.</title><p>Neotype, ♀, length of fore wing 3.9 mm, of body 6.5 mm.</p><p><bold><italic>Head.</italic></bold> Antennal segments of ♀ 35, antenna as long as fore wing, its subbasal and subapical segments robust (Figs <xref ref-type="fig" rid="F99">679</xref>, <xref ref-type="fig" rid="F99">680</xref>); frons with curved rugae; OOL 1.2 × diameter of posterior ocellus, rugose and moderately shiny; vertex rugose, rather shiny; clypeus rugose; ventral margin of clypeus thick and not protruding forwards (Fig. <xref ref-type="fig" rid="F99">678</xref>); width of hypoclypeal depression 0.5 × minimum width of face (Fig. <xref ref-type="fig" rid="F99">676</xref>); length of eye twice temple in dorsal view (Fig. <xref ref-type="fig" rid="F99">677</xref>); vertex behind stemmaticum rugose; clypeus below lower level of eyes; length of malar space 0.5 × length of eye in lateral view; temple punctate and shiny, but rugulose near occipital carina.</p><p><bold><italic>Mesosoma.</italic></bold> Mesoscutal lobes distinctly punctate, interspaces of lateral lobes smooth and shiny; precoxal area of mesopleuron coarsely vermiculate-rugose medially, but posteriorly punctate; mesopleuron punctate medially; metapleuron distinctly rugose ventrally and dorsally punctate; scutellum largely smooth (except for punctulation), rather shiny and nearly flat, with lateral carina; propodeum coarsely reticulate-rugose, laterally dorsal face longer than posterior one, somewhat angulate laterally but without tubercles, and with complete medio-longitudinal carina.</p><p><bold><italic>Wings.</italic></bold> Fore wing: r 0.3 × 3-SR; marginal cell short (Fig. <xref ref-type="fig" rid="F99">670</xref>); 1-CU1 horizontal, 0.5 × 2-CU1; r-m 0.6 × 3-SR; 2<sup>nd</sup> submarginal cell medium-sized (Fig. <xref ref-type="fig" rid="F99">670</xref>); cu-a inclivous, straight; 1-M rather curved posteriorly; 1-SR slightly wider than 1-M; surroundings of M+CU1, 1-M and 1-CU1 largely setose. Hind wing: marginal cell linearly widened, its apical width 2.2 × width at level of hamuli (Fig. <xref ref-type="fig" rid="F99">670</xref>); 2-SC+R subquadrate; m-cu narrowly pigmented; M+CU:1-M = 30:19; 1r-m 0.6 × 1-M.</p><p><bold><italic>Legs.</italic></bold> Tarsal claws mainly setose and medially with 4 yellowish rather short pectinal teeth (Fig. <xref ref-type="fig" rid="F99">681</xref>); hind coxa punctate and shiny; hind trochantellus robust; length of hind femur and basitarsus 3.3 and 4.0 × their width, respectively; length of inner hind spur 0.5 × hind basitarsus.</p><p><bold><italic>Metasoma.</italic></bold> First tergite rather convex medially, 0.9 × longer than wide apically, robust and coarsely irregularly longitudinally rugose as 2<sup>nd</sup> tergite; 1<sup>st</sup> tergite and basal half of 2<sup>nd</sup> tergite with medio-longitudinal carina; medio-basal area of 2<sup>nd</sup> tergite triangular and rather distinct (Fig. <xref ref-type="fig" rid="F99">673</xref>); 2<sup>nd</sup> suture deep and crenulate; basal half of 3<sup>rd</sup> tergite largely longitudinally striate, remainder of metasoma superficially micro-sculptured or smooth; 4<sup>th</sup> and apical half of 3<sup>rd</sup> tergite without sharp lateral crease; ovipositor sheath wide, with medium-sized setae and apically truncate (Fig. <xref ref-type="fig" rid="F98">668</xref>).</p><p><bold><italic>Colour.</italic></bold> Reddish or orange-brown; stemmaticum medially, malar space largely, temple and occiput ventrally, mesosternum, mesopleuron ventrally, 3<sup>rd</sup> tergite (except antero-laterally), 4<sup>th</sup>–7<sup>th</sup> tergites black; palpi (only labial palp darkened basally) brown; basal half of antenna, tegulae, parastigma, and base of pterostigma pale yellowish; apical half of antenna, pedicellus dorsally, propodeum dorsally and medially, middle and hind femora apico-dorsally, and telotarsi dark brown; remainder of pterostigma and veins dark brown or brown (Fig. <xref ref-type="fig" rid="F99">670</xref>); fore wing membrane rather infuscate, but hind wing nearly subhyaline.</p><p><bold><italic>Variation.</italic></bold> Female: mesosoma occasionally wholly black. Male face and mesosoma usually black but can be variably marked with red; scape and pedicel usually (partly) reddish in central and southern populations but most often entirely black in more north-western ones (e.g., British Isles, Sweden); hind coxa varies from black to red. Length of malar space 0.5–0.6 × length of eye in lateral view; head black or largely reddish brown (except temple ventrally and malar space); interspaces of mesoscutal lobes smooth to micro-sculptured; 1-CU1 0.4–0.6 × 2-CU1; 3<sup>rd</sup> tergite longitudinally striate or rugulose basally (sometimes narrowly so), without curved sculptural elements (Fig. <xref ref-type="fig" rid="F99">673</xref>), except sometimes some weak transverse striae occasionally present at extreme apex; males from montane habitats are generally darker than lowland males. Antennal segments: ♀ 34(6), 35(12), 36(15), 37(22), 38(17), 39(13), 40(2), 41(3), 42(2), 43(1); ♂ 43(1), 44(1), 45(1), 46(1), 47(5), 48(13), 49(32), 50(19), 51(36), 52(36), 53(28), 54(11), 55(4), 56(4), 57(2). On average males have ca 14 more antennal segments than females. Male has marginal cell of fore wing less robust than in ♀, with apical tergites type 1–2, density of setae rather variable and fringe evident but sparse (Fig. <xref ref-type="fig" rid="F100">682</xref>).</p></tp:treatment-sec><tp:treatment-sec sec-type="distribution" id="SECID0EOEOM"><title>Distribution.</title><p>*Afghanistan, *Andorra, Austria, British Isles (England, Wales), *Bulgaria, *Croatia, *Czech Republic, *Finland, *France, Germany, *Iran, *Kazakhstan, *Kyrgyzstan, *Montenegro, *Netherlands, *North Macedonia, *Norway, *Romania, *Russia (including Dagestan and Far East), *Serbia, *Slovakia, *Sweden, Switzerland, *Turkey, *Ukraine.</p></tp:treatment-sec><tp:treatment-sec sec-type="notes" id="SECID0ETEOM"><title>Notes.</title><p>An examined female (<named-content xmlns:xlink="http://www.w3.org/1999/xlink" content-type="dwc:institutional_code" xlink:type="simple">NMS</named-content>) from Hungary, Borzsony Mts., 140 m altitude, 20–30.vii.2005 (unfortunately, too damaged for description) represents a very similar but new species. The 4<sup>th</sup>–10<sup>th</sup> antennal segments are not moniliform, slenderer than in typical <italic><tp:taxon-name><tp:taxon-name-part taxon-name-part-type="genus" reg="Aleiodes">A.</tp:taxon-name-part> <tp:taxon-name-part taxon-name-part-type="species" reg="ruficornis">ruficornis</tp:taxon-name-part></tp:taxon-name></italic>, the fore femur is more robust than in <italic><tp:taxon-name><tp:taxon-name-part taxon-name-part-type="genus" reg="Aleiodes">A.</tp:taxon-name-part> <tp:taxon-name-part taxon-name-part-type="species" reg="ruficornis">ruficornis</tp:taxon-name-part></tp:taxon-name></italic>, and the COI sequence (MRS886) is different (2.1 %).</p><p><italic><tp:taxon-name><tp:taxon-name-part taxon-name-part-type="genus" reg="Aleiodes">Aleiodes</tp:taxon-name-part> <tp:taxon-name-part taxon-name-part-type="species" reg="ruficornis">ruficornis</tp:taxon-name-part></tp:taxon-name></italic> is the commonest and most widespread of a small group of related species parasitising grassland and “cutworm” hosts, exhibiting strong sexual dimorphism with unremarkable males but the more extensively orange females having a stronger build and much shorter antennae. The least extreme in these respects is <italic><tp:taxon-name><tp:taxon-name-part taxon-name-part-type="genus" reg="Aleiodes">A.</tp:taxon-name-part> <tp:taxon-name-part taxon-name-part-type="species" reg="gasterator">gasterator</tp:taxon-name-part></tp:taxon-name></italic>, which largely (but not completely) replaces <italic><tp:taxon-name><tp:taxon-name-part taxon-name-part-type="genus" reg="Aleiodes">A.</tp:taxon-name-part> <tp:taxon-name-part taxon-name-part-type="species" reg="ruficornis">ruficornis</tp:taxon-name-part></tp:taxon-name></italic> in the Mediterranean region. <italic><tp:taxon-name><tp:taxon-name-part taxon-name-part-type="genus" reg="Aleiodes">Aleiodes</tp:taxon-name-part> <tp:taxon-name-part taxon-name-part-type="species" reg="grassator">grassator</tp:taxon-name-part></tp:taxon-name></italic> is similar to <italic><tp:taxon-name><tp:taxon-name-part taxon-name-part-type="genus" reg="Aleiodes">A.</tp:taxon-name-part> <tp:taxon-name-part taxon-name-part-type="species" reg="ruficornis">ruficornis</tp:taxon-name-part></tp:taxon-name></italic>, but it appears to be restricted to montane and northern habitats where it might be thought to replace <italic><tp:taxon-name><tp:taxon-name-part taxon-name-part-type="genus" reg="Aleiodes">A.</tp:taxon-name-part> <tp:taxon-name-part taxon-name-part-type="species" reg="ruficornis">ruficornis</tp:taxon-name-part></tp:taxon-name></italic>. However, some males that morphologically agree best with <italic><tp:taxon-name><tp:taxon-name-part taxon-name-part-type="genus" reg="Aleiodes">A.</tp:taxon-name-part> <tp:taxon-name-part taxon-name-part-type="species" reg="ruficornis">ruficornis</tp:taxon-name-part></tp:taxon-name></italic> have been collected at high altitude in the Alps (up to 2550 m), where <italic><tp:taxon-name><tp:taxon-name-part taxon-name-part-type="genus" reg="Aleiodes">A.</tp:taxon-name-part> <tp:taxon-name-part taxon-name-part-type="species" reg="improvisus">improvisus</tp:taxon-name-part></tp:taxon-name></italic> also occurs, but whether these high-altitude <italic><tp:taxon-name><tp:taxon-name-part taxon-name-part-type="genus" reg="Aleiodes">A.</tp:taxon-name-part> <tp:taxon-name-part taxon-name-part-type="species" reg="ruficornis">ruficornis</tp:taxon-name-part></tp:taxon-name></italic> males are parts of breeding populations or have simply been carried up in thermals is impossible to say. The females in this group (excluding <italic><tp:taxon-name><tp:taxon-name-part taxon-name-part-type="genus" reg="Aleiodes">A.</tp:taxon-name-part> <tp:taxon-name-part taxon-name-part-type="species" reg="gasterator">gasterator</tp:taxon-name-part></tp:taxon-name></italic>) are scarcer in collections than males, as they fly very little and rarely enter Malaise traps.</p><fig id="F98" position="float" orientation="portrait"><object-id xmlns:xlink="http://www.w3.org/1999/xlink" content-type="doi" xlink:type="simple">10.3897/zookeys.919.39642.figures667-669</object-id><object-id xmlns:xlink="http://www.w3.org/1999/xlink" content-type="arpha" xlink:type="simple">6F715591-2129-5BE5-925F-6BD56577E9D1</object-id><label>Figures 667–669.</label><caption><p><italic><tp:taxon-name><tp:taxon-name-part taxon-name-part-type="genus" reg="Aleiodes">Aleiodes</tp:taxon-name-part> <tp:taxon-name-part taxon-name-part-type="species" reg="ruficornis">ruficornis</tp:taxon-name-part></tp:taxon-name></italic> (Herrich-Schäffer), ♀, neotype <bold>667</bold> habitus lateral <bold>668</bold> ovipositor sheath lateral <bold>669</bold> mummy of <italic><tp:taxon-name><tp:taxon-name-part taxon-name-part-type="genus" reg="Hoplodrina">Hoplodrina</tp:taxon-name-part> <tp:taxon-name-part taxon-name-part-type="species" reg="blanda">blanda</tp:taxon-name-part></tp:taxon-name></italic> (Denis &amp; Schiffermüller).</p></caption><graphic xmlns:xlink="http://www.w3.org/1999/xlink" xlink:href="zookeys-919-001-g098.jpg" position="float" orientation="portrait" xlink:type="simple" id="oo_390142.jpg"><uri content-type="original_file" xlink:type="simple">https://binary.pensoft.net/fig/390142</uri></graphic></fig><fig id="F99" position="float" orientation="portrait"><object-id xmlns:xlink="http://www.w3.org/1999/xlink" content-type="doi" xlink:type="simple">10.3897/zookeys.919.39642.figures670-681</object-id><object-id xmlns:xlink="http://www.w3.org/1999/xlink" content-type="arpha" xlink:type="simple">59011668-ED53-5A41-A4D5-911A3B72DECE</object-id><label>Figures 670–681.</label><caption><p><italic><tp:taxon-name><tp:taxon-name-part taxon-name-part-type="genus" reg="Aleiodes">Aleiodes</tp:taxon-name-part> <tp:taxon-name-part taxon-name-part-type="species" reg="ruficornis">ruficornis</tp:taxon-name-part></tp:taxon-name></italic> (Herrich-Schäffer), ♀, neotype <bold>670</bold> wings <bold>671</bold> mesosoma lateral <bold>672</bold> mesosoma dorsal <bold>673</bold> metasoma dorsal <bold>674</bold> fore femur lateral <bold>675</bold> hind femur lateral <bold>676</bold> head anterior <bold>677</bold> head dorsal <bold>678</bold> head lateral <bold>679</bold> base of antenna <bold>680</bold> apex of antenna <bold>681</bold> outer hind tarsal claw.</p></caption><graphic xmlns:xlink="http://www.w3.org/1999/xlink" xlink:href="zookeys-919-001-g099.jpg" position="float" orientation="portrait" xlink:type="simple" id="oo_390143.jpg"><uri content-type="original_file" xlink:type="simple">https://binary.pensoft.net/fig/390143</uri></graphic></fig><fig id="F100" position="float" orientation="portrait"><object-id xmlns:xlink="http://www.w3.org/1999/xlink" content-type="doi" xlink:type="simple">10.3897/zookeys.919.39642.figures682-685</object-id><object-id xmlns:xlink="http://www.w3.org/1999/xlink" content-type="arpha" xlink:type="simple">D1D0931E-B1F4-5F94-987C-FF7F38A7FA7A</object-id><label>Figures 682–685.</label><caption><p><italic><tp:taxon-name><tp:taxon-name-part taxon-name-part-type="genus" reg="Aleiodes">Aleiodes</tp:taxon-name-part> <tp:taxon-name-part taxon-name-part-type="species" reg="ruficornis">ruficornis</tp:taxon-name-part></tp:taxon-name></italic> (Herrich-Schäffer), ♂, U.K. (culture) <bold>682</bold> habitus lateral <bold>683</bold> apex of antenna <bold>684</bold> base of antenna <bold>685</bold> mummy of <italic><tp:taxon-name><tp:taxon-name-part taxon-name-part-type="genus" reg="Hoplodrina">Hoplodrina</tp:taxon-name-part> <tp:taxon-name-part taxon-name-part-type="species" reg="octogenaria">octogenaria</tp:taxon-name-part></tp:taxon-name></italic> (Goeze).</p></caption><graphic xmlns:xlink="http://www.w3.org/1999/xlink" xlink:href="zookeys-919-001-g100.jpg" position="float" orientation="portrait" xlink:type="simple" id="oo_390144.jpg"><uri content-type="original_file" xlink:type="simple">https://binary.pensoft.net/fig/390144</uri></graphic></fig></tp:treatment-sec><ref-list><ref id="B121"><mixed-citation xmlns:xlink="http://www.w3.org/1999/xlink" xlink:type="simple"><person-group><name name-style="western"><surname>Shenefelt</surname><given-names>RD</given-names></name></person-group> (<year>1975</year>) <article-title><tp:taxon-name><tp:taxon-name-part taxon-name-part-type="family">Braconidae</tp:taxon-name-part></tp:taxon-name> 8. <tp:taxon-name><tp:taxon-name-part taxon-name-part-type="subfamily">Exothecinae</tp:taxon-name-part></tp:taxon-name>, <tp:taxon-name><tp:taxon-name-part taxon-name-part-type="subfamily">Rogadinae</tp:taxon-name-part></tp:taxon-name>.</article-title><source>Hymenopterorum Catalogus (nova editio)</source><volume>12</volume>: <fpage>1115</fpage>–<lpage>1262</lpage>.</mixed-citation></ref><ref id="B83"><mixed-citation xmlns:xlink="http://www.w3.org/1999/xlink" xlink:type="simple"><person-group><name name-style="western"><surname>Papp</surname><given-names>J</given-names></name></person-group> (<year>1985a</year>) <article-title>Contributions to the Braconid fauna of Hungary, VII. <tp:taxon-name><tp:taxon-name-part taxon-name-part-type="subfamily">Rogadinae</tp:taxon-name-part></tp:taxon-name> (<tp:taxon-name><tp:taxon-name-part taxon-name-part-type="order">Hymenoptera</tp:taxon-name-part></tp:taxon-name>: <tp:taxon-name><tp:taxon-name-part taxon-name-part-type="family">Braconidae</tp:taxon-name-part></tp:taxon-name>).</article-title><source>Folia Entomologica Hungarica</source><volume>46</volume>: <fpage>143</fpage>–<lpage>164</lpage>.</mixed-citation></ref><ref id="B10"><mixed-citation xmlns:xlink="http://www.w3.org/1999/xlink" xlink:type="simple"><person-group><name name-style="western"><surname>Belokobylskij</surname><given-names>SA</given-names></name><name name-style="western"><surname>Taeger</surname><given-names>A</given-names></name><name name-style="western"><surname>van Achterberg</surname><given-names>C</given-names></name><name name-style="western"><surname>Haeselbarth</surname><given-names>E</given-names></name><name name-style="western"><surname>Riedel</surname><given-names>M</given-names></name></person-group> (<year>2003</year>) <article-title>Checklist of the <tp:taxon-name><tp:taxon-name-part taxon-name-part-type="family">Braconidae</tp:taxon-name-part></tp:taxon-name> (<tp:taxon-name><tp:taxon-name-part taxon-name-part-type="order">Hymenoptera</tp:taxon-name-part></tp:taxon-name>) of Germany.</article-title><source>Beiträge zur Entomologie</source><volume>53</volume>(<issue>2</issue>): <fpage>341</fpage>–<lpage>435</lpage>.</mixed-citation></ref><ref id="B145"><mixed-citation xmlns:xlink="http://www.w3.org/1999/xlink" xlink:type="simple"><person-group><name name-style="western"><surname>van Achterberg</surname><given-names>C</given-names></name></person-group> (<year>2014</year>) <article-title>Notes on the checklist of <tp:taxon-name><tp:taxon-name-part taxon-name-part-type="family">Braconidae</tp:taxon-name-part></tp:taxon-name> (<tp:taxon-name><tp:taxon-name-part taxon-name-part-type="order">Hymenoptera</tp:taxon-name-part></tp:taxon-name>) from Switzerland.</article-title><source>Mitteilungen der Schweizerischen Entomologischen Gesellschaft</source><volume>87</volume>: <fpage>191</fpage>–<lpage>213</lpage>.</mixed-citation></ref><ref id="B1"><mixed-citation xmlns:xlink="http://www.w3.org/1999/xlink" xlink:type="simple"><person-group><name name-style="western"><surname>Abdolalizadeh</surname><given-names>F</given-names></name><name name-style="western"><surname>Madjdzadeh</surname><given-names>SM</given-names></name><name name-style="western"><surname>Farahani</surname><given-names>S</given-names></name><name name-style="western"><surname>Askari Hesni</surname><given-names>M</given-names></name></person-group> (<year>2017</year>) <article-title>A survey of braconid wasps (<tp:taxon-name><tp:taxon-name-part taxon-name-part-type="order">Hymenoptera</tp:taxon-name-part></tp:taxon-name>: <tp:taxon-name><tp:taxon-name-part taxon-name-part-type="family">Braconidae</tp:taxon-name-part></tp:taxon-name>: <tp:taxon-name><tp:taxon-name-part taxon-name-part-type="subfamily">Euphorinae</tp:taxon-name-part></tp:taxon-name>, <tp:taxon-name><tp:taxon-name-part taxon-name-part-type="subfamily">Homolobinae</tp:taxon-name-part></tp:taxon-name>, <tp:taxon-name><tp:taxon-name-part taxon-name-part-type="subfamily">Macrocentrinae</tp:taxon-name-part></tp:taxon-name>, <tp:taxon-name><tp:taxon-name-part taxon-name-part-type="subfamily">Rogadinae</tp:taxon-name-part></tp:taxon-name>) in Kerman province, southeastern Iran.</article-title><source>Journal of Insect Biodiversity and Systematics</source><volume>3</volume>(<issue>1</issue>): <fpage>33</fpage>–<lpage>40</lpage>.</mixed-citation></ref><ref id="B13"><mixed-citation xmlns:xlink="http://www.w3.org/1999/xlink" xlink:type="simple"><person-group><name name-style="western"><surname>Bergamasco</surname><given-names>P</given-names></name><name name-style="western"><surname>Pennacchio</surname><given-names>F</given-names></name><name name-style="western"><surname>Scaramozzino</surname><given-names>PL</given-names></name><name name-style="western"><surname>Tremblay</surname><given-names>E</given-names></name></person-group> (<year>1995</year>) <article-title><tp:taxon-name><tp:taxon-name-part taxon-name-part-type="order">Hymenoptera</tp:taxon-name-part></tp:taxon-name><tp:taxon-name><tp:taxon-name-part taxon-name-part-type="family">Braconidae</tp:taxon-name-part></tp:taxon-name>.</article-title><source>Checklist della Specie della Fauna Italiana</source><volume>95</volume>: <fpage>2</fpage>–<lpage>29</lpage>.</mixed-citation></ref><ref id="B152"><mixed-citation xmlns:xlink="http://www.w3.org/1999/xlink" xlink:type="simple"><person-group><name name-style="western"><surname>Zaldívar-Riverón</surname><given-names>A</given-names></name><name name-style="western"><surname>Butcher</surname><given-names>BA</given-names></name><name name-style="western"><surname>Shaw</surname><given-names>MR</given-names></name><name name-style="western"><surname>Quicke</surname><given-names>DLJ</given-names></name></person-group> (<year>2004</year>) <article-title>Comparative morphology of the venom apparatus in the braconid wasp subfamily <tp:taxon-name><tp:taxon-name-part taxon-name-part-type="subfamily">Rogadinae</tp:taxon-name-part></tp:taxon-name> (<tp:taxon-name><tp:taxon-name-part taxon-name-part-type="class">Insecta</tp:taxon-name-part></tp:taxon-name>, <tp:taxon-name><tp:taxon-name-part taxon-name-part-type="order">Hymenoptera</tp:taxon-name-part></tp:taxon-name>, <tp:taxon-name><tp:taxon-name-part taxon-name-part-type="family">Braconidae</tp:taxon-name-part></tp:taxon-name>) and related taxa.</article-title><source>Zoologica Scripta</source><volume>33</volume>(<issue>3</issue>): <fpage>223</fpage>–<lpage>237</lpage>. <ext-link xlink:type="simple" ext-link-type="doi" xlink:href="10.1111/j.0300-3256.2004.00144.x">https://doi.org/10.1111/j.0300-3256.2004.00144.x</ext-link></mixed-citation></ref><ref id="B97"><mixed-citation xmlns:xlink="http://www.w3.org/1999/xlink" xlink:type="simple"><person-group><name name-style="western"><surname>Papp</surname><given-names>J</given-names></name></person-group> (<year>2005</year>) <article-title>A checklist of the <tp:taxon-name><tp:taxon-name-part taxon-name-part-type="family">Braconidae</tp:taxon-name-part></tp:taxon-name> of Hungary (<tp:taxon-name><tp:taxon-name-part taxon-name-part-type="order">Hymenoptera</tp:taxon-name-part></tp:taxon-name>). Folia Entomologica Hungarica.</article-title><volume>66</volume>: <fpage>137</fpage>–<lpage>194</lpage>.</mixed-citation></ref><ref id="B88"><mixed-citation xmlns:xlink="http://www.w3.org/1999/xlink" xlink:type="simple"><person-group><name name-style="western"><surname>Papp</surname><given-names>J</given-names></name></person-group> (<year>1991a</year>) <article-title>Parasitic wasps of the superfamily <tp:taxon-name><tp:taxon-name-part taxon-name-part-type="superfamily">Ichneumonoidea</tp:taxon-name-part></tp:taxon-name>. <tp:taxon-name><tp:taxon-name-part taxon-name-part-type="family">Braconidae</tp:taxon-name-part></tp:taxon-name>. 18. <tp:taxon-name><tp:taxon-name-part taxon-name-part-type="subfamily">Doryctinae</tp:taxon-name-part></tp:taxon-name>. 19. <tp:taxon-name><tp:taxon-name-part taxon-name-part-type="subfamily">Rogadinae</tp:taxon-name-part></tp:taxon-name>.</article-title><source>Magyarorszag Allatvilaga [Fauna Hungariae]</source><volume>167</volume>: <fpage>1</fpage>–<lpage>122</lpage>.</mixed-citation></ref><ref id="B41"><mixed-citation xmlns:xlink="http://www.w3.org/1999/xlink" xlink:type="simple"><person-group><name name-style="western"><surname>Farahani</surname><given-names>S</given-names></name><name name-style="western"><surname>Talebi</surname><given-names>AA</given-names></name><name name-style="western"><surname>van Achterberg</surname><given-names>C</given-names></name><name name-style="western"><surname>Rakhshani</surname><given-names>E</given-names></name></person-group> (<year>2015</year>) <article-title>A review of the subfamily <tp:taxon-name><tp:taxon-name-part taxon-name-part-type="subfamily">Rogadinae</tp:taxon-name-part></tp:taxon-name> (<tp:taxon-name><tp:taxon-name-part taxon-name-part-type="order">Hymenoptera</tp:taxon-name-part></tp:taxon-name>: <tp:taxon-name><tp:taxon-name-part taxon-name-part-type="family">Braconidae</tp:taxon-name-part></tp:taxon-name>) from Iran.</article-title><source>Zootaxa</source><volume>3973</volume>(<issue>2</issue>): <fpage>227</fpage>–<lpage>250</lpage>. <ext-link xlink:type="simple" ext-link-type="doi" xlink:href="10.11646/zootaxa.3973.2.2">https://doi.org/10.11646/zootaxa.3973.2.2</ext-link></mixed-citation></ref></ref-list></tp:taxon-treatment>
