# Supplementary material for: Revision of the western Palaearctic species of Aleiodes Wesmael (Hymenoptera, Braconidae, Rogadinae). Part 2: Revision of the A. apicalis group
Source: Zookeys. 2020 Mar 16;919:1–259. doi: 10.3897/zookeys.919.39642 (PMC7197265; doi:10.3897/zookeys.919.39642)
Supplement: XML Treatment for Aleiodes rufipes [file zookeys.919.39642-treatment36.xml]

<!DOCTYPE tp:taxon-treatment
  PUBLIC "-//TaxonX//DTD Taxonomic Treatment Publishing DTD v0 20100105//EN" "tax-treatment-NSO.dtd">
<tp:taxon-treatment xmlns:tp="http://www.plazi.org/taxpub"><tp:treatment-meta><kwd-group><label>Taxon classification</label><kwd><named-content xmlns:xlink="http://www.w3.org/1999/xlink" content-type="kingdom">Animalia</named-content></kwd><kwd><named-content xmlns:xlink="http://www.w3.org/1999/xlink" content-type="order">Hymenoptera</named-content></kwd><kwd><named-content xmlns:xlink="http://www.w3.org/1999/xlink" content-type="family">Braconidae</named-content></kwd></kwd-group><mixed-citation publication-type="journal"><person-group><name><surname>van Achterberg</surname><given-names>Cornelis</given-names></name><name><surname>Shaw</surname><given-names>Mark R.</given-names></name><name><surname>Quicke</surname><given-names>Donald L.J.</given-names></name></person-group><article-title>Revision of the western Palaearctic species of <italic><tp:taxon-name><tp:taxon-name-part taxon-name-part-type="genus" reg="Aleiodes">Aleiodes</tp:taxon-name-part></tp:taxon-name></italic> Wesmael (<tp:taxon-name><tp:taxon-name-part taxon-name-part-type="order">Hymenoptera</tp:taxon-name-part></tp:taxon-name>, <tp:taxon-name><tp:taxon-name-part taxon-name-part-type="family">Braconidae</tp:taxon-name-part></tp:taxon-name>, <tp:taxon-name><tp:taxon-name-part taxon-name-part-type="subfamily">Rogadinae</tp:taxon-name-part></tp:taxon-name>). Part 2: Revision of the <italic><tp:taxon-name><tp:taxon-name-part taxon-name-part-type="genus" reg="Aleiodes">A.</tp:taxon-name-part> <tp:taxon-name-part taxon-name-part-type="species" reg="apicalis">apicalis</tp:taxon-name-part></tp:taxon-name></italic> group</article-title><source>Zookeys</source><day>16</day><month>3</month><year>2020</year><volume>919</volume><fpage>1</fpage><lpage>259</lpage><pub-id pub-id-type="doi">10.3897/zookeys.919.39642</pub-id></mixed-citation></tp:treatment-meta><tp:nomenclature><tp:taxon-name><object-id xmlns:xlink="http://www.w3.org/1999/xlink" content-type="arpha" xlink:type="simple">AEFA9612-4F10-5BCC-8892-DBC764BE5C09</object-id>
              <tp:taxon-name-part taxon-name-part-type="genus" reg="Aleiodes">Aleiodes</tp:taxon-name-part>
              <tp:taxon-name-part taxon-name-part-type="species" reg="rufipes">rufipes</tp:taxon-name-part>
            </tp:taxon-name><tp:taxon-authority>(Thomson, 1892)</tp:taxon-authority><xref ref-type="fig" rid="F101">Figs 686–687</xref><xref ref-type="fig" rid="F102">, 688–700</xref><tp:nomenclature-citation-list><tp:nomenclature-citation><tp:taxon-name>
                  <tp:taxon-name-part taxon-name-part-type="genus" reg="Rogas">Rogas</tp:taxon-name-part> <tp:taxon-name-part taxon-name-part-type="species" reg="rufipes">rufipes</tp:taxon-name-part></tp:taxon-name><comment>Thomson, 1892: 1669; <xref ref-type="bibr" rid="B121">Shenefelt 1975</xref>: 1224; <xref ref-type="bibr" rid="B62">Kotenko 1992</xref>: 96 [examined].</comment></tp:nomenclature-citation><tp:nomenclature-citation><tp:taxon-name>
                  <tp:taxon-name-part taxon-name-part-type="genus" reg="Rogas">Rogas</tp:taxon-name-part> (<tp:taxon-name-part taxon-name-part-type="subgenus" reg="Rogas">Rogas</tp:taxon-name-part>) <tp:taxon-name-part taxon-name-part-type="species" reg="rufipes">rufipes</tp:taxon-name-part></tp:taxon-name><comment>; <xref ref-type="bibr" rid="B138">Tobias 1986</xref>: 81 (transl.: 133).</comment></tp:nomenclature-citation><tp:nomenclature-citation><tp:taxon-name>
                  <tp:taxon-name-part taxon-name-part-type="genus" reg="Aleiodes">Aleiodes</tp:taxon-name-part> (<tp:taxon-name-part taxon-name-part-type="subgenus" reg="Neorhogas">Neorhogas</tp:taxon-name-part>) <tp:taxon-name-part taxon-name-part-type="species" reg="rufipes">rufipes</tp:taxon-name-part></tp:taxon-name><comment>; <xref ref-type="bibr" rid="B83">Papp 1985a</xref>: 162, <xref ref-type="bibr" rid="B86">1987b</xref>: 36, <xref ref-type="bibr" rid="B88">1991a</xref>: 88; <xref ref-type="bibr" rid="B7">Belokobylskij 1996</xref>: 14; <xref ref-type="bibr" rid="B108">Riedel et al. 2002</xref>: 106.</comment></tp:nomenclature-citation><tp:nomenclature-citation><tp:taxon-name>
                  <tp:taxon-name-part taxon-name-part-type="genus" reg="Aleiodes">Aleiodes</tp:taxon-name-part> (<tp:taxon-name-part taxon-name-part-type="subgenus" reg="Chelonorhogas">Chelonorhogas</tp:taxon-name-part>) <tp:taxon-name-part taxon-name-part-type="species" reg="rufipes">rufipes</tp:taxon-name-part></tp:taxon-name><comment>; <xref ref-type="bibr" rid="B25">Chen et al. 1992</xref>: 496; <xref ref-type="bibr" rid="B8">Belokobylskij 2000</xref>: 40; <xref ref-type="bibr" rid="B26">Chen and He 1997</xref>: 42; <xref ref-type="bibr" rid="B49">He et al. 2000</xref>: 665; <xref ref-type="bibr" rid="B46">Ghahari et al. 2011</xref>: 4; <xref ref-type="bibr" rid="B41">Farahani et al. 2015</xref>: 229, 244.</comment></tp:nomenclature-citation><tp:nomenclature-citation><tp:taxon-name>
                  <tp:taxon-name-part taxon-name-part-type="genus" reg="Aleiodes">Aleiodes</tp:taxon-name-part> <tp:taxon-name-part taxon-name-part-type="species" reg="rufipes">rufipes</tp:taxon-name-part></tp:taxon-name><comment>; <xref ref-type="bibr" rid="B43">Fortier and Shaw 1999</xref>: 228; <xref ref-type="bibr" rid="B94">Papp 2002</xref>: 562, <xref ref-type="bibr" rid="B97">2005</xref>: 177; <xref ref-type="bibr" rid="B3">Aydogdu and Beyarslan 2005</xref>: 191, 192.</comment></tp:nomenclature-citation></tp:nomenclature-citation-list></tp:nomenclature><tp:treatment-sec sec-type="type material" id="SECID0ERTOM"><title>Type material.</title><p>Holotype, ♀ (<named-content xmlns:xlink="http://www.w3.org/1999/xlink" content-type="dwc:institutional_code" xlink:type="simple">ZIL</named-content>), “Lap”, “<italic>rufipes</italic> m”, “<bold>Sverige</bold> [= Sweden], Lappland, teste Papp J., 1983”, “Holotypus”, “<italic>Rogas rufipes</italic> Thoms., 1891, ♀, Papp, 1983”.</p></tp:treatment-sec><tp:treatment-sec sec-type="material" id="SECID0EFUOM"><title>Additional material.</title><p>Finland, Norway, Sweden. Specimens in <named-content xmlns:xlink="http://www.w3.org/1999/xlink" content-type="dwc:institutional_code" xlink:type="simple">FMNH</named-content>, <named-content xmlns:xlink="http://www.w3.org/1999/xlink" content-type="dwc:institutional_code" xlink:type="simple">NMS</named-content>, <named-content xmlns:xlink="http://www.w3.org/1999/xlink" content-type="dwc:institutional_code" xlink:type="simple">MTMA</named-content>, <abbrev xmlns:xlink="http://www.w3.org/1999/xlink" content-type="institution" xlink:title="Naturalis Biodiversity Center, Leiden" id="ABBRID0EDVOM" xlink:type="simple">RMNH</abbrev>, <named-content xmlns:xlink="http://www.w3.org/1999/xlink" content-type="dwc:institutional_code" xlink:type="simple">ZIL</named-content>.</p></tp:treatment-sec><tp:treatment-sec sec-type="Molecular data" id="SECID0EQVOM"><title>Molecular data.</title><p>MRS294 (Sweden), MRS312 (Sweden), MRS314 (Sweden), MRS673 (Finland), MRS674 (Finland), MRS676 (Finland), MRS680 (Finland).</p></tp:treatment-sec><tp:treatment-sec sec-type="biology" id="SECID0EVVOM"><title>Biology.</title><p>Unknown. Collected from July–August; presumably univoltine. We have not seen reared material and there is no indication of how the winter may be passed.</p></tp:treatment-sec><tp:treatment-sec sec-type="diagnosis" id="SECID0E1VOM"><title>Diagnosis.</title><p>Maximum width of hypoclypeal depression approx. 0.4 × minimum width of face (Fig. <xref ref-type="fig" rid="F102">695</xref>); OOL of ♀ 1.1–1.5 × as long as diameter of posterior ocellus and punctate-rugulose to coriaceous-rugose (Fig. <xref ref-type="fig" rid="F102">696</xref>); length of antenna of ♀ 1.0–1.1 × length of fore wing; ventral margin of clypeus thin and not protruding in lateral view (Fig. <xref ref-type="fig" rid="F102">697</xref>); mesoscutal lobes remotely punctulate and with satin sheen; area of precoxal sulcus smooth; length of vein 1-CU1 of fore wing 0.2–0.3 × vein 2-CU1 and 0.4 × vein m-cu; vein 2-SC+R of hind wing subquadrate; tarsal claws with robust apical tooth and with medium-sized yellowish brown pecten (Fig. <xref ref-type="fig" rid="F102">698</xref>); hind femur and basitarsus slender (Fig. <xref ref-type="fig" rid="F101">686</xref>); 1<sup>st</sup> metasomal tergite comparatively steep anteriorly (Fig. <xref ref-type="fig" rid="F101">686</xref>); head (largely) black; apex of hind femur usually largely black dorsally; basal half of hind tibia (largely) pale yellowish; 2<sup>nd</sup> tergite yellowish or reddish; males usually with dense and long setosity on at least basal half of 4<sup>th</sup>–6<sup>th</sup> tergites.</p></tp:treatment-sec><tp:treatment-sec sec-type="description" id="SECID0EAXOM"><title>Description.</title><p>Redescribed ♀ (<abbrev xmlns:xlink="http://www.w3.org/1999/xlink" content-type="institution" xlink:title="Naturalis Biodiversity Center, Leiden" id="ABBRID0EGXOM" xlink:type="simple">RMNH</abbrev>) from Finland (Enntekiö). Length of fore wing 5.3 mm, of body 5.8 mm.</p><p><bold><italic>Head.</italic></bold> Antennal segments of ♀ 51, antenna as long as fore wing, its subapical segments rather robust and apical segment with short spine (Fig. <xref ref-type="fig" rid="F102">700</xref>); frons largely smooth, except for some micro-sculpture; OOL 1.2 × diameter of posterior ocellus, coriaceous-rugose and slightly shiny, groove beside posterior ocellus rather shallow and crenulate; vertex coriaceous with some rugulae, rather dull; clypeus rugose; ventral margin of clypeus thin and not protruding forwards (Fig. <xref ref-type="fig" rid="F102">697</xref>); width of hypoclypeal depression 0.4 × minimum width of face (Fig. <xref ref-type="fig" rid="F102">695</xref>); length of eye 1.7 × temple in dorsal view (Fig. <xref ref-type="fig" rid="F102">696</xref>); vertex behind stemmaticum coriaceous-rugulose; clypeus near lower level of eyes; length of malar space 0.4 × length of eye in lateral view.</p><p><bold><italic>Mesosoma.</italic></bold> Mesoscutal lobes largely punctate-coriaceous, with satin sheen; precoxal area of mesopleuron partly remotely punctate as its surroundings; medio-longitudinal carina of metanotum distinct posteriorly; scutellum punctate; propodeum convex and coarsely rugose, medio-longitudinal carina absent posteriorly, and without protruding carinae laterally.</p><p><bold><italic>Wings.</italic></bold> Fore wing: r 0.3 × 3-SR (Fig. <xref ref-type="fig" rid="F102">688</xref>); 1-CU1 slightly oblique, 0.3 × 2-CU1; r-m 0.5 × 3-SR; 2<sup>nd</sup> submarginal cell long (Fig. <xref ref-type="fig" rid="F102">688</xref>); cu-a slightly inclivous, straight but posteriorly slightly curved; 1-M nearly straight posteriorly; 1-SR wide; surroundings of M+CU1, 1-M and 1-CU1 densely setose. Hind wing: marginal cell linearly widened, its apical width 1.7 × width at level of hamuli (Fig. <xref ref-type="fig" rid="F102">689</xref>); 2-SC+R subquadrate; m-cu absent; M+CU:1-M = 26:25; 1r-m 0.6 × 1-M.</p><p><bold><italic>Legs.</italic></bold> Tarsal claws with rather conspicuous and medium-sized brownish pecten (Fig. <xref ref-type="fig" rid="F102">698</xref>); hind coxa densely punctate; hind trochantellus rather robust; length of hind femur and basitarsus 4.8 and 6.4 × their width, respectively; length of inner hind spur 0.5 × hind basitarsus.</p><p><bold><italic>Metasoma.</italic></bold> First tergite convex and basally rather steep, 0.9 × longer than wide apically; 1<sup>st</sup> and 2<sup>nd</sup> tergites with medio-longitudinal carina and longitudinally rugose; maximum width of 2<sup>nd</sup> tergite 1.6 × its median length; medio-basal area of 2<sup>nd</sup> tergite medium-sized triangular and rather short (Fig. <xref ref-type="fig" rid="F102">692</xref>); 2<sup>nd</sup> suture deep and finely crenulate; basal half of 3<sup>rd</sup> tergite rugulose, remainder of metasoma superficially micro-sculptured; 4<sup>th</sup> and apical half of 3<sup>rd</sup> tergite without sharp lateral crease; ovipositor sheath wide, with long setae and apically truncate (Fig. <xref ref-type="fig" rid="F101">687</xref>).</p><p><bold><italic>Colour.</italic></bold> Black; mesoscutum largely, legs, and 1<sup>st</sup>–3<sup>rd</sup> metasomal tergites (but 3<sup>rd</sup> tergite narrowly infuscate posteriorly) reddish brown; tegulae brownish yellow; ovipositor sheath, palpi, pterostigma and veins dark brown; telotarsi partly infuscate; wing membrane subhyaline.</p><p><bold><italic>Variation.</italic></bold> Legs usually largely reddish, but telotarsi, apices of hind femur and tibia frequently dark brown and sometimes most of hind tibia and apical half of hind femur black; clypeus blunt to rather acute ventrally; depression near posterior ocelli smooth or finely crenulate; mesoscutum of ♀ usually partly reddish brown, but sometimes largely or entirely black; ventral third of mesopleuron regularly and finely punctate. Antennal segments: ♀ 57(2), 59(1); ♂ 57(1), 59(1), 60(5), 61(1), 62(1). Male is very similar with mesoscutum black (rarely partly reddish) and at least 2<sup>nd</sup> tergite orange brown (sometimes with pair of dark brown patches), apical tergites type 1–2 with fringe rather strong when visible, and also often evident on tergites following the third.</p></tp:treatment-sec><tp:treatment-sec sec-type="distribution" id="SECID0E51OM"><title>Distribution.</title><p>Finland, Norway, Sweden.</p><fig id="F101" position="float" orientation="portrait"><object-id xmlns:xlink="http://www.w3.org/1999/xlink" content-type="doi" xlink:type="simple">10.3897/zookeys.919.39642.figures686-687</object-id><object-id xmlns:xlink="http://www.w3.org/1999/xlink" content-type="arpha" xlink:type="simple">171BD0B1-855A-54F7-AF64-48254BEB2FB0</object-id><label>Figures 686, 687.</label><caption><p><italic><tp:taxon-name><tp:taxon-name-part taxon-name-part-type="genus" reg="Aleiodes">Aleiodes</tp:taxon-name-part> <tp:taxon-name-part taxon-name-part-type="species" reg="rufipes">rufipes</tp:taxon-name-part></tp:taxon-name></italic> (Thomson), ♀, Sweden, Lillav <bold>686</bold> habitus lateral <bold>687</bold> ovipositor sheath lateral.</p></caption><graphic xmlns:xlink="http://www.w3.org/1999/xlink" xlink:href="zookeys-919-001-g101.jpg" position="float" orientation="portrait" xlink:type="simple" id="oo_390145.jpg"><uri content-type="original_file" xlink:type="simple">https://binary.pensoft.net/fig/390145</uri></graphic></fig><fig id="F102" position="float" orientation="portrait"><object-id xmlns:xlink="http://www.w3.org/1999/xlink" content-type="doi" xlink:type="simple">10.3897/zookeys.919.39642.figures688-700</object-id><object-id xmlns:xlink="http://www.w3.org/1999/xlink" content-type="arpha" xlink:type="simple">ED43702D-6573-513A-AD98-E335A908BD3E</object-id><label>Figures 688–700.</label><caption><p><italic><tp:taxon-name><tp:taxon-name-part taxon-name-part-type="genus" reg="Aleiodes">Aleiodes</tp:taxon-name-part> <tp:taxon-name-part taxon-name-part-type="species" reg="rufipes">rufipes</tp:taxon-name-part></tp:taxon-name></italic> (Thomson), ♀, Sweden, Lillav <bold>688</bold> fore wing <bold>689</bold> hind wing <bold>690</bold> mesosoma lateral <bold>691</bold> mesosoma dorsal <bold>692</bold> 1<sup>st</sup>–3<sup>rd</sup> metasomal tergites dorsal <bold>693</bold> fore femur lateral <bold>694</bold> hind femur lateral <bold>695</bold> head anterior <bold>696</bold> head dorsal <bold>697</bold> head lateral <bold>698</bold> outer hind tarsal claw <bold>699</bold> base of antenna <bold>700</bold> apex of antenna.</p></caption><graphic xmlns:xlink="http://www.w3.org/1999/xlink" xlink:href="zookeys-919-001-g102.jpg" position="float" orientation="portrait" xlink:type="simple" id="oo_390147.jpg"><uri content-type="original_file" xlink:type="simple">https://binary.pensoft.net/fig/390147</uri></graphic></fig></tp:treatment-sec><ref-list><ref id="B121"><mixed-citation xmlns:xlink="http://www.w3.org/1999/xlink" xlink:type="simple"><person-group><name name-style="western"><surname>Shenefelt</surname><given-names>RD</given-names></name></person-group> (<year>1975</year>) <article-title><tp:taxon-name><tp:taxon-name-part taxon-name-part-type="family">Braconidae</tp:taxon-name-part></tp:taxon-name> 8. <tp:taxon-name><tp:taxon-name-part taxon-name-part-type="subfamily">Exothecinae</tp:taxon-name-part></tp:taxon-name>, <tp:taxon-name><tp:taxon-name-part taxon-name-part-type="subfamily">Rogadinae</tp:taxon-name-part></tp:taxon-name>.</article-title><source>Hymenopterorum Catalogus (nova editio)</source><volume>12</volume>: <fpage>1115</fpage>–<lpage>1262</lpage>.</mixed-citation></ref><ref id="B62"><mixed-citation xmlns:xlink="http://www.w3.org/1999/xlink" xlink:type="simple"><person-group><name name-style="western"><surname>Kotenko</surname><given-names>AG</given-names></name></person-group> (<year>1992</year>) <source>A contribution to the fauna of <tp:taxon-name><tp:taxon-name-part taxon-name-part-type="family">Braconidae</tp:taxon-name-part></tp:taxon-name> (<tp:taxon-name><tp:taxon-name-part taxon-name-part-type="order">Hymenoptera</tp:taxon-name-part></tp:taxon-name>) of Dauria. In: Amirkhanov AM (Ed.) Insects of Dauria and adjacent territories: 94–107.</source><publisher-name>Izdatelstvo Tsentralnoi Nauchno issledovatelskoi laboratorii okhotnichego khozyaistva i zapovednikov</publisher-name>, <publisher-loc>Moskva</publisher-loc>, <size units="page">141 pp</size>.</mixed-citation></ref><ref id="B138"><mixed-citation xmlns:xlink="http://www.w3.org/1999/xlink" xlink:type="simple"><person-group><name name-style="western"><surname>Tobias</surname><given-names>VI</given-names></name></person-group> (<year>1986</year>) <article-title><tp:taxon-name><tp:taxon-name-part taxon-name-part-type="subfamily">Rogadinae</tp:taxon-name-part></tp:taxon-name>: 72–85.</article-title> In: <person-group><name name-style="western"><surname>Medvedev</surname><given-names>GS</given-names></name></person-group> (<role>Ed.</role>) <issue-title>Opredelitel Nasekomych Evrospeiskoi Tsasti SSSR 3, Peredpontdatokrylye 4.</issue-title><source>Opredeliteli po Faune SSSR</source><volume>145</volume>: <fpage>1</fpage>–<lpage>501</lpage>. [Translation (1995): 512–588. Lebanon, U.S.<tp:taxon-name><tp:taxon-name-part taxon-name-part-type="genus">A.</tp:taxon-name-part></tp:taxon-name>]</mixed-citation></ref><ref id="B83"><mixed-citation xmlns:xlink="http://www.w3.org/1999/xlink" xlink:type="simple"><person-group><name name-style="western"><surname>Papp</surname><given-names>J</given-names></name></person-group> (<year>1985a</year>) <article-title>Contributions to the Braconid fauna of Hungary, VII. <tp:taxon-name><tp:taxon-name-part taxon-name-part-type="subfamily">Rogadinae</tp:taxon-name-part></tp:taxon-name> (<tp:taxon-name><tp:taxon-name-part taxon-name-part-type="order">Hymenoptera</tp:taxon-name-part></tp:taxon-name>: <tp:taxon-name><tp:taxon-name-part taxon-name-part-type="family">Braconidae</tp:taxon-name-part></tp:taxon-name>).</article-title><source>Folia Entomologica Hungarica</source><volume>46</volume>: <fpage>143</fpage>–<lpage>164</lpage>.</mixed-citation></ref><ref id="B86"><mixed-citation xmlns:xlink="http://www.w3.org/1999/xlink" xlink:type="simple"><person-group><name name-style="western"><surname>Papp</surname><given-names>J</given-names></name></person-group> (<year>1987b</year>) First outline of the braconid fauna of Southern Transdanubia, Hungary (<tp:taxon-name><tp:taxon-name-part taxon-name-part-type="order">Hymenoptera</tp:taxon-name-part></tp:taxon-name>, <tp:taxon-name><tp:taxon-name-part taxon-name-part-type="family">Braconidae</tp:taxon-name-part></tp:taxon-name>), 3. <tp:taxon-name><tp:taxon-name-part taxon-name-part-type="subfamily">Helconinae</tp:taxon-name-part></tp:taxon-name>, <tp:taxon-name><tp:taxon-name-part taxon-name-part-type="subfamily">Homolobinae</tp:taxon-name-part></tp:taxon-name>, <tp:taxon-name><tp:taxon-name-part taxon-name-part-type="subfamily">Macrocentrinae</tp:taxon-name-part></tp:taxon-name>, <tp:taxon-name><tp:taxon-name-part taxon-name-part-type="subfamily">Blacinae</tp:taxon-name-part></tp:taxon-name>, <tp:taxon-name><tp:taxon-name-part taxon-name-part-type="subfamily">Doryctinae</tp:taxon-name-part></tp:taxon-name> and <tp:taxon-name><tp:taxon-name-part taxon-name-part-type="subfamily">Rogadinae</tp:taxon-name-part></tp:taxon-name>. A Janus Pannonius Muzeum Evkonyve 30–31 (1985–1986): 33–36.</mixed-citation></ref><ref id="B88"><mixed-citation xmlns:xlink="http://www.w3.org/1999/xlink" xlink:type="simple"><person-group><name name-style="western"><surname>Papp</surname><given-names>J</given-names></name></person-group> (<year>1991a</year>) <article-title>Parasitic wasps of the superfamily <tp:taxon-name><tp:taxon-name-part taxon-name-part-type="superfamily">Ichneumonoidea</tp:taxon-name-part></tp:taxon-name>. <tp:taxon-name><tp:taxon-name-part taxon-name-part-type="family">Braconidae</tp:taxon-name-part></tp:taxon-name>. 18. <tp:taxon-name><tp:taxon-name-part taxon-name-part-type="subfamily">Doryctinae</tp:taxon-name-part></tp:taxon-name>. 19. <tp:taxon-name><tp:taxon-name-part taxon-name-part-type="subfamily">Rogadinae</tp:taxon-name-part></tp:taxon-name>.</article-title><source>Magyarorszag Allatvilaga [Fauna Hungariae]</source><volume>167</volume>: <fpage>1</fpage>–<lpage>122</lpage>.</mixed-citation></ref><ref id="B7"><mixed-citation xmlns:xlink="http://www.w3.org/1999/xlink" xlink:type="simple"><person-group><name name-style="western"><surname>Belokobylskij</surname><given-names>SA</given-names></name></person-group> (<year>1996</year>) Contribution to the knowledge of braconid fauna of the subfamily <tp:taxon-name><tp:taxon-name-part taxon-name-part-type="subfamily">Rogadinae</tp:taxon-name-part></tp:taxon-name> (<tp:taxon-name><tp:taxon-name-part taxon-name-part-type="order">Hymenoptera</tp:taxon-name-part></tp:taxon-name>, <tp:taxon-name><tp:taxon-name-part taxon-name-part-type="family">Braconidae</tp:taxon-name-part></tp:taxon-name>) of Russian Far East and Eastern Siberia. Part 1. Far Eastern Entomologist 27–28: 1–12.</mixed-citation></ref><ref id="B108"><mixed-citation xmlns:xlink="http://www.w3.org/1999/xlink" xlink:type="simple"><person-group><name name-style="western"><surname>Riedel</surname><given-names>M</given-names></name><name name-style="western"><surname>Hansen</surname><given-names>LO</given-names></name><name name-style="western"><surname>Berg</surname><given-names>Ø</given-names></name></person-group> (<year>2002</year>) <article-title><tp:taxon-name><tp:taxon-name-part taxon-name-part-type="family">Braconidae</tp:taxon-name-part></tp:taxon-name> (<tp:taxon-name><tp:taxon-name-part taxon-name-part-type="order">Hymenoptera</tp:taxon-name-part></tp:taxon-name>) of Norway, Part 1.</article-title><source>Norwegian Journal of Entomology</source><volume>49</volume>: <fpage>97</fpage>–<lpage>108</lpage>.</mixed-citation></ref><ref id="B25"><mixed-citation xmlns:xlink="http://www.w3.org/1999/xlink" xlink:type="simple"><person-group><name name-style="western"><surname>Chen</surname><given-names>X-X</given-names></name><name name-style="western"><surname>He</surname><given-names>J-H</given-names></name><name name-style="western"><surname>Ma</surname><given-names>Y</given-names></name></person-group> (<year>1992</year>) <article-title>New records of <italic><tp:taxon-name><tp:taxon-name-part taxon-name-part-type="genus">Aleiodes</tp:taxon-name-part></tp:taxon-name></italic> Wesmael from China 2 (<tp:taxon-name><tp:taxon-name-part taxon-name-part-type="order">Hymenoptera</tp:taxon-name-part></tp:taxon-name>: <tp:taxon-name><tp:taxon-name-part taxon-name-part-type="family">Braconidae</tp:taxon-name-part></tp:taxon-name>: <tp:taxon-name><tp:taxon-name-part taxon-name-part-type="subfamily">Rogadinae</tp:taxon-name-part></tp:taxon-name>).</article-title><source>Acta Zootaxonomica Sinica</source><volume>17</volume>(<issue>4</issue>): <fpage>495</fpage>–<lpage>496</lpage>. [in Chinese with English summary]</mixed-citation></ref><ref id="B8"><mixed-citation xmlns:xlink="http://www.w3.org/1999/xlink" xlink:type="simple"><person-group><name name-style="western"><surname>Belokobylskij</surname><given-names>SA</given-names></name></person-group> (<year>2000</year>) <article-title><tp:taxon-name><tp:taxon-name-part taxon-name-part-type="subfamily">Rogadinae</tp:taxon-name-part></tp:taxon-name>: 15–109.</article-title> In: <person-group><name name-style="western"><surname>Ler</surname><given-names>PA</given-names></name></person-group> (<role>Ed.</role>) <issue-title>Key to the insects of Russian Far East, vol. 4.</issue-title><source><tp:taxon-name><tp:taxon-name-part taxon-name-part-type="order">Neuropteroidea</tp:taxon-name-part></tp:taxon-name>, <tp:taxon-name><tp:taxon-name-part taxon-name-part-type="order">Mecoptera</tp:taxon-name-part></tp:taxon-name>, <tp:taxon-name><tp:taxon-name-part taxon-name-part-type="order">Hymenoptera</tp:taxon-name-part></tp:taxon-name>, pt</source><volume>4</volume>: <fpage>1</fpage>–<lpage>651</lpage>. Vladivostok.</mixed-citation></ref><ref id="B26"><mixed-citation xmlns:xlink="http://www.w3.org/1999/xlink" xlink:type="simple"><person-group><name name-style="western"><surname>Chen</surname><given-names>X-X</given-names></name><name name-style="western"><surname>He</surname><given-names>J-H</given-names></name></person-group> (<year>1997</year>) <article-title>Revision of the subfamily <tp:taxon-name><tp:taxon-name-part taxon-name-part-type="subfamily">Rogadinae</tp:taxon-name-part></tp:taxon-name> (<tp:taxon-name><tp:taxon-name-part taxon-name-part-type="order">Hymenoptera</tp:taxon-name-part></tp:taxon-name>: <tp:taxon-name><tp:taxon-name-part taxon-name-part-type="family">Braconidae</tp:taxon-name-part></tp:taxon-name>) from China.</article-title><source>Zoologische Verhandelingen, Leiden</source><volume>308</volume>: <fpage>1</fpage>–<lpage>187</lpage>.</mixed-citation></ref><ref id="B49"><mixed-citation xmlns:xlink="http://www.w3.org/1999/xlink" xlink:type="simple"><person-group><name name-style="western"><surname>He</surname><given-names>J-H</given-names></name><name name-style="western"><surname>Chen</surname><given-names>X-X</given-names></name><name name-style="western"><surname>Ma</surname><given-names>Y</given-names></name></person-group> (<year>2000</year>) <tp:taxon-name><tp:taxon-name-part taxon-name-part-type="order">Hymenoptera</tp:taxon-name-part></tp:taxon-name><tp:taxon-name><tp:taxon-name-part taxon-name-part-type="family">Braconidae</tp:taxon-name-part></tp:taxon-name>. Fauna Sinica. <tp:taxon-name><tp:taxon-name-part taxon-name-part-type="class">Insecta</tp:taxon-name-part></tp:taxon-name> 18: 1–757. Science Press, Beijing.</mixed-citation></ref><ref id="B46"><mixed-citation xmlns:xlink="http://www.w3.org/1999/xlink" xlink:type="simple"><person-group><name name-style="western"><surname>Ghahari</surname><given-names>H</given-names></name><name name-style="western"><surname>Fischer</surname><given-names>M</given-names></name><name name-style="western"><surname>Papp</surname><given-names>J</given-names></name></person-group> (<year>2011</year>) <article-title>A study on the <tp:taxon-name><tp:taxon-name-part taxon-name-part-type="family">Braconidae</tp:taxon-name-part></tp:taxon-name> (<tp:taxon-name><tp:taxon-name-part taxon-name-part-type="order">Hymenoptera</tp:taxon-name-part></tp:taxon-name>: <tp:taxon-name><tp:taxon-name-part taxon-name-part-type="superfamily">Ichneumonoidea</tp:taxon-name-part></tp:taxon-name>) from Ilam province, Iran.</article-title><source>Calodema</source><volume>160</volume>: <fpage>1</fpage>–<lpage>5</lpage>.</mixed-citation></ref><ref id="B41"><mixed-citation xmlns:xlink="http://www.w3.org/1999/xlink" xlink:type="simple"><person-group><name name-style="western"><surname>Farahani</surname><given-names>S</given-names></name><name name-style="western"><surname>Talebi</surname><given-names>AA</given-names></name><name name-style="western"><surname>van Achterberg</surname><given-names>C</given-names></name><name name-style="western"><surname>Rakhshani</surname><given-names>E</given-names></name></person-group> (<year>2015</year>) <article-title>A review of the subfamily <tp:taxon-name><tp:taxon-name-part taxon-name-part-type="subfamily">Rogadinae</tp:taxon-name-part></tp:taxon-name> (<tp:taxon-name><tp:taxon-name-part taxon-name-part-type="order">Hymenoptera</tp:taxon-name-part></tp:taxon-name>: <tp:taxon-name><tp:taxon-name-part taxon-name-part-type="family">Braconidae</tp:taxon-name-part></tp:taxon-name>) from Iran.</article-title><source>Zootaxa</source><volume>3973</volume>(<issue>2</issue>): <fpage>227</fpage>–<lpage>250</lpage>. <ext-link xlink:type="simple" ext-link-type="doi" xlink:href="10.11646/zootaxa.3973.2.2">https://doi.org/10.11646/zootaxa.3973.2.2</ext-link></mixed-citation></ref><ref id="B43"><mixed-citation xmlns:xlink="http://www.w3.org/1999/xlink" xlink:type="simple"><person-group><name name-style="western"><surname>Fortier</surname><given-names>JC</given-names></name><name name-style="western"><surname>Shaw</surname><given-names>SR</given-names></name></person-group> (<year>1999</year>) <article-title>Cladistics of the <italic><tp:taxon-name><tp:taxon-name-part taxon-name-part-type="genus">Aleiodes</tp:taxon-name-part></tp:taxon-name></italic> lineage of the subfamily <tp:taxon-name><tp:taxon-name-part taxon-name-part-type="subfamily">Rogadinae</tp:taxon-name-part></tp:taxon-name> (<tp:taxon-name><tp:taxon-name-part taxon-name-part-type="order">Hymenoptera</tp:taxon-name-part></tp:taxon-name>: <tp:taxon-name><tp:taxon-name-part taxon-name-part-type="family">Braconidae</tp:taxon-name-part></tp:taxon-name>).</article-title><source>Journal of <tp:taxon-name><tp:taxon-name-part taxon-name-part-type="order">Hymenoptera</tp:taxon-name-part></tp:taxon-name> Research</source><volume>8</volume>(<issue>2</issue>): <fpage>204</fpage>–<lpage>237</lpage>.</mixed-citation></ref><ref id="B94"><mixed-citation xmlns:xlink="http://www.w3.org/1999/xlink" xlink:type="simple"><person-group><name name-style="western"><surname>Papp</surname><given-names>J</given-names></name></person-group> (<year>2002</year>) The Braconid wasps (<tp:taxon-name><tp:taxon-name-part taxon-name-part-type="order">Hymenoptera</tp:taxon-name-part></tp:taxon-name>: <tp:taxon-name><tp:taxon-name-part taxon-name-part-type="family">Braconidae</tp:taxon-name-part></tp:taxon-name>) of the Ferto-Hansag National Park (NW Hungary). In: Mahunka S (Ed.) The Fauna of the Ferto-Hansag National Park, Hungarian Natural History Museum, Budapest, 557–581.</mixed-citation></ref><ref id="B97"><mixed-citation xmlns:xlink="http://www.w3.org/1999/xlink" xlink:type="simple"><person-group><name name-style="western"><surname>Papp</surname><given-names>J</given-names></name></person-group> (<year>2005</year>) <article-title>A checklist of the <tp:taxon-name><tp:taxon-name-part taxon-name-part-type="family">Braconidae</tp:taxon-name-part></tp:taxon-name> of Hungary (<tp:taxon-name><tp:taxon-name-part taxon-name-part-type="order">Hymenoptera</tp:taxon-name-part></tp:taxon-name>). Folia Entomologica Hungarica.</article-title><volume>66</volume>: <fpage>137</fpage>–<lpage>194</lpage>.</mixed-citation></ref><ref id="B3"><mixed-citation xmlns:xlink="http://www.w3.org/1999/xlink" xlink:type="simple"><person-group><name name-style="western"><surname>Aydogdu</surname><given-names>M</given-names></name><name name-style="western"><surname>Beyarslan</surname><given-names>A</given-names></name></person-group> (<year>2005</year>) The first records of <italic><tp:taxon-name><tp:taxon-name-part taxon-name-part-type="genus">Aleiodes</tp:taxon-name-part></tp:taxon-name></italic> Wesmael 1838 (<tp:taxon-name><tp:taxon-name-part taxon-name-part-type="order">Hymenoptera</tp:taxon-name-part></tp:taxon-name>: <tp:taxon-name><tp:taxon-name-part taxon-name-part-type="family">Braconidae</tp:taxon-name-part></tp:taxon-name>: <tp:taxon-name><tp:taxon-name-part taxon-name-part-type="subfamily">Rogadinae</tp:taxon-name-part></tp:taxon-name>). The fauna of Thrace region of Turkey. Linzer biologische Beiträge 37/1: 185–193.</mixed-citation></ref></ref-list></tp:taxon-treatment>
