# Supplementary material for: Revision of the western Palaearctic species of Aleiodes Wesmael (Hymenoptera, Braconidae, Rogadinae). Part 2: Revision of the A. apicalis group
Source: Zookeys. 2020 Mar 16;919:1–259. doi: 10.3897/zookeys.919.39642 (PMC7197265; doi:10.3897/zookeys.919.39642)
Supplement: XML Treatment for Aleiodes rugulosus [file zookeys.919.39642-treatment37.xml]

<!DOCTYPE tp:taxon-treatment
  PUBLIC "-//TaxonX//DTD Taxonomic Treatment Publishing DTD v0 20100105//EN" "tax-treatment-NSO.dtd">
<tp:taxon-treatment xmlns:tp="http://www.plazi.org/taxpub"><tp:treatment-meta><kwd-group><label>Taxon classification</label><kwd><named-content xmlns:xlink="http://www.w3.org/1999/xlink" content-type="kingdom">Animalia</named-content></kwd><kwd><named-content xmlns:xlink="http://www.w3.org/1999/xlink" content-type="order">Hymenoptera</named-content></kwd><kwd><named-content xmlns:xlink="http://www.w3.org/1999/xlink" content-type="family">Braconidae</named-content></kwd></kwd-group><mixed-citation publication-type="journal"><person-group><name><surname>van Achterberg</surname><given-names>Cornelis</given-names></name><name><surname>Shaw</surname><given-names>Mark R.</given-names></name><name><surname>Quicke</surname><given-names>Donald L.J.</given-names></name></person-group><article-title>Revision of the western Palaearctic species of <italic><tp:taxon-name><tp:taxon-name-part taxon-name-part-type="genus" reg="Aleiodes">Aleiodes</tp:taxon-name-part></tp:taxon-name></italic> Wesmael (<tp:taxon-name><tp:taxon-name-part taxon-name-part-type="order">Hymenoptera</tp:taxon-name-part></tp:taxon-name>, <tp:taxon-name><tp:taxon-name-part taxon-name-part-type="family">Braconidae</tp:taxon-name-part></tp:taxon-name>, <tp:taxon-name><tp:taxon-name-part taxon-name-part-type="subfamily">Rogadinae</tp:taxon-name-part></tp:taxon-name>). Part 2: Revision of the <italic><tp:taxon-name><tp:taxon-name-part taxon-name-part-type="genus" reg="Aleiodes">A.</tp:taxon-name-part> <tp:taxon-name-part taxon-name-part-type="species" reg="apicalis">apicalis</tp:taxon-name-part></tp:taxon-name></italic> group</article-title><source>Zookeys</source><day>16</day><month>3</month><year>2020</year><volume>919</volume><fpage>1</fpage><lpage>259</lpage><pub-id pub-id-type="doi">10.3897/zookeys.919.39642</pub-id></mixed-citation></tp:treatment-meta><tp:nomenclature><tp:taxon-name><object-id xmlns:xlink="http://www.w3.org/1999/xlink" content-type="arpha" xlink:type="simple">BC048A17-A771-52A8-AE01-FD716951E65F</object-id>
              <tp:taxon-name-part taxon-name-part-type="genus" reg="Aleiodes">Aleiodes</tp:taxon-name-part>
              <tp:taxon-name-part taxon-name-part-type="species" reg="rugulosus">rugulosus</tp:taxon-name-part>
            </tp:taxon-name><tp:taxon-authority>(Nees, 1811)</tp:taxon-authority><xref ref-type="fig" rid="F103">Figs 701–703</xref><xref ref-type="fig" rid="F104">, 704–716</xref><xref ref-type="fig" rid="F105">, 717, 718</xref><xref ref-type="fig" rid="F106">, 719</xref><xref ref-type="fig" rid="F107">, 720–727</xref><tp:nomenclature-citation-list><tp:nomenclature-citation><tp:taxon-name>
                  <tp:taxon-name-part taxon-name-part-type="genus" reg="Bracon">Bracon</tp:taxon-name-part> <tp:taxon-name-part taxon-name-part-type="species" reg="rugulosus">rugulosus</tp:taxon-name-part></tp:taxon-name><comment>Nees, 1811: 32; <xref ref-type="bibr" rid="B83">Papp 1985a</xref>: 162 (neotype designation).</comment></tp:nomenclature-citation><tp:nomenclature-citation><tp:taxon-name>
                  <tp:taxon-name-part taxon-name-part-type="genus" reg="Rogas">Rogas</tp:taxon-name-part> <tp:taxon-name-part taxon-name-part-type="species" reg="rugulosus">rugulosus</tp:taxon-name-part></tp:taxon-name><comment>; <xref ref-type="bibr" rid="B121">Shenefelt 1975</xref>: 1247–1248.</comment></tp:nomenclature-citation><tp:nomenclature-citation><tp:taxon-name>
                  <tp:taxon-name-part taxon-name-part-type="genus" reg="Rogas">Rogas</tp:taxon-name-part> (<tp:taxon-name-part taxon-name-part-type="subgenus" reg="Rogas">Rogas</tp:taxon-name-part>) <tp:taxon-name-part taxon-name-part-type="species" reg="rugulosus">rugulosus</tp:taxon-name-part></tp:taxon-name><comment>; <xref ref-type="bibr" rid="B137">Tobias 1976</xref>: 84, <xref ref-type="bibr" rid="B138">1986</xref>: 78 (transl.: 128).</comment></tp:nomenclature-citation><tp:nomenclature-citation><tp:taxon-name>
                  <tp:taxon-name-part taxon-name-part-type="genus" reg="Aleiodes">Aleiodes</tp:taxon-name-part>
                </tp:taxon-name><comment>(<tp:taxon-name><tp:taxon-name-part taxon-name-part-type="genus" reg="Neorhogas">Neorhogas</tp:taxon-name-part></tp:taxon-name>) <tp:taxon-name><tp:taxon-name-part taxon-name-part-type="genus" reg="Neorhogas"/><tp:taxon-name-part taxon-name-part-type="species" reg="rugulosus">rugulosus</tp:taxon-name-part></tp:taxon-name>; <xref ref-type="bibr" rid="B86">Papp 1987b</xref>: 36, <xref ref-type="bibr" rid="B88">1991a</xref>: 79; <xref ref-type="bibr" rid="B108">Riedel et al. 2002</xref>: 106.</comment></tp:nomenclature-citation><tp:nomenclature-citation><tp:taxon-name>
                  <tp:taxon-name-part taxon-name-part-type="genus" reg="Aleiodes">Aleiodes</tp:taxon-name-part> (<tp:taxon-name-part taxon-name-part-type="subgenus" reg="Chelonorhogas">Chelonorhogas</tp:taxon-name-part>) <tp:taxon-name-part taxon-name-part-type="species" reg="rugulosus">rugulosus</tp:taxon-name-part></tp:taxon-name><comment>; <xref ref-type="bibr" rid="B10">Belokobylskij et al. 2003</xref>: 398.</comment></tp:nomenclature-citation><tp:nomenclature-citation><tp:taxon-name>
                  <tp:taxon-name-part taxon-name-part-type="genus" reg="Aleiodes">Aleiodes</tp:taxon-name-part> <tp:taxon-name-part taxon-name-part-type="species" reg="rugulosus">rugulosus</tp:taxon-name-part></tp:taxon-name><comment>; <xref ref-type="bibr" rid="B13">Bergamasco et al. 1995</xref>: 5; <xref ref-type="bibr" rid="B152">Zaldívar-Riverón et al. 2004</xref>: 234; <xref ref-type="bibr" rid="B97">Papp 2005</xref>: 177.</comment></tp:nomenclature-citation><tp:nomenclature-citation><tp:taxon-name>
                  <tp:taxon-name-part taxon-name-part-type="genus" reg="Rhogas">Rhogas</tp:taxon-name-part> <tp:taxon-name-part taxon-name-part-type="species" reg="rugulosus">rugulosus</tp:taxon-name-part> <tp:taxon-name-part taxon-name-part-type="infraspecific-rank">var.</tp:taxon-name-part> <tp:taxon-name-part taxon-name-part-type="variety" reg="pictus">pictus</tp:taxon-name-part></tp:taxon-name><comment>Kokujev, 1898: 296; <xref ref-type="bibr" rid="B121">Shenefelt 1975</xref>: 1247–1248 (not <xref ref-type="bibr" rid="B52">Herrich-Schäffer 1838</xref>).</comment></tp:nomenclature-citation></tp:nomenclature-citation-list></tp:nomenclature><tp:treatment-sec sec-type="type material" id="SECID0EYEPM"><title>Type material.</title><p>Neotype, ♀ (<abbrev xmlns:xlink="http://www.w3.org/1999/xlink" content-type="institution" xlink:title="Koninklijk Belgisch Instituut voor Natuurwetenschappen, Brussels" id="ABBRID0E5EPM" xlink:type="simple">KBIN</abbrev>), “<italic>A. rugulosus</italic>”, “dét. C. Wesmael”, “Coll. Wesmael”, “Belgique, Bruxelles”/ teste Papp J., 1983”, “Neotypus, <italic>Bracon rugulosus</italic> Nees, 1812 [sic!], ♀, <xref ref-type="bibr" rid="B82">Papp 1983</xref>”, “<italic>Aleiodes rugulosus</italic> Ns. ♀, det. Papp J., 1983”.</p></tp:treatment-sec><tp:treatment-sec sec-type="material" id="SECID0ENFPM"><title>Additional material.</title><p>Albania, Austria, Belgium, Bulgaria, Czech Republic, British Isles (England: V.C.s 1, 3, 4, 11, 17, 25, 27, 29, 69; Wales: V.C.s 41, 48; Scotland: V.C.s 78, 81, 88, 98; Ireland: V.C. H30), Finland, France, Germany, Hungary, Moldova, Netherlands (DR: Borger; GE: ‘t Harde; Heerde; Otterlo, NB: Kampina; NH: Crailo; OV: Buurserzand), North Macedonia, Norway, Poland, Romania, Russia, Slovakia, Spain, Sweden. Specimens in <abbrev xmlns:xlink="http://www.w3.org/1999/xlink" xlink:title="A. Lozan Collection, Institute of Entomology, České Budĕjovice" id="ABBRID0ETFPM" xlink:type="simple">ALC</abbrev>, <named-content xmlns:xlink="http://www.w3.org/1999/xlink" content-type="dwc:institutional_code" xlink:type="simple">ZJUH</named-content>, <abbrev xmlns:xlink="http://www.w3.org/1999/xlink" content-type="institution" xlink:title="Oberösterreichisches Landesmuseum, Biologiezentrum, Linz" id="ABBRID0E6FPM" xlink:type="simple">BZL</abbrev>, <abbrev xmlns:xlink="http://www.w3.org/1999/xlink" xlink:title="H. Haraldseide Collection" id="ABBRID0EEGPM" xlink:type="simple">HHC</abbrev>, <abbrev xmlns:xlink="http://www.w3.org/1999/xlink" xlink:title="I. Kakko Collection" id="ABBRID0EIGPM" xlink:type="simple">IKC</abbrev>, <named-content xmlns:xlink="http://www.w3.org/1999/xlink" content-type="dwc:institutional_code" xlink:type="simple">MMUM</named-content>, <abbrev xmlns:xlink="http://www.w3.org/1999/xlink" xlink:title="M. Riedel Collection" id="ABBRID0EUGPM" xlink:type="simple">MRC</abbrev>, <abbrev xmlns:xlink="http://www.w3.org/1999/xlink" xlink:title="M. Schwarz Collection, Linz" id="ABBRID0EYGPM" xlink:type="simple">MSC</abbrev>, <abbrev xmlns:xlink="http://www.w3.org/1999/xlink" xlink:title="Museo de Storia Naturale, Venice" id="ABBRID0E3GPM" xlink:type="simple">MSNV</abbrev>, <named-content xmlns:xlink="http://www.w3.org/1999/xlink" content-type="dwc:institutional_code" xlink:type="simple">MTMA</named-content>, <named-content xmlns:xlink="http://www.w3.org/1999/xlink" content-type="dwc:institutional_code" xlink:type="simple">NMS</named-content>, <named-content xmlns:xlink="http://www.w3.org/1999/xlink" content-type="dwc:institutional_code" xlink:type="simple">NRS</named-content>, <named-content xmlns:xlink="http://www.w3.org/1999/xlink" content-type="dwc:institutional_code" xlink:type="simple">OUM</named-content>, <abbrev xmlns:xlink="http://www.w3.org/1999/xlink" content-type="institution" xlink:title="Naturalis Biodiversity Center, Leiden" id="ABBRID0EAIPM" xlink:type="simple">RMNH</abbrev>, <abbrev xmlns:xlink="http://www.w3.org/1999/xlink" content-type="institution" xlink:title="Senkenberg Deutches Entomologisches Institut, Müncheberg" id="ABBRID0EFIPM" xlink:type="simple">SDEI</abbrev>, <named-content xmlns:xlink="http://www.w3.org/1999/xlink" content-type="dwc:institutional_code" xlink:type="simple">UWIM</named-content>, <named-content xmlns:xlink="http://www.w3.org/1999/xlink" content-type="dwc:institutional_code" xlink:type="simple">ZSSM</named-content>.</p></tp:treatment-sec><tp:treatment-sec sec-type="Molecular data" id="SECID0E1IPM"><title>Molecular data.</title><p>MRS191 (Hungary), MRS217 (UK), MRS398 (France), MRS884 (Poland).</p></tp:treatment-sec><tp:treatment-sec sec-type="biology" id="SECID0E6IPM"><title>Biology.</title><p>Collected in (May)July–August(September), usually in open habitats such as mosses, heaths, herb-rich grasslands and fens. Partly plurivoltine, at least in the southern part of its range, but largely univoltine in the north (in a UK culture only one female out of 20 reared, and two males out of 69, emerged in the same year as mummy formation). Reared from <tp:taxon-name><tp:taxon-name-part taxon-name-part-type="family">Noctuidae</tp:taxon-name-part></tp:taxon-name>, <tp:taxon-name><tp:taxon-name-part taxon-name-part-type="subfamily">Acronictinae</tp:taxon-name-part></tp:taxon-name>: <italic><tp:taxon-name><tp:taxon-name-part taxon-name-part-type="genus" reg="Acronicta">Acronicta</tp:taxon-name-part> <tp:taxon-name-part taxon-name-part-type="species" reg="auricoma">auricoma</tp:taxon-name-part></tp:taxon-name></italic> (Denis &amp; Schiffermüller) (7 [1 <abbrev xmlns:xlink="http://www.w3.org/1999/xlink" content-type="institution" xlink:title="Oberösterreichisches Landesmuseum, Biologiezentrum, Linz" id="ABBRID0E1JPM" xlink:type="simple">BZL</abbrev>, 1 <abbrev xmlns:xlink="http://www.w3.org/1999/xlink" xlink:title="M. Schwarz Collection, Linz" id="ABBRID0E6JPM" xlink:type="simple">MSC</abbrev>, 1 <named-content xmlns:xlink="http://www.w3.org/1999/xlink" content-type="dwc:institutional_code" xlink:type="simple">ZMUO</named-content>]; J. Voogd/Netherlands, M &amp; J. Schwarz/Austria, Finland), <italic><tp:taxon-name><tp:taxon-name-part taxon-name-part-type="genus" reg="Acronicta">Acronicta</tp:taxon-name-part> <tp:taxon-name-part taxon-name-part-type="species" reg="euphorbiae">euphorbiae</tp:taxon-name-part></tp:taxon-name></italic> (Dennis &amp; Schiffermüller)/<italic>cinerea</italic> (Hufnagel) (5 [2 <abbrev xmlns:xlink="http://www.w3.org/1999/xlink" xlink:title="I. Kakko Collection" id="ABBRID0EYKPM" xlink:type="simple">IKC</abbrev>, 1 <abbrev xmlns:xlink="http://www.w3.org/1999/xlink" content-type="institution" xlink:title="Oberösterreichisches Landesmuseum, Biologiezentrum, Linz" id="ABBRID0E3KPM" xlink:type="simple">BZL</abbrev>, 1 <named-content xmlns:xlink="http://www.w3.org/1999/xlink" content-type="dwc:institutional_code" xlink:type="simple">FMNH</named-content>]; M.J. Pellinen, D. &amp; J. Steedan), <italic><tp:taxon-name><tp:taxon-name-part taxon-name-part-type="genus" reg="Acronicta">Acronicta</tp:taxon-name-part> <tp:taxon-name-part taxon-name-part-type="species" reg="menyanthidis">menyanthidis</tp:taxon-name-part></tp:taxon-name></italic> (11; R.P. Knill-Jones, W.A. Watson), <italic><tp:taxon-name><tp:taxon-name-part taxon-name-part-type="genus" reg="Acronicta">Acronicta</tp:taxon-name-part> <tp:taxon-name-part taxon-name-part-type="species" reg="rumicis">rumicis</tp:taxon-name-part></tp:taxon-name></italic> (Linnaeus) (5 [1 <named-content xmlns:xlink="http://www.w3.org/1999/xlink" content-type="dwc:institutional_code" xlink:type="simple">ZJUH</named-content>, 1 <abbrev xmlns:xlink="http://www.w3.org/1999/xlink" xlink:title="I. Kakko Collection" id="ABBRID0EHMPM" xlink:type="simple">IKC</abbrev>, 1 <named-content xmlns:xlink="http://www.w3.org/1999/xlink" content-type="dwc:institutional_code" xlink:type="simple">MTMA</named-content>]; R.J. Heckford, M.J. Pellinen, M.R. Shaw), <italic><tp:taxon-name><tp:taxon-name-part taxon-name-part-type="genus" reg="Oxicestra">Oxicestra</tp:taxon-name-part> <tp:taxon-name-part taxon-name-part-type="species" reg="geographica">geographica</tp:taxon-name-part></tp:taxon-name></italic> (Fabricius) (17 [12 <abbrev xmlns:xlink="http://www.w3.org/1999/xlink" content-type="institution" xlink:title="Oberösterreichisches Landesmuseum, Biologiezentrum, Linz" id="ABBRID0E5MPM" xlink:type="simple">BZL</abbrev>, 5 <named-content xmlns:xlink="http://www.w3.org/1999/xlink" content-type="dwc:institutional_code" xlink:type="simple">MTMA</named-content>]; Hungary), <italic><tp:taxon-name><tp:taxon-name-part taxon-name-part-type="genus" reg="Acronicta">Acronicta</tp:taxon-name-part></tp:taxon-name></italic> sp. on low plants (3), <italic><tp:taxon-name><tp:taxon-name-part taxon-name-part-type="genus" reg="Simyra">Simyra</tp:taxon-name-part> <tp:taxon-name-part taxon-name-part-type="species" reg="albovenosa">albovenosa</tp:taxon-name-part></tp:taxon-name></italic> (Goeze) (14 [5 <named-content xmlns:xlink="http://www.w3.org/1999/xlink" content-type="dwc:institutional_code" xlink:type="simple">ZJUH</named-content>, 4 <named-content xmlns:xlink="http://www.w3.org/1999/xlink" content-type="dwc:institutional_code" xlink:type="simple">FMNH</named-content>, 2 <named-content xmlns:xlink="http://www.w3.org/1999/xlink" content-type="dwc:institutional_code" xlink:type="simple">UMZC</named-content>, 1 <named-content xmlns:xlink="http://www.w3.org/1999/xlink" content-type="dwc:institutional_code" xlink:type="simple">NRS</named-content>]; M.R. Shaw); A. Lozan, Romania), <italic><tp:taxon-name><tp:taxon-name-part taxon-name-part-type="genus" reg="Acronicta">Acronicta</tp:taxon-name-part> <tp:taxon-name-part taxon-name-part-type="species" reg="euphorbiae">euphorbiae</tp:taxon-name-part></tp:taxon-name></italic> (Dennis &amp; Schiffermüller) on <italic><tp:taxon-name><tp:taxon-name-part taxon-name-part-type="genus" reg="Euphorbia">Euphorbia</tp:taxon-name-part> <tp:taxon-name-part taxon-name-part-type="species" reg="sanguinea">sanguinea</tp:taxon-name-part></tp:taxon-name></italic> Hochst (5 [2 <abbrev xmlns:xlink="http://www.w3.org/1999/xlink" content-type="institution" xlink:title="Naturalis Biodiversity Center, Leiden" id="ABBRID0ETPPM" xlink:type="simple">RMNH</abbrev>, 3 <abbrev xmlns:xlink="http://www.w3.org/1999/xlink" xlink:title="A. Lozan Collection, Institute of Entomology, České Budĕjovice" id="ABBRID0EYPPM" xlink:type="simple">ALC</abbrev>]). These species all feed on low plants. The mummy is moderately arched, very strongly glued down (usually to a narrow twig or stem low in the vegetation), and persists through the winter. The pupation chamber, occupying approximately abdominal segments 3–7 of the host, is rather densely lined with silk which is laid down after the mummy has hardened suggesting that the larva within can turn easily. Rearing experiments, undertaken using stock originally reared from <italic><tp:taxon-name><tp:taxon-name-part taxon-name-part-type="genus" reg="Acronicta">A.</tp:taxon-name-part> <tp:taxon-name-part taxon-name-part-type="species" reg="menyanthidis">menyanthidis</tp:taxon-name-part></tp:taxon-name></italic>, suggested that this host and <italic><tp:taxon-name><tp:taxon-name-part taxon-name-part-type="genus" reg="Acronicta">A.</tp:taxon-name-part> <tp:taxon-name-part taxon-name-part-type="species" reg="rumicis">rumicis</tp:taxon-name-part></tp:taxon-name></italic> were equally suitable, but most experiments were not conducted in a way to provide clear data in this respect. The behaviour of the adult females towards these hosts indicated some adaptation to use of highly aggregated species (i.e., that lay large batches of eggs) as, firstly there was a habituation process whereby repeated contacts with hosts generally preceded oviposition, and secondly there was only weak displacement following oviposition (resulting in rather frequent super-parasitism). The antennae were used to locate hosts with wide sweeping motions, and usually the host curled up and was manipulated backwards against the hind tarsi before the ovipositor was inserted and the egg was laid. Generally, there was no pre-oviposition sting and post-oviposition association with the only slightly subdued host was minimal, but the oviposition process was variable and occasionally there was a brief jab, but no subsequent waiting period, before oviposition. Less enthusiasm for sub-active hosts, such as those oviposited into a few seconds or minutes earlier, provided a short-lived impediment to super-parasitism, although sometimes two (on one occasion four, confirmed by dissection) eggs were laid into a single host in separate consecutive bouts without the parasitoid really relinquishing the host. First instar hosts were less easy than 2<sup>nd</sup> or 3<sup>rd</sup> instars for the parasitoid to deal with, and although oviposition into 2<sup>nd</sup> instar hosts was somewhat more successful than into 3<sup>rd</sup> instars, occasionally successful oviposition into early 4<sup>th</sup> instar hosts occurred. Mean development times from oviposition to mummification in different instar hosts (<italic><tp:taxon-name><tp:taxon-name-part taxon-name-part-type="genus" reg="Acronicta">A.</tp:taxon-name-part> <tp:taxon-name-part taxon-name-part-type="species" reg="rumicis">rumicis</tp:taxon-name-part></tp:taxon-name></italic>) under the same ambient conditions (Reading, S. England, July) varied as might be expected given that mummification was always at essentially the same (penultimate instar) stage of the host’s larval life: for 1<sup>st</sup> (<italic>N</italic> = 23), 2<sup>nd</sup> (<italic>N</italic> = 40) and 3<sup>rd</sup> (<italic>N</italic> = 7) instars, 27.0, 25.5 and 20.7 days, respectively. There is no venom effect to influence successful host development. Opportunities to offer other hosts were limited but it was clear that, although oviposition into larvae of the closely related arboreal species <italic><tp:taxon-name><tp:taxon-name-part taxon-name-part-type="genus" reg="Subacronicta">Subacronicta</tp:taxon-name-part> <tp:taxon-name-part taxon-name-part-type="species" reg="megacephala">megacephala</tp:taxon-name-part></tp:taxon-name></italic> (Dennis &amp; Schiffermüller) was fairly readily obtained (<italic>N</italic> = 15), though slightly inhibited by the host’s adherence to its silken pad rather than curling up, the parasitoid was always encapsulated (as a 1<sup>st</sup> instar larva in observed cases) and no progeny resulted. No rearings of <italic><tp:taxon-name><tp:taxon-name-part taxon-name-part-type="genus" reg="Aleiodes">A.</tp:taxon-name-part> <tp:taxon-name-part taxon-name-part-type="species" reg="rugulosus">rugulosus</tp:taxon-name-part></tp:taxon-name></italic> from arboreal <tp:taxon-name><tp:taxon-name-part taxon-name-part-type="subfamily">Acronictinae</tp:taxon-name-part></tp:taxon-name> have been seen, although these conspicuous larvae are often collected and reared.</p></tp:treatment-sec><tp:treatment-sec sec-type="diagnosis" id="SECID0ESSPM"><title>Diagnosis.</title><p>Maximum width of hypoclypeal depression 0.3–0.4 × minimum width of face (Fig. <xref ref-type="fig" rid="F104">711</xref>); OOL approx. equal to diameter of posterior ocellus and coarsely punctate (Fig. <xref ref-type="fig" rid="F104">712</xref>); vertex flattened behind ocelli; ventral margin of clypeus thick and not protruding in lateral view (Fig. <xref ref-type="fig" rid="F104">713</xref>); mesoscutal lobes coriaceous; mesopleuron (including precoxal sulcus area) nearly or completely smooth; propodeum with pair of crest-like protuberances laterally; vein 1-CU1 of fore wing much shorter than vein 2-CU1; basal half of marginal cell of hind wing parallel-sided and subapically widened (Fig. <xref ref-type="fig" rid="F104">704</xref>); tarsal claws with large dark brown pecten up to apical tooth of claw (Fig. <xref ref-type="fig" rid="F104">716</xref>); hind spurs (dark) reddish brown; hind tibial spurs of ♂ acute apically (Fig. <xref ref-type="fig" rid="F107">722</xref>); head black; dorsal 0.4 of mesopleuron, mesosternum and scutellum black; metasoma entirely black (typical) or 1<sup>st</sup> and 2<sup>nd</sup> tergites orange or yellowish brown; apex of hind femur yellowish or reddish; basal half of hind tibia pale yellowish.</p></tp:treatment-sec><tp:treatment-sec sec-type="description" id="SECID0EUTPM"><title>Description.</title><p>Redescribed ♀ (<abbrev xmlns:xlink="http://www.w3.org/1999/xlink" content-type="institution" xlink:title="Naturalis Biodiversity Center, Leiden" id="ABBRID0E1TPM" xlink:type="simple">RMNH</abbrev>) from Netherlands (Buurserzand). Length of fore wing 6.3 mm, of body 7.7 mm.</p><p><bold><italic>Head.</italic></bold> Antennal segments of ♀ 65, length of antenna 1.3 × fore wing, its subapical segments rather slender (Fig. <xref ref-type="fig" rid="F104">716</xref>); frons largely smooth except few striae; OOL equal to diameter of posterior ocellus, coarsely punctate and shiny; vertex coarsely punctate with some rugae, shiny; clypeus coarsely punctate; ventral margin of clypeus thick and not protruding forwards (Fig. <xref ref-type="fig" rid="F104">713</xref>); width of hypoclypeal depression 0.4 × minimum width of face (Fig. <xref ref-type="fig" rid="F104">711</xref>); length of eye twice temple in dorsal view (Fig. <xref ref-type="fig" rid="F104">712</xref>); vertex behind stemmaticum flattened and punctate-rugose; clypeus between eyes; length of malar space 0.3 × length of eye in lateral view.</p><p><bold><italic>Mesosoma.</italic></bold> Mesoscutal lobes finely punctate with very finely granulate interspaces, rather matt; precoxal area of mesopleuron smooth, mesopleuron densely punctate posteriorly; scutellum coarsely punctate and rather flat; propodeum rather flattened medially, very coarsely reticulate-rugose, medio-longitudinal carina nearly complete, and with small crest-like protuberances laterally.</p><p><bold><italic>Wings.</italic></bold> Fore wing: r 0.6 × 3-SR (Fig. <xref ref-type="fig" rid="F104">704</xref>); 1-CU1 horizontal, 0.4 × 2-CU1; r-m 0.9 × 3-SR; 2<sup>nd</sup> submarginal cell short (Fig. <xref ref-type="fig" rid="F104">704</xref>); cu-a inclivous, straight; 1-M nearly straight posteriorly; 1-SR wide; surroundings of M+CU1, 1-M and 1-CU1 largely setose. Hind wing: basal 0.6 of marginal cell subparallel-sided and remainder linearly widened, its apical width 1.8 × width at level of hamuli (Fig. <xref ref-type="fig" rid="F104">704</xref>); 2-SC+R subquadrate; m-cu absent; M+CU:1-M = 37:28; 1r-m 0.8 × 1-M.</p><p><bold><italic>Legs.</italic></bold> Tarsal claws with conspicuous and robust blackish pecten (Fig. <xref ref-type="fig" rid="F104">716</xref>); hind coxa largely densely and coarsely punctate; hind trochantellus rather robust; length of hind femur and basitarsus 3.9 and 5.0 × their width, respectively; length of inner hind spur 0.5 × hind basitarsus.</p><p><bold><italic>Metasoma.</italic></bold> First tergite moderately convex, 0.9 × longer than wide apically; 1<sup>st</sup> and 2<sup>nd</sup> tergites with coarse medio-longitudinal carina and very coarsely and irregularly longitudinally rugose; medio-basal area of 2<sup>nd</sup> tergite large and distinct (Fig. <xref ref-type="fig" rid="F104">707</xref>); 2<sup>nd</sup> suture deep, rather wide and coarsely crenulate; basal half of 3<sup>rd</sup> tergite punctate-rugose, remainder of metasoma finely punctate; 4<sup>th</sup> and apical half of 3<sup>rd</sup> tergite without sharp lateral crease; ovipositor sheath wide, with rather long setae and apically narrowed and rounded (Fig. <xref ref-type="fig" rid="F103">702</xref>).</p><p><bold><italic>Colour.</italic></bold> Black (including fore and middle telotarsi, apical half of hind tibia and hind tarsus); basal half of hind tibia pale yellowish; palpi (but basally somewhat infuscate) and remainder of legs reddish brown; tegulae yellowish brown; hind tibial spurs and pterostigma dark brown; veins brown; mesopleuron with broad dark reddish longitudinal band; wing membrane slightly infuscate.</p><p><bold><italic>Variation.</italic></bold> Micro-sculpture of lateral lobes of mesoscutum very finely granulate or absent and resulting in a largely smooth surface; maximum width of marginal cell of hind wing 1.5–2.3 × its width near hamuli; body entirely black (both sexes) or 1<sup>st</sup> and 2<sup>nd</sup> metasomal tergites and mesosoma partly dark reddish (both sexes, but 2<sup>nd</sup> and 3<sup>rd</sup> tergites of males more or less darkened); hind tibial spurs dark brown or reddish brown. Antennal segments: ♀ 60(4), 61(7), 62(10), 63(18), 64(14), 65(2), 66(8), 67(4), 68(3), 69(1); ♂ 53(1), 56(2), 57(1), 58(7), 59(6), 60(15), 61(15), 62(19), 63(28), 64(12), 65(10), 66(4), 67(2), 68(1). Females have on average ca one more antennal segment than males. Male is similar to the dark female form, with acute hind tibial spurs (Fig. <xref ref-type="fig" rid="F107">722</xref>), 3<sup>rd</sup> tergite convex in lateral view (Fig. <xref ref-type="fig" rid="F107">720</xref>), with dense and long setosity and apical tergites type 1 and no fringe observed (Figs <xref ref-type="fig" rid="F107">721</xref>, <xref ref-type="fig" rid="F107">724</xref>).</p><p><italic><tp:taxon-name><tp:taxon-name-part taxon-name-part-type="genus" reg="Aleiodes">Aleiodes</tp:taxon-name-part> <tp:taxon-name-part taxon-name-part-type="species" reg="rugulosus">rugulosus</tp:taxon-name-part></tp:taxon-name></italic> is a very colour-variable species; the 1<sup>st</sup> and 2<sup>nd</sup> metasomal tergites are quite frequently mostly or entirely dark red or orange brown (Fig. <xref ref-type="fig" rid="F103">701</xref>) in populations in which entirely black females (Fig. <xref ref-type="fig" rid="F105">717</xref>) also often occur. The variation is not geographical, since most populations definitely have both forms. In rearing experiments, a strong genetic basis for this feature became evident: from a virgin female with completely black metasoma, all five males reared were black, and a cross between one of them and a (wild-reared) black female produced eleven female progeny, all black. In contrast, a lineage from a pairing between a weakly red male and a red female comprised three red males and eight red females, separate individuals of which produced a single red and a single black male as progeny. When sufficient material from single sites is available it is usual to see a clear predominance of one form or the other. Sometimes the lower part of mesopleuron is pale (often looking unpigmented there, but narrowly), and in extreme reddish specimens the scutellum, much of the mesopleuron (but usually the mesosternum remains darkish), the metanotum dorsally, the metapleuron in part and much of the propodeum are also reddish.</p></tp:treatment-sec><tp:treatment-sec sec-type="distribution" id="SECID0E2YPM"><title>Distribution.</title><p>Albania, Austria, Belgium, Bulgaria, Czech Republic, British Isles (England, Wales, Scotland, Ireland), Finland, France, Germany, Hungary, *Netherlands, *North Macedonia, *Moldova. Norway, Poland, *Romania, Russia, *Slovakia, *Spain, Sweden.</p><fig id="F103" position="float" orientation="portrait"><object-id xmlns:xlink="http://www.w3.org/1999/xlink" content-type="doi" xlink:type="simple">10.3897/zookeys.919.39642.figures701-703</object-id><object-id xmlns:xlink="http://www.w3.org/1999/xlink" content-type="arpha" xlink:type="simple">199CB048-CA90-5EB9-92BE-3B3ED43EB59C</object-id><label>Figures 701–703.</label><caption><p><italic><tp:taxon-name><tp:taxon-name-part taxon-name-part-type="genus" reg="Aleiodes">Aleiodes</tp:taxon-name-part> <tp:taxon-name-part taxon-name-part-type="species" reg="rugulosus">rugulosus</tp:taxon-name-part></tp:taxon-name></italic> (Nees), ♀, U.K., culture <bold>701</bold> habitus lateral <bold>702</bold> ovipositor sheath lateral <bold>703</bold> mummy of <italic><tp:taxon-name><tp:taxon-name-part taxon-name-part-type="genus" reg="Acronicta">Acronicta</tp:taxon-name-part> <tp:taxon-name-part taxon-name-part-type="species" reg="rumicis">rumicis</tp:taxon-name-part></tp:taxon-name></italic> (Linnaeus).</p></caption><graphic xmlns:xlink="http://www.w3.org/1999/xlink" xlink:href="zookeys-919-001-g103.jpg" position="float" orientation="portrait" xlink:type="simple" id="oo_390148.jpg"><uri content-type="original_file" xlink:type="simple">https://binary.pensoft.net/fig/390148</uri></graphic></fig><fig id="F104" position="float" orientation="portrait"><object-id xmlns:xlink="http://www.w3.org/1999/xlink" content-type="doi" xlink:type="simple">10.3897/zookeys.919.39642.figures704-716</object-id><object-id xmlns:xlink="http://www.w3.org/1999/xlink" content-type="arpha" xlink:type="simple">7D86EEFB-350A-5B10-AC56-D894121A288B</object-id><label>Figures 704–716.</label><caption><p><italic><tp:taxon-name><tp:taxon-name-part taxon-name-part-type="genus" reg="Aleiodes">Aleiodes</tp:taxon-name-part> <tp:taxon-name-part taxon-name-part-type="species" reg="rugulosus">rugulosus</tp:taxon-name-part></tp:taxon-name></italic> (Nees), ♀, U.K., culture <bold>704</bold> wings <bold>705</bold> mesosoma lateral <bold>706</bold> mesosoma dorsal <bold>707</bold> propodeum and 1<sup>st</sup>–3<sup>rd</sup> metasomal tergites dorsal <bold>708</bold> fore femur lateral <bold>709</bold> hind femur lateral <bold>710</bold> antenna <bold>711</bold> head anterior <bold>712</bold> head dorsal <bold>713</bold> head lateral <bold>714</bold> base of antenna <bold>715</bold> apex of antenna <bold>716</bold> outer hind tarsal claw.</p></caption><graphic xmlns:xlink="http://www.w3.org/1999/xlink" xlink:href="zookeys-919-001-g104.jpg" position="float" orientation="portrait" xlink:type="simple" id="oo_390149.jpg"><uri content-type="original_file" xlink:type="simple">https://binary.pensoft.net/fig/390149</uri></graphic></fig><fig id="F105" position="float" orientation="portrait"><object-id xmlns:xlink="http://www.w3.org/1999/xlink" content-type="doi" xlink:type="simple">10.3897/zookeys.919.39642.figures717-718</object-id><object-id xmlns:xlink="http://www.w3.org/1999/xlink" content-type="arpha" xlink:type="simple">FE6550A4-E2F6-548E-950E-461004EA85F4</object-id><label>Figures 717, 718.</label><caption><p><italic><tp:taxon-name><tp:taxon-name-part taxon-name-part-type="genus" reg="Aleiodes">Aleiodes</tp:taxon-name-part> <tp:taxon-name-part taxon-name-part-type="species" reg="rugulosus">rugulosus</tp:taxon-name-part></tp:taxon-name></italic> (Nees), dark form, ♀, U.K., Meathop Moss <bold>717</bold> habitus lateral <bold>718</bold> mummy of <italic><tp:taxon-name><tp:taxon-name-part taxon-name-part-type="genus" reg="Acronicta">Acronicta</tp:taxon-name-part> <tp:taxon-name-part taxon-name-part-type="species" reg="menyanthidis">menyanthidis</tp:taxon-name-part></tp:taxon-name></italic> (Esper).</p></caption><graphic xmlns:xlink="http://www.w3.org/1999/xlink" xlink:href="zookeys-919-001-g105.jpg" position="float" orientation="portrait" xlink:type="simple" id="oo_390150.jpg"><uri content-type="original_file" xlink:type="simple">https://binary.pensoft.net/fig/390150</uri></graphic></fig><fig id="F106" position="float" orientation="portrait"><object-id xmlns:xlink="http://www.w3.org/1999/xlink" content-type="doi" xlink:type="simple">10.3897/zookeys.919.39642.figure719</object-id><object-id xmlns:xlink="http://www.w3.org/1999/xlink" content-type="arpha" xlink:type="simple">CA2CA434-9154-5F36-B825-181DBFE6D317</object-id><label>Figure 719.</label><caption><p><italic><tp:taxon-name><tp:taxon-name-part taxon-name-part-type="genus" reg="Aleiodes">Aleiodes</tp:taxon-name-part> <tp:taxon-name-part taxon-name-part-type="species" reg="rugulosus">rugulosus</tp:taxon-name-part></tp:taxon-name></italic> (Nees), Netherlands, Ede, mummy of <italic><tp:taxon-name><tp:taxon-name-part taxon-name-part-type="genus" reg="Acronicta">Acronicta</tp:taxon-name-part> <tp:taxon-name-part taxon-name-part-type="species" reg="auricoma">auricoma</tp:taxon-name-part></tp:taxon-name></italic> (Denis &amp; Schiffermüller). Photograph: J. Voogd.</p></caption><graphic xmlns:xlink="http://www.w3.org/1999/xlink" xlink:href="zookeys-919-001-g106.jpg" position="float" orientation="portrait" xlink:type="simple" id="oo_390151.jpg"><uri content-type="original_file" xlink:type="simple">https://binary.pensoft.net/fig/390151</uri></graphic></fig><fig id="F107" position="float" orientation="portrait"><object-id xmlns:xlink="http://www.w3.org/1999/xlink" content-type="doi" xlink:type="simple">10.3897/zookeys.919.39642.figures720-727</object-id><object-id xmlns:xlink="http://www.w3.org/1999/xlink" content-type="arpha" xlink:type="simple">235DC654-7A6E-55B8-94B2-5EA701FC2C96</object-id><label>Figures 720–727.</label><caption><p><italic><tp:taxon-name><tp:taxon-name-part taxon-name-part-type="genus" reg="Aleiodes">Aleiodes</tp:taxon-name-part> <tp:taxon-name-part taxon-name-part-type="species" reg="rugulosus">rugulosus</tp:taxon-name-part></tp:taxon-name></italic> (Nees), ♂, Hungary (Halastó) <bold>720</bold> habitus lateral <bold>721</bold> metasoma lateral <bold>722</bold> hind tibial spurs and basitarsus lateral <bold>723</bold> base of antenna <bold>724</bold> metasoma dorsal <bold>725</bold> fore femur lateral <bold>726</bold> head dorsal <bold>727</bold> hind femur lateral.</p></caption><graphic xmlns:xlink="http://www.w3.org/1999/xlink" xlink:href="zookeys-919-001-g107.jpg" position="float" orientation="portrait" xlink:type="simple" id="oo_390152.jpg"><uri content-type="original_file" xlink:type="simple">https://binary.pensoft.net/fig/390152</uri></graphic></fig></tp:treatment-sec><ref-list><ref id="B83"><mixed-citation xmlns:xlink="http://www.w3.org/1999/xlink" xlink:type="simple"><person-group><name name-style="western"><surname>Papp</surname><given-names>J</given-names></name></person-group> (<year>1985a</year>) <article-title>Contributions to the Braconid fauna of Hungary, VII. <tp:taxon-name><tp:taxon-name-part taxon-name-part-type="subfamily">Rogadinae</tp:taxon-name-part></tp:taxon-name> (<tp:taxon-name><tp:taxon-name-part taxon-name-part-type="order">Hymenoptera</tp:taxon-name-part></tp:taxon-name>: <tp:taxon-name><tp:taxon-name-part taxon-name-part-type="family">Braconidae</tp:taxon-name-part></tp:taxon-name>).</article-title><source>Folia Entomologica Hungarica</source><volume>46</volume>: <fpage>143</fpage>–<lpage>164</lpage>.</mixed-citation></ref><ref id="B121"><mixed-citation xmlns:xlink="http://www.w3.org/1999/xlink" xlink:type="simple"><person-group><name name-style="western"><surname>Shenefelt</surname><given-names>RD</given-names></name></person-group> (<year>1975</year>) <article-title><tp:taxon-name><tp:taxon-name-part taxon-name-part-type="family">Braconidae</tp:taxon-name-part></tp:taxon-name> 8. <tp:taxon-name><tp:taxon-name-part taxon-name-part-type="subfamily">Exothecinae</tp:taxon-name-part></tp:taxon-name>, <tp:taxon-name><tp:taxon-name-part taxon-name-part-type="subfamily">Rogadinae</tp:taxon-name-part></tp:taxon-name>.</article-title><source>Hymenopterorum Catalogus (nova editio)</source><volume>12</volume>: <fpage>1115</fpage>–<lpage>1262</lpage>.</mixed-citation></ref><ref id="B137"><mixed-citation xmlns:xlink="http://www.w3.org/1999/xlink" xlink:type="simple"><person-group><name name-style="western"><surname>Tobias</surname><given-names>VI</given-names></name></person-group> (<year>1976</year>) <article-title>Braconids of the Caucasus (<tp:taxon-name><tp:taxon-name-part taxon-name-part-type="order">Hymenoptera</tp:taxon-name-part></tp:taxon-name>, <tp:taxon-name><tp:taxon-name-part taxon-name-part-type="family">Braconidae</tp:taxon-name-part></tp:taxon-name>).</article-title><source>Opredeliteli po Faune SSSR</source><volume>110</volume>: <fpage>1</fpage>–<lpage>286</lpage>. [in Russian]</mixed-citation></ref><ref id="B138"><mixed-citation xmlns:xlink="http://www.w3.org/1999/xlink" xlink:type="simple"><person-group><name name-style="western"><surname>Tobias</surname><given-names>VI</given-names></name></person-group> (<year>1986</year>) <article-title><tp:taxon-name><tp:taxon-name-part taxon-name-part-type="subfamily">Rogadinae</tp:taxon-name-part></tp:taxon-name>: 72–85.</article-title> In: <person-group><name name-style="western"><surname>Medvedev</surname><given-names>GS</given-names></name></person-group> (<role>Ed.</role>) <issue-title>Opredelitel Nasekomych Evrospeiskoi Tsasti SSSR 3, Peredpontdatokrylye 4.</issue-title><source>Opredeliteli po Faune SSSR</source><volume>145</volume>: <fpage>1</fpage>–<lpage>501</lpage>. [Translation (1995): 512–588. Lebanon, U.S.<tp:taxon-name><tp:taxon-name-part taxon-name-part-type="genus">A.</tp:taxon-name-part></tp:taxon-name>]</mixed-citation></ref><ref id="B86"><mixed-citation xmlns:xlink="http://www.w3.org/1999/xlink" xlink:type="simple"><person-group><name name-style="western"><surname>Papp</surname><given-names>J</given-names></name></person-group> (<year>1987b</year>) First outline of the braconid fauna of Southern Transdanubia, Hungary (<tp:taxon-name><tp:taxon-name-part taxon-name-part-type="order">Hymenoptera</tp:taxon-name-part></tp:taxon-name>, <tp:taxon-name><tp:taxon-name-part taxon-name-part-type="family">Braconidae</tp:taxon-name-part></tp:taxon-name>), 3. <tp:taxon-name><tp:taxon-name-part taxon-name-part-type="subfamily">Helconinae</tp:taxon-name-part></tp:taxon-name>, <tp:taxon-name><tp:taxon-name-part taxon-name-part-type="subfamily">Homolobinae</tp:taxon-name-part></tp:taxon-name>, <tp:taxon-name><tp:taxon-name-part taxon-name-part-type="subfamily">Macrocentrinae</tp:taxon-name-part></tp:taxon-name>, <tp:taxon-name><tp:taxon-name-part taxon-name-part-type="subfamily">Blacinae</tp:taxon-name-part></tp:taxon-name>, <tp:taxon-name><tp:taxon-name-part taxon-name-part-type="subfamily">Doryctinae</tp:taxon-name-part></tp:taxon-name> and <tp:taxon-name><tp:taxon-name-part taxon-name-part-type="subfamily">Rogadinae</tp:taxon-name-part></tp:taxon-name>. A Janus Pannonius Muzeum Evkonyve 30–31 (1985–1986): 33–36.</mixed-citation></ref><ref id="B88"><mixed-citation xmlns:xlink="http://www.w3.org/1999/xlink" xlink:type="simple"><person-group><name name-style="western"><surname>Papp</surname><given-names>J</given-names></name></person-group> (<year>1991a</year>) <article-title>Parasitic wasps of the superfamily <tp:taxon-name><tp:taxon-name-part taxon-name-part-type="superfamily">Ichneumonoidea</tp:taxon-name-part></tp:taxon-name>. <tp:taxon-name><tp:taxon-name-part taxon-name-part-type="family">Braconidae</tp:taxon-name-part></tp:taxon-name>. 18. <tp:taxon-name><tp:taxon-name-part taxon-name-part-type="subfamily">Doryctinae</tp:taxon-name-part></tp:taxon-name>. 19. <tp:taxon-name><tp:taxon-name-part taxon-name-part-type="subfamily">Rogadinae</tp:taxon-name-part></tp:taxon-name>.</article-title><source>Magyarorszag Allatvilaga [Fauna Hungariae]</source><volume>167</volume>: <fpage>1</fpage>–<lpage>122</lpage>.</mixed-citation></ref><ref id="B108"><mixed-citation xmlns:xlink="http://www.w3.org/1999/xlink" xlink:type="simple"><person-group><name name-style="western"><surname>Riedel</surname><given-names>M</given-names></name><name name-style="western"><surname>Hansen</surname><given-names>LO</given-names></name><name name-style="western"><surname>Berg</surname><given-names>Ø</given-names></name></person-group> (<year>2002</year>) <article-title><tp:taxon-name><tp:taxon-name-part taxon-name-part-type="family">Braconidae</tp:taxon-name-part></tp:taxon-name> (<tp:taxon-name><tp:taxon-name-part taxon-name-part-type="order">Hymenoptera</tp:taxon-name-part></tp:taxon-name>) of Norway, Part 1.</article-title><source>Norwegian Journal of Entomology</source><volume>49</volume>: <fpage>97</fpage>–<lpage>108</lpage>.</mixed-citation></ref><ref id="B10"><mixed-citation xmlns:xlink="http://www.w3.org/1999/xlink" xlink:type="simple"><person-group><name name-style="western"><surname>Belokobylskij</surname><given-names>SA</given-names></name><name name-style="western"><surname>Taeger</surname><given-names>A</given-names></name><name name-style="western"><surname>van Achterberg</surname><given-names>C</given-names></name><name name-style="western"><surname>Haeselbarth</surname><given-names>E</given-names></name><name name-style="western"><surname>Riedel</surname><given-names>M</given-names></name></person-group> (<year>2003</year>) <article-title>Checklist of the <tp:taxon-name><tp:taxon-name-part taxon-name-part-type="family">Braconidae</tp:taxon-name-part></tp:taxon-name> (<tp:taxon-name><tp:taxon-name-part taxon-name-part-type="order">Hymenoptera</tp:taxon-name-part></tp:taxon-name>) of Germany.</article-title><source>Beiträge zur Entomologie</source><volume>53</volume>(<issue>2</issue>): <fpage>341</fpage>–<lpage>435</lpage>.</mixed-citation></ref><ref id="B13"><mixed-citation xmlns:xlink="http://www.w3.org/1999/xlink" xlink:type="simple"><person-group><name name-style="western"><surname>Bergamasco</surname><given-names>P</given-names></name><name name-style="western"><surname>Pennacchio</surname><given-names>F</given-names></name><name name-style="western"><surname>Scaramozzino</surname><given-names>PL</given-names></name><name name-style="western"><surname>Tremblay</surname><given-names>E</given-names></name></person-group> (<year>1995</year>) <article-title><tp:taxon-name><tp:taxon-name-part taxon-name-part-type="order">Hymenoptera</tp:taxon-name-part></tp:taxon-name><tp:taxon-name><tp:taxon-name-part taxon-name-part-type="family">Braconidae</tp:taxon-name-part></tp:taxon-name>.</article-title><source>Checklist della Specie della Fauna Italiana</source><volume>95</volume>: <fpage>2</fpage>–<lpage>29</lpage>.</mixed-citation></ref><ref id="B152"><mixed-citation xmlns:xlink="http://www.w3.org/1999/xlink" xlink:type="simple"><person-group><name name-style="western"><surname>Zaldívar-Riverón</surname><given-names>A</given-names></name><name name-style="western"><surname>Butcher</surname><given-names>BA</given-names></name><name name-style="western"><surname>Shaw</surname><given-names>MR</given-names></name><name name-style="western"><surname>Quicke</surname><given-names>DLJ</given-names></name></person-group> (<year>2004</year>) <article-title>Comparative morphology of the venom apparatus in the braconid wasp subfamily <tp:taxon-name><tp:taxon-name-part taxon-name-part-type="subfamily">Rogadinae</tp:taxon-name-part></tp:taxon-name> (<tp:taxon-name><tp:taxon-name-part taxon-name-part-type="class">Insecta</tp:taxon-name-part></tp:taxon-name>, <tp:taxon-name><tp:taxon-name-part taxon-name-part-type="order">Hymenoptera</tp:taxon-name-part></tp:taxon-name>, <tp:taxon-name><tp:taxon-name-part taxon-name-part-type="family">Braconidae</tp:taxon-name-part></tp:taxon-name>) and related taxa.</article-title><source>Zoologica Scripta</source><volume>33</volume>(<issue>3</issue>): <fpage>223</fpage>–<lpage>237</lpage>. <ext-link xlink:type="simple" ext-link-type="doi" xlink:href="10.1111/j.0300-3256.2004.00144.x">https://doi.org/10.1111/j.0300-3256.2004.00144.x</ext-link></mixed-citation></ref><ref id="B97"><mixed-citation xmlns:xlink="http://www.w3.org/1999/xlink" xlink:type="simple"><person-group><name name-style="western"><surname>Papp</surname><given-names>J</given-names></name></person-group> (<year>2005</year>) <article-title>A checklist of the <tp:taxon-name><tp:taxon-name-part taxon-name-part-type="family">Braconidae</tp:taxon-name-part></tp:taxon-name> of Hungary (<tp:taxon-name><tp:taxon-name-part taxon-name-part-type="order">Hymenoptera</tp:taxon-name-part></tp:taxon-name>). Folia Entomologica Hungarica.</article-title><volume>66</volume>: <fpage>137</fpage>–<lpage>194</lpage>.</mixed-citation></ref><ref id="B52"><mixed-citation xmlns:xlink="http://www.w3.org/1999/xlink" xlink:type="simple"><person-group><name name-style="western"><surname>Herrich-Schäffer</surname><given-names>GAW</given-names></name></person-group> (<year>1838</year>) Faunae Insectorum Germaniae initiae oder Deutschlands Insecten. <tp:taxon-name><tp:taxon-name-part taxon-name-part-type="order">Hymenoptera</tp:taxon-name-part></tp:taxon-name>. Heft 124 &amp; 156. Regensburg.</mixed-citation></ref><ref id="B82"><mixed-citation xmlns:xlink="http://www.w3.org/1999/xlink" xlink:type="simple"><person-group><name name-style="western"><surname>Papp</surname><given-names>J</given-names></name></person-group> (<year>1983</year>) A survey of the Braconid fauna of the Hortobágy National Park (<tp:taxon-name><tp:taxon-name-part taxon-name-part-type="order">Hymenoptera</tp:taxon-name-part></tp:taxon-name>, <tp:taxon-name><tp:taxon-name-part taxon-name-part-type="family">Braconidae</tp:taxon-name-part></tp:taxon-name>), II: 315–337. In: Mahunka S (Ed.) The Fauna of the Hortobágy National Park II. Budapest.</mixed-citation></ref></ref-list></tp:taxon-treatment>
