# Supplementary material for: Revision of the western Palaearctic species of Aleiodes Wesmael (Hymenoptera, Braconidae, Rogadinae). Part 2: Revision of the A. apicalis group
Source: Zookeys. 2020 Mar 16;919:1–259. doi: 10.3897/zookeys.919.39642 (PMC7197265; doi:10.3897/zookeys.919.39642)
Supplement: XML Treatment for Aleiodes schewyrewi [file zookeys.919.39642-treatment38.xml]

<!DOCTYPE tp:taxon-treatment
  PUBLIC "-//TaxonX//DTD Taxonomic Treatment Publishing DTD v0 20100105//EN" "tax-treatment-NSO.dtd">
<tp:taxon-treatment xmlns:tp="http://www.plazi.org/taxpub"><tp:treatment-meta><kwd-group><label>Taxon classification</label><kwd><named-content xmlns:xlink="http://www.w3.org/1999/xlink" content-type="kingdom">Animalia</named-content></kwd><kwd><named-content xmlns:xlink="http://www.w3.org/1999/xlink" content-type="order">Hymenoptera</named-content></kwd><kwd><named-content xmlns:xlink="http://www.w3.org/1999/xlink" content-type="family">Braconidae</named-content></kwd></kwd-group><mixed-citation publication-type="journal"><person-group><name><surname>van Achterberg</surname><given-names>Cornelis</given-names></name><name><surname>Shaw</surname><given-names>Mark R.</given-names></name><name><surname>Quicke</surname><given-names>Donald L.J.</given-names></name></person-group><article-title>Revision of the western Palaearctic species of <italic><tp:taxon-name><tp:taxon-name-part taxon-name-part-type="genus" reg="Aleiodes">Aleiodes</tp:taxon-name-part></tp:taxon-name></italic> Wesmael (<tp:taxon-name><tp:taxon-name-part taxon-name-part-type="order">Hymenoptera</tp:taxon-name-part></tp:taxon-name>, <tp:taxon-name><tp:taxon-name-part taxon-name-part-type="family">Braconidae</tp:taxon-name-part></tp:taxon-name>, <tp:taxon-name><tp:taxon-name-part taxon-name-part-type="subfamily">Rogadinae</tp:taxon-name-part></tp:taxon-name>). Part 2: Revision of the <italic><tp:taxon-name><tp:taxon-name-part taxon-name-part-type="genus" reg="Aleiodes">A.</tp:taxon-name-part> <tp:taxon-name-part taxon-name-part-type="species" reg="apicalis">apicalis</tp:taxon-name-part></tp:taxon-name></italic> group</article-title><source>Zookeys</source><day>16</day><month>3</month><year>2020</year><volume>919</volume><fpage>1</fpage><lpage>259</lpage><pub-id pub-id-type="doi">10.3897/zookeys.919.39642</pub-id></mixed-citation></tp:treatment-meta><tp:nomenclature><tp:taxon-name><object-id xmlns:xlink="http://www.w3.org/1999/xlink" content-type="arpha" xlink:type="simple">D9F506D0-8EC9-55FD-89A7-EA36438530AA</object-id>
              <tp:taxon-name-part taxon-name-part-type="genus" reg="Aleiodes">Aleiodes</tp:taxon-name-part>
              <tp:taxon-name-part taxon-name-part-type="species" reg="schewyrewi">schewyrewi</tp:taxon-name-part>
            </tp:taxon-name><tp:taxon-authority>(Kokujev, 1898)</tp:taxon-authority><xref ref-type="fig" rid="F108">Figs 728–729</xref><xref ref-type="fig" rid="F109">, 730–742</xref><tp:nomenclature-citation-list><tp:nomenclature-citation><tp:taxon-name>
                  <tp:taxon-name-part taxon-name-part-type="genus" reg="Rhogas">Rhogas</tp:taxon-name-part> (<tp:taxon-name-part taxon-name-part-type="subgenus" reg="Rhogas">Rhogas</tp:taxon-name-part>) <tp:taxon-name-part taxon-name-part-type="species" reg="schewyrewi">schewyrewi</tp:taxon-name-part></tp:taxon-name><comment>Kokujev, 1898: 304.</comment></tp:nomenclature-citation><tp:nomenclature-citation><tp:taxon-name>
                  <tp:taxon-name-part taxon-name-part-type="genus" reg="Rhogas">Rhogas</tp:taxon-name-part> (<tp:taxon-name-part taxon-name-part-type="subgenus" reg="Rhogas">Rhogas</tp:taxon-name-part>) <tp:taxon-name-part taxon-name-part-type="species" reg="schevyrevi">schevyrevi</tp:taxon-name-part></tp:taxon-name><comment>[sic!]; <xref ref-type="bibr" rid="B132">Telenga 1941</xref>: 186.</comment></tp:nomenclature-citation><tp:nomenclature-citation><tp:taxon-name>
                  <tp:taxon-name-part taxon-name-part-type="genus" reg="Rogas">Rogas</tp:taxon-name-part> <tp:taxon-name-part taxon-name-part-type="species" reg="schewyrewi">schewyrewi</tp:taxon-name-part></tp:taxon-name><comment>; <xref ref-type="bibr" rid="B121">Shenefelt 1975</xref>: 1248</comment></tp:nomenclature-citation><tp:nomenclature-citation><tp:taxon-name>
                  <tp:taxon-name-part taxon-name-part-type="genus" reg="Rogas">Rogas</tp:taxon-name-part> (<tp:taxon-name-part taxon-name-part-type="subgenus" reg="Rogas">Rogas</tp:taxon-name-part>) <tp:taxon-name-part taxon-name-part-type="species" reg="schewyrewi">schewyrewi</tp:taxon-name-part></tp:taxon-name><comment>; <xref ref-type="bibr" rid="B81">Papp 1977b</xref>: 116.</comment></tp:nomenclature-citation><tp:nomenclature-citation><tp:taxon-name>
                  <tp:taxon-name-part taxon-name-part-type="genus" reg="Aleiodes">Aleiodes</tp:taxon-name-part> (<tp:taxon-name-part taxon-name-part-type="subgenus" reg="Chelonorhogas">Chelonorhogas</tp:taxon-name-part>) <tp:taxon-name-part taxon-name-part-type="species" reg="schewyrewi">schewyrewi</tp:taxon-name-part></tp:taxon-name><comment>; <xref ref-type="bibr" rid="B8">Belokobylskij 2000</xref>: 46.</comment></tp:nomenclature-citation><tp:nomenclature-citation><tp:taxon-name>
                  <tp:taxon-name-part taxon-name-part-type="genus" reg="Rhogas">Rhogas</tp:taxon-name-part> (<tp:taxon-name-part taxon-name-part-type="subgenus" reg="Rhogas">Rhogas</tp:taxon-name-part>) <tp:taxon-name-part taxon-name-part-type="species" reg="schewyrewi">schewyrewi</tp:taxon-name-part> <tp:taxon-name-part taxon-name-part-type="infraspecific-rank">var.</tp:taxon-name-part> <tp:taxon-name-part taxon-name-part-type="variety" reg="zaydamensis">zaydamensis</tp:taxon-name-part></tp:taxon-name><comment>Kokujev, 1898: 305; <xref ref-type="bibr" rid="B132">Telenga 1941</xref>: 186 [examined].</comment></tp:nomenclature-citation><tp:nomenclature-citation><tp:taxon-name>
                  <tp:taxon-name-part taxon-name-part-type="genus" reg="Rogas">Rogas</tp:taxon-name-part> <tp:taxon-name-part taxon-name-part-type="species" reg="schewyrewi">schewyrewi</tp:taxon-name-part> <tp:taxon-name-part taxon-name-part-type="infraspecific-rank">var.</tp:taxon-name-part> <tp:taxon-name-part taxon-name-part-type="variety" reg="zaydamensis">zaydamensis</tp:taxon-name-part></tp:taxon-name><comment>; <xref ref-type="bibr" rid="B121">Shenefelt 1975</xref>: 1248–1249.</comment></tp:nomenclature-citation><tp:nomenclature-citation><tp:taxon-name>
                  <tp:taxon-name-part taxon-name-part-type="genus" reg="Rogas">Rogas</tp:taxon-name-part> (<tp:taxon-name-part taxon-name-part-type="subgenus" reg="Aleiodes">Aleiodes</tp:taxon-name-part>) <tp:taxon-name-part taxon-name-part-type="species" reg="schewyrewi">schewyrewi</tp:taxon-name-part> <tp:taxon-name-part taxon-name-part-type="infraspecific-rank">var.</tp:taxon-name-part> <tp:taxon-name-part taxon-name-part-type="variety" reg="zaydamensis">zaydamensis</tp:taxon-name-part></tp:taxon-name><comment>; <xref ref-type="bibr" rid="B81">Papp 1977b</xref>: 116, 117.</comment></tp:nomenclature-citation></tp:nomenclature-citation-list></tp:nomenclature><tp:treatment-sec sec-type="type material" id="SECID0EPGAO"><title>Type material.</title><p>Holotype of <italic><tp:taxon-name><tp:taxon-name-part taxon-name-part-type="genus" reg="Aleiodes">A.</tp:taxon-name-part> <tp:taxon-name-part taxon-name-part-type="species" reg="schewyrewi">schewyrewi</tp:taxon-name-part> <tp:taxon-name-part taxon-name-part-type="subspecies" reg="zaydamensis">zaydamensis</tp:taxon-name-part></tp:taxon-name></italic>, ♀ (<named-content xmlns:xlink="http://www.w3.org/1999/xlink" content-type="dwc:institutional_code" xlink:type="simple">ZISP</named-content>), “[<bold>Mongolia</bold>], Kerijsk Kr., Ruio Zaydam, Przewalski”, “1910a”, [illegible handwritten label], “<italic>Rh. Schewyrewi</italic> Kokw. var. <italic>zaydamensis</italic> Kokw., No.1910a”, “♀ <italic>Rhogas schewyrewi</italic> var. <italic>zaydamensis</italic> Kok., C. van Achterberg, 1992, holotype”. Holotype of <italic><tp:taxon-name><tp:taxon-name-part taxon-name-part-type="genus" reg="Aleiodes">A.</tp:taxon-name-part> <tp:taxon-name-part taxon-name-part-type="species" reg="schewyrewi">s.</tp:taxon-name-part> <tp:taxon-name-part taxon-name-part-type="subspecies" reg="schewyrewi">schewyrewi</tp:taxon-name-part></tp:taxon-name></italic> not found, according to the original description with same label data and with a larger part of the body blackish.</p></tp:treatment-sec><tp:treatment-sec sec-type="material" id="SECID0EFIAO"><title>Additional material.</title><p>1 ♀ (<abbrev xmlns:xlink="http://www.w3.org/1999/xlink" content-type="institution" xlink:title="Oberösterreichisches Landesmuseum, Biologiezentrum, Linz" id="ABBRID0ELIAO" xlink:type="simple">BZL</abbrev>), “S. <bold>Russia</bold>, [Volgograd obl.], Elton Lake env., 20.v.2001, J. Miatleuski”; 1 ♂ (<named-content xmlns:xlink="http://www.w3.org/1999/xlink" content-type="dwc:institutional_code" xlink:type="simple">MTMA</named-content>), “Mongolia, Gobi Altay aimak, Mongol els, 10 km SO von Somon Chechmort, 1600 m, Exp. Dr. Z. Kaszab, 1966”, “Nr. 684, 13.vii.1966”, “<italic>Rogas schewyrewi</italic> Kok., det. Papp J., 1977/ compared with ♀ det. Kokujev, Papp, 1983, 57”.</p></tp:treatment-sec><tp:treatment-sec sec-type="Molecular data" id="SECID0E3IAO"><title>Molecular data.</title><p>None.</p></tp:treatment-sec><tp:treatment-sec sec-type="biology" id="SECID0EBJAO"><title>Biology.</title><p>Unknown. A female collected in May and a male in July may suggest that it is plurivoltine (or, less probably, that the female overwinters as an adult).</p></tp:treatment-sec><tp:treatment-sec sec-type="diagnosis" id="SECID0EGJAO"><title>Diagnosis.</title><p>Maximum width of hypoclypeal depression 0.6–0.7 × minimum width of face (Fig. <xref ref-type="fig" rid="F109">737</xref>); OOL of ♀ approx. as long as diameter of posterior ocellus and densely rugose (Fig. <xref ref-type="fig" rid="F109">738</xref>); head in anterior view rather robust (Fig. <xref ref-type="fig" rid="F109">737</xref>); clypeus distinctly protruding anteriorly in lateral view, thick apically and with long setae on medium-sized anterior part (Fig. <xref ref-type="fig" rid="F109">739</xref>); lobes of mesoscutum largely superficially punctate, interspaces finely granulate or smooth and with satin sheen; precoxal area densely rugose, but posterior third only finely punctate; vein 1-CU1 of fore wing 0.3 × vein 2-CU1 and 0.5 × vein m-cu (Fig. <xref ref-type="fig" rid="F109">730</xref>); hind tarsal claws long and slender, nearly straight and only brownish bristly setose (Fig. <xref ref-type="fig" rid="F109">740</xref>); tarsal segments (except telotarsus) with long apical spiny bristles (Fig. <xref ref-type="fig" rid="F108">728</xref>); basal half of hind tibia pale yellowish, contrasting with dark brown colour of basal half of hind femur.</p></tp:treatment-sec><tp:treatment-sec sec-type="description" id="SECID0EIKAO"><title>Description.</title><p>Holotype, ♀, length of fore wing 5.8 mm, of body 7.5 mm.</p><p><bold><italic>Head.</italic></bold> Antennal segments of ♀ 48, length of antenna 1.1 × fore wing, its subapical segments moderately slender (Fig. <xref ref-type="fig" rid="F109">742</xref>); frons largely with fine curved rugae; OOL equal to diameter of posterior ocellus, and densely rugose; vertex superficially rugose-punctate, rather shiny; clypeus convex and densely punctate; ventral margin of clypeus thick and protruding forwards (Fig. <xref ref-type="fig" rid="F109">740</xref>); width of hypoclypeal depression 0.6 × minimum width of face (Fig. <xref ref-type="fig" rid="F109">737</xref>); length of eye 1.3 × temple in dorsal view (Fig. <xref ref-type="fig" rid="F109">738</xref>); vertex behind stemmaticum finely rugose-punctate and with long setae; clypeus largely above lower level of eyes; length of malar space 0.3 × height of eye in lateral view.</p><p><bold><italic>Mesosoma.</italic></bold> Mesoscutal lobes largely superficially punctate, interspaces finely granulate and with satin sheen; precoxal area of mesopleuron largely smooth medially, densely punctate anteriorly and posteriorly densely rugose, but posterior 0.3 only finely punctate; metapleuron spaced coarsely punctate; metanotum with fine and nearly complete median carina; scutellum sparsely punctate, shiny; propodeum rather convex and rather coarsely rugose, medio-longitudinal carina on anterior 0.4 of propodeum.</p><p><bold><italic>Wings.</italic></bold> Fore wing: r curved and 0.4 × 3-SR (Fig. <xref ref-type="fig" rid="F109">730</xref>); 1-CU1 horizontal and slightly widened, 0.3 × 2-CU1; r-m 0.7 × 3-SR; 2<sup>nd</sup> submarginal cell medium-sized (Fig. <xref ref-type="fig" rid="F109">730</xref>); cu-a slightly inclivous, straight; 1-M slightly curved; 1-SR slender; surroundings of M+CU1, 1-M and 1-CU1 setose. Hind wing: basal third of marginal cell subparallel-sided and remainder linearly widened; 2-SC+R short and longitudinal; m-cu slightly indicated; M+CU:1-M = 10:7; 1r-m 0.6 × 1-M.</p><p><bold><italic>Legs.</italic></bold> Tarsal claws long and slender, nearly straight and only brownish bristly setose (Fig. <xref ref-type="fig" rid="F109">740</xref>); tarsal segments (except telotarsus) with long apical spiny bristles (Figs <xref ref-type="fig" rid="F108">728</xref>, <xref ref-type="fig" rid="F109">740</xref>); hind coxa largely punctate, but dorsally punctate-rugose; hind trochantellus rather robust; length of hind femur and basitarsus 4.7 and 6.6 × their width, respectively; length of inner hind spur 0.4 × hind basitarsus.</p><p><bold><italic>Metasoma.</italic></bold> First tergite evenly convex and strongly widened posteriorly, 0.9 × longer than wide apically; 1<sup>st</sup> and 2<sup>nd</sup> tergites with weak medio-longitudinal carina (absent posteriorly) and finely longitudinally rugose, but 2<sup>nd</sup> tergite smooth medio-posteriorly; medio-basal area of 2<sup>nd</sup> tergite wide triangular and rather distinct (Fig. <xref ref-type="fig" rid="F109">734</xref>); 2<sup>nd</sup> suture deep and narrow; basal half of 3<sup>rd</sup> tergite aciculate, remainder of metasoma smooth and shiny; 2<sup>nd</sup> and 3<sup>rd</sup> tergites with sharp lateral crease; ovipositor sheath moderately widened, with medium-sized setae and apically truncate (Fig. <xref ref-type="fig" rid="F108">729</xref>).</p><p><bold><italic>Colour.</italic></bold> Yellowish brown (including basal half of antenna); apical half of antenna, frons largely, stemmaticum, occiput dorso-laterally, pronotal side medially, axilla, mesopleuron (except antero-dorsally), mesosternum, metapleuron, propodeum, hind femur and apical third of hind tibia, 5<sup>th</sup>–7<sup>th</sup> tergites, last two posterior sternites, ovipositor sheath and pterostigma dark brown or blackish brown; veins brown; wing membrane subhyaline.</p><p><bold><italic>Variation.</italic></bold> Length of 4<sup>th</sup> hind tarsal segment 1.8–2.0 × longer than wide; malar space and temple ventrally largely dark brown or yellowish brown. Antennal segments: ♀ 45(1); ♂ 54(1); according to original description ♀ type has 58 segments. Male has clypeus yellowish and contrasting with black face, apical tergites type 1, and no fringe observed.</p></tp:treatment-sec><tp:treatment-sec sec-type="distribution" id="SECID0ECOAO"><title>Distribution.</title><p>*Iran, Mongolia, *Russia (European part).</p><fig id="F108" position="float" orientation="portrait"><object-id xmlns:xlink="http://www.w3.org/1999/xlink" content-type="doi" xlink:type="simple">10.3897/zookeys.919.39642.figures728-729</object-id><object-id xmlns:xlink="http://www.w3.org/1999/xlink" content-type="arpha" xlink:type="simple">604DBFE4-7024-5A1A-AA0D-6FC00C223E2B</object-id><label>Figures 728, 729.</label><caption><p><tp:taxon-name><tp:taxon-name-part taxon-name-part-type="genus" reg="Aleiodes">Aleiodes</tp:taxon-name-part> <tp:taxon-name-part taxon-name-part-type="species" reg="schewyrewi">schewyrewi</tp:taxon-name-part></tp:taxon-name> (Kokujev) , ♀, holotype var. <tp:taxon-name><tp:taxon-name-part taxon-name-part-type="genus" reg="Aleiodes"/><tp:taxon-name-part taxon-name-part-type="species" reg="schewyrewi"/><tp:taxon-name-part taxon-name-part-type="variety" reg="zaydamensis">zaydamensis</tp:taxon-name-part></tp:taxon-name> (Kokujev) <bold>728</bold> habitus lateral <bold>729</bold> ovipositor sheath lateral.</p></caption><graphic xmlns:xlink="http://www.w3.org/1999/xlink" xlink:href="zookeys-919-001-g108.jpg" position="float" orientation="portrait" xlink:type="simple" id="oo_390153.jpg"><uri content-type="original_file" xlink:type="simple">https://binary.pensoft.net/fig/390153</uri></graphic></fig><fig id="F109" position="float" orientation="portrait"><object-id xmlns:xlink="http://www.w3.org/1999/xlink" content-type="doi" xlink:type="simple">10.3897/zookeys.919.39642.figures730-742</object-id><object-id xmlns:xlink="http://www.w3.org/1999/xlink" content-type="arpha" xlink:type="simple">1B6BBA14-89C8-55F2-96AF-779159DFD13E</object-id><label>Figures 730–742.</label><caption><p><tp:taxon-name><tp:taxon-name-part taxon-name-part-type="genus" reg="Aleiodes">Aleiodes</tp:taxon-name-part> <tp:taxon-name-part taxon-name-part-type="species" reg="schewyrewi">schewyrewi</tp:taxon-name-part> <tp:taxon-name-part taxon-name-part-type="basionym-authority">(Kokujev)</tp:taxon-name-part> <tp:taxon-name-part taxon-name-part-type="authority">, ♀, holotype</tp:taxon-name-part> <tp:taxon-name-part taxon-name-part-type="infraspecific-rank">var.</tp:taxon-name-part> <tp:taxon-name-part taxon-name-part-type="variety" reg="zaydamensis">zaydamensis</tp:taxon-name-part></tp:taxon-name> (Kokujev) <bold>730</bold> fore wing <bold>731</bold> hind wing <bold>732</bold> mesosoma lateral <bold>733</bold> mesosoma dorsal <bold>734</bold> metasoma dorsal <bold>735</bold> fore femur lateral <bold>736</bold> hind femur lateral <bold>737</bold> head anterior <bold>738</bold> head dorsal <bold>739</bold> head lateral <bold>740</bold> outer hind tarsal claw <bold>741</bold> base of antenna <bold>742</bold> apex of antenna.</p></caption><graphic xmlns:xlink="http://www.w3.org/1999/xlink" xlink:href="zookeys-919-001-g109.jpg" position="float" orientation="portrait" xlink:type="simple" id="oo_390154.jpg"><uri content-type="original_file" xlink:type="simple">https://binary.pensoft.net/fig/390154</uri></graphic></fig></tp:treatment-sec><ref-list><ref id="B132"><mixed-citation xmlns:xlink="http://www.w3.org/1999/xlink" xlink:type="simple"><person-group><name name-style="western"><surname>Telenga</surname><given-names>NA</given-names></name></person-group> (<year>1941</year>) <article-title>Family <tp:taxon-name><tp:taxon-name-part taxon-name-part-type="family">Braconidae</tp:taxon-name-part></tp:taxon-name>, subfamily <tp:taxon-name><tp:taxon-name-part taxon-name-part-type="subfamily">Braconinae</tp:taxon-name-part></tp:taxon-name> (continuation) and <tp:taxon-name><tp:taxon-name-part taxon-name-part-type="subfamily">Sigalphinae</tp:taxon-name-part></tp:taxon-name>. Fauna USSR.</article-title><source><tp:taxon-name><tp:taxon-name-part taxon-name-part-type="order">Hymenoptera</tp:taxon-name-part></tp:taxon-name></source><volume>5</volume>(<issue>3</issue>): <fpage>1</fpage>–<lpage>466</lpage>.</mixed-citation></ref><ref id="B121"><mixed-citation xmlns:xlink="http://www.w3.org/1999/xlink" xlink:type="simple"><person-group><name name-style="western"><surname>Shenefelt</surname><given-names>RD</given-names></name></person-group> (<year>1975</year>) <article-title><tp:taxon-name><tp:taxon-name-part taxon-name-part-type="family">Braconidae</tp:taxon-name-part></tp:taxon-name> 8. <tp:taxon-name><tp:taxon-name-part taxon-name-part-type="subfamily">Exothecinae</tp:taxon-name-part></tp:taxon-name>, <tp:taxon-name><tp:taxon-name-part taxon-name-part-type="subfamily">Rogadinae</tp:taxon-name-part></tp:taxon-name>.</article-title><source>Hymenopterorum Catalogus (nova editio)</source><volume>12</volume>: <fpage>1115</fpage>–<lpage>1262</lpage>.</mixed-citation></ref><ref id="B81"><mixed-citation xmlns:xlink="http://www.w3.org/1999/xlink" xlink:type="simple"><person-group><name name-style="western"><surname>Papp</surname><given-names>J</given-names></name></person-group> (<year>1977b</year>) <article-title><tp:taxon-name><tp:taxon-name-part taxon-name-part-type="family">Braconidae</tp:taxon-name-part></tp:taxon-name> (<tp:taxon-name><tp:taxon-name-part taxon-name-part-type="order">Hymenoptera</tp:taxon-name-part></tp:taxon-name>) from Mongolia, VI.</article-title><source>Folia Entomologica Hungarica</source><volume>30</volume>(<issue>1</issue>): <fpage>109</fpage>–<lpage>118</lpage>.</mixed-citation></ref><ref id="B8"><mixed-citation xmlns:xlink="http://www.w3.org/1999/xlink" xlink:type="simple"><person-group><name name-style="western"><surname>Belokobylskij</surname><given-names>SA</given-names></name></person-group> (<year>2000</year>) <article-title><tp:taxon-name><tp:taxon-name-part taxon-name-part-type="subfamily">Rogadinae</tp:taxon-name-part></tp:taxon-name>: 15–109.</article-title> In: <person-group><name name-style="western"><surname>Ler</surname><given-names>PA</given-names></name></person-group> (<role>Ed.</role>) <issue-title>Key to the insects of Russian Far East, vol. 4.</issue-title><source><tp:taxon-name><tp:taxon-name-part taxon-name-part-type="order">Neuropteroidea</tp:taxon-name-part></tp:taxon-name>, <tp:taxon-name><tp:taxon-name-part taxon-name-part-type="order">Mecoptera</tp:taxon-name-part></tp:taxon-name>, <tp:taxon-name><tp:taxon-name-part taxon-name-part-type="order">Hymenoptera</tp:taxon-name-part></tp:taxon-name>, pt</source><volume>4</volume>: <fpage>1</fpage>–<lpage>651</lpage>. Vladivostok.</mixed-citation></ref></ref-list></tp:taxon-treatment>
