# Supplementary material for: Revision of the western Palaearctic species of Aleiodes Wesmael (Hymenoptera, Braconidae, Rogadinae). Part 2: Revision of the A. apicalis group
Source: Zookeys. 2020 Mar 16;919:1–259. doi: 10.3897/zookeys.919.39642 (PMC7197265; doi:10.3897/zookeys.919.39642)
Supplement: XML Treatment for Aleiodes schirjajewi [file zookeys.919.39642-treatment39.xml]

<!DOCTYPE tp:taxon-treatment
  PUBLIC "-//TaxonX//DTD Taxonomic Treatment Publishing DTD v0 20100105//EN" "tax-treatment-NSO.dtd">
<tp:taxon-treatment xmlns:tp="http://www.plazi.org/taxpub"><tp:treatment-meta><kwd-group><label>Taxon classification</label><kwd><named-content xmlns:xlink="http://www.w3.org/1999/xlink" content-type="kingdom">Animalia</named-content></kwd><kwd><named-content xmlns:xlink="http://www.w3.org/1999/xlink" content-type="order">Hymenoptera</named-content></kwd><kwd><named-content xmlns:xlink="http://www.w3.org/1999/xlink" content-type="family">Braconidae</named-content></kwd></kwd-group><mixed-citation publication-type="journal"><person-group><name><surname>van Achterberg</surname><given-names>Cornelis</given-names></name><name><surname>Shaw</surname><given-names>Mark R.</given-names></name><name><surname>Quicke</surname><given-names>Donald L.J.</given-names></name></person-group><article-title>Revision of the western Palaearctic species of <italic><tp:taxon-name><tp:taxon-name-part taxon-name-part-type="genus" reg="Aleiodes">Aleiodes</tp:taxon-name-part></tp:taxon-name></italic> Wesmael (<tp:taxon-name><tp:taxon-name-part taxon-name-part-type="order">Hymenoptera</tp:taxon-name-part></tp:taxon-name>, <tp:taxon-name><tp:taxon-name-part taxon-name-part-type="family">Braconidae</tp:taxon-name-part></tp:taxon-name>, <tp:taxon-name><tp:taxon-name-part taxon-name-part-type="subfamily">Rogadinae</tp:taxon-name-part></tp:taxon-name>). Part 2: Revision of the <italic><tp:taxon-name><tp:taxon-name-part taxon-name-part-type="genus" reg="Aleiodes">A.</tp:taxon-name-part> <tp:taxon-name-part taxon-name-part-type="species" reg="apicalis">apicalis</tp:taxon-name-part></tp:taxon-name></italic> group</article-title><source>Zookeys</source><day>16</day><month>3</month><year>2020</year><volume>919</volume><fpage>1</fpage><lpage>259</lpage><pub-id pub-id-type="doi">10.3897/zookeys.919.39642</pub-id></mixed-citation></tp:treatment-meta><tp:nomenclature><tp:taxon-name><object-id xmlns:xlink="http://www.w3.org/1999/xlink" content-type="arpha" xlink:type="simple">ACE6E3C7-C81F-5A63-AE5A-C438590A3E56</object-id>
              <tp:taxon-name-part taxon-name-part-type="genus" reg="Aleiodes">Aleiodes</tp:taxon-name-part>
              <tp:taxon-name-part taxon-name-part-type="species" reg="schirjajewi">schirjajewi</tp:taxon-name-part>
            </tp:taxon-name><tp:taxon-authority>(Kokujev, 1898)</tp:taxon-authority><xref ref-type="fig" rid="F110">Figs 743</xref><xref ref-type="fig" rid="F111">, 744–757</xref><tp:nomenclature-citation-list><tp:nomenclature-citation><tp:taxon-name>
                  <tp:taxon-name-part taxon-name-part-type="genus" reg="Rhogas">Rhogas</tp:taxon-name-part> <tp:taxon-name-part taxon-name-part-type="species" reg="reticulator">reticulator</tp:taxon-name-part> <tp:taxon-name-part taxon-name-part-type="infraspecific-rank">var.</tp:taxon-name-part> <tp:taxon-name-part taxon-name-part-type="variety" reg="schirjajewi">schirjajewi</tp:taxon-name-part></tp:taxon-name><comment>Kokujev, 1898: 299 [examined].</comment></tp:nomenclature-citation><tp:nomenclature-citation><tp:taxon-name>
                  <tp:taxon-name-part taxon-name-part-type="genus" reg="Rogas">Rogas</tp:taxon-name-part> <tp:taxon-name-part taxon-name-part-type="species" reg="schirjajewi">schirjajewi</tp:taxon-name-part></tp:taxon-name><comment>; <xref ref-type="bibr" rid="B121">Shenefelt 1975</xref>: 1249.</comment></tp:nomenclature-citation><tp:nomenclature-citation><tp:taxon-name>
                  <tp:taxon-name-part taxon-name-part-type="genus" reg="Rogas">Rogas</tp:taxon-name-part> (<tp:taxon-name-part taxon-name-part-type="subgenus" reg="Rogas">Rogas</tp:taxon-name-part>) <tp:taxon-name-part taxon-name-part-type="species" reg="schirjaevi">schirjaevi</tp:taxon-name-part></tp:taxon-name><comment>[sic!]; <xref ref-type="bibr" rid="B137">Tobias 1976</xref>: 85.</comment></tp:nomenclature-citation><tp:nomenclature-citation><tp:taxon-name>
                  <tp:taxon-name-part taxon-name-part-type="genus" reg="Rogas">Rogas</tp:taxon-name-part> (<tp:taxon-name-part taxon-name-part-type="subgenus" reg="Rogas">Rogas</tp:taxon-name-part>) <tp:taxon-name-part taxon-name-part-type="species" reg="schirjaewi">schirjaewi</tp:taxon-name-part></tp:taxon-name><comment>[sic!]; <xref ref-type="bibr" rid="B138">Tobias 1986</xref>: 80 (transl.: 132).</comment></tp:nomenclature-citation><tp:nomenclature-citation><tp:taxon-name>
                  <tp:taxon-name-part taxon-name-part-type="genus" reg="Aleiodes">Aleiodes</tp:taxon-name-part> (<tp:taxon-name-part taxon-name-part-type="subgenus" reg="Neorhogas">Neorhogas</tp:taxon-name-part>) <tp:taxon-name-part taxon-name-part-type="species" reg="schirjajewi">schirjajewi</tp:taxon-name-part></tp:taxon-name><comment>; <xref ref-type="bibr" rid="B88">Papp 1991a</xref>: 71, <xref ref-type="bibr" rid="B94">2002</xref>: 562.</comment></tp:nomenclature-citation><tp:nomenclature-citation><tp:taxon-name>
                  <tp:taxon-name-part taxon-name-part-type="genus" reg="Aleiodes">Aleiodes</tp:taxon-name-part> (<tp:taxon-name-part taxon-name-part-type="subgenus" reg="Chelonorhogas">Chelonorhogas</tp:taxon-name-part>) <tp:taxon-name-part taxon-name-part-type="species" reg="schirjajewi">schirjajewi</tp:taxon-name-part></tp:taxon-name><comment>; <xref ref-type="bibr" rid="B109">Samartsev and Belokobylskij 2013</xref>: 766.</comment></tp:nomenclature-citation><tp:nomenclature-citation><tp:taxon-name>
                  <tp:taxon-name-part taxon-name-part-type="genus" reg="Aleiodes">Aleiodes</tp:taxon-name-part> <tp:taxon-name-part taxon-name-part-type="species" reg="schirjajewi">schirjajewi</tp:taxon-name-part></tp:taxon-name><comment>; <xref ref-type="bibr" rid="B120">Shaw et al. 1998</xref>: 63; <xref ref-type="bibr" rid="B97">Papp 2005</xref>: 177.</comment></tp:nomenclature-citation></tp:nomenclature-citation-list></tp:nomenclature><tp:treatment-sec sec-type="type material" id="SECID0EKXAO"><title>Type material.</title><p>Holotype, ♂ (<named-content xmlns:xlink="http://www.w3.org/1999/xlink" content-type="dwc:institutional_code" xlink:type="simple">ZISP</named-content>), “[<bold>Kazakhstan</bold>], Kemropavl., Akmolin, 908a”, “K. Kokujeva”, “908a, <italic>Rh. reticulator</italic> Nees v. <italic>schirjajewi</italic> Kokw.”, “Holotypus”.</p></tp:treatment-sec><tp:treatment-sec sec-type="material" id="SECID0E5XAO"><title>Additional material.</title><p>Bulgaria, Hungary, Italy, Moldova, Russia, Serbia, Ukraine [Dagestan, Kazakhstan]. Specimens in <abbrev xmlns:xlink="http://www.w3.org/1999/xlink" content-type="institution" xlink:title="Oberösterreichisches Landesmuseum, Biologiezentrum, Linz" id="ABBRID0EEYAO" xlink:type="simple">BZL</abbrev>, <named-content xmlns:xlink="http://www.w3.org/1999/xlink" content-type="dwc:institutional_code" xlink:type="simple">ZJUH</named-content>, <abbrev xmlns:xlink="http://www.w3.org/1999/xlink" xlink:title="M. Riedel Collection" id="ABBRID0ERYAO" xlink:type="simple">MRC</abbrev>, <abbrev xmlns:xlink="http://www.w3.org/1999/xlink" xlink:title="M. Schwarz Collection, Linz" id="ABBRID0EVYAO" xlink:type="simple">MSC</abbrev>, <named-content xmlns:xlink="http://www.w3.org/1999/xlink" content-type="dwc:institutional_code" xlink:type="simple">MTMA</named-content>, <named-content xmlns:xlink="http://www.w3.org/1999/xlink" content-type="dwc:institutional_code" xlink:type="simple">NMS</named-content>, <abbrev xmlns:xlink="http://www.w3.org/1999/xlink" content-type="institution" xlink:title="Naturalis Biodiversity Center, Leiden" id="ABBRID0EJZAO" xlink:type="simple">RMNH</abbrev>, <abbrev xmlns:xlink="http://www.w3.org/1999/xlink" content-type="institution" xlink:title="Senkenberg Deutches Entomologisches Institut, Müncheberg" id="ABBRID0EOZAO" xlink:type="simple">SDEI</abbrev>, <named-content xmlns:xlink="http://www.w3.org/1999/xlink" content-type="dwc:institutional_code" xlink:type="simple">ZISP</named-content>.</p></tp:treatment-sec><tp:treatment-sec sec-type="Molecular data" id="SECID0E2ZAO"><title>Molecular data.</title><p>None.</p></tp:treatment-sec><tp:treatment-sec sec-type="biology" id="SECID0EA1AO"><title>Biology.</title><p>Unknown. Specimens collected throughout April–September, presumably plurivoltine. We have not seen reared material and it is unclear how the winter is passed.</p><p><bold>Diagnosis.</bold> Maximum width of hypoclypeal depression 0.3–0.4 × minimum width of face (Fig. <xref ref-type="fig" rid="F111">751</xref>); length of antenna of ♀ 1.1–1.4 × fore wing; ventral margin of clypeus thick and obtuse apically and clypeus not protruding in lateral view (Fig. <xref ref-type="fig" rid="F111">753</xref>); vertex and frons with strong striae or rugae; mesoscutum, metapleuron and scutellum normally shiny and without dense granulation, at most with some superficial micro-sculpture; precoxal area of mesopleuron smooth; vein 2-CU1 of fore wing approx. as long as vein 1-CU1 or shorter (Fig. <xref ref-type="fig" rid="F111">744</xref>); vein M+CU of hind wing distinctly longer than vein 1-M (Fig. <xref ref-type="fig" rid="F111">745</xref>); hind tarsal claws with medium-sized dark brown pecten (Fig. <xref ref-type="fig" rid="F111">756</xref>); head black; mesoscutum and scutellum orange brown; fore and middle femora distinctly black or dark brown apically; basal half of hind tibia dark brown; anterior half of mesosoma, 1<sup>st</sup> and 2<sup>nd</sup> metasomal tergites yellowish or orange brown; at least basal half of 4<sup>th</sup>–6<sup>th</sup> tergites of ♂ with long and dense setosity.</p></tp:treatment-sec><tp:treatment-sec sec-type="description" id="SECID0EF2AO"><title>Description.</title><p>Holotype, ♂, length of fore wing 5.0 mm, of body 5.8 mm.</p><p><bold><italic>Head.</italic></bold> Antennal segments of ♂ 50, length of antenna 1.3 × fore wing, its subapical segments rather robust; 4<sup>th</sup> segment of maxillary palp slender and cylindrical; frons with rather coarse curved rugae and interspaces smooth; OOL 1.1 × diameter of posterior ocellus, coarsely rugose and shiny; coarsely transversely rugose and shiny; clypeus punctate-rugulose; ventral margin of clypeus thick and not protruding forwards (Fig. <xref ref-type="fig" rid="F111">753</xref>); width of hypoclypeal depression 0.4 × minimum width of face (Fig. <xref ref-type="fig" rid="F111">751</xref>); length of eye 3.2 × temple in dorsal view (Fig. <xref ref-type="fig" rid="F111">752</xref>); vertex behind stemmaticum coarsely rugose; clypeus below lower level of eyes; occipital carina complete; length of malar space 0.4 × length of eye in lateral view.</p><p><bold><italic>Mesosoma.</italic></bold> Mesoscutal lobes finely punctate, shiny, interspaces micro-sculptured; precoxal area of mesopleuron smooth medially except for some crenulations and punctures, its surroundings smooth; scutellum moderately punctate; propodeum rather convex and coarsely reticulate, coarse medio-longitudinal carina present anteriorly, carinae not protruding laterally.</p><p><bold><italic>Wings.</italic></bold> Fore wing: r 0.7 × 3-SR (Fig. <xref ref-type="fig" rid="F111">744</xref>); 1-CU1 horizontal, as long as 2-CU1; r-m 0.9 × 3-SR; 2<sup>nd</sup> submarginal cell short (Fig. <xref ref-type="fig" rid="F111">744</xref>); cu-a vertical, largely straight; 1-M nearly straight posteriorly; 1-SR slender; surroundings of M+CU1, 1-M and 1-CU1 setose. Hind wing: marginal cell linearly widened, its apical width 2.2 × width at level of hamuli (Fig. <xref ref-type="fig" rid="F111">745</xref>); 2-SC+R subquadrate; m-cu absent; M+CU:1-M = 15:11; 1r-m 0.7 × 1-M.</p><p><bold><italic>Legs.</italic></bold> Tarsal claws with medium-sized dark brown pecten (Fig. <xref ref-type="fig" rid="F111">756</xref>); hind coxa largely densely punctate; hind trochantellus medium-sized; length of hind femur and basitarsus 4.0 and 7.0 × their width, respectively; length of inner hind spur 0.5 × hind basitarsus.</p><p><bold><italic>Metasoma.</italic></bold> First tergite moderately flattened, 0.9 × longer than wide apically; 1<sup>st</sup> and 2<sup>nd</sup> tergites with medio-longitudinal carina and densely vermiculate-rugose; medio-basal area of 2<sup>nd</sup> tergite wide triangular and distinct (Fig. <xref ref-type="fig" rid="F111">748</xref>); 2<sup>nd</sup> suture deep and moderately crenulate; 3<sup>rd</sup> tergite finely striate basally, remainder of metasoma largely smooth; 4<sup>th</sup> without sharp lateral crease; basal half of 4<sup>th</sup>–6<sup>th</sup> tergites of ♂ with long and dense setosity.</p><p><bold><italic>Colour.</italic></bold> Orange brownish; basal half of antenna, palpi largely and parastigma (except base) yellowish brown; head, mesosternum (except anteriorly), mesopleuron (except anteriorly and antero-dorsally), apical 0.4 of hind femur, 3<sup>rd</sup> tergite (except antero-laterally) and subsequent tergites black; scapus, pedicellus basally, apical half of antenna, apex of fore and middle femora, apex of middle and hind tibiae, hind basitarsus, 2<sup>nd</sup> hind tarsal segment apically, telotarsi, pterostigma, parastigma basally and veins dark brown; wing membrane subhyaline.</p><p><bold><italic>Variation.</italic></bold> Vein 1-CU1 of fore wing 1.0–2.3 × vein 2-CU1; maximum width of marginal cell of hind wing 1.6–2.6 × its width near hamuli (Fig. <xref ref-type="fig" rid="F111">745</xref>). Antennal segments: ♀ 46(1), 48(3), 49(1), 50(2), 51(1); ♂ 47(1), 48(2), 49(2), 50(1), 51(1). The sexes have comparable numbers of antennal segments. Apical tergites of ♂ type 4, dense, making the tergites look concave and fringe not observed. Female is very similar to the redescribed male; ovipositor sheath wide, with long setae and apically truncate.</p></tp:treatment-sec><tp:treatment-sec sec-type="distribution" id="SECID0EX5AO"><title>Distribution.</title><p>*Bulgaria, Hungary, *Italy, Kazakhstan, Moldova, Russia (including Dagestan and Far East), Serbia, Ukraine.</p><fig id="F110" position="float" orientation="portrait"><object-id xmlns:xlink="http://www.w3.org/1999/xlink" content-type="doi" xlink:type="simple">10.3897/zookeys.919.39642.figure743</object-id><object-id xmlns:xlink="http://www.w3.org/1999/xlink" content-type="arpha" xlink:type="simple">4BD9BC03-28D8-549A-82D8-E91877305D8A</object-id><label>Figure 743.</label><caption><p><italic><tp:taxon-name><tp:taxon-name-part taxon-name-part-type="genus" reg="Aleiodes">Aleiodes</tp:taxon-name-part> <tp:taxon-name-part taxon-name-part-type="species" reg="schirjajewi">schirjajewi</tp:taxon-name-part></tp:taxon-name></italic> (Kokujev), ♀, Hungary, Budapest, habitus lateral.</p></caption><graphic xmlns:xlink="http://www.w3.org/1999/xlink" xlink:href="zookeys-919-001-g110.jpg" position="float" orientation="portrait" xlink:type="simple" id="oo_390155.jpg"><uri content-type="original_file" xlink:type="simple">https://binary.pensoft.net/fig/390155</uri></graphic></fig><fig id="F111" position="float" orientation="portrait"><object-id xmlns:xlink="http://www.w3.org/1999/xlink" content-type="doi" xlink:type="simple">10.3897/zookeys.919.39642.figures744-757</object-id><object-id xmlns:xlink="http://www.w3.org/1999/xlink" content-type="arpha" xlink:type="simple">247A8626-09A0-5325-8C7F-C86C2780979B</object-id><label>Figures 744–757.</label><caption><p><italic><tp:taxon-name><tp:taxon-name-part taxon-name-part-type="genus" reg="Aleiodes">Aleiodes</tp:taxon-name-part> <tp:taxon-name-part taxon-name-part-type="species" reg="schirjajewi">schirjajewi</tp:taxon-name-part></tp:taxon-name></italic> (Kokujev), ♀, Hungary, Budapest, but 756 ♀, Ukraine <bold>744</bold> fore wing <bold>745</bold> hind wing <bold>746</bold> mesosoma lateral <bold>747</bold> mesosoma dorsal <bold>748</bold> metasoma dorsal <bold>749</bold> fore femur lateral <bold>750</bold> hind femur lateral <bold>751</bold> head anterior <bold>752</bold> head dorsal <bold>753</bold> head lateral <bold>754</bold> base of antenna <bold>755</bold> apex of antenna <bold>756</bold> outer hind tarsal claw <bold>757</bold> antenna.</p></caption><graphic xmlns:xlink="http://www.w3.org/1999/xlink" xlink:href="zookeys-919-001-g111.jpg" position="float" orientation="portrait" xlink:type="simple" id="oo_390156.jpg"><uri content-type="original_file" xlink:type="simple">https://binary.pensoft.net/fig/390156</uri></graphic></fig></tp:treatment-sec><ref-list><ref id="B121"><mixed-citation xmlns:xlink="http://www.w3.org/1999/xlink" xlink:type="simple"><person-group><name name-style="western"><surname>Shenefelt</surname><given-names>RD</given-names></name></person-group> (<year>1975</year>) <article-title><tp:taxon-name><tp:taxon-name-part taxon-name-part-type="family">Braconidae</tp:taxon-name-part></tp:taxon-name> 8. <tp:taxon-name><tp:taxon-name-part taxon-name-part-type="subfamily">Exothecinae</tp:taxon-name-part></tp:taxon-name>, <tp:taxon-name><tp:taxon-name-part taxon-name-part-type="subfamily">Rogadinae</tp:taxon-name-part></tp:taxon-name>.</article-title><source>Hymenopterorum Catalogus (nova editio)</source><volume>12</volume>: <fpage>1115</fpage>–<lpage>1262</lpage>.</mixed-citation></ref><ref id="B137"><mixed-citation xmlns:xlink="http://www.w3.org/1999/xlink" xlink:type="simple"><person-group><name name-style="western"><surname>Tobias</surname><given-names>VI</given-names></name></person-group> (<year>1976</year>) <article-title>Braconids of the Caucasus (<tp:taxon-name><tp:taxon-name-part taxon-name-part-type="order">Hymenoptera</tp:taxon-name-part></tp:taxon-name>, <tp:taxon-name><tp:taxon-name-part taxon-name-part-type="family">Braconidae</tp:taxon-name-part></tp:taxon-name>).</article-title><source>Opredeliteli po Faune SSSR</source><volume>110</volume>: <fpage>1</fpage>–<lpage>286</lpage>. [in Russian]</mixed-citation></ref><ref id="B138"><mixed-citation xmlns:xlink="http://www.w3.org/1999/xlink" xlink:type="simple"><person-group><name name-style="western"><surname>Tobias</surname><given-names>VI</given-names></name></person-group> (<year>1986</year>) <article-title><tp:taxon-name><tp:taxon-name-part taxon-name-part-type="subfamily">Rogadinae</tp:taxon-name-part></tp:taxon-name>: 72–85.</article-title> In: <person-group><name name-style="western"><surname>Medvedev</surname><given-names>GS</given-names></name></person-group> (<role>Ed.</role>) <issue-title>Opredelitel Nasekomych Evrospeiskoi Tsasti SSSR 3, Peredpontdatokrylye 4.</issue-title><source>Opredeliteli po Faune SSSR</source><volume>145</volume>: <fpage>1</fpage>–<lpage>501</lpage>. [Translation (1995): 512–588. Lebanon, U.S.<tp:taxon-name><tp:taxon-name-part taxon-name-part-type="genus">A.</tp:taxon-name-part></tp:taxon-name>]</mixed-citation></ref><ref id="B88"><mixed-citation xmlns:xlink="http://www.w3.org/1999/xlink" xlink:type="simple"><person-group><name name-style="western"><surname>Papp</surname><given-names>J</given-names></name></person-group> (<year>1991a</year>) <article-title>Parasitic wasps of the superfamily <tp:taxon-name><tp:taxon-name-part taxon-name-part-type="superfamily">Ichneumonoidea</tp:taxon-name-part></tp:taxon-name>. <tp:taxon-name><tp:taxon-name-part taxon-name-part-type="family">Braconidae</tp:taxon-name-part></tp:taxon-name>. 18. <tp:taxon-name><tp:taxon-name-part taxon-name-part-type="subfamily">Doryctinae</tp:taxon-name-part></tp:taxon-name>. 19. <tp:taxon-name><tp:taxon-name-part taxon-name-part-type="subfamily">Rogadinae</tp:taxon-name-part></tp:taxon-name>.</article-title><source>Magyarorszag Allatvilaga [Fauna Hungariae]</source><volume>167</volume>: <fpage>1</fpage>–<lpage>122</lpage>.</mixed-citation></ref><ref id="B94"><mixed-citation xmlns:xlink="http://www.w3.org/1999/xlink" xlink:type="simple"><person-group><name name-style="western"><surname>Papp</surname><given-names>J</given-names></name></person-group> (<year>2002</year>) The Braconid wasps (<tp:taxon-name><tp:taxon-name-part taxon-name-part-type="order">Hymenoptera</tp:taxon-name-part></tp:taxon-name>: <tp:taxon-name><tp:taxon-name-part taxon-name-part-type="family">Braconidae</tp:taxon-name-part></tp:taxon-name>) of the Ferto-Hansag National Park (NW Hungary). In: Mahunka S (Ed.) The Fauna of the Ferto-Hansag National Park, Hungarian Natural History Museum, Budapest, 557–581.</mixed-citation></ref><ref id="B109"><mixed-citation xmlns:xlink="http://www.w3.org/1999/xlink" xlink:type="simple"><person-group><name name-style="western"><surname>Samartsev</surname><given-names>KG</given-names></name><name name-style="western"><surname>Belokobylskij</surname><given-names>SA</given-names></name></person-group> (<year>2013</year>) <article-title>On the fauna of the true cyclostome braconid wasps (<tp:taxon-name><tp:taxon-name-part taxon-name-part-type="order">Hymenoptera</tp:taxon-name-part></tp:taxon-name>, <tp:taxon-name><tp:taxon-name-part taxon-name-part-type="family">Braconidae</tp:taxon-name-part></tp:taxon-name>) of Astrakhan Province. Entomologicheskoe Obozrenie 92(2): 319–341.</article-title><source>Entomological Review</source><volume>93</volume>(<issue>6</issue>): <fpage>755</fpage>–<lpage>774</lpage>.</mixed-citation></ref><ref id="B120"><mixed-citation xmlns:xlink="http://www.w3.org/1999/xlink" xlink:type="simple"><person-group><name name-style="western"><surname>Shaw</surname><given-names>SR</given-names></name><name name-style="western"><surname>Marsh</surname><given-names>PM</given-names></name><name name-style="western"><surname>Fortier</surname><given-names>JC</given-names></name></person-group> (<year>1998</year>) Revision of North American <italic><tp:taxon-name><tp:taxon-name-part taxon-name-part-type="genus">Aleiodes</tp:taxon-name-part></tp:taxon-name></italic> Wesmael (Part 2): the <italic><tp:taxon-name><tp:taxon-name-part taxon-name-part-type="genus"/><tp:taxon-name-part taxon-name-part-type="species">apicalis</tp:taxon-name-part></tp:taxon-name></italic> (Brullé) species-group in the New World (<tp:taxon-name><tp:taxon-name-part taxon-name-part-type="order">Hymenoptera</tp:taxon-name-part></tp:taxon-name>: <tp:taxon-name><tp:taxon-name-part taxon-name-part-type="family">Braconidae</tp:taxon-name-part></tp:taxon-name>, <tp:taxon-name><tp:taxon-name-part taxon-name-part-type="subfamily">Rogadinae</tp:taxon-name-part></tp:taxon-name>) Journal of <tp:taxon-name><tp:taxon-name-part taxon-name-part-type="order">Hymenoptera</tp:taxon-name-part></tp:taxon-name> Research 7: 62–73.</mixed-citation></ref><ref id="B97"><mixed-citation xmlns:xlink="http://www.w3.org/1999/xlink" xlink:type="simple"><person-group><name name-style="western"><surname>Papp</surname><given-names>J</given-names></name></person-group> (<year>2005</year>) <article-title>A checklist of the <tp:taxon-name><tp:taxon-name-part taxon-name-part-type="family">Braconidae</tp:taxon-name-part></tp:taxon-name> of Hungary (<tp:taxon-name><tp:taxon-name-part taxon-name-part-type="order">Hymenoptera</tp:taxon-name-part></tp:taxon-name>). Folia Entomologica Hungarica.</article-title><volume>66</volume>: <fpage>137</fpage>–<lpage>194</lpage>.</mixed-citation></ref></ref-list></tp:taxon-treatment>
