# Supplementary material for: Revision of the western Palaearctic species of Aleiodes Wesmael (Hymenoptera, Braconidae, Rogadinae). Part 2: Revision of the A. apicalis group
Source: Zookeys. 2020 Mar 16;919:1–259. doi: 10.3897/zookeys.919.39642 (PMC7197265; doi:10.3897/zookeys.919.39642)
Supplement: XML Treatment for Aleiodes sibiricus [file zookeys.919.39642-treatment40.xml]

<!DOCTYPE tp:taxon-treatment
  PUBLIC "-//TaxonX//DTD Taxonomic Treatment Publishing DTD v0 20100105//EN" "tax-treatment-NSO.dtd">
<tp:taxon-treatment xmlns:tp="http://www.plazi.org/taxpub"><tp:treatment-meta><kwd-group><label>Taxon classification</label><kwd><named-content xmlns:xlink="http://www.w3.org/1999/xlink" content-type="kingdom">Animalia</named-content></kwd><kwd><named-content xmlns:xlink="http://www.w3.org/1999/xlink" content-type="order">Hymenoptera</named-content></kwd><kwd><named-content xmlns:xlink="http://www.w3.org/1999/xlink" content-type="family">Braconidae</named-content></kwd></kwd-group><mixed-citation publication-type="journal"><person-group><name><surname>van Achterberg</surname><given-names>Cornelis</given-names></name><name><surname>Shaw</surname><given-names>Mark R.</given-names></name><name><surname>Quicke</surname><given-names>Donald L.J.</given-names></name></person-group><article-title>Revision of the western Palaearctic species of <italic><tp:taxon-name><tp:taxon-name-part taxon-name-part-type="genus" reg="Aleiodes">Aleiodes</tp:taxon-name-part></tp:taxon-name></italic> Wesmael (<tp:taxon-name><tp:taxon-name-part taxon-name-part-type="order">Hymenoptera</tp:taxon-name-part></tp:taxon-name>, <tp:taxon-name><tp:taxon-name-part taxon-name-part-type="family">Braconidae</tp:taxon-name-part></tp:taxon-name>, <tp:taxon-name><tp:taxon-name-part taxon-name-part-type="subfamily">Rogadinae</tp:taxon-name-part></tp:taxon-name>). Part 2: Revision of the <italic><tp:taxon-name><tp:taxon-name-part taxon-name-part-type="genus" reg="Aleiodes">A.</tp:taxon-name-part> <tp:taxon-name-part taxon-name-part-type="species" reg="apicalis">apicalis</tp:taxon-name-part></tp:taxon-name></italic> group</article-title><source>Zookeys</source><day>16</day><month>3</month><year>2020</year><volume>919</volume><fpage>1</fpage><lpage>259</lpage><pub-id pub-id-type="doi">10.3897/zookeys.919.39642</pub-id></mixed-citation></tp:treatment-meta><tp:nomenclature><tp:taxon-name><object-id xmlns:xlink="http://www.w3.org/1999/xlink" content-type="arpha" xlink:type="simple">CDFDDC7E-C46C-5695-881E-D661D6998B63</object-id>
              <tp:taxon-name-part taxon-name-part-type="genus" reg="Aleiodes">Aleiodes</tp:taxon-name-part>
              <tp:taxon-name-part taxon-name-part-type="species" reg="sibiricus">sibiricus</tp:taxon-name-part>
            </tp:taxon-name><tp:taxon-authority>(Kokujev, 1903)</tp:taxon-authority><xref ref-type="fig" rid="F112">Figs 758–759</xref><xref ref-type="fig" rid="F113">, 760–762</xref><xref ref-type="fig" rid="F114">, 763–776</xref><tp:nomenclature-citation-list><tp:nomenclature-citation><tp:taxon-name>
                  <tp:taxon-name-part taxon-name-part-type="genus" reg="Rhogas">Rhogas</tp:taxon-name-part> <tp:taxon-name-part taxon-name-part-type="species" reg="sibiricus">sibiricus</tp:taxon-name-part></tp:taxon-name><comment>Kokujev, 1903: 286 [examined].</comment></tp:nomenclature-citation><tp:nomenclature-citation><tp:taxon-name>
                  <tp:taxon-name-part taxon-name-part-type="genus" reg="Rogas">Rogas</tp:taxon-name-part> <tp:taxon-name-part taxon-name-part-type="species" reg="sibiricus">sibiricus</tp:taxon-name-part></tp:taxon-name><comment>; <xref ref-type="bibr" rid="B121">Shenefelt 1975</xref>: 1250.</comment></tp:nomenclature-citation><tp:nomenclature-citation><tp:taxon-name>
                  <tp:taxon-name-part taxon-name-part-type="genus" reg="Rogas">Rogas</tp:taxon-name-part> (<tp:taxon-name-part taxon-name-part-type="subgenus" reg="Rogas">Rogas</tp:taxon-name-part>) <tp:taxon-name-part taxon-name-part-type="species" reg="sibiricus">sibiricus</tp:taxon-name-part></tp:taxon-name><comment>; <xref ref-type="bibr" rid="B137">Tobias 1976</xref>: 83, 84, <xref ref-type="bibr" rid="B138">1986</xref>: 76, 78 (transl.: 124, 128; lectotype designation).</comment></tp:nomenclature-citation><tp:nomenclature-citation><tp:taxon-name>
                  <tp:taxon-name-part taxon-name-part-type="genus" reg="Aleiodes">Aleiodes</tp:taxon-name-part> (<tp:taxon-name-part taxon-name-part-type="subgenus" reg="Neorhogas">Neorhogas</tp:taxon-name-part>) <tp:taxon-name-part taxon-name-part-type="species" reg="sibiricus">sibiricus</tp:taxon-name-part></tp:taxon-name><comment>; <xref ref-type="bibr" rid="B83">Papp 1985a</xref>: 150, 153, 162, <xref ref-type="bibr" rid="B88">1991a</xref>: 92; <xref ref-type="bibr" rid="B7">Belokobylskij 1996</xref>: 15.</comment></tp:nomenclature-citation><tp:nomenclature-citation><tp:taxon-name>
                  <tp:taxon-name-part taxon-name-part-type="genus" reg="Aleiodes">Aleiodes</tp:taxon-name-part> <tp:taxon-name-part taxon-name-part-type="species" reg="sibiricus">sibiricus</tp:taxon-name-part></tp:taxon-name><comment>; Papp, 2005: 177.</comment></tp:nomenclature-citation><tp:nomenclature-citation><tp:taxon-name>
                  <tp:taxon-name-part taxon-name-part-type="genus" reg="Rhogas">Rhogas</tp:taxon-name-part> <tp:taxon-name-part taxon-name-part-type="species" reg="hungaricus">hungaricus</tp:taxon-name-part></tp:taxon-name><comment>Szépligeti, 1906: 616; <xref ref-type="bibr" rid="B83">Papp 1985a</xref>: 150, 153, 162 (as synonym of <tp:taxon-name><tp:taxon-name-part taxon-name-part-type="genus" reg="Aleiodes">A.</tp:taxon-name-part> <tp:taxon-name-part taxon-name-part-type="species" reg="sibiricus">sibiricus</tp:taxon-name-part></tp:taxon-name>; lectotype designation), 2005: 177 (id.); 2004: 216 (id.) [examined].</comment></tp:nomenclature-citation><tp:nomenclature-citation><tp:taxon-name>
                  <tp:taxon-name-part taxon-name-part-type="genus" reg="Rogas">Rogas</tp:taxon-name-part> <tp:taxon-name-part taxon-name-part-type="species" reg="hungaricus">hungaricus</tp:taxon-name-part></tp:taxon-name><comment>; <xref ref-type="bibr" rid="B121">Shenefelt 1975</xref>: 133.</comment></tp:nomenclature-citation><tp:nomenclature-citation><tp:taxon-name>
                  <tp:taxon-name-part taxon-name-part-type="genus" reg="Rhogas">Rhogas</tp:taxon-name-part> <tp:taxon-name-part taxon-name-part-type="species" reg="reinhardi">reinhardi</tp:taxon-name-part></tp:taxon-name><comment>Fahringer, 1931: 221 (description in key only), 1932: 275 (full description; as <tp:taxon-name><tp:taxon-name-part taxon-name-part-type="genus" reg="Rhogas">R.</tp:taxon-name-part> <tp:taxon-name-part taxon-name-part-type="species" reg="rheinhardi">rheinhardi</tp:taxon-name-part></tp:taxon-name>); <xref ref-type="bibr" rid="B83">Papp 1985a</xref>: 153, 162 (as synonym of <tp:taxon-name><tp:taxon-name-part taxon-name-part-type="genus" reg="Aleiodes">A.</tp:taxon-name-part> <tp:taxon-name-part taxon-name-part-type="species" reg="sibiricus">sibiricus</tp:taxon-name-part></tp:taxon-name>; holotype examined), 2005: 177 (id.).</comment></tp:nomenclature-citation></tp:nomenclature-citation-list></tp:nomenclature><tp:treatment-sec sec-type="type material" id="SECID0EJIBO"><title>Type material.</title><p>Paralectotype of <italic><tp:taxon-name><tp:taxon-name-part taxon-name-part-type="genus" reg="Aleiodes">A.</tp:taxon-name-part> <tp:taxon-name-part taxon-name-part-type="species" reg="sibiricus">sibiricus</tp:taxon-name-part></tp:taxon-name></italic>, ♀, (<named-content xmlns:xlink="http://www.w3.org/1999/xlink" content-type="dwc:institutional_code" xlink:type="simple">ZJUH</named-content>), “[<bold>Russia</bold>], Irkutsk, v., I. Jakovlev”, “K. Kokujeva”, “Paratypus <italic>Rogas sibiricus</italic> Kokujev”, “Rec. in exchange [from] Academy of Science, Leningrad, BM.1963.211”, “Ant. 69”. Lectotype of <italic><tp:taxon-name><tp:taxon-name-part taxon-name-part-type="genus" reg="Aleiodes">A.</tp:taxon-name-part> <tp:taxon-name-part taxon-name-part-type="species" reg="hungaricus">hungaricus</tp:taxon-name-part></tp:taxon-name></italic>, ♀, (<named-content xmlns:xlink="http://www.w3.org/1999/xlink" content-type="dwc:institutional_code" xlink:type="simple">MTMA</named-content>), “[<bold>Hungary</bold>], Budapest, Szépligeti”, “Lectotypus <italic>Rhogas hungaricus</italic> Szépl. 1906, ♀, Papp, 1966”, “Hym. Typ. No. 401, Mus. Budapest”, “<italic>Aleiodes sibiricus</italic> Kok., ♀, det. Papp J., 1983/compared with ♀ paralectotype”.</p></tp:treatment-sec><tp:treatment-sec sec-type="material" id="SECID0E6JBO"><title>Additional material.</title><p>Albania, Austria, Bulgaria, France, Germany, Greece, Hungary, Italy, North Macedonia, Sweden, Turkey. Specimens in <named-content xmlns:xlink="http://www.w3.org/1999/xlink" content-type="dwc:institutional_code" xlink:type="simple">ZJUH</named-content>, <abbrev xmlns:xlink="http://www.w3.org/1999/xlink" content-type="institution" xlink:title="Oberösterreichisches Landesmuseum, Biologiezentrum, Linz" id="ABBRID0ENKBO" xlink:type="simple">BZL</abbrev>, <named-content xmlns:xlink="http://www.w3.org/1999/xlink" content-type="dwc:institutional_code" xlink:type="simple">MTMA</named-content>, <named-content xmlns:xlink="http://www.w3.org/1999/xlink" content-type="dwc:institutional_code" xlink:type="simple">NMS</named-content>, <abbrev xmlns:xlink="http://www.w3.org/1999/xlink" content-type="institution" xlink:title="Naturalis Biodiversity Center, Leiden" id="ABBRID0ECLBO" xlink:type="simple">RMNH</abbrev>, <named-content xmlns:xlink="http://www.w3.org/1999/xlink" content-type="dwc:institutional_code" xlink:type="simple">ZSSM</named-content>.</p></tp:treatment-sec><tp:treatment-sec sec-type="Molecular data" id="SECID0EPLBO"><title>Molecular data.</title><p>MRS310 (Sweden), MRS313 (Sweden), MRS805 (France).</p></tp:treatment-sec><tp:treatment-sec sec-type="biology" id="SECID0EULBO"><title>Biology.</title><p>Collected in April and May, and presumably univoltine, but 2 ♀ from Sweden: Ångermanland, Lillavammasjon were collected apparently in July in window traps set on the trunks of <italic><tp:taxon-name><tp:taxon-name-part taxon-name-part-type="genus" reg="Betula">Betula</tp:taxon-name-part></tp:taxon-name></italic> and <italic><tp:taxon-name><tp:taxon-name-part taxon-name-part-type="genus" reg="Picea">Picea</tp:taxon-name-part></tp:taxon-name></italic>. We have examined four males collected in April which suggests spring emergence from the mummy rather than overwintering as an adult. This is corroborated by the data with the single reared specimen examined (<named-content xmlns:xlink="http://www.w3.org/1999/xlink" content-type="dwc:institutional_code" xlink:type="simple">MTMA</named-content>), from the noctuid <italic><tp:taxon-name><tp:taxon-name-part taxon-name-part-type="genus" reg="Noctua">Noctua</tp:taxon-name-part> <tp:taxon-name-part taxon-name-part-type="species" reg="comes">comes</tp:taxon-name-part></tp:taxon-name></italic> Hübner collected 7.iv.1961 and emerging on 3.iv.1962 (Germany; [R.] Hinz). The rearer was widely experienced with caterpillars, and the host determination is unlikely to be wrong (the other caterpillar species with which it might conceivably be confused all have similar biology and phenology in any case). This host initiates its overwintering as a small larva, feeding in mild weather through the winter and normally being well-grown by April, by then in its penultimate or final instar. The rearing is of great interest because it shows that <italic><tp:taxon-name><tp:taxon-name-part taxon-name-part-type="genus" reg="Aleiodes">A.</tp:taxon-name-part> <tp:taxon-name-part taxon-name-part-type="species" reg="sibiricus">sibiricus</tp:taxon-name-part></tp:taxon-name></italic>, like <italic><tp:taxon-name><tp:taxon-name-part taxon-name-part-type="genus" reg="Aleiodes">A.</tp:taxon-name-part> <tp:taxon-name-part taxon-name-part-type="species" reg="fortipes">fortipes</tp:taxon-name-part></tp:taxon-name></italic> (q. v.), not only parasitises a host that has overwintered as a larva, but also must habitually attack late instar hosts. The reared specimen is accompanied by a stout mummy, large but not unduly so for the size of the adult that emerged, lacking its anterior portion to leave a partitioned chamber comprising abdominal segments 4 onwards, which is well lined with silk and would presumably normally form in the soil (Fig. <xref ref-type="fig" rid="F113">762</xref>).</p></tp:treatment-sec><tp:treatment-sec sec-type="diagnosis" id="SECID0EVNBO"><title>Diagnosis.</title><p>Maximum width of hypoclypeal depression 0.5–0.6 × minimum width of face (Figs <xref ref-type="fig" rid="F112">759</xref>, <xref ref-type="fig" rid="F114">770</xref>); antenna of ♀ with 65–72 segments and 5<sup>th</sup>–10<sup>th</sup> segments wider than long; anterior part of clypeus short and transverse, its height 0.2–0.3 × height of hypoclypeal depression (Fig. <xref ref-type="fig" rid="F114">770</xref>); ventral margin of clypeus rather thin and slightly protruding in lateral view (Fig. <xref ref-type="fig" rid="F114">772</xref>); mesoscutal lobes densely punctate and interspaces smooth; precoxal area (rather) coarsely vermiculate-rugose medially; length of vein r of fore wing 0.3–0.5 × vein 3-SR (Fig. <xref ref-type="fig" rid="F114">763</xref>); vein 1-CU1 horizontal and 0.2–0.3 × vein 2-CU1; hind tarsus and claws slender and claws with inconspicuous brownish teeth (Fig. <xref ref-type="fig" rid="F114">775</xref>); 4<sup>th</sup> and 5<sup>th</sup> metasomal tergites more or less yellowish to reddish brown; head, mesoscutum, scutellum, mesopleuron and apex of metasoma black.</p></tp:treatment-sec><tp:treatment-sec sec-type="description" id="SECID0E2OBO"><title>Description.</title><p>Paralectotype of <italic><tp:taxon-name><tp:taxon-name-part taxon-name-part-type="genus" reg="Aleiodes">A.</tp:taxon-name-part> <tp:taxon-name-part taxon-name-part-type="species" reg="sibiricus">sibiricus</tp:taxon-name-part></tp:taxon-name></italic>, ♀, length of fore wing 9.1 mm, of body 10.0 mm.</p><p><bold><italic>Head.</italic></bold> Antennal segments of ♀ 69, antenna as long as fore wing, its subapical segments medium-sized; frons smooth; OOL 1.1 × diameter of posterior ocellus, and finely coriaceous-rugulose; vertex rugulose and rather dull; clypeus coriaceous and strongly transverse (4–6 × wider than high; Figs <xref ref-type="fig" rid="F112">759</xref>, <xref ref-type="fig" rid="F114">770</xref>); ventral margin of clypeus rather thin and slightly protruding forwards (Fig. <xref ref-type="fig" rid="F114">772</xref>); width of hypoclypeal depression 0.5 × minimum width of face (Fig. <xref ref-type="fig" rid="F114">770</xref>); length of eye 1.1 × temple in dorsal view (Fig. <xref ref-type="fig" rid="F114">771</xref>); vertex behind stemmaticum rugulose; clypeus near lower level of eyes; length of malar space 0.3 × length of eye in lateral view.</p><p><bold><italic>Mesosoma.</italic></bold> Mesoscutal lobes densely punctate and interspaces smooth, rather matt; precoxal area of mesopleuron rugose medially and anteriorly, its surroundings moderately punctate; scutellum sparsely punctate and no lateral carina; propodeum rather convex and densely and finely rugose, medio-longitudinal carina complete and no protruding carinae laterally.</p><p><bold><italic>Wings.</italic></bold> Fore wing: r 0.3 × 3-SR (Fig. <xref ref-type="fig" rid="F114">763</xref>); 1-CU1 horizontal, 0.2 × 2-CU1; r-m unsclerotized, 0.7 × 3-SR; 2<sup>nd</sup> submarginal cell rather short (Fig. <xref ref-type="fig" rid="F114">763</xref>); cu-a inclivous, straight; 1-M nearly straight posteriorly; 1-SR wide; surroundings of M+CU1, 1-M and 1-CU1 setose. Hind wing: basal half of marginal cell slightly widened, but apical half distinctly linearly widened, its apical width 2.5 × width at level of hamuli (Fig. <xref ref-type="fig" rid="F114">764</xref>); 2-SC+R subquadrate; m-cu slightly indicated; M+CU:1-M = 51:38; 1r-m 0.7 × 1-M.</p><p><bold><italic>Legs.</italic></bold> Tarsal claws with four inconspicuous brownish pecten-teeth (Fig. <xref ref-type="fig" rid="F114">775</xref>); hind coxa punctulate; hind trochantellus robust; length of hind femur and basitarsus 4.1 and 6.0 × their width, respectively; length of inner hind spur 0.4 × hind basitarsus.</p><p><bold><italic>Metasoma.</italic></bold> First tergite rather flattened, 0.8 × longer than wide apically; 1<sup>st</sup> and 2<sup>nd</sup> tergites with weak medio-longitudinal carina and densely finely rugose, but posterior quarter of 2<sup>nd</sup> tergite irregularly rugose and no median carina; medio-basal area of 2<sup>nd</sup> tergite wide and short (Fig. <xref ref-type="fig" rid="F114">767</xref>); 2<sup>nd</sup> suture deep, rather wide medially and finely crenulate; basal half of 3<sup>rd</sup> tergite finely rugose, remainder of metasoma superficially micro-sculptured; 4<sup>th</sup> and apical half of 3<sup>rd</sup> tergite without sharp lateral crease; ovipositor sheath wide, with long setae and apically truncate (Fig. <xref ref-type="fig" rid="F113">761</xref>).</p><p><bold><italic>Colour.</italic></bold> Black; palpi and tegulae pale yellowish; legs (except black coxae; apex of hind femur dorsally, inner side of hind tibia apically (not outer side!) and telotarsi infuscated), apex of first tergite, 2<sup>nd</sup>–5<sup>th</sup> tergites and metasoma ventrally, yellowish brown; ovipositor sheath largely, pterostigma and most veins dark brown; vein 1-R1 of fore wing yellowish brown; wing membrane subhyaline.</p><p><bold><italic>Variation.</italic></bold> Face, clypeus, mesoscutum, propleuron, upper part of mesopleuron, and first tergite partly, or rarely entirely, reddish brown. Usually in males and rarely in females mesoscutum wholly black; vein r of fore wing 0.3–0.5 × vein 3-SR; clypeus flattened and subparallel-sided or convex and ventrally concave; pterostigma medially dark brown or yellowish brown. Antennal segments ♀: 65(4), 66(8), 67(6), 68(4), 69(2), 70(5), 71(2), 72(2); ♂ 66(1), 71(1). Male apical tergites of type 1 and fringe not observed.</p></tp:treatment-sec><tp:treatment-sec sec-type="distribution" id="SECID0E6SBO"><title>Distribution.</title><p>*Albania, *Austria, *Bulgaria, *France, Germany, *Greece, Hungary, Italy (main), *North Macedonia, Russia (Siberia), *Sweden, *Turkey.</p></tp:treatment-sec><tp:treatment-sec sec-type="notes" id="SECID0EETBO"><title>Notes.</title><p>The holotype of <italic><tp:taxon-name><tp:taxon-name-part taxon-name-part-type="genus" reg="Aleiodes">A.</tp:taxon-name-part> <tp:taxon-name-part taxon-name-part-type="species" reg="reinhardi">reinhardi</tp:taxon-name-part></tp:taxon-name></italic> (Fahringer, 1931) from Bolzano (N Italy) was examined by <xref ref-type="bibr" rid="B83">Papp (1985a)</xref> and directly compared with the lectotype of <italic><tp:taxon-name><tp:taxon-name-part taxon-name-part-type="genus" reg="Aleiodes">A.</tp:taxon-name-part> <tp:taxon-name-part taxon-name-part-type="species" reg="hungaricus">hungaricus</tp:taxon-name-part></tp:taxon-name></italic>. Unfortunately, the holotype could not be located in NHMW, but there is no obvious reason not to follow the synonymy with <italic><tp:taxon-name><tp:taxon-name-part taxon-name-part-type="genus" reg="Aleiodes">A.</tp:taxon-name-part> <tp:taxon-name-part taxon-name-part-type="species" reg="sibiricus">sibiricus</tp:taxon-name-part></tp:taxon-name></italic> (Kokujev) proposed by <xref ref-type="bibr" rid="B83">Papp (1985a)</xref>. <italic><tp:taxon-name><tp:taxon-name-part taxon-name-part-type="genus" reg="Aleiodes">Aleiodes</tp:taxon-name-part> <tp:taxon-name-part taxon-name-part-type="species" reg="agilis">agilis</tp:taxon-name-part></tp:taxon-name></italic> (Telenga, 1941) from China, Iran, and Caucasus is very similar to <italic><tp:taxon-name><tp:taxon-name-part taxon-name-part-type="genus" reg="Aleiodes">A.</tp:taxon-name-part> <tp:taxon-name-part taxon-name-part-type="species" reg="sibiricus">sibiricus</tp:taxon-name-part></tp:taxon-name></italic>, but <italic><tp:taxon-name><tp:taxon-name-part taxon-name-part-type="genus" reg="Aleiodes">A.</tp:taxon-name-part> <tp:taxon-name-part taxon-name-part-type="species" reg="agilis">agilis</tp:taxon-name-part></tp:taxon-name></italic> has antenna of ♀ with ca 48 segments (69–72 segments in <italic><tp:taxon-name><tp:taxon-name-part taxon-name-part-type="genus" reg="Aleiodes">A.</tp:taxon-name-part> <tp:taxon-name-part taxon-name-part-type="species" reg="sibiricus">sibiricus</tp:taxon-name-part></tp:taxon-name></italic>), 2<sup>nd</sup> tergite narrowly smooth posteriorly (finely sculptured), pronotum largely yellow (black), clypeus not protruding in lateral view (somewhat protruding) and is often smaller (body length 7–8 mm <italic>vs</italic> 7–11 mm).</p><fig id="F112" position="float" orientation="portrait"><object-id xmlns:xlink="http://www.w3.org/1999/xlink" content-type="doi" xlink:type="simple">10.3897/zookeys.919.39642.figures758-759</object-id><object-id xmlns:xlink="http://www.w3.org/1999/xlink" content-type="arpha" xlink:type="simple">590006CE-F27D-5D9E-965F-E61357DFF390</object-id><label>Figures 758, 759.</label><caption><p><italic><tp:taxon-name><tp:taxon-name-part taxon-name-part-type="genus" reg="Aleiodes">Aleiodes</tp:taxon-name-part> <tp:taxon-name-part taxon-name-part-type="species" reg="sibiricus">sibiricus</tp:taxon-name-part></tp:taxon-name></italic> (Kokujev), ♀, lectotype <bold>758</bold> habitus lateral <bold>759</bold> head anterior. Photographs: K. Samartsev.</p></caption><graphic xmlns:xlink="http://www.w3.org/1999/xlink" xlink:href="zookeys-919-001-g112.jpg" position="float" orientation="portrait" xlink:type="simple" id="oo_390157.jpg"><uri content-type="original_file" xlink:type="simple">https://binary.pensoft.net/fig/390157</uri></graphic></fig><fig id="F113" position="float" orientation="portrait"><object-id xmlns:xlink="http://www.w3.org/1999/xlink" content-type="doi" xlink:type="simple">10.3897/zookeys.919.39642.figures760-762</object-id><object-id xmlns:xlink="http://www.w3.org/1999/xlink" content-type="arpha" xlink:type="simple">C0C37212-5436-5166-931C-FA09E12DE0EA</object-id><label>Figures 760–762.</label><caption><p><italic><tp:taxon-name><tp:taxon-name-part taxon-name-part-type="genus" reg="Aleiodes">Aleiodes</tp:taxon-name-part> <tp:taxon-name-part taxon-name-part-type="species" reg="sibiricus">sibiricus</tp:taxon-name-part></tp:taxon-name></italic> (Kokujev), ♀, Hungary, Heves, but 762 Germany, Freiburg <bold>760</bold> habitus lateral <bold>761</bold> ovipositor sheath lateral <bold>762</bold> mummy of <italic><tp:taxon-name><tp:taxon-name-part taxon-name-part-type="genus" reg="Noctua">Noctua</tp:taxon-name-part> <tp:taxon-name-part taxon-name-part-type="species" reg="comes">comes</tp:taxon-name-part></tp:taxon-name></italic> Hübner.</p></caption><graphic xmlns:xlink="http://www.w3.org/1999/xlink" xlink:href="zookeys-919-001-g113.jpg" position="float" orientation="portrait" xlink:type="simple" id="oo_390158.jpg"><uri content-type="original_file" xlink:type="simple">https://binary.pensoft.net/fig/390158</uri></graphic></fig><fig id="F114" position="float" orientation="portrait"><object-id xmlns:xlink="http://www.w3.org/1999/xlink" content-type="doi" xlink:type="simple">10.3897/zookeys.919.39642.figures763-776</object-id><object-id xmlns:xlink="http://www.w3.org/1999/xlink" content-type="arpha" xlink:type="simple">C50BCA38-1D44-5B02-911D-506AD23D5856</object-id><label>Figures 763–776.</label><caption><p><italic><tp:taxon-name><tp:taxon-name-part taxon-name-part-type="genus" reg="Aleiodes">Aleiodes</tp:taxon-name-part> <tp:taxon-name-part taxon-name-part-type="species" reg="sibiricus">sibiricus</tp:taxon-name-part></tp:taxon-name></italic> (Kokujev), ♀, Hungary, Heves <bold>763</bold> fore wing <bold>764</bold> hind wing <bold>765</bold> mesosoma lateral <bold>766</bold> mesosoma dorsal <bold>767</bold> metasoma dorsal <bold>768</bold> fore femur lateral <bold>769</bold> hind femur lateral <bold>770</bold> head anterior <bold>771</bold> head dorsal <bold>772</bold> head lateral <bold>773</bold> base of antenna <bold>774</bold> apex of antenna <bold>775</bold> outer hind tarsal claw <bold>776</bold> antenna.</p></caption><graphic xmlns:xlink="http://www.w3.org/1999/xlink" xlink:href="zookeys-919-001-g114.jpg" position="float" orientation="portrait" xlink:type="simple" id="oo_390159.jpg"><uri content-type="original_file" xlink:type="simple">https://binary.pensoft.net/fig/390159</uri></graphic></fig></tp:treatment-sec><ref-list><ref id="B121"><mixed-citation xmlns:xlink="http://www.w3.org/1999/xlink" xlink:type="simple"><person-group><name name-style="western"><surname>Shenefelt</surname><given-names>RD</given-names></name></person-group> (<year>1975</year>) <article-title><tp:taxon-name><tp:taxon-name-part taxon-name-part-type="family">Braconidae</tp:taxon-name-part></tp:taxon-name> 8. <tp:taxon-name><tp:taxon-name-part taxon-name-part-type="subfamily">Exothecinae</tp:taxon-name-part></tp:taxon-name>, <tp:taxon-name><tp:taxon-name-part taxon-name-part-type="subfamily">Rogadinae</tp:taxon-name-part></tp:taxon-name>.</article-title><source>Hymenopterorum Catalogus (nova editio)</source><volume>12</volume>: <fpage>1115</fpage>–<lpage>1262</lpage>.</mixed-citation></ref><ref id="B137"><mixed-citation xmlns:xlink="http://www.w3.org/1999/xlink" xlink:type="simple"><person-group><name name-style="western"><surname>Tobias</surname><given-names>VI</given-names></name></person-group> (<year>1976</year>) <article-title>Braconids of the Caucasus (<tp:taxon-name><tp:taxon-name-part taxon-name-part-type="order">Hymenoptera</tp:taxon-name-part></tp:taxon-name>, <tp:taxon-name><tp:taxon-name-part taxon-name-part-type="family">Braconidae</tp:taxon-name-part></tp:taxon-name>).</article-title><source>Opredeliteli po Faune SSSR</source><volume>110</volume>: <fpage>1</fpage>–<lpage>286</lpage>. [in Russian]</mixed-citation></ref><ref id="B138"><mixed-citation xmlns:xlink="http://www.w3.org/1999/xlink" xlink:type="simple"><person-group><name name-style="western"><surname>Tobias</surname><given-names>VI</given-names></name></person-group> (<year>1986</year>) <article-title><tp:taxon-name><tp:taxon-name-part taxon-name-part-type="subfamily">Rogadinae</tp:taxon-name-part></tp:taxon-name>: 72–85.</article-title> In: <person-group><name name-style="western"><surname>Medvedev</surname><given-names>GS</given-names></name></person-group> (<role>Ed.</role>) <issue-title>Opredelitel Nasekomych Evrospeiskoi Tsasti SSSR 3, Peredpontdatokrylye 4.</issue-title><source>Opredeliteli po Faune SSSR</source><volume>145</volume>: <fpage>1</fpage>–<lpage>501</lpage>. [Translation (1995): 512–588. Lebanon, U.S.<tp:taxon-name><tp:taxon-name-part taxon-name-part-type="genus">A.</tp:taxon-name-part></tp:taxon-name>]</mixed-citation></ref><ref id="B83"><mixed-citation xmlns:xlink="http://www.w3.org/1999/xlink" xlink:type="simple"><person-group><name name-style="western"><surname>Papp</surname><given-names>J</given-names></name></person-group> (<year>1985a</year>) <article-title>Contributions to the Braconid fauna of Hungary, VII. <tp:taxon-name><tp:taxon-name-part taxon-name-part-type="subfamily">Rogadinae</tp:taxon-name-part></tp:taxon-name> (<tp:taxon-name><tp:taxon-name-part taxon-name-part-type="order">Hymenoptera</tp:taxon-name-part></tp:taxon-name>: <tp:taxon-name><tp:taxon-name-part taxon-name-part-type="family">Braconidae</tp:taxon-name-part></tp:taxon-name>).</article-title><source>Folia Entomologica Hungarica</source><volume>46</volume>: <fpage>143</fpage>–<lpage>164</lpage>.</mixed-citation></ref><ref id="B88"><mixed-citation xmlns:xlink="http://www.w3.org/1999/xlink" xlink:type="simple"><person-group><name name-style="western"><surname>Papp</surname><given-names>J</given-names></name></person-group> (<year>1991a</year>) <article-title>Parasitic wasps of the superfamily <tp:taxon-name><tp:taxon-name-part taxon-name-part-type="superfamily">Ichneumonoidea</tp:taxon-name-part></tp:taxon-name>. <tp:taxon-name><tp:taxon-name-part taxon-name-part-type="family">Braconidae</tp:taxon-name-part></tp:taxon-name>. 18. <tp:taxon-name><tp:taxon-name-part taxon-name-part-type="subfamily">Doryctinae</tp:taxon-name-part></tp:taxon-name>. 19. <tp:taxon-name><tp:taxon-name-part taxon-name-part-type="subfamily">Rogadinae</tp:taxon-name-part></tp:taxon-name>.</article-title><source>Magyarorszag Allatvilaga [Fauna Hungariae]</source><volume>167</volume>: <fpage>1</fpage>–<lpage>122</lpage>.</mixed-citation></ref><ref id="B7"><mixed-citation xmlns:xlink="http://www.w3.org/1999/xlink" xlink:type="simple"><person-group><name name-style="western"><surname>Belokobylskij</surname><given-names>SA</given-names></name></person-group> (<year>1996</year>) Contribution to the knowledge of braconid fauna of the subfamily <tp:taxon-name><tp:taxon-name-part taxon-name-part-type="subfamily">Rogadinae</tp:taxon-name-part></tp:taxon-name> (<tp:taxon-name><tp:taxon-name-part taxon-name-part-type="order">Hymenoptera</tp:taxon-name-part></tp:taxon-name>, <tp:taxon-name><tp:taxon-name-part taxon-name-part-type="family">Braconidae</tp:taxon-name-part></tp:taxon-name>) of Russian Far East and Eastern Siberia. Part 1. Far Eastern Entomologist 27–28: 1–12.</mixed-citation></ref></ref-list></tp:taxon-treatment>
