# Supplementary material for: Revision of the western Palaearctic species of Aleiodes Wesmael (Hymenoptera, Braconidae, Rogadinae). Part 2: Revision of the A. apicalis group
Source: Zookeys. 2020 Mar 16;919:1–259. doi: 10.3897/zookeys.919.39642 (PMC7197265; doi:10.3897/zookeys.919.39642)
Supplement: XML Treatment for Aleiodes turcicus [file zookeys.919.39642-treatment41.xml]

<!DOCTYPE tp:taxon-treatment
  PUBLIC "-//TaxonX//DTD Taxonomic Treatment Publishing DTD v0 20100105//EN" "tax-treatment-NSO.dtd">
<tp:taxon-treatment xmlns:tp="http://www.plazi.org/taxpub"><tp:treatment-meta><kwd-group><label>Taxon classification</label><kwd><named-content xmlns:xlink="http://www.w3.org/1999/xlink" content-type="kingdom">Animalia</named-content></kwd><kwd><named-content xmlns:xlink="http://www.w3.org/1999/xlink" content-type="order">Hymenoptera</named-content></kwd><kwd><named-content xmlns:xlink="http://www.w3.org/1999/xlink" content-type="family">Braconidae</named-content></kwd></kwd-group><mixed-citation publication-type="journal"><person-group><name><surname>van Achterberg</surname><given-names>Cornelis</given-names></name><name><surname>Shaw</surname><given-names>Mark R.</given-names></name><name><surname>Quicke</surname><given-names>Donald L.J.</given-names></name></person-group><article-title>Revision of the western Palaearctic species of <italic><tp:taxon-name><tp:taxon-name-part taxon-name-part-type="genus" reg="Aleiodes">Aleiodes</tp:taxon-name-part></tp:taxon-name></italic> Wesmael (<tp:taxon-name><tp:taxon-name-part taxon-name-part-type="order">Hymenoptera</tp:taxon-name-part></tp:taxon-name>, <tp:taxon-name><tp:taxon-name-part taxon-name-part-type="family">Braconidae</tp:taxon-name-part></tp:taxon-name>, <tp:taxon-name><tp:taxon-name-part taxon-name-part-type="subfamily">Rogadinae</tp:taxon-name-part></tp:taxon-name>). Part 2: Revision of the <italic><tp:taxon-name><tp:taxon-name-part taxon-name-part-type="genus" reg="Aleiodes">A.</tp:taxon-name-part> <tp:taxon-name-part taxon-name-part-type="species" reg="apicalis">apicalis</tp:taxon-name-part></tp:taxon-name></italic> group</article-title><source>Zookeys</source><day>16</day><month>3</month><year>2020</year><volume>919</volume><fpage>1</fpage><lpage>259</lpage><pub-id pub-id-type="doi">10.3897/zookeys.919.39642</pub-id></mixed-citation></tp:treatment-meta><tp:nomenclature><tp:taxon-name><object-id xmlns:xlink="http://www.w3.org/1999/xlink" content-type="arpha" xlink:type="simple">3DCD7753-2BA1-58CB-8965-223FBD52EE35</object-id>
              <tp:taxon-name-part taxon-name-part-type="genus" reg="Aleiodes">Aleiodes</tp:taxon-name-part>
              <tp:taxon-name-part taxon-name-part-type="species" reg="turcicus">turcicus</tp:taxon-name-part>
              <object-id xmlns:xlink="http://www.w3.org/1999/xlink" content-type="zoobank" xlink:type="simple">http://zoobank.org/885C0189-5A7B-4D35-B7D3-82F1094633AA</object-id>
            </tp:taxon-name><tp:taxon-authority>van Achterberg &amp; Shaw</tp:taxon-authority><tp:taxon-status xmlns:xlink="http://www.w3.org/1999/xlink" xlink:type="simple">sp. nov.</tp:taxon-status><xref ref-type="fig" rid="F115">Figs 777–778</xref><xref ref-type="fig" rid="F116">, 779–791</xref></tp:nomenclature><tp:treatment-sec sec-type="type material" id="SECID0EN2BO"><title>Type material.</title><p>Holotype, ♀ (<named-content xmlns:xlink="http://www.w3.org/1999/xlink" content-type="dwc:institutional_code" xlink:type="simple">NMS</named-content>), “<bold>Turkey</bold>: Sivas, v.2001, D.L.J. Quicke”, “MRS <italic>Aleiodes</italic> DNA 126 [one middle leg]”. Paratype: 1 ♂ (<abbrev xmlns:xlink="http://www.w3.org/1999/xlink" content-type="institution" xlink:title="Naturalis Biodiversity Center, Leiden" id="ABBRID0E62BO" xlink:type="simple">RMNH</abbrev>), “Turkey, Hakkâri, [20 km S Siirt, 500 m, 23.vi.1985], C.J. Zwakhals”.</p></tp:treatment-sec><tp:treatment-sec sec-type="Molecular data" id="SECID0EE3BO"><title>Molecular data.</title><p>MRS126 (Turkey).</p></tp:treatment-sec><tp:treatment-sec sec-type="biology" id="SECID0EJ3BO"><title>Biology.</title><p>Unknown. The material examined was collected in the period May–June. It is not clear how many generations occur, or how the winter is passed.</p></tp:treatment-sec><tp:treatment-sec sec-type="diagnosis" id="SECID0EO3BO"><title>Diagnosis.</title><p>Maximum width of hypoclypeal depression 0.4–0.5 × minimum width of face (Fig. <xref ref-type="fig" rid="F116">786</xref>); OOL approx. 2.3 × diameter of posterior ocellus and sparsely punctate (Fig. <xref ref-type="fig" rid="F116">787</xref>); ventral margin of clypeus obtuse and not protruding in lateral view (Fig. <xref ref-type="fig" rid="F116">788</xref>); length of antenna of ♀ 1.1–1.2 × fore wing; lateral lobes of mesoscutum largely smooth; precoxal area coarsely vermiculate-rugose medially; vein 1-CU1 of fore wing approx. 0.4 × as long as vein 2-CU1; hind tarsal claws yellowish or brownish setose (Fig. <xref ref-type="fig" rid="F116">791</xref>); head and part of mesosoma black; palpi, pterostigma and apical 0.2–0.3 of hind tibia of ♀ blackish; wing membrane distinctly infuscate.</p></tp:treatment-sec><tp:treatment-sec sec-type="description" id="SECID0EE4BO"><title>Description.</title><p>Holotype, ♀, length of fore wing 5.3 mm, of body 7.9 mm.</p><p><bold><italic>Head.</italic></bold> Antennal segments of ♀ 47, length of antenna 1.15 × fore wing, length of 4<sup>th</sup> segment 1.1 × its width, and its subapical segments 1.2 × as long as wide (Figs <xref ref-type="fig" rid="F116">789</xref>, <xref ref-type="fig" rid="F116">790</xref>); frons with regular curved rugae, shiny, and rugose behind antennal sockets; OOL 2.3 × diameter of posterior ocellus, and area mostly finely remotely punctate, interspaces much larger than diameter of punctures; vertex spaced punctate laterally, densely punctate and with transverse rugae medially, shiny; clypeus medium-sized, coarsely and densely punctate; ventral margin of clypeus thick and not protruding forwards (Fig. <xref ref-type="fig" rid="F116">788</xref>); width of hypoclypeal depression 0.5 × minimum width of face (Fig. <xref ref-type="fig" rid="F116">786</xref>); length of eye 1.3 × temple in dorsal view (Fig. <xref ref-type="fig" rid="F116">787</xref>); vertex behind stemmaticum sparsely punctate; clypeus near lower level of eyes; length of malar space 0.5 × length of eye in lateral view; eyes medium-sized, elliptical (Fig. <xref ref-type="fig" rid="F116">788</xref>).</p><p><bold><italic>Mesosoma.</italic></bold> Mesoscutal lobes smooth between rather remote punctures, strongly shiny, more densely punctate on middle lobe; notauli distinct but shallow, especially posterior half; mesoscutum short setose, widely and strongly rugose medio-posteriorly; scutellum slightly convex, remotely punctate and evenly rounded laterally, no carina; prepectal carina strong, reaching anterior border; precoxal area coarsely vermiculate rugose anteriorly and medially, posteriorly absent; mesopleuron above precoxal area (except speculum) remotely punctate, shiny, and antero-dorsally coarsely vermiculate-rugose; metapleuron densely rugose, but dorsally punctate, interspaces approx. equal to diameter of punctures; propodeum evenly convex and coarsely rugose, medio-longitudinal carina complete, but irregular, no tubercles.</p><p><bold><italic>Wings.</italic></bold> Fore wing: r 0.35 × 3-SR (Fig. <xref ref-type="fig" rid="F116">779</xref>); 1-CU1 horizontal, 0.4 × as long as 2-CU1; r-m 0.9 × 2-SR, and 0.7 × 3-SR; 2<sup>nd</sup> submarginal cell medium-sized (Fig. <xref ref-type="fig" rid="F116">779</xref>); cu-a slightly oblique, approx. parallel with CU1b, straight; 1-M rather curved posteriorly. Hind wing: marginal cell gradually and evenly widened, its apical width 1.9 × width at level of hamuli (Fig. <xref ref-type="fig" rid="F116">780</xref>); 2-SC+R subquadrate; m-cu distinct, shorter than cu-a.</p><p><bold><italic>Legs.</italic></bold> Tarsal claws subpectinate, with four brown medium-sized pectinal bristles and some finer ones basally (Fig. <xref ref-type="fig" rid="F116">791</xref>); hind coxa moderately coarsely punctate, with several long oblique rugae, shiny; hind trochantellus robust; length of hind femur and basitarsus 4.0 and 4.9 × their width, respectively; length of inner hind spur 0.5 × hind basitarsus; hind tibia slender (Fig. <xref ref-type="fig" rid="F115">777</xref>).</p><p><bold><italic>Metasoma.</italic></bold> First tergite rather flattened; 1<sup>st</sup> and 2<sup>nd</sup> tergites coarsely and densely rugose, robust, with distinct median carina; medio-basal area of 2<sup>nd</sup> tergite wide and short (Fig. <xref ref-type="fig" rid="F116">783</xref>); 2<sup>nd</sup> suture deep medially and shallow laterally; basal 0.4 of 3<sup>rd</sup> tergite finely striate, remainder of metasoma largely smooth, strongly shiny, punctulate; 4<sup>th</sup> and apical half of 3<sup>rd</sup> tergite without sharp lateral crease; ovipositor sheath rather wide, with long setae and apically rounded (Fig. <xref ref-type="fig" rid="F115">778</xref>).</p><p><bold><italic>Colour.</italic></bold> Black; palpi, base of middle coxa, apical 0.2 (dorsally)–0.3 (inner side) of hind tibia, apex of hind femur and telotarsi blackish; remainder of tarsi more or less darkened and base of hind tibia dark brown; basal seven segments of antenna (remainder more or less dark brown), 1<sup>st</sup> and 2<sup>nd</sup> tergites and antero-lateral corners of 3<sup>rd</sup> tergite, and remainder of legs orange brown; humeral plate pale yellowish but partly darkened; pterostigma blackish; veins dark brown; wing membrane blackish infuscate.</p><p><bold><italic>Variation.</italic></bold> Apical metasomal tergites of ♂ type 2; inner hind tibial spur 0.50 × hind basitarsus; mesopleuron, metapleuron and propodeum may be largely yellowish.</p></tp:treatment-sec><tp:treatment-sec sec-type="distribution" id="SECID0EGBCO"><title>Distribution.</title><p>Turkey.</p><fig id="F115" position="float" orientation="portrait"><object-id xmlns:xlink="http://www.w3.org/1999/xlink" content-type="doi" xlink:type="simple">10.3897/zookeys.919.39642.figures777-778</object-id><object-id xmlns:xlink="http://www.w3.org/1999/xlink" content-type="arpha" xlink:type="simple">8ED3635B-E3CF-5FF0-AA73-BF600FA0FBFE</object-id><label>Figures 777, 778.</label><caption><p><italic><tp:taxon-name><tp:taxon-name-part taxon-name-part-type="genus" reg="Aleiodes">Aleiodes</tp:taxon-name-part> <tp:taxon-name-part taxon-name-part-type="species" reg="turcicus">turcicus</tp:taxon-name-part></tp:taxon-name></italic> sp. nov., ♀, holotype <bold>777</bold> habitus lateral <bold>778</bold> ovipositor sheath lateral.</p></caption><graphic xmlns:xlink="http://www.w3.org/1999/xlink" xlink:href="zookeys-919-001-g115.jpg" position="float" orientation="portrait" xlink:type="simple" id="oo_390160.jpg"><uri content-type="original_file" xlink:type="simple">https://binary.pensoft.net/fig/390160</uri></graphic></fig><fig id="F116" position="float" orientation="portrait"><object-id xmlns:xlink="http://www.w3.org/1999/xlink" content-type="doi" xlink:type="simple">10.3897/zookeys.919.39642.figures779-791</object-id><object-id xmlns:xlink="http://www.w3.org/1999/xlink" content-type="arpha" xlink:type="simple">D9C94A3B-2D75-5D96-A9CE-74C2BD6EED69</object-id><label>Figures 779–791.</label><caption><p><italic><tp:taxon-name><tp:taxon-name-part taxon-name-part-type="genus" reg="Aleiodes">Aleiodes</tp:taxon-name-part> <tp:taxon-name-part taxon-name-part-type="species" reg="turcicus">turcicus</tp:taxon-name-part></tp:taxon-name></italic> sp. nov., ♀, holotype <bold>779</bold> fore wing <bold>780</bold> hind wing <bold>781</bold> mesosoma lateral <bold>782</bold> mesosoma dorsal <bold>783</bold> metasoma dorsal <bold>784</bold> fore femur lateral <bold>785</bold> hind femur lateral <bold>786</bold> head anterior <bold>787</bold> head dorsal <bold>788</bold> head lateral <bold>789</bold> base of antenna <bold>790</bold> apex of antenna <bold>791</bold> outer hind tarsal claw.</p></caption><graphic xmlns:xlink="http://www.w3.org/1999/xlink" xlink:href="zookeys-919-001-g116.jpg" position="float" orientation="portrait" xlink:type="simple" id="oo_390161.jpg"><uri content-type="original_file" xlink:type="simple">https://binary.pensoft.net/fig/390161</uri></graphic></fig></tp:treatment-sec></tp:taxon-treatment>
