# Supplementary material for: Revision of the western Palaearctic species of Aleiodes Wesmael (Hymenoptera, Braconidae, Rogadinae). Part 2: Revision of the A. apicalis group
Source: Zookeys. 2020 Mar 16;919:1–259. doi: 10.3897/zookeys.919.39642 (PMC7197265; doi:10.3897/zookeys.919.39642)
Supplement: XML Treatment for Aleiodes unipunctator [file zookeys.919.39642-treatment42.xml]

<!DOCTYPE tp:taxon-treatment
  PUBLIC "-//TaxonX//DTD Taxonomic Treatment Publishing DTD v0 20100105//EN" "tax-treatment-NSO.dtd">
<tp:taxon-treatment xmlns:tp="http://www.plazi.org/taxpub"><tp:treatment-meta><kwd-group><label>Taxon classification</label><kwd><named-content xmlns:xlink="http://www.w3.org/1999/xlink" content-type="kingdom">Animalia</named-content></kwd><kwd><named-content xmlns:xlink="http://www.w3.org/1999/xlink" content-type="order">Hymenoptera</named-content></kwd><kwd><named-content xmlns:xlink="http://www.w3.org/1999/xlink" content-type="family">Braconidae</named-content></kwd></kwd-group><mixed-citation publication-type="journal"><person-group><name><surname>van Achterberg</surname><given-names>Cornelis</given-names></name><name><surname>Shaw</surname><given-names>Mark R.</given-names></name><name><surname>Quicke</surname><given-names>Donald L.J.</given-names></name></person-group><article-title>Revision of the western Palaearctic species of <italic><tp:taxon-name><tp:taxon-name-part taxon-name-part-type="genus" reg="Aleiodes">Aleiodes</tp:taxon-name-part></tp:taxon-name></italic> Wesmael (<tp:taxon-name><tp:taxon-name-part taxon-name-part-type="order">Hymenoptera</tp:taxon-name-part></tp:taxon-name>, <tp:taxon-name><tp:taxon-name-part taxon-name-part-type="family">Braconidae</tp:taxon-name-part></tp:taxon-name>, <tp:taxon-name><tp:taxon-name-part taxon-name-part-type="subfamily">Rogadinae</tp:taxon-name-part></tp:taxon-name>). Part 2: Revision of the <italic><tp:taxon-name><tp:taxon-name-part taxon-name-part-type="genus" reg="Aleiodes">A.</tp:taxon-name-part> <tp:taxon-name-part taxon-name-part-type="species" reg="apicalis">apicalis</tp:taxon-name-part></tp:taxon-name></italic> group</article-title><source>Zookeys</source><day>16</day><month>3</month><year>2020</year><volume>919</volume><fpage>1</fpage><lpage>259</lpage><pub-id pub-id-type="doi">10.3897/zookeys.919.39642</pub-id></mixed-citation></tp:treatment-meta><tp:nomenclature><tp:taxon-name><object-id xmlns:xlink="http://www.w3.org/1999/xlink" content-type="arpha" xlink:type="simple">B0E1D2FC-6C1C-54EB-AB9C-1858C4DF4BC9</object-id>
              <tp:taxon-name-part taxon-name-part-type="genus" reg="Aleiodes">Aleiodes</tp:taxon-name-part>
              <tp:taxon-name-part taxon-name-part-type="species" reg="unipunctator">unipunctator</tp:taxon-name-part>
            </tp:taxon-name><tp:taxon-authority>(Thunberg, 1822)</tp:taxon-authority><xref ref-type="fig" rid="F117">Figs 792–794</xref><xref ref-type="fig" rid="F118">, 795–807</xref><xref ref-type="fig" rid="F119">, 808–812</xref><tp:nomenclature-citation-list><tp:nomenclature-citation><tp:taxon-name>
                  <tp:taxon-name-part taxon-name-part-type="genus" reg="Ichneumon">Ichneumon</tp:taxon-name-part> <tp:taxon-name-part taxon-name-part-type="species" reg="unipunctator">unipunctator</tp:taxon-name-part></tp:taxon-name><comment>Thunberg, 1822: 267 [examined].</comment></tp:nomenclature-citation><tp:nomenclature-citation><tp:taxon-name>
                  <tp:taxon-name-part taxon-name-part-type="genus" reg="Rogas">Rogas</tp:taxon-name-part> <tp:taxon-name-part taxon-name-part-type="species" reg="unipunctator">unipunctator</tp:taxon-name-part></tp:taxon-name><comment>; <xref ref-type="bibr" rid="B121">Shenefelt 1975</xref>: 1254–1255; <xref ref-type="bibr" rid="B156">Zaykov 1980c</xref>: 229; <xref ref-type="bibr" rid="B56">Jakimavicius 1974</xref>: 96.</comment></tp:nomenclature-citation><tp:nomenclature-citation><tp:taxon-name>
                  <tp:taxon-name-part taxon-name-part-type="genus" reg="Rogas">Rogas</tp:taxon-name-part> (<tp:taxon-name-part taxon-name-part-type="subgenus" reg="Rogas">Rogas</tp:taxon-name-part>) <tp:taxon-name-part taxon-name-part-type="species" reg="unipunctator">unipunctator</tp:taxon-name-part></tp:taxon-name><comment>; <xref ref-type="bibr" rid="B137">Tobias 1976</xref>: 84, <xref ref-type="bibr" rid="B138">1986</xref>: 78 (transl.: 128).</comment></tp:nomenclature-citation><tp:nomenclature-citation><tp:taxon-name>
                  <tp:taxon-name-part taxon-name-part-type="genus" reg="Aleiodes">Aleiodes</tp:taxon-name-part> (<tp:taxon-name-part taxon-name-part-type="subgenus" reg="Neorhogas">Neorhogas</tp:taxon-name-part>) <tp:taxon-name-part taxon-name-part-type="species" reg="unipunctator">unipunctator</tp:taxon-name-part></tp:taxon-name><comment>; <xref ref-type="bibr" rid="B83">Papp 1985a</xref>: 151, 163, <xref ref-type="bibr" rid="B88">1991a</xref>: 86, 1996: 456; <xref ref-type="bibr" rid="B7">Belokobylskij 1996</xref>: 18; <xref ref-type="bibr" rid="B92">Papp and Rezbanyai-Reser 1996</xref>: 71, 73, 95, 96; <xref ref-type="bibr" rid="B108">Riedel et al. 2002</xref>: 106.</comment></tp:nomenclature-citation><tp:nomenclature-citation><tp:taxon-name>
                  <tp:taxon-name-part taxon-name-part-type="genus" reg="Aleiodes">Aleiodes</tp:taxon-name-part> (<tp:taxon-name-part taxon-name-part-type="subgenus" reg="Chelonorhogas">Chelonorhogas</tp:taxon-name-part>) <tp:taxon-name-part taxon-name-part-type="species" reg="unipunctator">unipunctator</tp:taxon-name-part></tp:taxon-name><comment>; <xref ref-type="bibr" rid="B8">Belokobylskij 2000</xref>: 44, 2003: 399; <xref ref-type="bibr" rid="B26">Chen and He 1997</xref>: 43; <xref ref-type="bibr" rid="B49">He et al. 2000</xref>: 667; <xref ref-type="bibr" rid="B105">Rastegar et al. 2012</xref>: 3; <xref ref-type="bibr" rid="B41">Farahani et al. 2015</xref>: 229, 244.</comment></tp:nomenclature-citation><tp:nomenclature-citation><tp:taxon-name>
                  <tp:taxon-name-part taxon-name-part-type="genus" reg="Aleiodes">Aleiodes</tp:taxon-name-part> <tp:taxon-name-part taxon-name-part-type="species" reg="unipunctator">unipunctator</tp:taxon-name-part></tp:taxon-name><comment>; <xref ref-type="bibr" rid="B23">Čapek and Lukás 1989</xref>: 31; <xref ref-type="bibr" rid="B13">Bergamasco et al. 1995</xref>: 6; <xref ref-type="bibr" rid="B77">O’Connor et al. 1999</xref>: 92; <xref ref-type="bibr" rid="B43">Fortier and Shaw 1999</xref>: 230; <xref ref-type="bibr" rid="B9">Belokobylskij and Taeger 2001</xref>: 115; <xref ref-type="bibr" rid="B70">Marsh and Shaw 2001</xref>: 303; <xref ref-type="bibr" rid="B10">Belokobylskij et al. 2003</xref>: 399; <xref ref-type="bibr" rid="B152">Zaldívar-Riverón et al. 2004</xref>: 234; <xref ref-type="bibr" rid="B97">Papp 2005</xref>: 177; <xref ref-type="bibr" rid="B65">Lozan et al. 2010</xref>: 17.</comment></tp:nomenclature-citation><tp:nomenclature-citation><tp:taxon-name>
                  <tp:taxon-name-part taxon-name-part-type="genus" reg="Ichneumon">Ichneumon</tp:taxon-name-part> <tp:taxon-name-part taxon-name-part-type="species" reg="ductor">ductor</tp:taxon-name-part></tp:taxon-name><comment>Thunberg, 1822: 269; <xref ref-type="bibr" rid="B83">Papp 1985a</xref>: 157 (not auctt.) [examined]. Syn. nov.</comment></tp:nomenclature-citation><tp:nomenclature-citation><tp:taxon-name>
                  <tp:taxon-name-part taxon-name-part-type="genus" reg="Aleiodes">Aleiodes</tp:taxon-name-part> <tp:taxon-name-part taxon-name-part-type="species" reg="irregularis">irregularis</tp:taxon-name-part></tp:taxon-name><comment>Wesmael, 1838: 101; <xref ref-type="bibr" rid="B121">Shenefelt 1975</xref>: 1255 (as synonym of <tp:taxon-name><tp:taxon-name-part taxon-name-part-type="genus" reg="Aleiodes">A.</tp:taxon-name-part> <tp:taxon-name-part taxon-name-part-type="species" reg="unipunctator">unipunctator</tp:taxon-name-part></tp:taxon-name>); <xref ref-type="bibr" rid="B83">Papp 1985a</xref>: 163 (id.) [examined].</comment></tp:nomenclature-citation><tp:nomenclature-citation><tp:taxon-name>
                  <tp:taxon-name-part taxon-name-part-type="genus" reg="Rhogas">Rhogas</tp:taxon-name-part> <tp:taxon-name-part taxon-name-part-type="species" reg="unipunctator">unipunctator</tp:taxon-name-part> <tp:taxon-name-part taxon-name-part-type="infraspecific-rank">ab.</tp:taxon-name-part> <tp:taxon-name-part taxon-name-part-type="aberration" reg="nigrescens">nigrescens</tp:taxon-name-part></tp:taxon-name><comment>Hellén, 1927: 23; <xref ref-type="bibr" rid="B121">Shenefelt 1975</xref>: 1255 (excluded name).</comment></tp:nomenclature-citation></tp:nomenclature-citation-list></tp:nomenclature><tp:treatment-sec sec-type="type material" id="SECID0EPNCO"><title>Type material.</title><p>Holotype of <italic><tp:taxon-name><tp:taxon-name-part taxon-name-part-type="genus" reg="Aleiodes">A.</tp:taxon-name-part> <tp:taxon-name-part taxon-name-part-type="species" reg="unipunctator">unipunctator</tp:taxon-name-part></tp:taxon-name></italic>, ♂ (<named-content xmlns:xlink="http://www.w3.org/1999/xlink" content-type="dwc:institutional_code" xlink:type="simple">ZMUU</named-content>) with holotype label by CvA. Holotype of <italic><tp:taxon-name><tp:taxon-name-part taxon-name-part-type="genus" reg="Aleiodes">A.</tp:taxon-name-part> <tp:taxon-name-part taxon-name-part-type="species" reg="ductor">ductor</tp:taxon-name-part></tp:taxon-name></italic>, ♂ (<named-content xmlns:xlink="http://www.w3.org/1999/xlink" content-type="dwc:institutional_code" xlink:type="simple">ZMUU</named-content>), “α”, “<italic>Rhogas ductor</italic> Thbg”, “Uppsala Univ. Zool Mus., Thunbergsaml. Nr. 25332, <italic>Ichneumon ductor</italic> Sv. Type”. Holotype of <italic><tp:taxon-name><tp:taxon-name-part taxon-name-part-type="genus" reg="Aleiodes">A.</tp:taxon-name-part> <tp:taxon-name-part taxon-name-part-type="species" reg="irregularis">irregularis</tp:taxon-name-part></tp:taxon-name></italic>, ♂ (<abbrev xmlns:xlink="http://www.w3.org/1999/xlink" content-type="institution" xlink:title="Koninklijk Belgisch Instituut voor Natuurwetenschappen, Brussels" id="ABBRID0EKPCO" xlink:type="simple">KBIN</abbrev>), “[<bold>Belgium</bold>], 11 Juin, Brig.”, “<italic>A. irregularis</italic> ♂ mihi 5”, “dét. C. Wesmael”, “Belgique, Bruxelles/teste Papp J., 1983”, “Holotype”, “<italic>Aleiodes irregularis</italic> Wesm., 1838, ♂, Papp, 1983”, “<italic>Aleiodes unipunctator</italic> Thb. ♂, det. Papp J., 1984”.</p></tp:treatment-sec><tp:treatment-sec sec-type="material" id="SECID0EXPCO"><title>Additional material.</title><p>Austria, Belgium, British Isles (England: V.C.s 1, 3, 5, 6, 8, 15, 16, 17, 18, 20, 21, 23, 25, 26, 27, 28, 29, 32, 33, 40, 53, 55, 58, 59, 63, 64, 65, 66, 69; Wales: V.C.s 35, 52 ; Scotland: V.C.s 72, 75, 76, 77, 79, 80, 82, 83, 85, 86, 87, 88, 89, 90, 91, 95, 96, 97, 98, 99, 100, 101, 103, 105, 108, 109, 110, 111, 112; Ireland: V.C.s H5, H19, H20, H21, H22, H28, H30), Bulgaria, Czech Republic, Denmark, Finland, Germany, Greece (mainland, Corfu), Hungary, Italy, Montenegro, Netherlands (DR: Wijster; Borger; GE: Nunspeet; Kemperberg, NB: Bergen op Zoom, ZH: Arkel; Melissant; Oostvoorne; ZE: Oostkapelle), Norway, Romania, Russia, Sweden, [Kazakhstan, Tadzhikistan, W. Caucasus]. Specimens in <abbrev xmlns:xlink="http://www.w3.org/1999/xlink" xlink:title="A.A. Allen Collection, Dawlish" id="ABBRID0E4PCO" xlink:type="simple">AAC</abbrev>, <abbrev xmlns:xlink="http://www.w3.org/1999/xlink" xlink:title="A. Lozan Collection, Institute of Entomology, České Budĕjovice" id="ABBRID0EBQCO" xlink:type="simple">ALC</abbrev>, <named-content xmlns:xlink="http://www.w3.org/1999/xlink" content-type="dwc:institutional_code" xlink:type="simple">ZJUH</named-content>, <abbrev xmlns:xlink="http://www.w3.org/1999/xlink" content-type="institution" xlink:title="Oberösterreichisches Landesmuseum, Biologiezentrum, Linz" id="ABBRID0ENQCO" xlink:type="simple">BZL</abbrev>, <named-content xmlns:xlink="http://www.w3.org/1999/xlink" content-type="dwc:institutional_code" xlink:type="simple">CNC</named-content>, <named-content xmlns:xlink="http://www.w3.org/1999/xlink" content-type="dwc:institutional_code" xlink:type="simple">FMNH</named-content>, <abbrev xmlns:xlink="http://www.w3.org/1999/xlink" xlink:title="H. Haraldseide Collection" id="ABBRID0ECRCO" xlink:type="simple">HHC</abbrev>, <abbrev xmlns:xlink="http://www.w3.org/1999/xlink" xlink:title="H. Schnee Collection" id="ABBRID0EGRCO" xlink:type="simple">HSC</abbrev>, <abbrev xmlns:xlink="http://www.w3.org/1999/xlink" xlink:title="I. Kakko Collection" id="ABBRID0EKRCO" xlink:type="simple">IKC</abbrev>, <named-content xmlns:xlink="http://www.w3.org/1999/xlink" content-type="dwc:institutional_code" xlink:type="simple">OUM</named-content>, <named-content xmlns:xlink="http://www.w3.org/1999/xlink" content-type="dwc:institutional_code" xlink:type="simple">MMUM</named-content>, <abbrev xmlns:xlink="http://www.w3.org/1999/xlink" xlink:title="M. Riedel Collection" id="ABBRID0E5RCO" xlink:type="simple">MRC</abbrev>, <abbrev xmlns:xlink="http://www.w3.org/1999/xlink" xlink:title="M. Schwarz Collection, Linz" id="ABBRID0ECSCO" xlink:type="simple">MSC</abbrev>, <abbrev xmlns:xlink="http://www.w3.org/1999/xlink" xlink:title="Museo de Storia Naturale, Venice" id="ABBRID0EGSCO" xlink:type="simple">MSNV</abbrev>, <named-content xmlns:xlink="http://www.w3.org/1999/xlink" content-type="dwc:institutional_code" xlink:type="simple">MTMA</named-content>, <named-content xmlns:xlink="http://www.w3.org/1999/xlink" content-type="dwc:institutional_code" xlink:type="simple">NMI</named-content>, <named-content xmlns:xlink="http://www.w3.org/1999/xlink" content-type="dwc:institutional_code" xlink:type="simple">NMS</named-content>, <abbrev xmlns:xlink="http://www.w3.org/1999/xlink" content-type="institution" xlink:title="Naturalis Biodiversity Center, Leiden" id="ABBRID0ECTCO" xlink:type="simple">RMNH</abbrev>, <abbrev xmlns:xlink="http://www.w3.org/1999/xlink" content-type="institution" xlink:title="Senkenberg Deutches Entomologisches Institut, Müncheberg" id="ABBRID0EHTCO" xlink:type="simple">SDEI</abbrev>, <named-content xmlns:xlink="http://www.w3.org/1999/xlink" content-type="dwc:institutional_code" xlink:type="simple">UMZC</named-content>, <abbrev xmlns:xlink="http://www.w3.org/1999/xlink" content-type="institution" xlink:title="Department of Biology and Ecology, University of Niš, Serbia" id="ABBRID0EUTCO" xlink:type="simple">UNS</abbrev>, <named-content xmlns:xlink="http://www.w3.org/1999/xlink" content-type="dwc:institutional_code" xlink:type="simple">UWIM</named-content>, <named-content xmlns:xlink="http://www.w3.org/1999/xlink" content-type="dwc:institutional_code" xlink:type="simple">ZMUU</named-content>, <named-content xmlns:xlink="http://www.w3.org/1999/xlink" content-type="dwc:institutional_code" xlink:type="simple">ZSSM</named-content>.</p></tp:treatment-sec><tp:treatment-sec sec-type="Molecular data" id="SECID0ERUCO"><title>Molecular data.</title><p>MRS211 (UK), MRS221 (Germany), MRS354 (UK), MRS893 (UK).</p></tp:treatment-sec><tp:treatment-sec sec-type="biology" id="SECID0EWUCO"><title>Biology.</title><p>Univoltine, flying from May to August. Reared from the noctuids <italic><tp:taxon-name><tp:taxon-name-part taxon-name-part-type="genus" reg="Apamea">Apamea</tp:taxon-name-part> <tp:taxon-name-part taxon-name-part-type="species" reg="unanimis">unanimis</tp:taxon-name-part></tp:taxon-name></italic> (Hübner) (23 [1 <named-content xmlns:xlink="http://www.w3.org/1999/xlink" content-type="dwc:institutional_code" xlink:type="simple">ZJUH</named-content>, 1 <named-content xmlns:xlink="http://www.w3.org/1999/xlink" content-type="dwc:institutional_code" xlink:type="simple">FMNH</named-content>, 1 <named-content xmlns:xlink="http://www.w3.org/1999/xlink" content-type="dwc:institutional_code" xlink:type="simple">NRS</named-content>, 1 <named-content xmlns:xlink="http://www.w3.org/1999/xlink" content-type="dwc:institutional_code" xlink:type="simple">MTMA</named-content>]; M.R. Shaw), <italic><tp:taxon-name><tp:taxon-name-part taxon-name-part-type="genus" reg="Apamea">Apamea</tp:taxon-name-part> <tp:taxon-name-part taxon-name-part-type="species" reg="crenata">crenata</tp:taxon-name-part></tp:taxon-name></italic> (Hufnagel) (2:1, <named-content xmlns:xlink="http://www.w3.org/1999/xlink" content-type="dwc:institutional_code" xlink:type="simple">ZJUH</named-content>; G.T. Lyle), <tp:taxon-name><tp:taxon-name-part taxon-name-part-type="genus" reg="Apamea">Apamea</tp:taxon-name-part> <tp:taxon-name-part taxon-name-part-type="uncertainty-rank">?</tp:taxon-name-part> <tp:taxon-name-part taxon-name-part-type="species" reg="sordens">sordens</tp:taxon-name-part></tp:taxon-name> (Hufnagel) (3:1; K.P. Bland), and from mummies compatible with <italic><tp:taxon-name><tp:taxon-name-part taxon-name-part-type="genus" reg="Apamea">Apamea</tp:taxon-name-part></tp:taxon-name></italic> spp. (8). These closely related hosts all live in the shoots or leaf sheaths of <tp:taxon-name><tp:taxon-name-part taxon-name-part-type="family">Poaceae</tp:taxon-name-part></tp:taxon-name>. The large number reared from <italic><tp:taxon-name><tp:taxon-name-part taxon-name-part-type="genus" reg="Apamea">A.</tp:taxon-name-part> <tp:taxon-name-part taxon-name-part-type="species" reg="unanimis">unanimis</tp:taxon-name-part></tp:taxon-name></italic> may be at least partly the result of a sampling bias, as the larvae of that species are so readily detected and collected when feeding on <italic><tp:taxon-name><tp:taxon-name-part taxon-name-part-type="genus" reg="Phalaris">Phalaris</tp:taxon-name-part></tp:taxon-name></italic>. The winter is passed in the relatively slender brown mummy, which is nearly cylindrical and only weakly keeled laterally (Fig. <xref ref-type="fig" rid="F117">794</xref>). It probably usually forms at or below soil level and is rather weakly contracted at the head end (which is bent sideways in a high proportion of cases), with the thinly silken cocoon occupying abdominal segments (2–)3–8. This species is widespread and often abundant, especially in rank or damp grassland habitats, in the northern part of its range.</p></tp:treatment-sec><tp:treatment-sec sec-type="diagnosis" id="SECID0EJYCO"><title>Diagnosis.</title><p>Maximum width of hypoclypeal depression 0.5–0.6 × minimum width of face (Fig. <xref ref-type="fig" rid="F118">802</xref>); OOL of ♀ approx. 0.8 × as long as diameter of posterior ocellus and mainly granulate mixed with some punctures (Fig. <xref ref-type="fig" rid="F118">803</xref>); ventral margin of clypeus thick, not protruding in lateral view (Fig. <xref ref-type="fig" rid="F118">804</xref>); mesoscutal lobes finely granulate-punctulate and matt; precoxal area comparatively narrow and moderately rugose medially; marginal cell of fore wing of ♀ ending rather close to wing apex (Fig. <xref ref-type="fig" rid="F118">795</xref>); vein 1-CU1 of fore wing 0.4–0.5 × as long as vein 2-CU1 (Fig. <xref ref-type="fig" rid="F118">795</xref>); hind tarsal claws rather robust and only brownish setose (Fig. <xref ref-type="fig" rid="F118">807</xref>); 1<sup>st</sup> tergite rather slender basally (Fig. <xref ref-type="fig" rid="F118">798</xref>); whole 4<sup>th</sup> and part of 3<sup>rd</sup> metasomal tergite smooth and very glossy (Fig. <xref ref-type="fig" rid="F118">798</xref>); labial palp yellowish brown or brown; basal half of hind tibia pale yellowish or ivory, at least inner side contrasting with reddish or dark brown colour of basal half of hind femur (usually less pronounced in ♂), and its apex dark brown or black; 4<sup>th</sup> and 5<sup>th</sup> tergites black; wings rather slender and their membrane subhyaline.</p></tp:treatment-sec><tp:treatment-sec sec-type="description" id="SECID0EZZCO"><title>Description.</title><p>Redescribed ♀ (<abbrev xmlns:xlink="http://www.w3.org/1999/xlink" content-type="institution" xlink:title="Naturalis Biodiversity Center, Leiden" id="ABBRID0E6ZCO" xlink:type="simple">RMNH</abbrev>) from Sweden (Storbacken). Length of fore wing 5.8 mm, of body 5.7 mm.</p><p><bold><italic>Head.</italic></bold> Antennal segments of ♀ 50, length of antenna 1.2 × fore wing, its subapical segments rather robust; frons largely smooth anteriorly (except some fine sculpture) and densely rugulose posteriorly; OOL 0.8 × diameter of posterior ocellus, granulate with some punctures and matt; vertex granulate with some rugulosity and rather dull; clypeus coarsely punctate; ventral margin of clypeus thick and not protruding forwards (Fig. <xref ref-type="fig" rid="F118">804</xref>); width of hypoclypeal depression 0.6 × minimum width of face (Fig. <xref ref-type="fig" rid="F118">802</xref>); length of eye 1.7 × temple in dorsal view (Fig. <xref ref-type="fig" rid="F118">803</xref>); vertex behind stemmaticum rugulose-granulate; clypeus near lower level of eyes; length of malar space 0.25 × length of eye in lateral view.</p><p><bold><italic>Mesosoma.</italic></bold> Mesoscutal lobes moderately punctate and interspaces distinctly granulate, with satin sheen; precoxal area of mesopleuron moderately rugose medially, sparsely punctulate posteriorly as surroundings of precoxal area; scutellum rather sparsely punctate, but medio-posteriorly rugulose, shiny; propodeum rather convex and moderately rugose, medio-longitudinal carina complete, and no protruding carinae laterally.</p><p><bold><italic>Wings.</italic></bold> Fore wing: r 0.3 × 3-SR (Fig. <xref ref-type="fig" rid="F118">795</xref>); 1-CU1 narrow and horizontal, 0.4 × 2-CU1; r-m 0.5 × 3-SR; 2<sup>nd</sup> submarginal cell medium-sized and 1<sup>st</sup> subdiscal cell slender (Fig. <xref ref-type="fig" rid="F118">795</xref>); cu-a nearly vertical, straight; 1-M slightly curved posteriorly; 1-SR narrow posteriorly and widened anteriorly; surroundings of M+CU1, 1-M and 1-CU1 largely setose. Hind wing: basal half of marginal cell slightly wider and its apical half distinctly gradually widened, its apical width 2.2 × width at level of hamuli (Fig. <xref ref-type="fig" rid="F118">795</xref>); 2-SC+R short longitudinal; m-cu indistinct; M+CU:1-M = 4:3; 1r-m 0.7 × 1-M.</p><p><bold><italic>Legs.</italic></bold> Tarsal claws yellowish bristly setose, without distinct pecten (Fig. <xref ref-type="fig" rid="F118">807</xref>); hind coxa largely distinctly punctate; hind trochantellus robust; length of hind femur and basitarsus 4.0 and 6.3 × their width, respectively; length of inner hind spur 0.5 × hind basitarsus.</p><p><bold><italic>Metasoma.</italic></bold> First tergite rather flattened, 1.2 × as long as wide apically; 1<sup>st</sup> and 2<sup>nd</sup> tergites with distinct medio-longitudinal carina and longitudinally striate; medio-basal area of 2<sup>nd</sup> tergite wide triangular and short (Fig. <xref ref-type="fig" rid="F118">798</xref>); 2<sup>nd</sup> suture rather deep and finely crenulate; 3<sup>rd</sup> tergite nearly entirely smooth and strongly shiny, as remainder of metasoma; 4<sup>th</sup> and apical half of 3<sup>rd</sup> tergite without sharp lateral crease; ovipositor sheath wide, with rather long setae and apically truncate (Fig. <xref ref-type="fig" rid="F117">793</xref>).</p><p><bold><italic>Colour.</italic></bold> Black; pronotum dorso-posteriorly, telotarsi largely, hind tarsus, apical half of hind tibia, pterostigma (except paler extreme base), most veins and apical fifth of 2<sup>nd</sup> tergite dark brown; palpi brown; tegulae and basal half of hind tibia pale yellowish; apical third of 1<sup>st</sup> tergite and 2<sup>nd</sup> tergite (except apically) and remainder of legs, orange brown; wing membrane subhyaline.</p><p><bold><italic>Variation.</italic></bold> Propodeum and pronotum sometimes weakly marked with orange. One male seen with vein r-m of fore wing absent. Antennal segments: ♀ 47(1), 48(7), 49(12), 50(21), 51(26), 52(40), 53(40), 54(15), 55(5), 56(3), 57(1); ♂ 47(1), 48(1), 49(1), 50(8), 51(7), 52(22), 53(27), 54(34), 55(35), 56(21), 57(6), 58(8), 59(1). On average males have ca one to two more antennal segments than females. Male is very similar with apical tergites type 2, setae rather sparse and fringe short (Figs <xref ref-type="fig" rid="F119">809</xref>, <xref ref-type="fig" rid="F119">810</xref>). Melanistic females and males occur, metasoma entirely blackish or with only apex of 1<sup>st</sup> tergite narrowly and 2<sup>nd</sup> tergite medially and antero-laterally dark orange; clypeus reddish brown or blackish; apex of hind femur often somewhat infuscate.</p></tp:treatment-sec><tp:treatment-sec sec-type="distribution" id="SECID0E44CO"><title>Distribution.</title><p>Austria, British Isles (England, Wales, Scotland, Ireland), Bulgaria, Czech Republic, *Denmark, Finland, Germany, *Greece (mainland and Corfu), Hungary, Italy, *Kazakhstan, *Montenegro, Netherlands, Norway, *Romania, Russia (including W. Caucasus), Sweden, *Tadzhikistan.</p></tp:treatment-sec><tp:treatment-sec sec-type="New synonymy" id="SECID0EC5CO"><title>New synonymy.</title><p>Both male holotypes of <italic><tp:taxon-name><tp:taxon-name-part taxon-name-part-type="genus" reg="Ichneumon">I.</tp:taxon-name-part> <tp:taxon-name-part taxon-name-part-type="species" reg="unipunctator">unipunctator</tp:taxon-name-part></tp:taxon-name></italic> and <italic><tp:taxon-name><tp:taxon-name-part taxon-name-part-type="genus" reg="Ichneumon">I.</tp:taxon-name-part> <tp:taxon-name-part taxon-name-part-type="species" reg="ductor">ductor</tp:taxon-name-part></tp:taxon-name></italic> are preserved in the Thunberg collection, but are severely damaged. From the holotype of <italic><tp:taxon-name><tp:taxon-name-part taxon-name-part-type="genus" reg="Aleiodes">A.</tp:taxon-name-part> <tp:taxon-name-part taxon-name-part-type="species" reg="ductor">ductor</tp:taxon-name-part></tp:taxon-name></italic> only the head, fore coxa, mesoscutum and metasoma remain (Roman, 1912). The holotype of <italic><tp:taxon-name><tp:taxon-name-part taxon-name-part-type="genus" reg="Aleiodes">A.</tp:taxon-name-part> <tp:taxon-name-part taxon-name-part-type="species" reg="unipunctator">unipunctator</tp:taxon-name-part></tp:taxon-name></italic> has the head and the metasoma separately glued on a card and the mesosoma is still attached to the pin. Judging from these remnants (especially the mainly smooth and very shiny 3<sup>rd</sup> tergite, the wide hypoclypeal depression (0.6 × minimum width of face) and the coriaceous vertex), it is obvious that both belong to the same species. Consequently, <italic><tp:taxon-name><tp:taxon-name-part taxon-name-part-type="genus" reg="Aleiodes">A.</tp:taxon-name-part> <tp:taxon-name-part taxon-name-part-type="species" reg="ductor">ductor</tp:taxon-name-part></tp:taxon-name></italic> (Thunberg) is synonymised with <italic><tp:taxon-name><tp:taxon-name-part taxon-name-part-type="genus" reg="Aleiodes">A.</tp:taxon-name-part> <tp:taxon-name-part taxon-name-part-type="species" reg="unipunctator">unipunctator</tp:taxon-name-part></tp:taxon-name></italic> (Thunberg) (syn. nov.). <italic><tp:taxon-name><tp:taxon-name-part taxon-name-part-type="genus" reg="Aleiodes">Aleiodes</tp:taxon-name-part> <tp:taxon-name-part taxon-name-part-type="species" reg="ductor">ductor</tp:taxon-name-part></tp:taxon-name></italic> auctt. is divided among <italic><tp:taxon-name><tp:taxon-name-part taxon-name-part-type="genus" reg="Aleiodes">A.</tp:taxon-name-part> <tp:taxon-name-part taxon-name-part-type="species" reg="pallidicornis">pallidicornis</tp:taxon-name-part></tp:taxon-name></italic> (Herrich-Schäffer, 1838) (N and C European populations) and <italic><tp:taxon-name><tp:taxon-name-part taxon-name-part-type="genus" reg="Aleiodes">A.</tp:taxon-name-part> <tp:taxon-name-part taxon-name-part-type="species" reg="apicalis">apicalis</tp:taxon-name-part></tp:taxon-name></italic> (Brullé, 1832) (Mediterranean and southern C European populations).</p><fig id="F117" position="float" orientation="portrait"><object-id xmlns:xlink="http://www.w3.org/1999/xlink" content-type="doi" xlink:type="simple">10.3897/zookeys.919.39642.figures792-794</object-id><object-id xmlns:xlink="http://www.w3.org/1999/xlink" content-type="arpha" xlink:type="simple">BA2D35E3-C873-5AD5-95B2-CE577D30A360</object-id><label>Figures 792–794.</label><caption><p><italic><tp:taxon-name><tp:taxon-name-part taxon-name-part-type="genus" reg="Aleiodes">Aleiodes</tp:taxon-name-part> <tp:taxon-name-part taxon-name-part-type="species" reg="unipunctator">unipunctator</tp:taxon-name-part></tp:taxon-name></italic> (Thunberg), ♀, England, Fletcher Moss <bold>792</bold> habitus lateral <bold>793</bold> ovipositor sheath lateral <bold>794</bold> mummy of <italic><tp:taxon-name><tp:taxon-name-part taxon-name-part-type="genus" reg="Apamea">Apamea</tp:taxon-name-part> <tp:taxon-name-part taxon-name-part-type="species" reg="unanimis">unanimis</tp:taxon-name-part></tp:taxon-name></italic> Hübner.</p></caption><graphic xmlns:xlink="http://www.w3.org/1999/xlink" xlink:href="zookeys-919-001-g117.jpg" position="float" orientation="portrait" xlink:type="simple" id="oo_390162.jpg"><uri content-type="original_file" xlink:type="simple">https://binary.pensoft.net/fig/390162</uri></graphic></fig><fig id="F118" position="float" orientation="portrait"><object-id xmlns:xlink="http://www.w3.org/1999/xlink" content-type="doi" xlink:type="simple">10.3897/zookeys.919.39642.figures795-807</object-id><object-id xmlns:xlink="http://www.w3.org/1999/xlink" content-type="arpha" xlink:type="simple">91FB4AA9-CBFA-5C83-81A5-87C52817F0C0</object-id><label>Figures 795–807.</label><caption><p><italic><tp:taxon-name><tp:taxon-name-part taxon-name-part-type="genus" reg="Aleiodes">Aleiodes</tp:taxon-name-part> <tp:taxon-name-part taxon-name-part-type="species" reg="unipunctator">unipunctator</tp:taxon-name-part></tp:taxon-name></italic> (Thunberg), ♀, England, Fletcher Moss <bold>795</bold> wings <bold>796</bold> mesosoma lateral <bold>797</bold> mesosoma dorsal <bold>798</bold> metasoma dorsal <bold>799</bold> fore femur lateral <bold>800</bold> hind femur lateral <bold>801</bold> antenna <bold>802</bold> head anterior <bold>803</bold> head dorsal <bold>804</bold> head lateral <bold>805</bold> base of antenna <bold>806</bold> apex of antenna <bold>807</bold> inner hind tarsal claw lateral.</p></caption><graphic xmlns:xlink="http://www.w3.org/1999/xlink" xlink:href="zookeys-919-001-g118.jpg" position="float" orientation="portrait" xlink:type="simple" id="oo_390163.jpg"><uri content-type="original_file" xlink:type="simple">https://binary.pensoft.net/fig/390163</uri></graphic></fig><fig id="F119" position="float" orientation="portrait"><object-id xmlns:xlink="http://www.w3.org/1999/xlink" content-type="doi" xlink:type="simple">10.3897/zookeys.919.39642.figures808-812</object-id><object-id xmlns:xlink="http://www.w3.org/1999/xlink" content-type="arpha" xlink:type="simple">11FC92CF-9568-5FE1-B32F-5BA260E837E8</object-id><label>Figures 808–812.</label><caption><p><italic><tp:taxon-name><tp:taxon-name-part taxon-name-part-type="genus" reg="Aleiodes">Aleiodes</tp:taxon-name-part> <tp:taxon-name-part taxon-name-part-type="species" reg="unipunctator">unipunctator</tp:taxon-name-part></tp:taxon-name></italic> (Thunberg), ♂, Scotland, Edinburgh, but 808 Sweden, Särö-Hamra <bold>808</bold> habitus lateral <bold>809</bold> apex of metasoma dorsal <bold>810</bold> apex of metasoma lateral <bold>811</bold> head dorsal <bold>812</bold> base of antenna.</p></caption><graphic xmlns:xlink="http://www.w3.org/1999/xlink" xlink:href="zookeys-919-001-g119.jpg" position="float" orientation="portrait" xlink:type="simple" id="oo_390164.jpg"><uri content-type="original_file" xlink:type="simple">https://binary.pensoft.net/fig/390164</uri></graphic></fig></tp:treatment-sec><ref-list><ref id="B121"><mixed-citation xmlns:xlink="http://www.w3.org/1999/xlink" xlink:type="simple"><person-group><name name-style="western"><surname>Shenefelt</surname><given-names>RD</given-names></name></person-group> (<year>1975</year>) <article-title><tp:taxon-name><tp:taxon-name-part taxon-name-part-type="family">Braconidae</tp:taxon-name-part></tp:taxon-name> 8. <tp:taxon-name><tp:taxon-name-part taxon-name-part-type="subfamily">Exothecinae</tp:taxon-name-part></tp:taxon-name>, <tp:taxon-name><tp:taxon-name-part taxon-name-part-type="subfamily">Rogadinae</tp:taxon-name-part></tp:taxon-name>.</article-title><source>Hymenopterorum Catalogus (nova editio)</source><volume>12</volume>: <fpage>1115</fpage>–<lpage>1262</lpage>.</mixed-citation></ref><ref id="B156"><mixed-citation xmlns:xlink="http://www.w3.org/1999/xlink" xlink:type="simple"><person-group><name name-style="western"><surname>Zaykov</surname><given-names>AN</given-names></name></person-group> (<year>1980c</year>) Contribution to the braconid fauna of Bulgaria (<tp:taxon-name><tp:taxon-name-part taxon-name-part-type="order">Hymenoptera</tp:taxon-name-part></tp:taxon-name>, <tp:taxon-name><tp:taxon-name-part taxon-name-part-type="family">Braconidae</tp:taxon-name-part></tp:taxon-name>). Travaux scientifiques d’Université de Plovdiv “Paissi Hilendarski”, Biologie 16(4) [1978]: 227–234. [in Bulgarian with English summary]</mixed-citation></ref><ref id="B56"><mixed-citation xmlns:xlink="http://www.w3.org/1999/xlink" xlink:type="simple"><person-group><name name-style="western"><surname>Jakimavicius</surname><given-names>AB</given-names></name></person-group> (<year>1974</year>) <article-title>Species of braconids new for the fauna of the Lithuanian SSR (Hym., <tp:taxon-name><tp:taxon-name-part taxon-name-part-type="family">Braconidae</tp:taxon-name-part></tp:taxon-name>).</article-title><source>Trudy Akademii Nauk Litovskoi SSR B</source><volume>2</volume>(<issue>66</issue>): <fpage>93</fpage>–<lpage>102</lpage>.</mixed-citation></ref><ref id="B137"><mixed-citation xmlns:xlink="http://www.w3.org/1999/xlink" xlink:type="simple"><person-group><name name-style="western"><surname>Tobias</surname><given-names>VI</given-names></name></person-group> (<year>1976</year>) <article-title>Braconids of the Caucasus (<tp:taxon-name><tp:taxon-name-part taxon-name-part-type="order">Hymenoptera</tp:taxon-name-part></tp:taxon-name>, <tp:taxon-name><tp:taxon-name-part taxon-name-part-type="family">Braconidae</tp:taxon-name-part></tp:taxon-name>).</article-title><source>Opredeliteli po Faune SSSR</source><volume>110</volume>: <fpage>1</fpage>–<lpage>286</lpage>. [in Russian]</mixed-citation></ref><ref id="B138"><mixed-citation xmlns:xlink="http://www.w3.org/1999/xlink" xlink:type="simple"><person-group><name name-style="western"><surname>Tobias</surname><given-names>VI</given-names></name></person-group> (<year>1986</year>) <article-title><tp:taxon-name><tp:taxon-name-part taxon-name-part-type="subfamily">Rogadinae</tp:taxon-name-part></tp:taxon-name>: 72–85.</article-title> In: <person-group><name name-style="western"><surname>Medvedev</surname><given-names>GS</given-names></name></person-group> (<role>Ed.</role>) <issue-title>Opredelitel Nasekomych Evrospeiskoi Tsasti SSSR 3, Peredpontdatokrylye 4.</issue-title><source>Opredeliteli po Faune SSSR</source><volume>145</volume>: <fpage>1</fpage>–<lpage>501</lpage>. [Translation (1995): 512–588. Lebanon, U.S.<tp:taxon-name><tp:taxon-name-part taxon-name-part-type="genus">A.</tp:taxon-name-part></tp:taxon-name>]</mixed-citation></ref><ref id="B83"><mixed-citation xmlns:xlink="http://www.w3.org/1999/xlink" xlink:type="simple"><person-group><name name-style="western"><surname>Papp</surname><given-names>J</given-names></name></person-group> (<year>1985a</year>) <article-title>Contributions to the Braconid fauna of Hungary, VII. <tp:taxon-name><tp:taxon-name-part taxon-name-part-type="subfamily">Rogadinae</tp:taxon-name-part></tp:taxon-name> (<tp:taxon-name><tp:taxon-name-part taxon-name-part-type="order">Hymenoptera</tp:taxon-name-part></tp:taxon-name>: <tp:taxon-name><tp:taxon-name-part taxon-name-part-type="family">Braconidae</tp:taxon-name-part></tp:taxon-name>).</article-title><source>Folia Entomologica Hungarica</source><volume>46</volume>: <fpage>143</fpage>–<lpage>164</lpage>.</mixed-citation></ref><ref id="B88"><mixed-citation xmlns:xlink="http://www.w3.org/1999/xlink" xlink:type="simple"><person-group><name name-style="western"><surname>Papp</surname><given-names>J</given-names></name></person-group> (<year>1991a</year>) <article-title>Parasitic wasps of the superfamily <tp:taxon-name><tp:taxon-name-part taxon-name-part-type="superfamily">Ichneumonoidea</tp:taxon-name-part></tp:taxon-name>. <tp:taxon-name><tp:taxon-name-part taxon-name-part-type="family">Braconidae</tp:taxon-name-part></tp:taxon-name>. 18. <tp:taxon-name><tp:taxon-name-part taxon-name-part-type="subfamily">Doryctinae</tp:taxon-name-part></tp:taxon-name>. 19. <tp:taxon-name><tp:taxon-name-part taxon-name-part-type="subfamily">Rogadinae</tp:taxon-name-part></tp:taxon-name>.</article-title><source>Magyarorszag Allatvilaga [Fauna Hungariae]</source><volume>167</volume>: <fpage>1</fpage>–<lpage>122</lpage>.</mixed-citation></ref><ref id="B7"><mixed-citation xmlns:xlink="http://www.w3.org/1999/xlink" xlink:type="simple"><person-group><name name-style="western"><surname>Belokobylskij</surname><given-names>SA</given-names></name></person-group> (<year>1996</year>) Contribution to the knowledge of braconid fauna of the subfamily <tp:taxon-name><tp:taxon-name-part taxon-name-part-type="subfamily">Rogadinae</tp:taxon-name-part></tp:taxon-name> (<tp:taxon-name><tp:taxon-name-part taxon-name-part-type="order">Hymenoptera</tp:taxon-name-part></tp:taxon-name>, <tp:taxon-name><tp:taxon-name-part taxon-name-part-type="family">Braconidae</tp:taxon-name-part></tp:taxon-name>) of Russian Far East and Eastern Siberia. Part 1. Far Eastern Entomologist 27–28: 1–12.</mixed-citation></ref><ref id="B92"><mixed-citation xmlns:xlink="http://www.w3.org/1999/xlink" xlink:type="simple"><person-group><name name-style="western"><surname>Papp</surname><given-names>J</given-names></name><name name-style="western"><surname>Rezbanyai-Reser</surname><given-names>L</given-names></name></person-group> (<year>1996</year>) <article-title>Contributions to the braconid fauna of Monte Generoso, Canton Ticino, southern Switzerland (<tp:taxon-name><tp:taxon-name-part taxon-name-part-type="order">Hymenoptera</tp:taxon-name-part></tp:taxon-name>: <tp:taxon-name><tp:taxon-name-part taxon-name-part-type="family">Braconidae</tp:taxon-name-part></tp:taxon-name>).</article-title><source>Entomologische Berichte Luzern</source><volume>35</volume>: <fpage>59</fpage>–<lpage>134</lpage>.</mixed-citation></ref><ref id="B108"><mixed-citation xmlns:xlink="http://www.w3.org/1999/xlink" xlink:type="simple"><person-group><name name-style="western"><surname>Riedel</surname><given-names>M</given-names></name><name name-style="western"><surname>Hansen</surname><given-names>LO</given-names></name><name name-style="western"><surname>Berg</surname><given-names>Ø</given-names></name></person-group> (<year>2002</year>) <article-title><tp:taxon-name><tp:taxon-name-part taxon-name-part-type="family">Braconidae</tp:taxon-name-part></tp:taxon-name> (<tp:taxon-name><tp:taxon-name-part taxon-name-part-type="order">Hymenoptera</tp:taxon-name-part></tp:taxon-name>) of Norway, Part 1.</article-title><source>Norwegian Journal of Entomology</source><volume>49</volume>: <fpage>97</fpage>–<lpage>108</lpage>.</mixed-citation></ref><ref id="B8"><mixed-citation xmlns:xlink="http://www.w3.org/1999/xlink" xlink:type="simple"><person-group><name name-style="western"><surname>Belokobylskij</surname><given-names>SA</given-names></name></person-group> (<year>2000</year>) <article-title><tp:taxon-name><tp:taxon-name-part taxon-name-part-type="subfamily">Rogadinae</tp:taxon-name-part></tp:taxon-name>: 15–109.</article-title> In: <person-group><name name-style="western"><surname>Ler</surname><given-names>PA</given-names></name></person-group> (<role>Ed.</role>) <issue-title>Key to the insects of Russian Far East, vol. 4.</issue-title><source><tp:taxon-name><tp:taxon-name-part taxon-name-part-type="order">Neuropteroidea</tp:taxon-name-part></tp:taxon-name>, <tp:taxon-name><tp:taxon-name-part taxon-name-part-type="order">Mecoptera</tp:taxon-name-part></tp:taxon-name>, <tp:taxon-name><tp:taxon-name-part taxon-name-part-type="order">Hymenoptera</tp:taxon-name-part></tp:taxon-name>, pt</source><volume>4</volume>: <fpage>1</fpage>–<lpage>651</lpage>. Vladivostok.</mixed-citation></ref><ref id="B26"><mixed-citation xmlns:xlink="http://www.w3.org/1999/xlink" xlink:type="simple"><person-group><name name-style="western"><surname>Chen</surname><given-names>X-X</given-names></name><name name-style="western"><surname>He</surname><given-names>J-H</given-names></name></person-group> (<year>1997</year>) <article-title>Revision of the subfamily <tp:taxon-name><tp:taxon-name-part taxon-name-part-type="subfamily">Rogadinae</tp:taxon-name-part></tp:taxon-name> (<tp:taxon-name><tp:taxon-name-part taxon-name-part-type="order">Hymenoptera</tp:taxon-name-part></tp:taxon-name>: <tp:taxon-name><tp:taxon-name-part taxon-name-part-type="family">Braconidae</tp:taxon-name-part></tp:taxon-name>) from China.</article-title><source>Zoologische Verhandelingen, Leiden</source><volume>308</volume>: <fpage>1</fpage>–<lpage>187</lpage>.</mixed-citation></ref><ref id="B49"><mixed-citation xmlns:xlink="http://www.w3.org/1999/xlink" xlink:type="simple"><person-group><name name-style="western"><surname>He</surname><given-names>J-H</given-names></name><name name-style="western"><surname>Chen</surname><given-names>X-X</given-names></name><name name-style="western"><surname>Ma</surname><given-names>Y</given-names></name></person-group> (<year>2000</year>) <tp:taxon-name><tp:taxon-name-part taxon-name-part-type="order">Hymenoptera</tp:taxon-name-part></tp:taxon-name><tp:taxon-name><tp:taxon-name-part taxon-name-part-type="family">Braconidae</tp:taxon-name-part></tp:taxon-name>. Fauna Sinica. <tp:taxon-name><tp:taxon-name-part taxon-name-part-type="class">Insecta</tp:taxon-name-part></tp:taxon-name> 18: 1–757. Science Press, Beijing.</mixed-citation></ref><ref id="B105"><mixed-citation xmlns:xlink="http://www.w3.org/1999/xlink" xlink:type="simple"><person-group><name name-style="western"><surname>Rastegar</surname><given-names>J</given-names></name><name name-style="western"><surname>Sakenin</surname><given-names>H</given-names></name><name name-style="western"><surname>Khodaparast</surname><given-names>S</given-names></name><name name-style="western"><surname>Havaskary</surname><given-names>M</given-names></name></person-group> (<year>2012</year>) <article-title>On a collection of <tp:taxon-name><tp:taxon-name-part taxon-name-part-type="family">Braconidae</tp:taxon-name-part></tp:taxon-name> (<tp:taxon-name><tp:taxon-name-part taxon-name-part-type="order">Hymenoptera</tp:taxon-name-part></tp:taxon-name>) from East Azarbaijan and vicinity, Iran.</article-title><source>Calodema</source><volume>226</volume>: <fpage>1</fpage>–<lpage>4</lpage>.</mixed-citation></ref><ref id="B41"><mixed-citation xmlns:xlink="http://www.w3.org/1999/xlink" xlink:type="simple"><person-group><name name-style="western"><surname>Farahani</surname><given-names>S</given-names></name><name name-style="western"><surname>Talebi</surname><given-names>AA</given-names></name><name name-style="western"><surname>van Achterberg</surname><given-names>C</given-names></name><name name-style="western"><surname>Rakhshani</surname><given-names>E</given-names></name></person-group> (<year>2015</year>) <article-title>A review of the subfamily <tp:taxon-name><tp:taxon-name-part taxon-name-part-type="subfamily">Rogadinae</tp:taxon-name-part></tp:taxon-name> (<tp:taxon-name><tp:taxon-name-part taxon-name-part-type="order">Hymenoptera</tp:taxon-name-part></tp:taxon-name>: <tp:taxon-name><tp:taxon-name-part taxon-name-part-type="family">Braconidae</tp:taxon-name-part></tp:taxon-name>) from Iran.</article-title><source>Zootaxa</source><volume>3973</volume>(<issue>2</issue>): <fpage>227</fpage>–<lpage>250</lpage>. <ext-link xlink:type="simple" ext-link-type="doi" xlink:href="10.11646/zootaxa.3973.2.2">https://doi.org/10.11646/zootaxa.3973.2.2</ext-link></mixed-citation></ref><ref id="B23"><mixed-citation xmlns:xlink="http://www.w3.org/1999/xlink" xlink:type="simple"><person-group><name name-style="western"><surname>Čapek</surname><given-names>M</given-names></name><name name-style="western"><surname>Lukás</surname><given-names>J</given-names></name></person-group> (<year>1989</year>) <article-title><tp:taxon-name><tp:taxon-name-part taxon-name-part-type="suborder">Apocrita</tp:taxon-name-part></tp:taxon-name><tp:taxon-name><tp:taxon-name-part taxon-name-part-type="above-genus">Parasitica</tp:taxon-name-part></tp:taxon-name>, <tp:taxon-name><tp:taxon-name-part taxon-name-part-type="superfamily">Ichneumoidea</tp:taxon-name-part></tp:taxon-name>, <tp:taxon-name><tp:taxon-name-part taxon-name-part-type="family">Braconidae</tp:taxon-name-part></tp:taxon-name>.</article-title><source>Acta Faunistica Entomologica Musei Nationalis Pragae</source><volume>19</volume>: <fpage>27</fpage>–<lpage>44</lpage>.</mixed-citation></ref><ref id="B13"><mixed-citation xmlns:xlink="http://www.w3.org/1999/xlink" xlink:type="simple"><person-group><name name-style="western"><surname>Bergamasco</surname><given-names>P</given-names></name><name name-style="western"><surname>Pennacchio</surname><given-names>F</given-names></name><name name-style="western"><surname>Scaramozzino</surname><given-names>PL</given-names></name><name name-style="western"><surname>Tremblay</surname><given-names>E</given-names></name></person-group> (<year>1995</year>) <article-title><tp:taxon-name><tp:taxon-name-part taxon-name-part-type="order">Hymenoptera</tp:taxon-name-part></tp:taxon-name><tp:taxon-name><tp:taxon-name-part taxon-name-part-type="family">Braconidae</tp:taxon-name-part></tp:taxon-name>.</article-title><source>Checklist della Specie della Fauna Italiana</source><volume>95</volume>: <fpage>2</fpage>–<lpage>29</lpage>.</mixed-citation></ref><ref id="B77"><mixed-citation xmlns:xlink="http://www.w3.org/1999/xlink" xlink:type="simple"><person-group><name name-style="western"><surname>O’Connor</surname><given-names>JP</given-names></name><name name-style="western"><surname>Nash</surname><given-names>R</given-names></name><name name-style="western"><surname>van Achterberg</surname><given-names>C</given-names></name></person-group> (<year>1999</year>) <article-title>A catalogue of the Irish <tp:taxon-name><tp:taxon-name-part taxon-name-part-type="family">Braconidae</tp:taxon-name-part></tp:taxon-name> (<tp:taxon-name><tp:taxon-name-part taxon-name-part-type="order">Hymenoptera</tp:taxon-name-part></tp:taxon-name>: <tp:taxon-name><tp:taxon-name-part taxon-name-part-type="superfamily">Ichneumonoidea</tp:taxon-name-part></tp:taxon-name>).</article-title><source>Occasional Publication of the Irish Biogeographical Society</source><volume>4</volume>: <fpage>1</fpage>–<lpage>123</lpage>.</mixed-citation></ref><ref id="B43"><mixed-citation xmlns:xlink="http://www.w3.org/1999/xlink" xlink:type="simple"><person-group><name name-style="western"><surname>Fortier</surname><given-names>JC</given-names></name><name name-style="western"><surname>Shaw</surname><given-names>SR</given-names></name></person-group> (<year>1999</year>) <article-title>Cladistics of the <italic><tp:taxon-name><tp:taxon-name-part taxon-name-part-type="genus">Aleiodes</tp:taxon-name-part></tp:taxon-name></italic> lineage of the subfamily <tp:taxon-name><tp:taxon-name-part taxon-name-part-type="subfamily">Rogadinae</tp:taxon-name-part></tp:taxon-name> (<tp:taxon-name><tp:taxon-name-part taxon-name-part-type="order">Hymenoptera</tp:taxon-name-part></tp:taxon-name>: <tp:taxon-name><tp:taxon-name-part taxon-name-part-type="family">Braconidae</tp:taxon-name-part></tp:taxon-name>).</article-title><source>Journal of <tp:taxon-name><tp:taxon-name-part taxon-name-part-type="order">Hymenoptera</tp:taxon-name-part></tp:taxon-name> Research</source><volume>8</volume>(<issue>2</issue>): <fpage>204</fpage>–<lpage>237</lpage>.</mixed-citation></ref><ref id="B9"><mixed-citation xmlns:xlink="http://www.w3.org/1999/xlink" xlink:type="simple"><person-group><name name-style="western"><surname>Belokobylskij</surname><given-names>SA</given-names></name><name name-style="western"><surname>Taeger</surname><given-names>A</given-names></name></person-group> (<year>2001</year>) <article-title><tp:taxon-name><tp:taxon-name-part taxon-name-part-type="family">Braconidae</tp:taxon-name-part></tp:taxon-name>: 103–115.</article-title> In: <person-group><name name-style="western"><surname>Dathe</surname><given-names>HH</given-names></name><name name-style="western"><surname>Taeger</surname><given-names>A</given-names></name><name name-style="western"><surname>Blank</surname><given-names>SM</given-names></name></person-group> (<role>Eds</role>) <issue-title>Verzeichnis der Hautflügler Deutschlands (Entomofauna Germanica 4).</issue-title><source>Entomologische Nachrichten und Berichte (Dresden), Beiheft</source><volume>7</volume>: <fpage>1</fpage>–<lpage>178</lpage>.</mixed-citation></ref><ref id="B70"><mixed-citation xmlns:xlink="http://www.w3.org/1999/xlink" xlink:type="simple"><person-group><name name-style="western"><surname>Marsh</surname><given-names>PM</given-names></name><name name-style="western"><surname>Shaw</surname><given-names>SR</given-names></name></person-group> (<year>2001</year>) <article-title>Revision of North American <italic><tp:taxon-name><tp:taxon-name-part taxon-name-part-type="genus">Aleiodes</tp:taxon-name-part></tp:taxon-name></italic> Wesmael (Part 6): The <italic><tp:taxon-name><tp:taxon-name-part taxon-name-part-type="genus"/><tp:taxon-name-part taxon-name-part-type="species">gasterator</tp:taxon-name-part></tp:taxon-name></italic> (Jurine) and <italic><tp:taxon-name><tp:taxon-name-part taxon-name-part-type="genus"/><tp:taxon-name-part taxon-name-part-type="species">unipunctator</tp:taxon-name-part></tp:taxon-name></italic> (Thunberg) species-groups (<tp:taxon-name><tp:taxon-name-part taxon-name-part-type="order">Hymenoptera</tp:taxon-name-part></tp:taxon-name>: <tp:taxon-name><tp:taxon-name-part taxon-name-part-type="family">Braconidae</tp:taxon-name-part></tp:taxon-name>: <tp:taxon-name><tp:taxon-name-part taxon-name-part-type="subfamily">Rogadinae</tp:taxon-name-part></tp:taxon-name>).</article-title><source>Proceedings of the Entomological Society of Washington</source><volume>103</volume>(<issue>2</issue>): <fpage>291</fpage>–<lpage>307</lpage>.</mixed-citation></ref><ref id="B10"><mixed-citation xmlns:xlink="http://www.w3.org/1999/xlink" xlink:type="simple"><person-group><name name-style="western"><surname>Belokobylskij</surname><given-names>SA</given-names></name><name name-style="western"><surname>Taeger</surname><given-names>A</given-names></name><name name-style="western"><surname>van Achterberg</surname><given-names>C</given-names></name><name name-style="western"><surname>Haeselbarth</surname><given-names>E</given-names></name><name name-style="western"><surname>Riedel</surname><given-names>M</given-names></name></person-group> (<year>2003</year>) <article-title>Checklist of the <tp:taxon-name><tp:taxon-name-part taxon-name-part-type="family">Braconidae</tp:taxon-name-part></tp:taxon-name> (<tp:taxon-name><tp:taxon-name-part taxon-name-part-type="order">Hymenoptera</tp:taxon-name-part></tp:taxon-name>) of Germany.</article-title><source>Beiträge zur Entomologie</source><volume>53</volume>(<issue>2</issue>): <fpage>341</fpage>–<lpage>435</lpage>.</mixed-citation></ref><ref id="B152"><mixed-citation xmlns:xlink="http://www.w3.org/1999/xlink" xlink:type="simple"><person-group><name name-style="western"><surname>Zaldívar-Riverón</surname><given-names>A</given-names></name><name name-style="western"><surname>Butcher</surname><given-names>BA</given-names></name><name name-style="western"><surname>Shaw</surname><given-names>MR</given-names></name><name name-style="western"><surname>Quicke</surname><given-names>DLJ</given-names></name></person-group> (<year>2004</year>) <article-title>Comparative morphology of the venom apparatus in the braconid wasp subfamily <tp:taxon-name><tp:taxon-name-part taxon-name-part-type="subfamily">Rogadinae</tp:taxon-name-part></tp:taxon-name> (<tp:taxon-name><tp:taxon-name-part taxon-name-part-type="class">Insecta</tp:taxon-name-part></tp:taxon-name>, <tp:taxon-name><tp:taxon-name-part taxon-name-part-type="order">Hymenoptera</tp:taxon-name-part></tp:taxon-name>, <tp:taxon-name><tp:taxon-name-part taxon-name-part-type="family">Braconidae</tp:taxon-name-part></tp:taxon-name>) and related taxa.</article-title><source>Zoologica Scripta</source><volume>33</volume>(<issue>3</issue>): <fpage>223</fpage>–<lpage>237</lpage>. <ext-link xlink:type="simple" ext-link-type="doi" xlink:href="10.1111/j.0300-3256.2004.00144.x">https://doi.org/10.1111/j.0300-3256.2004.00144.x</ext-link></mixed-citation></ref><ref id="B97"><mixed-citation xmlns:xlink="http://www.w3.org/1999/xlink" xlink:type="simple"><person-group><name name-style="western"><surname>Papp</surname><given-names>J</given-names></name></person-group> (<year>2005</year>) <article-title>A checklist of the <tp:taxon-name><tp:taxon-name-part taxon-name-part-type="family">Braconidae</tp:taxon-name-part></tp:taxon-name> of Hungary (<tp:taxon-name><tp:taxon-name-part taxon-name-part-type="order">Hymenoptera</tp:taxon-name-part></tp:taxon-name>). Folia Entomologica Hungarica.</article-title><volume>66</volume>: <fpage>137</fpage>–<lpage>194</lpage>.</mixed-citation></ref><ref id="B65"><mixed-citation xmlns:xlink="http://www.w3.org/1999/xlink" xlink:type="simple"><person-group><name name-style="western"><surname>Lozan</surname><given-names>A</given-names></name><name name-style="western"><surname>Belokobylskij</surname><given-names>S</given-names></name><name name-style="western"><surname>van Achterberg</surname><given-names>C</given-names></name><name name-style="western"><surname>Monaghan</surname><given-names>M</given-names></name></person-group> (<year>2010</year>) Diversity and distribution of <tp:taxon-name><tp:taxon-name-part taxon-name-part-type="family">Braconidae</tp:taxon-name-part></tp:taxon-name>, a family of parasitoid wasps in the Central European peatbogs of South Bohemia, Czech Republic Journal of Insect Science 10: 16(1–21). <ext-link xlink:type="simple" ext-link-type="doi" xlink:href="10.1673/031.010.1601">https://doi.org/10.1673/031.010.1601</ext-link></mixed-citation></ref></ref-list></tp:taxon-treatment>
