# Supplementary material for: Revision of the western Palaearctic species of Aleiodes Wesmael (Hymenoptera, Braconidae, Rogadinae). Part 2: Revision of the A. apicalis group
Source: Zookeys. 2020 Mar 16;919:1–259. doi: 10.3897/zookeys.919.39642 (PMC7197265; doi:10.3897/zookeys.919.39642)
Supplement: XML Treatment for Aleiodes venustulus [file zookeys.919.39642-treatment43.xml]

<!DOCTYPE tp:taxon-treatment
  PUBLIC "-//TaxonX//DTD Taxonomic Treatment Publishing DTD v0 20100105//EN" "tax-treatment-NSO.dtd">
<tp:taxon-treatment xmlns:tp="http://www.plazi.org/taxpub"><tp:treatment-meta><kwd-group><label>Taxon classification</label><kwd><named-content xmlns:xlink="http://www.w3.org/1999/xlink" content-type="kingdom">Animalia</named-content></kwd><kwd><named-content xmlns:xlink="http://www.w3.org/1999/xlink" content-type="order">Hymenoptera</named-content></kwd><kwd><named-content xmlns:xlink="http://www.w3.org/1999/xlink" content-type="family">Braconidae</named-content></kwd></kwd-group><mixed-citation publication-type="journal"><person-group><name><surname>van Achterberg</surname><given-names>Cornelis</given-names></name><name><surname>Shaw</surname><given-names>Mark R.</given-names></name><name><surname>Quicke</surname><given-names>Donald L.J.</given-names></name></person-group><article-title>Revision of the western Palaearctic species of <italic><tp:taxon-name><tp:taxon-name-part taxon-name-part-type="genus" reg="Aleiodes">Aleiodes</tp:taxon-name-part></tp:taxon-name></italic> Wesmael (<tp:taxon-name><tp:taxon-name-part taxon-name-part-type="order">Hymenoptera</tp:taxon-name-part></tp:taxon-name>, <tp:taxon-name><tp:taxon-name-part taxon-name-part-type="family">Braconidae</tp:taxon-name-part></tp:taxon-name>, <tp:taxon-name><tp:taxon-name-part taxon-name-part-type="subfamily">Rogadinae</tp:taxon-name-part></tp:taxon-name>). Part 2: Revision of the <italic><tp:taxon-name><tp:taxon-name-part taxon-name-part-type="genus" reg="Aleiodes">A.</tp:taxon-name-part> <tp:taxon-name-part taxon-name-part-type="species" reg="apicalis">apicalis</tp:taxon-name-part></tp:taxon-name></italic> group</article-title><source>Zookeys</source><day>16</day><month>3</month><year>2020</year><volume>919</volume><fpage>1</fpage><lpage>259</lpage><pub-id pub-id-type="doi">10.3897/zookeys.919.39642</pub-id></mixed-citation></tp:treatment-meta><tp:nomenclature><tp:taxon-name><object-id xmlns:xlink="http://www.w3.org/1999/xlink" content-type="arpha" xlink:type="simple">4DEAB885-8DBC-588C-B538-E5754A94E3FC</object-id>
              <tp:taxon-name-part taxon-name-part-type="genus" reg="Aleiodes">Aleiodes</tp:taxon-name-part>
              <tp:taxon-name-part taxon-name-part-type="species" reg="venustulus">venustulus</tp:taxon-name-part>
            </tp:taxon-name><tp:taxon-authority>(Kokujev, 1905)</tp:taxon-authority><xref ref-type="fig" rid="F120">Figs 813–814</xref><xref ref-type="fig" rid="F121">, 815–826</xref><tp:nomenclature-citation-list><tp:nomenclature-citation><tp:taxon-name>
                  <tp:taxon-name-part taxon-name-part-type="genus" reg="Rhogas">Rhogas</tp:taxon-name-part> <tp:taxon-name-part taxon-name-part-type="species" reg="venustulus">venustulus</tp:taxon-name-part></tp:taxon-name><comment>Kokujev, 1905: 15.</comment></tp:nomenclature-citation><tp:nomenclature-citation><tp:taxon-name>
                  <tp:taxon-name-part taxon-name-part-type="genus" reg="Rogas">Rogas</tp:taxon-name-part> <tp:taxon-name-part taxon-name-part-type="species" reg="venustulus">venustulus</tp:taxon-name-part></tp:taxon-name><comment>; <xref ref-type="bibr" rid="B121">Shenefelt 1975</xref>: 1255–1256; <xref ref-type="bibr" rid="B138">Tobias 1986</xref>: 78 (transl.: 129).</comment></tp:nomenclature-citation><tp:nomenclature-citation><tp:taxon-name>
                  <tp:taxon-name-part taxon-name-part-type="genus" reg="Aleiodes">Aleiodes</tp:taxon-name-part> <tp:taxon-name-part taxon-name-part-type="species" reg="venustulus">venustulus</tp:taxon-name-part></tp:taxon-name><comment>; <xref ref-type="bibr" rid="B43">Fortier and Shaw 1999</xref>: 230; <xref ref-type="bibr" rid="B3">Aydogdu and Beyarslan 2005</xref>: 192, <xref ref-type="bibr" rid="B4">2006</xref>: 87.</comment></tp:nomenclature-citation><tp:nomenclature-citation><tp:taxon-name>
                  <tp:taxon-name-part taxon-name-part-type="genus" reg="Rhogas">Rhogas</tp:taxon-name-part> (<tp:taxon-name-part taxon-name-part-type="subgenus" reg="Rhogas">Rhogas</tp:taxon-name-part>) <tp:taxon-name-part taxon-name-part-type="species" reg="robustus">robustus</tp:taxon-name-part></tp:taxon-name><comment>Telenga, 1941: 151, 415.</comment></tp:nomenclature-citation><tp:nomenclature-citation><tp:taxon-name>
                  <tp:taxon-name-part taxon-name-part-type="genus" reg="Rogas">Rogas</tp:taxon-name-part> <tp:taxon-name-part taxon-name-part-type="species" reg="robustus">robustus</tp:taxon-name-part></tp:taxon-name><comment>; <xref ref-type="bibr" rid="B138">Tobias 1986</xref>: 78 (transl.: 129; as synonym of <tp:taxon-name><tp:taxon-name-part taxon-name-part-type="genus" reg="Aleiodes">A.</tp:taxon-name-part> <tp:taxon-name-part taxon-name-part-type="species" reg="venustulus">venustulus</tp:taxon-name-part></tp:taxon-name>).</comment></tp:nomenclature-citation></tp:nomenclature-citation-list></tp:nomenclature><tp:treatment-sec sec-type="type material" id="SECID0E3JDO"><title>Type material.</title><p>Holotype of <italic><tp:taxon-name><tp:taxon-name-part taxon-name-part-type="genus" reg="Aleiodes">A.</tp:taxon-name-part> <tp:taxon-name-part taxon-name-part-type="species" reg="venustulus">venustulus</tp:taxon-name-part></tp:taxon-name></italic>, ♀ (<named-content xmlns:xlink="http://www.w3.org/1999/xlink" content-type="dwc:institutional_code" xlink:type="simple">ZISP</named-content>), “[<bold>Kyrgyzstan</bold>], Ushch. Kyzyl-su[u], [= village south of Lake Issyk Kul], 7–9.000’[ft], 5.vii.[19]03, E. Pojarkov”, No. 2273, <italic>Rh. venustulus</italic> Kok.”, “K. Kokujeva”.</p></tp:treatment-sec><tp:treatment-sec sec-type="material" id="SECID0EZKDO"><title>Additional material.</title><p>1 ♀ + 1 ♂ (<named-content xmlns:xlink="http://www.w3.org/1999/xlink" content-type="dwc:institutional_code" xlink:type="simple">MTMA</named-content>), “[<bold>Kazakhstan</bold>:] Turkestan, Almásy, Naryn-kol, 1906, Tekkes”.</p></tp:treatment-sec><tp:treatment-sec sec-type="Molecular data" id="SECID0EJLDO"><title>Molecular data.</title><p>None.</p></tp:treatment-sec><tp:treatment-sec sec-type="biology" id="SECID0EOLDO"><title>Biology.</title><p>Unknown.</p></tp:treatment-sec><tp:treatment-sec sec-type="diagnosis" id="SECID0ETLDO"><title>Diagnosis.</title><p>Maximum width of hypoclypeal depression 0.6–0.7 × minimum width of face (Fig. <xref ref-type="fig" rid="F121">822</xref>); OOL twice as long as diameter of posterior ocellus and coarsely rugose; clypeus rather short, rather flat, weakly protruding anteriorly and its ventral margin thick (Fig. <xref ref-type="fig" rid="F121">824</xref>); mesoscutum coarsely and remotely punctate, with interspaces smooth and wider than punctures; precoxal sulcus area coarsely and densely punctate; vein 1-CU1 of fore wing approx. 0.8 × as long as vein 2-CU1 and as long as vein m-cu (Fig. <xref ref-type="fig" rid="F121">815</xref>); membrane near veins M+CU1 and 1-CU1 of fore wing sparsely setose; tarsal claws rather robust and with some fine dark brown spiny bristles subbasally (Fig. <xref ref-type="fig" rid="F121">825</xref>); head brownish yellow; vein 1-M of fore wing brown; apical half of hind tibia dark brown; metasoma of ♀ yellowish, but anterior 0.6 of first tergite black; wing membrane subhyaline.</p></tp:treatment-sec><tp:treatment-sec sec-type="description" id="SECID0EJMDO"><title>Description.</title><p>Holotype of <italic><tp:taxon-name><tp:taxon-name-part taxon-name-part-type="genus" reg="Aleiodes">A.</tp:taxon-name-part> <tp:taxon-name-part taxon-name-part-type="species" reg="venustulus">venustulus</tp:taxon-name-part></tp:taxon-name></italic>, ♀, length of fore wing 6.7 mm, of body 8.6 mm.</p><p><bold><italic>Head.</italic></bold> Antenna incomplete, with eight segments remaining; frons rugose and shiny; OOL twice diameter of posterior ocellus, mainly rugose and shiny; stemmaticum densely punctate; vertex remotely punctate and shiny; clypeus punctate and slightly convex; ventral margin of clypeus thick and anterior part weakly protruding (Fig. <xref ref-type="fig" rid="F121">824</xref>); width of hypoclypeal depression 0.6 × minimum width of face (Fig. <xref ref-type="fig" rid="F121">822</xref>); length of eye 1.3 × temple in dorsal view (Fig. <xref ref-type="fig" rid="F121">823</xref>); vertex behind stemmaticum convex and remotely punctate; clypeus near lower level of eyes; length of malar space 0.4 × length of eye in lateral view and temple as wide as eye.</p><p><bold><italic>Mesosoma.</italic></bold> Mesoscutum coarsely and remotely punctate, with interspaces smooth and wider than punctures; precoxal area coarsely and densely punctate, remainder of mesopleuron remotely punctate and antero-dorsally rugose; metapleuron densely and coarsely punctate; metanotum with coarse medio-longitudinal carina anteriorly; scutellum punctate; propodeum convex and coarsely rugose, its medio-longitudinal carina present only on anterior third of propodeum.</p><p><bold><italic>Wings.</italic></bold> Fore wing: r 0.4 × 3-SR (Fig. <xref ref-type="fig" rid="F121">815</xref>); 1-CU1 slightly oblique, 0.2 × 2-CU1; r-m 0.6 × 3-SR; 2<sup>nd</sup> submarginal cell medium-sized (Fig. <xref ref-type="fig" rid="F121">815</xref>); cu-a inclivous, straight; 1-M nearly straight posteriorly; 1-SR wide; surroundings of M+CU1, 1-M and 1-CU1 largely glabrous. Hind wing: marginal cell linearly widened, its apical width twice width at level of hamuli (Fig. <xref ref-type="fig" rid="F121">816</xref>); 2-SC+R short and vertical; m-cu absent; M+CU:1-M = 12:11; 1r-m 0.7 × 1-M.</p><p><bold><italic>Legs.</italic></bold> Tarsal claws rather robust and with some fine dark brown spiny bristles subbasally (Fig. <xref ref-type="fig" rid="F121">825</xref>); hind coxa largely densely punctate; hind trochantellus rather robust; length of hind femur and basitarsus 4.7 and 6.5 × their width, respectively; length of inner hind spur 0.4 × hind basitarsus.</p><p><bold><italic>Metasoma.</italic></bold> First tergite evenly convex, as long as wide apically; 1<sup>st</sup> and 2<sup>nd</sup> tergites with medio-longitudinal carina and coarsely rugose-reticulate; medio-basal area of 2<sup>nd</sup> tergite triangular and rather distinct (Fig. <xref ref-type="fig" rid="F121">819</xref>); 2<sup>nd</sup> suture deep and narrow; basal half of 3<sup>rd</sup> tergite punctate-rugose, remainder of metasoma superficially micro-sculptured; 4<sup>th</sup> and apical half of 3<sup>rd</sup> tergite without sharp lateral crease; ovipositor sheath wide, with long setae and apically truncate (Fig. <xref ref-type="fig" rid="F120">814</xref>).</p><p><bold><italic>Colour.</italic></bold> Black; antenna (except scapus and pedicellus), palpi, tegulae, fore and middle telotarsi, veins, and pterostigma dark brown; coxae, trochanters and trochantelli, apical third of hind femur (ventrally extended to its apical two-thirds), hind tibia (except pale yellowish basal ring), fore and middle femora apically, and hind tarsus black; remainder of legs yellowish brown; wing membrane subhyaline.</p><p><bold><italic>Variation.</italic></bold> No specimens with intact antennae examined; 2<sup>nd</sup> tergite coarsely rugose-reticulate or coarsely longitudinally rugose. Male is very similar and with apical tergites type 3, setae quite dense, glabrous stripe narrow, and fringe very weak.</p></tp:treatment-sec><tp:treatment-sec sec-type="distribution" id="SECID0EBQDO"><title>Distribution.</title><p>Kazakhstan, Kyrgyzstan.</p></tp:treatment-sec><tp:treatment-sec sec-type="notes" id="SECID0EGQDO"><title>Notes.</title><p>This Central Asian species bears a superficial resemblance to <italic><tp:taxon-name><tp:taxon-name-part taxon-name-part-type="genus" reg="Aleiodes">A.</tp:taxon-name-part> <tp:taxon-name-part taxon-name-part-type="species" reg="miniatus">miniatus</tp:taxon-name-part></tp:taxon-name></italic> and <italic><tp:taxon-name><tp:taxon-name-part taxon-name-part-type="genus" reg="Aleiodes">A.</tp:taxon-name-part> <tp:taxon-name-part taxon-name-part-type="species" reg="aestuosus">aestuosus</tp:taxon-name-part></tp:taxon-name></italic>. It is included in this revision, because it has been reported twice from Turkey (<xref ref-type="bibr" rid="B3">Aydogdu and Beyarslan 2005</xref>, <xref ref-type="bibr" rid="B4">2006</xref>).</p><fig id="F120" position="float" orientation="portrait"><object-id xmlns:xlink="http://www.w3.org/1999/xlink" content-type="doi" xlink:type="simple">10.3897/zookeys.919.39642.figures813-814</object-id><object-id xmlns:xlink="http://www.w3.org/1999/xlink" content-type="arpha" xlink:type="simple">8142EA8E-5E25-5EDB-A8C9-3B9CCCA957A0</object-id><label>Figures 813, 814.</label><caption><p><italic><tp:taxon-name><tp:taxon-name-part taxon-name-part-type="genus" reg="Aleiodes">Aleiodes</tp:taxon-name-part> <tp:taxon-name-part taxon-name-part-type="species" reg="venustulus">venustulus</tp:taxon-name-part></tp:taxon-name></italic> (Kokujev), ♀, holotype <bold>813</bold> habitus lateral <bold>814</bold> ovipositor sheath lateral.</p></caption><graphic xmlns:xlink="http://www.w3.org/1999/xlink" xlink:href="zookeys-919-001-g120.jpg" position="float" orientation="portrait" xlink:type="simple" id="oo_390165.jpg"><uri content-type="original_file" xlink:type="simple">https://binary.pensoft.net/fig/390165</uri></graphic></fig><fig id="F121" position="float" orientation="portrait"><object-id xmlns:xlink="http://www.w3.org/1999/xlink" content-type="doi" xlink:type="simple">10.3897/zookeys.919.39642.figures815-826</object-id><object-id xmlns:xlink="http://www.w3.org/1999/xlink" content-type="arpha" xlink:type="simple">28ABB556-3244-5A75-A7A0-7CC856C3A26E</object-id><label>Figures 815–826.</label><caption><p><italic><tp:taxon-name><tp:taxon-name-part taxon-name-part-type="genus" reg="Aleiodes">Aleiodes</tp:taxon-name-part> <tp:taxon-name-part taxon-name-part-type="species" reg="venustulus">venustulus</tp:taxon-name-part></tp:taxon-name></italic> (Kokujev), ♀, holotype <bold>815</bold> fore wing <bold>816</bold> hind wing <bold>817</bold> mesosoma lateral <bold>818</bold> mesosoma dorsal <bold>819</bold> metasoma dorsal <bold>820</bold> fore femur lateral <bold>821</bold> hind femur lateral <bold>822</bold> head anterior <bold>823</bold> head dorsal <bold>824</bold> head lateral <bold>825</bold> inner hind tarsal claw lateral <bold>826</bold> base of antenna.</p></caption><graphic xmlns:xlink="http://www.w3.org/1999/xlink" xlink:href="zookeys-919-001-g121.jpg" position="float" orientation="portrait" xlink:type="simple" id="oo_390166.jpg"><uri content-type="original_file" xlink:type="simple">https://binary.pensoft.net/fig/390166</uri></graphic></fig></tp:treatment-sec><ref-list><ref id="B121"><mixed-citation xmlns:xlink="http://www.w3.org/1999/xlink" xlink:type="simple"><person-group><name name-style="western"><surname>Shenefelt</surname><given-names>RD</given-names></name></person-group> (<year>1975</year>) <article-title><tp:taxon-name><tp:taxon-name-part taxon-name-part-type="family">Braconidae</tp:taxon-name-part></tp:taxon-name> 8. <tp:taxon-name><tp:taxon-name-part taxon-name-part-type="subfamily">Exothecinae</tp:taxon-name-part></tp:taxon-name>, <tp:taxon-name><tp:taxon-name-part taxon-name-part-type="subfamily">Rogadinae</tp:taxon-name-part></tp:taxon-name>.</article-title><source>Hymenopterorum Catalogus (nova editio)</source><volume>12</volume>: <fpage>1115</fpage>–<lpage>1262</lpage>.</mixed-citation></ref><ref id="B138"><mixed-citation xmlns:xlink="http://www.w3.org/1999/xlink" xlink:type="simple"><person-group><name name-style="western"><surname>Tobias</surname><given-names>VI</given-names></name></person-group> (<year>1986</year>) <article-title><tp:taxon-name><tp:taxon-name-part taxon-name-part-type="subfamily">Rogadinae</tp:taxon-name-part></tp:taxon-name>: 72–85.</article-title> In: <person-group><name name-style="western"><surname>Medvedev</surname><given-names>GS</given-names></name></person-group> (<role>Ed.</role>) <issue-title>Opredelitel Nasekomych Evrospeiskoi Tsasti SSSR 3, Peredpontdatokrylye 4.</issue-title><source>Opredeliteli po Faune SSSR</source><volume>145</volume>: <fpage>1</fpage>–<lpage>501</lpage>. [Translation (1995): 512–588. Lebanon, U.S.<tp:taxon-name><tp:taxon-name-part taxon-name-part-type="genus">A.</tp:taxon-name-part></tp:taxon-name>]</mixed-citation></ref><ref id="B43"><mixed-citation xmlns:xlink="http://www.w3.org/1999/xlink" xlink:type="simple"><person-group><name name-style="western"><surname>Fortier</surname><given-names>JC</given-names></name><name name-style="western"><surname>Shaw</surname><given-names>SR</given-names></name></person-group> (<year>1999</year>) <article-title>Cladistics of the <italic><tp:taxon-name><tp:taxon-name-part taxon-name-part-type="genus">Aleiodes</tp:taxon-name-part></tp:taxon-name></italic> lineage of the subfamily <tp:taxon-name><tp:taxon-name-part taxon-name-part-type="subfamily">Rogadinae</tp:taxon-name-part></tp:taxon-name> (<tp:taxon-name><tp:taxon-name-part taxon-name-part-type="order">Hymenoptera</tp:taxon-name-part></tp:taxon-name>: <tp:taxon-name><tp:taxon-name-part taxon-name-part-type="family">Braconidae</tp:taxon-name-part></tp:taxon-name>).</article-title><source>Journal of <tp:taxon-name><tp:taxon-name-part taxon-name-part-type="order">Hymenoptera</tp:taxon-name-part></tp:taxon-name> Research</source><volume>8</volume>(<issue>2</issue>): <fpage>204</fpage>–<lpage>237</lpage>.</mixed-citation></ref><ref id="B3"><mixed-citation xmlns:xlink="http://www.w3.org/1999/xlink" xlink:type="simple"><person-group><name name-style="western"><surname>Aydogdu</surname><given-names>M</given-names></name><name name-style="western"><surname>Beyarslan</surname><given-names>A</given-names></name></person-group> (<year>2005</year>) The first records of <italic><tp:taxon-name><tp:taxon-name-part taxon-name-part-type="genus">Aleiodes</tp:taxon-name-part></tp:taxon-name></italic> Wesmael 1838 (<tp:taxon-name><tp:taxon-name-part taxon-name-part-type="order">Hymenoptera</tp:taxon-name-part></tp:taxon-name>: <tp:taxon-name><tp:taxon-name-part taxon-name-part-type="family">Braconidae</tp:taxon-name-part></tp:taxon-name>: <tp:taxon-name><tp:taxon-name-part taxon-name-part-type="subfamily">Rogadinae</tp:taxon-name-part></tp:taxon-name>). The fauna of Thrace region of Turkey. Linzer biologische Beiträge 37/1: 185–193.</mixed-citation></ref><ref id="B4"><mixed-citation xmlns:xlink="http://www.w3.org/1999/xlink" xlink:type="simple"><person-group><name name-style="western"><surname>Aydogdu</surname><given-names>M</given-names></name><name name-style="western"><surname>Beyarslan</surname><given-names>A</given-names></name></person-group> (<year>2006</year>) <article-title>First records of <italic><tp:taxon-name><tp:taxon-name-part taxon-name-part-type="genus">Aleiodes</tp:taxon-name-part></tp:taxon-name></italic> Wesmael, 1838 species in East Marmara region of Turkey (<tp:taxon-name><tp:taxon-name-part taxon-name-part-type="order">Hymenoptera</tp:taxon-name-part></tp:taxon-name>: <tp:taxon-name><tp:taxon-name-part taxon-name-part-type="family">Braconidae</tp:taxon-name-part></tp:taxon-name>: <tp:taxon-name><tp:taxon-name-part taxon-name-part-type="subfamily">Rogadinae</tp:taxon-name-part></tp:taxon-name>).</article-title><source>Acta Entomologica Slovenica</source><volume>14</volume>(<issue>1</issue>): <fpage>81</fpage>–<lpage>88</lpage>.</mixed-citation></ref></ref-list></tp:taxon-treatment>
