# Supplementary material for: Revision of the western Palaearctic species of Aleiodes Wesmael (Hymenoptera, Braconidae, Rogadinae). Part 2: Revision of the A. apicalis group
Source: Zookeys. 2020 Mar 16;919:1–259. doi: 10.3897/zookeys.919.39642 (PMC7197265; doi:10.3897/zookeys.919.39642)
Supplement: XML Treatment for Aleiodes zwakhalsi [file zookeys.919.39642-treatment44.xml]

<!DOCTYPE tp:taxon-treatment
  PUBLIC "-//TaxonX//DTD Taxonomic Treatment Publishing DTD v0 20100105//EN" "tax-treatment-NSO.dtd">
<tp:taxon-treatment xmlns:tp="http://www.plazi.org/taxpub"><tp:treatment-meta><kwd-group><label>Taxon classification</label><kwd><named-content xmlns:xlink="http://www.w3.org/1999/xlink" content-type="kingdom">Animalia</named-content></kwd><kwd><named-content xmlns:xlink="http://www.w3.org/1999/xlink" content-type="order">Hymenoptera</named-content></kwd><kwd><named-content xmlns:xlink="http://www.w3.org/1999/xlink" content-type="family">Braconidae</named-content></kwd></kwd-group><mixed-citation publication-type="journal"><person-group><name><surname>van Achterberg</surname><given-names>Cornelis</given-names></name><name><surname>Shaw</surname><given-names>Mark R.</given-names></name><name><surname>Quicke</surname><given-names>Donald L.J.</given-names></name></person-group><article-title>Revision of the western Palaearctic species of <italic><tp:taxon-name><tp:taxon-name-part taxon-name-part-type="genus" reg="Aleiodes">Aleiodes</tp:taxon-name-part></tp:taxon-name></italic> Wesmael (<tp:taxon-name><tp:taxon-name-part taxon-name-part-type="order">Hymenoptera</tp:taxon-name-part></tp:taxon-name>, <tp:taxon-name><tp:taxon-name-part taxon-name-part-type="family">Braconidae</tp:taxon-name-part></tp:taxon-name>, <tp:taxon-name><tp:taxon-name-part taxon-name-part-type="subfamily">Rogadinae</tp:taxon-name-part></tp:taxon-name>). Part 2: Revision of the <italic><tp:taxon-name><tp:taxon-name-part taxon-name-part-type="genus" reg="Aleiodes">A.</tp:taxon-name-part> <tp:taxon-name-part taxon-name-part-type="species" reg="apicalis">apicalis</tp:taxon-name-part></tp:taxon-name></italic> group</article-title><source>Zookeys</source><day>16</day><month>3</month><year>2020</year><volume>919</volume><fpage>1</fpage><lpage>259</lpage><pub-id pub-id-type="doi">10.3897/zookeys.919.39642</pub-id></mixed-citation></tp:treatment-meta><tp:nomenclature><tp:taxon-name><object-id xmlns:xlink="http://www.w3.org/1999/xlink" content-type="arpha" xlink:type="simple">9BE89C08-4F59-52A4-9134-46994C08F756</object-id>
              <tp:taxon-name-part taxon-name-part-type="genus" reg="Aleiodes">Aleiodes</tp:taxon-name-part>
              <tp:taxon-name-part taxon-name-part-type="species" reg="zwakhalsi">zwakhalsi</tp:taxon-name-part>
              <object-id xmlns:xlink="http://www.w3.org/1999/xlink" content-type="zoobank" xlink:type="simple">http://zoobank.org/3C42EDAB-B9DB-45DB-884C-B23A630B249F</object-id>
            </tp:taxon-name><tp:taxon-authority>van Achterberg &amp; Shaw</tp:taxon-authority><tp:taxon-status xmlns:xlink="http://www.w3.org/1999/xlink" xlink:type="simple">sp. nov.</tp:taxon-status><xref ref-type="fig" rid="F122">Figs 827–829</xref><xref ref-type="fig" rid="F123">, 830–840</xref></tp:nomenclature><tp:treatment-sec sec-type="type material" id="SECID0EHVDO"><title>Type material.</title><p>Holotype, ♀ (<abbrev xmlns:xlink="http://www.w3.org/1999/xlink" content-type="institution" xlink:title="Naturalis Biodiversity Center, Leiden" id="ABBRID0ENVDO" xlink:type="simple">RMNH</abbrev>), “<bold>Turkey</bold>, Ankara, Kizilcahaman, 1100 m, 17.vi.1985, C.[J.] Zwakhals”. Paratypes: 1 ♂ (<abbrev xmlns:xlink="http://www.w3.org/1999/xlink" content-type="institution" xlink:title="Naturalis Biodiversity Center, Leiden" id="ABBRID0EUVDO" xlink:type="simple">RMNH</abbrev>), “Turkey, Agri, Mt. Ararat, 1800 m, 3.vii.1985, C.J. Zwakhals”; 1 ♀ (<abbrev xmlns:xlink="http://www.w3.org/1999/xlink" content-type="institution" xlink:title="Naturalis Biodiversity Center, Leiden" id="ABBRID0EZVDO" xlink:type="simple">RMNH</abbrev>), “Turkiye, Gümüshane, 40–46 km E [of] Bagburt, 1500 m, 19.vii.1989, J.A.W. Lucas”; 1 ♀ (<named-content xmlns:xlink="http://www.w3.org/1999/xlink" content-type="dwc:institutional_code" xlink:type="simple">NMS</named-content>), “Turkey: Zigana Dagi, 5,000 ft., SW of Tabzon, 10.viii.1959, K.M. Guichard”.</p></tp:treatment-sec><tp:treatment-sec sec-type="Molecular data" id="SECID0EGWDO"><title>Molecular data.</title><p>None.</p></tp:treatment-sec><tp:treatment-sec sec-type="biology" id="SECID0ELWDO"><title>Biology.</title><p>Unknown. Probably univoltine as all known adults were collected in the period June to August, but there is no indication of its means of overwintering.</p></tp:treatment-sec><tp:treatment-sec sec-type="diagnosis" id="SECID0EQWDO"><title>Diagnosis.</title><p>Maximum width of hypoclypeal depression approx. 0.7 × minimum width of face (Fig. <xref ref-type="fig" rid="F123">837</xref>); OOL of ♀ finely remotely punctate and 0.8–1.0 × diameter of posterior ocellus; ventral margin of clypeus thick apically and not protruding in lateral view (Fig. <xref ref-type="fig" rid="F123">839</xref>); lobes of mesoscutum densely finely punctate, with interspaces shiny; precoxal area densely punctate and with some rugae medially; vein cu-a of fore wing oblique, parallel with vein 3-CU1; surroundings of veins M+CU1 and 1-+2-CU1 largely setose; vein r of fore wing 0.4–0.5 × vein 3-SR (Fig. <xref ref-type="fig" rid="F123">830</xref>); vein 1-CU1 of fore wing 0.3–0.6 × vein 2-CU1 (Fig. <xref ref-type="fig" rid="F123">830</xref>); hind tarsal claws with rather conspicuous pale brown pecten (Fig. <xref ref-type="fig" rid="F123">840</xref>); 1<sup>st</sup> tergite gradually narrowed basally (Fig. <xref ref-type="fig" rid="F123">833</xref>); 2<sup>nd</sup> tergite 0.7 × as long as wide basally and black; 3<sup>rd</sup> tergite densely punctulate basally, and sparsely so apically; head black; vein 1-M of fore wing brown; wing membrane subhyaline.</p><p>This new species is similar to <italic><tp:taxon-name><tp:taxon-name-part taxon-name-part-type="genus" reg="Aleiodes">A.</tp:taxon-name-part> <tp:taxon-name-part taxon-name-part-type="species" reg="cruentus">cruentus</tp:taxon-name-part></tp:taxon-name></italic> (Nees), but it differs by having the surroundings of veins M+CU1 and 1-+2-CU1 partly setose (Fig. <xref ref-type="fig" rid="F122">828</xref>; largely glabrous in <italic><tp:taxon-name><tp:taxon-name-part taxon-name-part-type="genus" reg="Aleiodes">A.</tp:taxon-name-part> <tp:taxon-name-part taxon-name-part-type="species" reg="cruentus">cruentus</tp:taxon-name-part></tp:taxon-name></italic>), vein M+CU1 of fore wing with bend near its distal fifth (Fig. <xref ref-type="fig" rid="F122">828</xref>; straight or slightly curved), vein cu-a of fore wing oblique, parallel with vein 3-CU1 (vertical or nearly so, rarely oblique), vein r of fore wing 0.4–0.5 × vein 3-SR (0.3–0.4 ×), vein 1-CU1 of fore wing 0.3–0.6 × vein 2-CU1 (0.8–1.1 ×, rarely less), OOL of ♀ 0.8–1.0 × diameter of posterior ocellus (0.5–0.8 ×, rarely longer), length of eye 1.1–1.6 × temple in dorsal view (1.5–1.9 ×), ovipositor sheath comparatively slender and area between ocelli and eyes moderately punctate (coarsely punctate). Also very similar to <italic><tp:taxon-name><tp:taxon-name-part taxon-name-part-type="genus" reg="Aleiodes">A.</tp:taxon-name-part> <tp:taxon-name-part taxon-name-part-type="species" reg="diversus">diversus</tp:taxon-name-part></tp:taxon-name></italic> (Szépligeti), it differs from the latter by having vein 1-CU1 of fore wing distinctly shorter than vein m-cu, hind femur approx. 4 × as long as wide, vein cu-a inclivous (parallel with vein 3-CU1; vertical and vein 3-CU1 diverging posteriorly in <italic><tp:taxon-name><tp:taxon-name-part taxon-name-part-type="genus" reg="Aleiodes">A.</tp:taxon-name-part> <tp:taxon-name-part taxon-name-part-type="species" reg="diversus">diversus</tp:taxon-name-part></tp:taxon-name></italic>), 5<sup>th</sup>–10<sup>th</sup> antennal segments of ♀ as long as wide (shorter than wide), vertex and OOL remotely punctate (densely punctate) and ovipositor sheath slender (robust).</p></tp:treatment-sec><tp:treatment-sec sec-type="description" id="SECID0EOZDO"><title>Description.</title><p>Holotype, ♀, length of fore wing 7.0 mm, of body 9.0 mm.</p><p><bold><italic>Head.</italic></bold> Antennal segments of ♀ 59, length of antenna 1.1 × fore wing, its subapical segments moderately slender; frons largely smooth; OOL equal to diameter of posterior ocellus, finely remotely punctate and shiny; vertex distinctly punctate and shiny; clypeus punctate-rugose, wide and short; ventral margin of clypeus thick and not protruding forwards (Fig. <xref ref-type="fig" rid="F123">839</xref>); width of hypoclypeal depression 0.7 × minimum width of face (Fig. <xref ref-type="fig" rid="F123">837</xref>); length of eye 1.1 × temple in dorsal view (Fig. <xref ref-type="fig" rid="F123">838</xref>); vertex behind stemmaticum densely punctate; clypeus near lower level of eyes; length of malar space 0.25 × length of eye in lateral view.</p><p><bold><italic>Mesosoma.</italic></bold> Mesoscutal lobes largely densely and finely punctate, shiny; precoxal area of mesopleuron densely punctate, medially with few rugae; surroundings of precoxal area densely punctate; scutellum sparsely and finely punctate, rather flat, shiny and laterally rugose-punctate; propodeum evenly convex and coarsely rugose, medio-longitudinal carina complete but irregular posteriorly, and no protruding carinae laterally.</p><p><bold><italic>Wings.</italic></bold> Fore wing: r 0.4 × 3-SR (Fig. <xref ref-type="fig" rid="F123">830</xref>); 1-CU1 horizontal, 0.5 × 2-CU1 and 0.7 × m-cu; r-m 0.6 × 3-SR; 2<sup>nd</sup> submarginal cell medium-sized (Fig. <xref ref-type="fig" rid="F123">830</xref>); cu-a inclivous, straight; 1-M slightly curved posteriorly; vein M+CU1 of fore wing with distinct bend near its distal fifth (Fig. <xref ref-type="fig" rid="F122">828</xref>); 1-SR widened; surroundings of M+CU1, 1-M and 1-CU1 largely setose. Hind wing: marginal cell gradually widened, its apical width 2.1 × width at level of hamuli (Fig. <xref ref-type="fig" rid="F123">830</xref>); 2-SC+R subquadrate; short m-cu weakly developed; M+CU:1-M = 7:4; 1r-m 0.9 × 1-M.</p><p><bold><italic>Legs.</italic></bold> Tarsal claws with rather conspicuous pale brownish pecten (Fig. <xref ref-type="fig" rid="F123">840</xref>); hind coxa largely densely punctulate; hind trochantellus robust; length of hind femur and basitarsus 4.0 and 5.0 × their width, respectively; length of inner hind spur 0.55 × hind basitarsus.</p><p><bold><italic>Metasoma.</italic></bold> First tergite rather flattened, as long as wide apically and distinctly narrowed basally (Fig. <xref ref-type="fig" rid="F123">833</xref>); 1<sup>st</sup> and 2<sup>nd</sup> tergites with medio-longitudinal carina and coarsely longitudinally rugose; medio-basal area of 2<sup>nd</sup> tergite wide triangular and short (Fig. <xref ref-type="fig" rid="F123">833</xref>); 2<sup>nd</sup> tergite 0.7 × as long as its basal width; 2<sup>nd</sup> suture deep and finely reticulate; basally 3<sup>rd</sup> tergite densely punctulate and apically (as remainder of metasoma) sparsely punctulate; 4<sup>th</sup> and apical half of 3<sup>rd</sup> tergite without sharp lateral crease; ovipositor sheath slender, with medium-sized setae and apically rounded (Fig. <xref ref-type="fig" rid="F122">829</xref>).</p><p><bold><italic>Colour.</italic></bold> Black (including fore coxa anteriorly and basally); apex of hind tibia, telotarsi, hind tarsus, palpi, pterostigma and veins, dark brown; hind tibia (except apex) brownish yellow; clypeus narrowly ventrally, remainder of legs, pronotum (except ventrally), mesopleuron dorsally, mesoscutum, scutellum, and metanotum, orange-brown; tegulae pale brownish yellow; wing membrane subhyaline.</p><p><bold><italic>Variation.</italic></bold> Antennal segments of ♀ 58(1), 59(1), 60(1), of ♂ 62(1); vein r of fore wing 0.4–0.5 × vein 3-SR; vein 1-CU1 of fore wing 0.3–0.6 × vein 2-CU1; OOL of ♀ 0.8–1.0 × diameter of posterior ocellus; length of eye 1.1–1.6 × temple in dorsal view; clypeus ventrally orange brown or black; mesopleuron dorsally or largely orange brown; basal half of third tergite rugose, punctate-rugose or punctulate; entire 1<sup>st</sup> tergite orange brown, posterior half of 1<sup>st</sup> tergite brownish and rest of tergite blackish (as base of middle coxa) or entirely black. Male is very similar, apical tergites type 1 and no fringe observed.</p></tp:treatment-sec><tp:treatment-sec sec-type="distribution" id="SECID0EG4DO"><title>Distribution.</title><p>Turkey (Asian part: 1100–1800 m).</p><fig id="F122" position="float" orientation="portrait"><object-id xmlns:xlink="http://www.w3.org/1999/xlink" content-type="doi" xlink:type="simple">10.3897/zookeys.919.39642.figures827-829</object-id><object-id xmlns:xlink="http://www.w3.org/1999/xlink" content-type="arpha" xlink:type="simple">A061B54B-32E2-5484-A351-D78AD200A589</object-id><label>Figures 827–829.</label><caption><p><italic><tp:taxon-name><tp:taxon-name-part taxon-name-part-type="genus" reg="Aleiodes">Aleiodes</tp:taxon-name-part> <tp:taxon-name-part taxon-name-part-type="species" reg="zwakhalsi">zwakhalsi</tp:taxon-name-part></tp:taxon-name></italic> sp. nov., ♀, holotype <bold>827</bold> habitus lateral <bold>828</bold> detail of fore wing <bold>829</bold> ovipositor sheath lateral.</p></caption><graphic xmlns:xlink="http://www.w3.org/1999/xlink" xlink:href="zookeys-919-001-g122.jpg" position="float" orientation="portrait" xlink:type="simple" id="oo_390167.jpg"><uri content-type="original_file" xlink:type="simple">https://binary.pensoft.net/fig/390167</uri></graphic></fig><fig id="F123" position="float" orientation="portrait"><object-id xmlns:xlink="http://www.w3.org/1999/xlink" content-type="doi" xlink:type="simple">10.3897/zookeys.919.39642.figures830-840</object-id><object-id xmlns:xlink="http://www.w3.org/1999/xlink" content-type="arpha" xlink:type="simple">4733616C-9C13-5269-9486-8C6D9C5DD7EB</object-id><label>Figures 830–840.</label><caption><p><italic><tp:taxon-name><tp:taxon-name-part taxon-name-part-type="genus" reg="Aleiodes">Aleiodes</tp:taxon-name-part> <tp:taxon-name-part taxon-name-part-type="species" reg="zwakhalsi">zwakhalsi</tp:taxon-name-part></tp:taxon-name></italic> sp. nov., ♀, holotype <bold>830</bold> wings <bold>831</bold> mesosoma lateral <bold>832</bold> mesosoma dorsal <bold>833</bold> metasoma dorsal <bold>834</bold> fore femur lateral <bold>835</bold> hind femur lateral <bold>836</bold> base of antenna <bold>837</bold> head anterior <bold>838</bold> head dorsal <bold>839</bold> head lateral <bold>840</bold> outer hind tarsal claw lateral.</p></caption><graphic xmlns:xlink="http://www.w3.org/1999/xlink" xlink:href="zookeys-919-001-g123.jpg" position="float" orientation="portrait" xlink:type="simple" id="oo_390168.jpg"><uri content-type="original_file" xlink:type="simple">https://binary.pensoft.net/fig/390168</uri></graphic></fig></tp:treatment-sec></tp:taxon-treatment>
